# Supplementary material for: Comparative transcriptomics in three Methylophilaceae species uncover different strategies for environmental adaptation
Source: PeerJ. 2013 Jul 25;1:e115. doi: 10.7717/peerj.115 (PMC3728764; doi:10.7717/peerj.115)
Supplement: Table S2 — Comparative RNA-Seq statistics for core vs. induced with methanol in Methylotenera mobilis JLW8. [file peerj-01-115-s002.xls]

Comparative RNA-Seq statistics for core vs. induced with methanol in Methylotenera mobilis JLW8
locus tag	product	log2 fold change	pvalue	qvalue	Core	Core	Me-i	Me-i
Mmol_0001	chromosomal replication initiator protein DnaA	1.00	0.1077	0.09805	85	120	178	233
Mmol_0002	DNA polymerase III, beta subunit	1.01	0.2339	0.1284	133	131	215	319
Mmol_0003	DNA gyrase, B subunit	-0.28	0.2682	0.1381	494	582	448	437
Mmol_0004	transcriptional regulator, TetR family	-1.86	0.02021	0.08112	278	299	98	61
Mmol_0005	efflux transporter, RND family, MFP subunit	-2.25	0.02834	0.0847	240	286	69	41
Mmol_0006	transporter, hydrophobe/amphiphile efflux-1 (HAE1) family	-2.48	0.009156	0.07555	227	251	50	35
Mmol_0007	RND efflux system, outer membrane lipoprotein, NodT family	-1.92	0.1771	0.1137	128	198	45	40
Mmol_0008	transcriptional regulator, LysR family	-0.03	0.95	0.3182	46	25	31	38
Mmol_0009	short-chain dehydrogenase/reductase SDR	0.41	0.6166	0.2327	26	9	20	26
Mmol_0010	NmrA family protein	1.46	0.09251	0.09561	23	22	68	56
Mmol_0011	transcriptional regulator, HxlR family	1.66	0.2188	0.1243	97	46	162	292
Mmol_0012	conserved hypothetical protein	0.68	0.3998	0.1728	97	102	116	203
Mmol_0013	hypothetical protein	2.48	0.1713	0.1126	48	46	204	324
Mmol_0014	transcriptional regulator, LysR family	1.29	0.01648	0.07851	79	94	210	217
Mmol_0015	HtpX domain protein	0.31	0.3632	0.163	605	517	791	603
Mmol_0016	Integral membrane protein TerC	-0.11	0.7537	0.2702	41	36	43	28
Mmol_0017	cytochrome B561	0.78	0.04271	0.08793	227	286	418	466
Mmol_0018	beta-lactamase domain protein	0.77	0.08191	0.09406	153	124	233	239
Mmol_0019	DoxX family protein	1.00	0.1442	0.1073	120	193	314	315
Mmol_0020	GCN5-related N-acetyltransferase	0.33	0.3452	0.1587	92	76	91	119
Mmol_0021	coenzyme PQQ biosynthesis protein A	0.45	0.7627	0.2725	1650	65	1298	1037
Mmol_0022	diguanylate cyclase	0.29	0.3605	0.1624	197	258	310	247
Mmol_0023	CBS domain containing membrane protein	0.58	0.05149	0.08908	114	136	196	178
Mmol_0024	formaldehyde-activating enzyme	0.91	0.319	0.152	435	543	674	1163
Mmol_0025	hypothetical protein	1.05	0.3723	0.1651	495	394	1243	601
Mmol_0026	putative transmembrane protein	-1.08	0.3835	0.1681	2168	1008	824	680
Mmol_0027	protein of unknown function DUF883 ElaB	-1.85	0.03906	0.08732	4230	4297	970	1393
Mmol_0028	A/G-specific adenine glycosylase	0.41	0.2949	0.1456	104	95	149	115
Mmol_0029	AsmA family protein	1.37	0.07337	0.09259	295	291	810	703
Mmol_0030	undecaprenol kinase	2.35	0.2083	0.1217	95	84	584	333
Mmol_0031	protein of unknown function DUF937	-1.62	0.005732	0.07305	1320	1255	463	374
Mmol_0032	RNA-binding S4 domain protein	-2.56	0.1616	0.1108	418	654	78	103
Mmol_0033	conserved hypothetical protein	1.09	0.01014	0.07598	664	785	1495	1594
Mmol_0034	conserved hypothetical protein	1.18	0.005093	0.07224	63	65	147	143
Mmol_0035	thiamine biosynthesis protein ThiC	1.65	0.0129	0.07683	223	222	707	688
Mmol_0036	hypothetical protein	-0.05	0.9698	0.3227	615	95	396	290
Mmol_0037	short-chain dehydrogenase/reductase SDR	0.42	0.004849	0.07189	236	233	311	317
Mmol_0038	conserved hypothetical protein	1.00	0.02232	0.08227	132	109	248	235
Mmol_0039	AMP-dependent synthetase and ligase	0.47	0.192	0.1174	331	261	456	365
Mmol_0040	hypothetical protein	1.10	0.1368	0.1057	191	199	369	468
Mmol_0041	hypothetical protein	0.61	0.02718	0.0843	58	53	89	82
Mmol_0042	conserved hypothetical protein	0.85	0.3127	0.1503	68	27	85	88
Mmol_0043	histidine kinase	0.90	0.002986	0.06852	49	50	92	92
Mmol_0044	two component, sigma54 specific, transcriptional regulator, Fis family	0.66	0.4703	0.1924	49	35	90	44
Mmol_0045	Protein-L-isoaspartate(D-aspartate) O-methyltransferase	0.10	0.9035	0.3074	496	176	348	372
Mmol_0046	type I secretion outer membrane protein, TolC family	-0.12	0.5138	0.2044	289	250	266	232
Mmol_0047	isochorismatase hydrolase	-0.51	0.4326	0.1819	248	184	206	97
Mmol_0048	Three-deoxy-D-manno-octulosonic-acid transferase domain protein	1.48	0.193	0.1176	53	48	171	113
Mmol_0049	ribonucleoside-diphosphate reductase, adenosylcobalamin-dependent	3.63	0.01669	0.07868	135	111	1583	1481
Mmol_0050	conserved hypothetical protein	3.13	0.0467	0.0885	145	117	1067	1236
Mmol_0051	isochorismatase hydrolase	-2.22	0.006541	0.07386	175	191	47	31
Mmol_0052	transcriptional regulator, AraC family	2.05	0.04221	0.08785	40	21	131	125
Mmol_0053	transcriptional regulator, AraC family	0.78	0.1898	0.1168	62	35	90	76
Mmol_0054	putative secreted protein	0.41	0.392	0.1706	167	188	193	278
Mmol_0055	hypothetical protein	3.23	0.535	0.2101	0	0	0	9
Mmol_0056	short-chain dehydrogenase/reductase SDR	2.51	0.023	0.0826	213	194	1118	1206
Mmol_0057	transcriptional regulator, TetR family	0.99	0.04886	0.08877	121	92	195	231
Mmol_0058	DSBA oxidoreductase	2.64	0.005356	0.0726	29	17	150	137
Mmol_0059	OsmC family protein	1.69	0.05209	0.08914	100	62	295	233
Mmol_0060	NADH:flavin oxidoreductase/NADH oxidase	1.29	0.0622	0.0902	117	68	201	251
Mmol_0061	putative transcriptional regulator, ArsR family	0.58	0.4013	0.1732	205	99	274	181
Mmol_0062	2-dehydropantoate 2-reductase	-0.16	0.4314	0.1816	69	65	54	66
Mmol_0063	NADH:flavin oxidoreductase/NADH oxidase	0.58	0.3956	0.1716	30	33	59	36
Mmol_0064	alkylhydroperoxidase like protein, AhpD family	1.30	0.1974	0.1189	16	6	35	21
Mmol_0065	Flavocytochrome c sulphide dehydrogenase flavin-binding	1.30	0.1321	0.1046	17	9	33	32
Mmol_0066	hypothetical protein	1.97	0.2906	0.1444	7	12	24	54
Mmol_0067	beta-lactamase domain protein	3.34	0.06657	0.0912	15	12	156	129
Mmol_0068	Sulphur oxidation protein SoxZ	4.26	0.212	0.1227	88	105	1252	2474
Mmol_0069	transcriptional regulator, TetR family	1.18	0.06135	0.09008	47	66	125	132
Mmol_0070	protein of unknown function DUF6 transmembrane	0.77	0.2056	0.121	43	38	59	80
Mmol_0071	conserved hypothetical protein	1.43	0.4514	0.187	4	3	15	4
Mmol_0072	Integrase catalytic region	0.50	0.1713	0.1126	12	14	20	17
Mmol_0073	TniB family protein	1.07	0.1653	0.1114	22	23	54	40
Mmol_0074	hypothetical protein	1.64	0.05056	0.08897	13	12	42	37
Mmol_0075	hypothetical protein	1.73	0.03035	0.08531	43	24	102	122
Mmol_0076	hypothetical protein	-0.30	0.8809	0.302	31	0	13	11
Mmol_0077	helix-turn-helix domain protein	0.83	0.462	0.19	87	14	108	72
Mmol_0078	hypothetical protein	1.56	0.06917	0.09176	44	30	96	123
Mmol_0079	hypothetical protein	-1.72	0.0819	0.09406	2760	3669	1195	751
Mmol_0080	hypothetical protein	-0.26	0.4343	0.1824	82	62	60	60
Mmol_0082	conserved hypothetical protein	-0.14	0.5451	0.2128	75	62	57	68
Mmol_0083	conserved hypothetical protein	0.93	0.101	0.09686	65	43	99	108
Mmol_0084	hypothetical protein	1.23	0.4031	0.1737	15	0	16	19
Mmol_0085	hypothetical protein	1.76	0.1668	0.1117	3238	1656	6340	10202
Mmol_0086	RND efflux system, outer membrane lipoprotein, NodT family	1.73	0.102	0.09699	43	37	150	117
Mmol_0087	transcriptional regulator, TetR family	0.41	0.5694	0.2194	27	11	22	28
Mmol_0088	efflux transporter, RND family, MFP subunit	0.75	0.05594	0.08953	47	37	66	77
Mmol_0089	acriflavin resistance protein	-0.10	0.832	0.2901	26	16	22	17
Mmol_0090	short-chain dehydrogenase/reductase SDR	0.60	0.06823	0.09156	38	43	66	58
Mmol_0091	LrgA family protein	2.41	0.2661	0.1375	48	13	229	101
Mmol_0092	LrgB family protein	1.00	0.2678	0.138	34	12	58	36
Mmol_0093	protein of unknown function UPF0187	0.06	0.945	0.317	26	43	19	53
Mmol_0094	conserved hypothetical protein	0.30	0.2723	0.1393	22	27	31	30
Mmol_0095	isochorismatase hydrolase	-0.19	0.8111	0.2849	81	138	56	136
Mmol_0096	diguanylate cyclase	0.05	0.9151	0.3101	110	65	107	75
Mmol_0097	Catalase domain protein	-0.19	0.7071	0.2578	161	97	122	104
Mmol_0098	Sigma 54 interacting domain protein	0.76	0.01253	0.07674	30	29	49	51
Mmol_0099	FMN reductase	-1.85	0.04916	0.08881	752	848	228	215
Mmol_0100	Biopolymer transport protein ExbD/TolR	-1.41	0.1624	0.1109	312	482	105	193
Mmol_0101	MotA/TolQ/ExbB proton channel	-2.07	0.02161	0.0819	296	290	59	80
Mmol_0102	TonB family protein	-1.93	0.01034	0.07605	143	130	28	43
Mmol_0103	ABC transporter related	-0.26	0.3956	0.1716	110	86	85	78
Mmol_0104	putative dibenzothiophene desulfurization enzyme B	0.07	0.9276	0.313	35	13	30	20
Mmol_0105	nitrate/sulfonate/bicarbonate ABC transporter periplasmic ligand-binding protein	-0.45	0.4473	0.1859	41	25	29	19
Mmol_0106	binding-protein-dependent transport systems inner membrane component	-0.74	0.3496	0.1598	36	21	13	20
Mmol_0107	binding-protein-dependent transport systems inner membrane component	0.96	0.1968	0.1187	50	51	113	83
Mmol_0108	TonB-dependent receptor	-1.35	0.04249	0.0879	103	124	38	51
Mmol_0109	major facilitator superfamily MFS_1	-0.41	0.6619	0.2454	9	3	3	6
Mmol_0110	Alkanesulfonate monooxygenase	-2.56	0.04066	0.0876	450	513	88	74
Mmol_0111	Alkanesulfonate monooxygenase	-2.18	0.006915	0.07417	347	316	87	59
Mmol_0112	monooxygenase, putative	-2.30	0.005246	0.07245	325	350	76	60
Mmol_0113	class II aldolase/adducin family protein	-1.35	0.1605	0.1106	339	235	128	96
Mmol_0114	conserved hypothetical protein	1.90	0.03481	0.08645	32	31	114	124
Mmol_0115	Thioredoxin domain protein	1.29	0.1246	0.1026	338	286	659	863
Mmol_0116	cytochrome c biogenesis protein transmembrane region	0.48	0.5382	0.211	104	279	309	228
Mmol_0117	hypothetical protein	0.69	0.3678	0.1641	64	160	202	160
Mmol_0118	hypothetical protein	1.55	0.01455	0.0772	21	17	57	55
Mmol_0119	protein of unknown function DUF1458	-2.90	0.1632	0.1111	8136	5118	832	945
Mmol_0120	RelA/SpoT family protein	-1.11	0.1788	0.1141	791	569	333	295
Mmol_0121	Alcohol dehydrogenase zinc-binding domain protein	0.33	0.2633	0.1367	200	190	269	222
Mmol_0122	hypothetical protein	1.63	0.2834	0.1424	19388	13232	33671	67425
Mmol_0123	diguanylate cyclase/phosphodiesterase with PAS/PAC sensor(s)	1.53	0.02815	0.08463	101	74	275	235
Mmol_0124	Ubiquinone biosynthesis hydroxylase, UbiH/UbiF/VisC/COQ6 family	2.01	0.215	0.1234	119	73	497	279
Mmol_0125	serine/threonine protein kinase	0.97	0.03267	0.08594	71	78	140	154
Mmol_0126	PAS/PAC sensor signal transduction histidine kinase	-0.05	0.8705	0.2995	94	79	97	70
Mmol_0127	response regulator receiver protein	-2.21	0.02529	0.08359	212	191	47	40
Mmol_0128	response regulator receiver modulated diguanylate cyclase/phosphodiesterase	-1.97	0.0451	0.08828	120	146	40	27
Mmol_0129	response regulator receiver modulated diguanylate cyclase/phosphodiesterase with PAS/PAC sensor(s)	-2.24	0.08331	0.09428	109	143	32	21
Mmol_0130	beta-lactamase domain protein	-0.65	0.208	0.1217	21	18	15	9
Mmol_0131	diguanylate cyclase/phosphodiesterase	0.33	0.174	0.113	39	32	47	42
Mmol_0132	conserved hypothetical protein	1.89	0.148	0.1081	195	10	444	318
Mmol_0133	NnrS family protein	0.37	0.4813	0.1955	152	95	190	129
Mmol_0134	conserved hypothetical protein	-0.02	0.9634	0.3212	112	160	148	121
Mmol_0135	major facilitator superfamily MFS_1	0.80	0.1293	0.1038	25	39	51	62
Mmol_0136	DNA-3-methyladenine glycosylase II	0.95	0.2504	0.1331	74	69	166	110
Mmol_0137	2OG-Fe(II) oxygenase	0.22	0.8497	0.2945	179	76	228	69
Mmol_0138	protein of unknown function DUF861 cupin_3	0.61	0.1948	0.1181	224	150	323	251
Mmol_0139	Sua5/YciO/YrdC/YwlC family protein	0.98	0.1798	0.1143	229	115	361	322
Mmol_0140	conserved hypothetical protein	1.19	0.04293	0.08797	140	103	253	302
Mmol_0141	diguanylate cyclase/phosphodiesterase with PAS/PAC sensor(s)	-0.72	0.1295	0.1039	285	225	172	137
Mmol_0142	hypothetical protein	-0.74	0.4466	0.1857	1705	823	615	901
Mmol_0143	6-phosphogluconate dehydrogenase, decarboxylating	0.49	0.1739	0.113	413	554	618	737
Mmol_0144	SNARE associated Golgi protein	0.27	0.4347	0.1825	27	22	34	25
Mmol_0145	oxidoreductase FAD/NAD(P)-binding domain protein	1.67	0.05613	0.08954	178	201	560	652
Mmol_0146	Electron transfer flavoprotein alpha subunit	0.47	0.144	0.1073	570	574	846	743
Mmol_0147	Electron transfer flavoprotein alpha/beta-subunit	1.52	0.08595	0.09467	957	566	2194	2165
Mmol_0148	transcriptional regulator, LysR family	0.21	0.5268	0.2079	1061	1068	1408	1050
Mmol_0149	Electron-transferring-flavoprotein dehydrogenase	-0.15	0.5154	0.2048	615	640	631	497
Mmol_0150	catalase/peroxidase HPI	0.55	0.0904	0.09529	4779	3850	6785	5873
Mmol_0151	transcriptional regulator, LysR family	0.83	0.01395	0.07707	228	207	393	382
Mmol_0152	diguanylate cyclase with PAS/PAC sensor	-0.37	0.07006	0.09194	203	201	162	151
Mmol_0153	MJ0042 family finger-like protein	0.63	0.2402	0.1302	267	244	452	336
Mmol_0154	ribosomal protein L11 methyltransferase	1.32	0.001838	0.06688	63	67	160	166
Mmol_0155	acetyl-CoA carboxylase, biotin carboxylase	1.46	0.02691	0.0842	116	89	304	262
Mmol_0156	acetyl-CoA carboxylase, biotin carboxyl carrier protein	0.98	0.05165	0.08909	178	142	290	344
Mmol_0157	3-dehydroquinate dehydratase, type II	2.54	0.05608	0.08954	18	52	177	234
Mmol_0158	Redoxin domain protein	1.21	0.01309	0.07688	41	46	100	103
Mmol_0159	cytochrome c biogenesis protein transmembrane region	0.87	0.145	0.1075	190	111	295	255
Mmol_0160	CutA1 divalent ion tolerance protein	2.34	0.04567	0.08836	94	56	422	342
Mmol_0161	FxsA cytoplasmic membrane protein	1.36	0.06159	0.09011	384	225	821	742
Mmol_0162	oxidoreductase FAD/NAD(P)-binding domain protein	1.25	0.1512	0.1088	312	326	865	651
Mmol_0163	HemY domain protein	0.70	0.2563	0.1347	86	49	108	113
Mmol_0164	protein of unknown function DUF513 hemX	1.34	0.07265	0.09246	73	65	160	191
Mmol_0165	Uroporphyrinogen III synthase HEM4	1.23	0.3379	0.1569	112	99	333	164
Mmol_0166	porphobilinogen deaminase	1.47	0.1132	0.09954	213	116	536	377
Mmol_0167	Conserved TM helix repeat-containing protein	-0.07	0.8028	0.2828	134	179	154	144
Mmol_0168	two component transcriptional regulator, LytTR family	0.56	0.4839	0.1962	77	51	125	65
Mmol_0169	histidine kinase internal region	1.52	0.07231	0.09239	42	48	118	143
Mmol_0170	argininosuccinate lyase	0.80	0.02963	0.0851	294	282	519	486
Mmol_0171	oxygen-independent coproporphyrinogen III oxidase	-0.14	0.4522	0.1872	65	56	59	51
Mmol_0172	conserved hypothetical protein	-0.58	0.3195	0.1521	191	210	96	173
Mmol_0173	non-canonical purine NTP pyrophosphatase, rdgB/HAM1 family	0.74	0.3309	0.1551	86	108	201	123
Mmol_0174	ribonuclease PH	-1.10	0.08019	0.09379	257	303	137	124
Mmol_0175	protein serine/threonine phosphatase	-0.25	0.1444	0.1074	155	143	117	133
Mmol_0176	serine/threonine protein kinase	0.89	0.2144	0.1233	46	21	53	72
Mmol_0177	domain of unknown function DUF1732	1.59	0.004761	0.07175	39	40	118	121
Mmol_0178	hypothetical protein	2.19	0.02217	0.08219	11	15	57	65
Mmol_0179	protein of unknown function DUF404	-0.87	0.3395	0.1573	60	105	47	43
Mmol_0180	protein of unknown function DUF403	-0.03	0.5862	0.2241	130	122	121	124
Mmol_0181	transglutaminase domain protein	0.41	0.3846	0.1684	137	93	179	127
Mmol_0182	20S proteasome A and B subunits	1.74	0.1376	0.1059	123	82	408	281
Mmol_0183	guanylate kinase	2.01	0.09756	0.09637	115	99	380	488
Mmol_0184	DNA-directed RNA polymerase, omega subunit	1.85	0.03195	0.08575	172	175	604	651
Mmol_0185	(p)ppGpp synthetase I, SpoT/RelA	1.27	0.07079	0.09209	90	128	266	260
Mmol_0186	endoribonuclease L-PSP	0.81	0.2932	0.1451	109	102	225	146
Mmol_0187	ATP-dependent DNA helicase RecG	-0.28	0.03577	0.08666	37	35	29	30
Mmol_0188	Chorismate lyase	0.54	0.6047	0.2294	25	17	44	17
Mmol_0189	4-hydroxybenzoate polyprenyl transferase	-1.83	0.04608	0.08842	55	69	22	12
Mmol_0190	hypothetical protein	-1.19	0.02051	0.0813	815	821	340	374
Mmol_0191	ribosomal protein L13	0.28	0.3401	0.1574	1094	1441	1604	1477
Mmol_0192	ribosomal protein S9	-1.46	0.01371	0.07702	2058	2079	709	792
Mmol_0193	N-acetyl-gamma-glutamyl-phosphate reductase	0.35	0.4941	0.199	569	513	838	542
Mmol_0194	conserved hypothetical protein	0.07	0.8007	0.2823	217	173	231	179
Mmol_0195	protein of unknown function DUF583	1.38	0.07254	0.09244	661	415	1586	1221
Mmol_0196	iron-sulfur cluster assembly accessory protein	0.73	0.09022	0.09526	6137	4639	9276	8593
Mmol_0197	citrate synthase I	1.21	0.05449	0.08939	287	223	587	597
Mmol_0198	protein of unknown function UPF0075	0.77	0.1261	0.103	51	46	91	75
Mmol_0199	Peptidase M23	1.56	0.05436	0.08937	92	81	236	273
Mmol_0200	tyrosyl-tRNA synthetase	1.09	0.07113	0.09216	96	62	178	160
Mmol_0201	diguanylate cyclase with PAS/PAC sensor	2.34	0.003342	0.06881	154	110	648	692
Mmol_0202	sulfate ABC transporter, ATPase subunit	1.47	0.002915	0.06846	21	24	62	64
Mmol_0203	sulfate ABC transporter, inner membrane subunit CysW	1.41	0.1829	0.115	15	5	27	28
Mmol_0204	sulfate ABC transporter, inner membrane subunit CysT	0.56	0.3599	0.1622	37	19	44	39
Mmol_0205	diguanylate phosphodiesterase	0.41	0.5732	0.2205	9	21	15	25
Mmol_0206	sulfate ABC transporter, periplasmic sulfate-binding protein	1.55	0.01455	0.0772	2	2	7	7
Mmol_0207	phosphate-selective porin O and P	2.16	0.1266	0.1032	0	2	5	7
Mmol_0208	hypothetical protein	-0.16	0.8255	0.2885	14	24	23	11
Mmol_0209	protein of unknown function DUF150	2.00	0.00511	0.07227	23	19	82	87
Mmol_0210	NusA antitermination factor	0.65	0.3022	0.1475	71	39	103	70
Mmol_0211	translation initiation factor IF-2	-0.03	0.8722	0.2999	234	229	252	199
Mmol_0212	ribosome-binding factor A	-0.86	0.02686	0.08418	491	537	270	295
Mmol_0213	tRNA pseudouridine synthase B	-0.69	0.4281	0.1807	46	87	38	44
Mmol_0214	ribosomal protein S15	4.20	1.7e-05	0.01348	408	442	7817	7776
Mmol_0215	3' exoribonuclease	1.41	0.04948	0.08885	79	85	232	206
Mmol_0216	transcriptional regulator, TraR/DksA family	1.58	0.249	0.1327	200	171	402	711
Mmol_0217	Methylenetetrahydrofolate dehydrogenase (NADP(+))	-0.81	0.007691	0.07474	257	270	157	142
Mmol_0218	hypothetical protein	1.12	0.1632	0.111	103	75	160	228
Mmol_0219	transcriptional regulator, XRE family	1.32	0.06762	0.09143	196	108	426	337
Mmol_0220	hypothetical protein	-0.13	0.9537	0.319	0	16	0	15
Mmol_0221	hypothetical protein	1.02	0.3186	0.1519	20	26	34	61
Mmol_0222	type I site-specific deoxyribonuclease, HsdR family	-0.65	0.2708	0.1389	164	117	86	92
Mmol_0223	conserved hypothetical protein	-0.98	0.09496	0.09599	773	764	448	333
Mmol_0224	DNA binding domain protein, excisionase family	-0.08	0.8769	0.3011	4534	2598	3818	2922
Mmol_0225	hypothetical protein	0.38	0.4804	0.1952	23	26	25	39
Mmol_0226	conserved hypothetical protein	0.39	0.6776	0.2497	48	44	86	34
Mmol_0227	conserved hypothetical protein	0.05	0.9233	0.312	46	72	49	74
Mmol_0228	restriction modification system DNA specificity domain protein	1.05	0.1236	0.1024	40	23	62	68
Mmol_0229	Site-specific DNA-methyltransferase (adenine-specific)	0.41	0.1647	0.1113	148	118	184	170
Mmol_0230	Relaxase/mobilization nuclease family protein	0.87	0.1168	0.1005	8	5	11	13
Mmol_0231	mobilisation protein	-0.94	0.7161	0.2602	0	35	7	10
Mmol_0232	conserved hypothetical protein	1.02	0.1555	0.1096	208	118	324	340
Mmol_0233	conserved hypothetical protein	0.79	0.1602	0.1105	159	100	235	215
Mmol_0234	hypothetical protein	-0.10	0.6306	0.2366	79	65	63	72
Mmol_0235	MT-A70 family protein	1.33	0.1011	0.09687	13	9	33	24
Mmol_0236	hypothetical protein	-0.89	0.5433	0.2124	9	32	7	14
Mmol_0237	plasmid replicase	0.53	0.0902	0.09526	23	19	33	28
Mmol_0238	TonB-dependent receptor	0.15	0.5304	0.2089	66	66	82	65
Mmol_0239	putative diguanylate cyclase	-0.91	0.157	0.1099	512	439	178	326
Mmol_0240	two component, sigma54 specific, transcriptional regulator, Fis family	0.99	0.02334	0.08275	119	98	229	204
Mmol_0241	Sporulation domain protein	0.87	0.1217	0.1019	62	42	93	98
Mmol_0242	pilus (MSHA type) biogenesis protein MshL	-0.15	0.6356	0.238	623	456	469	502
Mmol_0243	Tetratricopeptide domain protein	-0.04	0.8813	0.3021	529	418	523	395
Mmol_0244	type II secretion system protein E	-0.18	0.6499	0.242	422	329	399	263
Mmol_0245	type II secretion system protein	0.16	0.6353	0.2379	143	110	163	120
Mmol_0246	conserved hypothetical protein	0.08	0.7147	0.2598	204	208	243	193
Mmol_0247	conserved hypothetical protein	-1.17	0.06695	0.09128	211	204	77	106
Mmol_0248	conserved hypothetical protein	-0.62	0.04657	0.08848	248	228	169	141
Mmol_0249	hypothetical protein	-0.49	0.5056	0.2022	175	94	108	83
Mmol_0250	conserved hypothetical protein	-0.61	0.07994	0.09375	96	94	57	67
Mmol_0251	UBA/THIF-type NAD/FAD binding protein	0.37	0.5362	0.2105	34	59	73	47
Mmol_0252	band 7 protein	0.50	0.04281	0.08795	53	47	74	68
Mmol_0253	protein of unknown function DUF107	2.03	0.03575	0.08666	37	20	122	116
Mmol_0254	DNA photolyase FAD-binding	2.01	0.01175	0.07652	50	76	240	271
Mmol_0255	LemA family protein	1.25	0.08736	0.09487	154	86	273	302
Mmol_0256	conserved hypothetical protein	1.03	0.2876	0.1436	31	39	90	53
Mmol_0257	valyl-tRNA synthetase	-0.78	0.09938	0.09663	363	421	235	222
Mmol_0258	SirA family protein	1.16	0.07196	0.09232	96	160	268	305
Mmol_0259	Rhodanese domain protein	1.31	0.1804	0.1144	362	125	739	473
Mmol_0260	Alkaline phosphatase	0.18	0.5747	0.2209	53	38	54	48
Mmol_0261	hypothetical protein	1.65	0.02968	0.08511	16	27	63	76
Mmol_0262	protein of unknown function DUF81	0.66	0.2861	0.1432	21	11	26	25
Mmol_0263	transcriptional regulator, MerR family	1.50	0.2321	0.1279	6	44	76	68
Mmol_0264	nicotinate-nucleotide/dimethylbenzimidazole phosphoribosyltransferase	1.63	0.1394	0.1063	131	50	342	220
Mmol_0265	cobalamin 5'-phosphate synthase	1.32	0.3665	0.1638	87	49	241	101
Mmol_0266	alpha-ribazole phosphatase	0.47	0.3533	0.1607	99	111	173	120
Mmol_0267	L-threonine-O-3-phosphate decarboxylase	0.84	0.00944	0.07568	34	38	67	63
Mmol_0268	cobalamin biosynthesis protein CobD	1.69	0.0278	0.08452	29	16	68	80
Mmol_0269	cobyric acid synthase CobQ	-0.15	0.6546	0.2433	291	213	254	200
Mmol_0270	conserved hypothetical protein	-0.55	0.3817	0.1676	199	142	79	155
Mmol_0271	Adenosylcobinamide-phosphate guanylyltransferase	-0.43	0.4192	0.1782	139	93	84	88
Mmol_0272	periplasmic binding protein	0.67	0.1201	0.1014	58	73	103	105
Mmol_0273	cob(II)yrinic acid a,c-diamide reductase	-0.31	0.06943	0.09181	46	49	39	38
Mmol_0274	hypothetical protein	-1.34	0.3317	0.1553	75	156	49	42
Mmol_0275	MotA/TolQ/ExbB proton channel	-1.22	0.07554	0.09299	94	78	47	26
Mmol_0276	Magnesium chelatase	-0.47	0.3499	0.1598	61	42	42	32
Mmol_0277	Cobyrinic acid ac-diamide synthase	0.62	0.3491	0.1596	66	49	109	68
Mmol_0278	cob(I)alamin adenosyltransferase	-0.77	0.2716	0.1391	483	722	324	381
Mmol_0279	conserved hypothetical protein	-0.71	0.5363	0.2105	217	555	255	217
Mmol_0280	TonB-dependent receptor	-0.74	0.3163	0.1513	616	983	430	525
Mmol_0281	conserved hypothetical protein	1.13	0.2338	0.1284	942	631	2141	1315
Mmol_0282	protein of unknown function DUF710	0.32	0.5118	0.2038	230	382	437	326
Mmol_0283	conserved hypothetical protein	-0.64	0.1235	0.1023	197	195	140	111
Mmol_0284	protein of unknown function DUF55	1.58	0.005869	0.0732	49	61	160	169
Mmol_0285	40-residue YVTN family beta-propeller repeat protein	-0.38	0.7001	0.2559	1943	722	993	1050
Mmol_0286	threonine dehydratase, biosynthetic	0.51	0.2948	0.1455	155	185	202	281
Mmol_0287	ribose 5-phosphate isomerase	1.40	0.05742	0.08966	300	163	675	544
Mmol_0288	phosphate uptake regulator, PhoU	1.18	0.05931	0.08983	651	506	1441	1185
Mmol_0289	DNA topoisomerase I	0.45	0.3701	0.1646	160	168	184	264
Mmol_0290	PP-loop domain protein	0.41	0.3041	0.148	115	129	184	140
Mmol_0291	short-chain dehydrogenase/reductase SDR	1.05	0.08246	0.09415	135	140	265	305
Mmol_0292	protein of unknown function DUF185	0.74	0.1828	0.115	143	150	276	216
Mmol_0293	tRNA (guanine-N(7)-)-methyltransferase	-0.48	0.7129	0.2594	742	198	421	254
Mmol_0294	GTP-binding protein HSR1-related	0.29	0.5025	0.2013	146	95	168	127
Mmol_0295	cytochrome c class I	1.71	0.3333	0.1557	249	183	996	421
Mmol_0296	ResB family protein	0.19	0.5516	0.2146	207	175	251	186
Mmol_0297	cytochrome c-type biogenesis protein CcsB	0.28	0.4945	0.1991	237	180	296	210
Mmol_0298	signal transduction histidine kinase regulating citrate/malate metabolism	0.90	0.1102	0.09872	22	32	57	44
Mmol_0299	conserved hypothetical protein	-0.76	0.281	0.1418	53971	80794	37566	41931
Mmol_0300	ABC transporter related	1.79	0.005428	0.07269	145	111	460	432
Mmol_0301	protein of unknown function DUF140	1.39	0.02518	0.08355	165	116	396	342
Mmol_0302	Mammalian cell entry related domain protein	1.10	0.05926	0.08982	126	82	211	238
Mmol_0303	toluene tolerance family protein	0.61	0.2273	0.1265	774	810	1372	1053
Mmol_0304	hypothetical protein	0.52	0.2202	0.1247	874	603	1116	1000
Mmol_0305	ABC transporter related	-0.09	0.7306	0.2641	87	72	85	64
Mmol_0306	ABC-2 type transporter	-0.92	0.4676	0.1916	112	43	57	25
Mmol_0307	BolA family protein	1.44	0.2682	0.1381	348	371	699	1253
Mmol_0308	glutaredoxin-like protein	-0.22	0.6942	0.2543	1396	863	1203	731
Mmol_0309	UDP-N-acetylglucosamine 1-carboxyvinyltransferase	-0.46	0.1992	0.1193	645	599	516	389
Mmol_0310	ATP phosphoribosyltransferase	-0.60	0.08264	0.09418	412	410	289	253
Mmol_0311	histidinol dehydrogenase	-0.36	0.2398	0.1301	340	372	313	240
Mmol_0312	histidinol-phosphate aminotransferase	0.39	0.5714	0.22	159	158	271	146
Mmol_0313	Orotidine 5'-phosphate decarboxylase	1.58	0.01957	0.08074	576	713	1814	2043
Mmol_0314	Imidazoleglycerol-phosphate dehydratase	1.04	0.1347	0.1052	668	485	1368	1007
Mmol_0315	imidazole glycerol phosphate synthase, glutamine amidotransferase subunit	0.14	0.7416	0.267	396	243	376	329
Mmol_0316	phosphoribosylformimino-5-aminoimidazole carboxamide ribotide isomerase	-0.30	0.08018	0.09379	813	745	606	656
Mmol_0317	imidazoleglycerol phosphate synthase, cyclase subunit	-1.28	0.01181	0.07654	788	719	345	276
Mmol_0318	Phosphoribosyl-AMP cyclohydrolase	-1.25	0.2063	0.1212	1710	1101	677	501
Mmol_0319	phosphoribosyl-ATP diphosphatase	-0.10	0.7061	0.2575	880	788	886	674
Mmol_0320	histidine triad (HIT) protein	0.21	0.335	0.1561	408	449	538	453
Mmol_0321	twin-arginine translocation protein, TatA/E family subunit	-0.28	0.1561	0.1097	1176	1294	1030	1006
Mmol_0322	twin-arginine translocation protein, TatB subunit	-0.52	0.1815	0.1147	666	842	583	465
Mmol_0323	Sec-independent protein translocase, TatC subunit	-1.03	0.2376	0.1295	331	212	151	115
Mmol_0324	HtrA2 peptidase	0.81	0.0876	0.09491	142	105	224	210
Mmol_0325	protein of unknown function DUF34	0.46	0.2977	0.1463	124	90	169	125
Mmol_0326	ubiquinol-cytochrome c reductase, iron-sulfur subunit	0.52	0.3296	0.1547	276	164	325	306
Mmol_0327	Cytochrome b/b6 domain protein	1.45	0.07663	0.09319	100	108	307	260
Mmol_0328	cytochrome c1	0.71	0.05775	0.08969	179	208	339	295
Mmol_0329	Glutathione S-transferase domain protein	0.50	0.3424	0.158	504	292	493	631
Mmol_0330	Stringent starvation protein B	1.62	0.1478	0.1081	98	120	393	278
Mmol_0331	translation elongation factor Tu	1.21	0.09928	0.09662	655	613	1324	1601
Mmol_0332	preprotein translocase, SecE subunit	1.92	0.1473	0.108	89	33	286	177
Mmol_0333	NusG antitermination factor	1.66	0.07666	0.09319	84	39	165	224
Mmol_0334	ribosomal protein L11	1.37	0.02043	0.08125	281	233	624	701
Mmol_0335	ribosomal protein L1	1.28	0.1381	0.106	230	180	575	420
Mmol_0336	ribosomal protein L10	1.86	0.03806	0.08713	362	299	1289	1121
Mmol_0337	ribosomal protein L7/L12	-0.13	0.5291	0.2085	633	668	531	657
Mmol_0338	DNA-directed RNA polymerase, beta subunit	1.02	0.09665	0.09624	289	286	628	537
Mmol_0339	DNA-directed RNA polymerase, beta' subunit	-0.05	0.3807	0.1674	846	857	801	843
Mmol_0340	ribosomal protein S12	1.23	0.08713	0.09484	796	1282	2099	2762
Mmol_0341	ribosomal protein S7	-0.05	0.8334	0.2905	1585	1496	1689	1284
Mmol_0342	translation elongation factor G	1.49	0.02841	0.08472	700	585	1691	1919
Mmol_0343	translation elongation factor Tu	1.20	0.07873	0.09355	662	648	1397	1611
Mmol_0344	ribosomal protein S10	0.67	0.379	0.1669	210	416	372	624
Mmol_0345	ribosomal protein L3	1.59	0.09546	0.09606	182	363	802	835
Mmol_0346	ribosomal protein L4/L1e	2.07	0.05239	0.08917	194	235	972	825
Mmol_0347	Ribosomal protein L25/L23	1.47	0.01049	0.07611	377	453	1167	1127
Mmol_0348	ribosomal protein L2	1.12	0.006125	0.07347	390	424	909	860
Mmol_0349	ribosomal protein S19	0.70	0.1644	0.1113	912	610	1077	1403
Mmol_0350	ribosomal protein L22	0.53	0.5014	0.201	1028	2306	1755	3071
Mmol_0351	ribosomal protein S3	1.17	0.05409	0.08935	602	732	1630	1373
Mmol_0352	ribosomal protein L16	1.41	0.06616	0.09111	508	735	1455	1844
Mmol_0353	ribosomal protein L29	-0.22	0.3866	0.169	2799	3458	2798	2560
Mmol_0354	ribosomal protein S17	-0.01	0.9914	0.3275	2069	2227	2872	1405
Mmol_0355	ribosomal protein L14	1.36	0.1034	0.09717	229	552	888	1113
Mmol_0356	ribosomal protein L24	1.77	0.08601	0.09468	391	478	1311	1650
Mmol_0357	ribosomal protein L5	1.66	0.01989	0.08093	293	433	1067	1232
Mmol_0358	ribosomal protein S14	1.46	0.0881	0.09498	240	344	696	913
Mmol_0359	ribosomal protein S8	1.11	0.1893	0.1166	328	224	716	476
Mmol_0360	ribosomal protein L6	1.52	0.09076	0.09533	286	293	909	753
Mmol_0361	ribosomal protein L18	1.04	0.172	0.1127	279	218	597	424
Mmol_0362	ribosomal protein S5	1.18	0.1099	0.09864	419	529	932	1210
Mmol_0363	ribosomal protein L30	1.23	0.2593	0.1355	657	638	1145	1902
Mmol_0364	ribosomal protein L15	1.78	0.04791	0.08866	275	456	1286	1233
Mmol_0365	preprotein translocase, SecY subunit	2.37	0.07004	0.09194	200	208	1150	961
Mmol_0366	translation initiation factor IF-1	1.25	0.1162	0.1003	245	139	447	467
Mmol_0367	ribosomal protein L36	-0.58	0.3928	0.1708	818	493	524	355
Mmol_0368	ribosomal protein S13	0.24	0.7137	0.2596	506	780	527	996
Mmol_0369	ribosomal protein S11	0.23	0.5829	0.2232	609	750	644	949
Mmol_0370	ribosomal protein S4	0.53	0.3896	0.1699	296	260	491	313
Mmol_0371	DNA-directed RNA polymerase, alpha subunit	1.58	0.02093	0.08154	315	223	863	748
Mmol_0372	ribosomal protein L17	0.91	0.3382	0.1569	565	504	1289	727
Mmol_0373	glutaredoxin 2	-0.43	0.5641	0.218	77	64	30	75
Mmol_0374	magnesium transporter	0.50	0.2548	0.1343	88	132	173	137
Mmol_0375	MscS Mechanosensitive ion channel	-0.05	0.8757	0.3008	85	63	77	65
Mmol_0376	ribosomal protein L33	3.43	0.1159	0.1002	72	195	1169	1709
Mmol_0377	ribosomal protein L28	2.92	0.003762	0.06981	131	187	1190	1220
Mmol_0378	deoxyuridine 5'-triphosphate nucleotidohydrolase Dut	2.41	0.03365	0.08618	18	46	179	167
Mmol_0379	TonB-dependent receptor	0.46	0.1751	0.1133	25	34	44	38
Mmol_0380	phosphopantothenoylcysteine decarboxylase/phosphopantothenate/cysteine ligase	2.05	0.01211	0.07663	45	27	159	146
Mmol_0381	conserved hypothetical protein	-0.12	0.589	0.2249	251	260	262	209
Mmol_0382	DNA repair protein RadC	-0.32	0.01256	0.07675	213	211	170	170
Mmol_0383	conserved hypothetical protein	-0.47	0.5345	0.21	180	141	167	65
Mmol_0384	carbon starvation protein CstA	0.96	0.09467	0.09595	299	186	525	422
Mmol_0385	conserved hypothetical protein	0.50	0.09375	0.0958	987	1122	1484	1500
Mmol_0386	prolipoprotein diacylglyceryl transferase	1.73	0.1274	0.1034	46	151	259	397
Mmol_0387	conserved hypothetical protein	-1.14	0.6235	0.2347	1018	101	367	138
Mmol_0388	conserved hypothetical protein	6.40	0.1482	0.1082	0	0	52	32
Mmol_0389	hypothetical protein	0.27	0.659	0.2445	22	25	20	37
Mmol_0390	TfoX domain protein	2.34	0.03364	0.08618	8	7	37	42
Mmol_0391	hypothetical protein	1.12	0.00736	0.07451	21	25	49	52
Mmol_0392	hypothetical protein	-0.26	0.6232	0.2346	22	36	24	25
Mmol_0393	conserved hypothetical protein	-0.12	0.7754	0.2758	71	108	71	94
Mmol_0394	hypothetical protein	0.92	0.02442	0.08323	179	198	341	374
Mmol_0395	integron integrase	1.30	0.1117	0.09914	304	244	766	587
Mmol_0396	dihydroxy-acid dehydratase	0.91	0.1555	0.1096	304	293	626	494
Mmol_0397	Aldose 1-epimerase	0.98	0.04509	0.08828	376	438	796	806
Mmol_0398	cytochrome c class I	0.40	0.5128	0.2041	7758	13412	10785	17067
Mmol_0399	amino acid permease-associated region	0.90	0.3146	0.1508	47	51	115	69
Mmol_0400	Aspartyl aminopeptidase	0.80	0.01829	0.07989	27	26	48	45
Mmol_0401	Coproporphyrinogen oxidase	2.01	0.07258	0.09244	15	10	45	58
Mmol_0402	phosphoribosylamine/glycine ligase	2.10	0.09528	0.09604	11	14	62	47
Mmol_0403	phosphoribosylaminoimidazolecarboxamide formyltransferase/IMP cyclohydrolase	2.06	0.1007	0.09682	24	32	103	136
Mmol_0404	transcriptional regulator, Fis family	2.27	0.1081	0.09817	71	0	206	139
Mmol_0405	TIM-barrel protein, nifR3 family	2.83	0.02706	0.08426	37	20	189	223
Mmol_0406	major facilitator superfamily MFS_1	1.38	0.1161	0.1003	24	12	49	47
Mmol_0407	protein of unknown function UPF0153	0.73	0.5607	0.217	157	17	147	142
Mmol_0408	molybdopterin binding domain protein	1.96	0.02742	0.08439	61	44	206	203
Mmol_0409	DNA polymerase I	2.50	0.05287	0.08922	21	26	126	148
Mmol_0410	conserved hypothetical protein	0.79	0.3623	0.1628	209	179	243	427
Mmol_0411	conserved hypothetical protein	0.73	0.3598	0.1622	1390	568	1610	1642
Mmol_0412	homoserine kinase	-0.64	0.1511	0.1088	241	231	174	128
Mmol_0413	transmembrane protein	-2.13	0.2134	0.123	552	308	123	73
Mmol_0414	UvrD/REP helicase	0.67	0.01272	0.07679	115	105	170	181
Mmol_0415	Extradiol ring-cleavage dioxygenase class III protein subunit B	-0.29	0.3024	0.1475	309	317	285	225
Mmol_0416	hypothetical protein	-1.12	0.588	0.2246	177	29	48	46
Mmol_0417	NmrA family protein	-0.12	0.7441	0.2677	48	50	36	54
Mmol_0418	Pirin domain protein	1.76	0.2911	0.1445	4	30	34	80
Mmol_0419	transcriptional regulator, LysR family	0.31	0.5425	0.2122	33	42	57	36
Mmol_0420	small-conductance mechanosensitive channel	1.50	0.1724	0.1128	81	26	153	150
Mmol_0421	membrane protein involved in aromatic hydrocarbon degradation	-0.27	0.1705	0.1124	49	50	44	39
Mmol_0422	alpha/beta hydrolase fold protein	-0.76	0.04873	0.08876	94	84	59	46
Mmol_0423	diguanylate cyclase/phosphodiesterase with PAS/PAC sensor(s)	0.73	0.02919	0.08496	49	41	72	78
Mmol_0424	putative transmembrane protein	0.45	0.5554	0.2156	20	26	42	21
Mmol_0425	TonB-dependent receptor	-0.98	0.006408	0.07374	67	64	32	34
Mmol_0426	peptidylprolyl isomerase FKBP-type	0.83	0.08397	0.09438	62	67	124	107
Mmol_0427	conserved hypothetical protein	0.32	0.2851	0.1429	50	64	73	70
Mmol_0428	chaperonin GroEL	1.61	0.003145	0.06866	229	199	672	637
Mmol_0429	chaperonin Cpn10	1.54	0.04863	0.08875	540	276	1091	1285
Mmol_0430	aldo/keto reductase	0.64	0.1894	0.1167	266	181	360	336
Mmol_0431	alkylphosphonate utilization operon protein PhnA	1.59	0.1067	0.09775	147	122	457	352
Mmol_0432	7TM domain sensor diguanylate cyclase	0.95	0.08663	0.09477	179	134	306	297
Mmol_0433	peptidase U32	1.38	0.02034	0.0812	66	91	192	218
Mmol_0434	adenosylmethionine-8-amino-7-oxononanoate aminotransferase	1.24	0.01147	0.07644	68	83	173	183
Mmol_0435	D-alanyl-D-alanine carboxypeptidase/D-alanyl-D-alanine-endopeptidase	0.62	0.3454	0.1587	41	86	107	89
Mmol_0436	Peptidylprolyl isomerase	2.18	0.1586	0.1102	65	49	206	315
Mmol_0437	OsmC family protein	1.21	0.1639	0.1112	229	97	450	303
Mmol_0438	conserved hypothetical protein	-0.04	0.9376	0.3153	1111	1178	819	1412
Mmol_0439	conserved hypothetical protein	0.46	0.2111	0.1224	564	629	732	910
Mmol_0440	protein of unknown function DUF224 cysteine-rich region domain protein	0.81	0.00038	0.05398	96	95	168	167
Mmol_0441	carboxyl-terminal protease	1.15	0.01312	0.07689	905	1037	2121	2184
Mmol_0442	conserved hypothetical protein	1.41	0.1307	0.1042	106	56	258	175
Mmol_0443	Ferritin Dps family protein	0.81	0.209	0.1219	905	984	1409	1915
Mmol_0444	NLP/P60 protein	2.95	0.05068	0.08899	51	51	424	369
Mmol_0445	helicase c2	0.59	0.1473	0.108	74	96	143	114
Mmol_0446	hypothetical protein	1.06	0.2721	0.1393	43	54	77	128
Mmol_0447	Class I peptide chain release factor	1.35	0.09309	0.0957	34	17	56	76
Mmol_0448	peptidase M22 glycoprotease	0.60	0.4092	0.1755	200	84	251	182
Mmol_0449	ribosomal-protein-alanine acetyltransferase	1.31	0.1231	0.1022	157	144	328	419
Mmol_0450	hypothetical protein	1.37	0.1738	0.113	329	162	493	782
Mmol_0451	LemA family protein	1.36	0.08324	0.09427	412	380	1109	929
Mmol_0452	protein of unknown function DUF477	0.11	0.7589	0.2716	112	82	121	88
Mmol_0453	protein of unknown function DUF477	0.55	0.2553	0.1345	55	36	66	69
Mmol_0454	conserved hypothetical protein	0.91	0.007349	0.0745	64	60	115	117
Mmol_0455	prolyl-tRNA synthetase	1.36	0.08364	0.09433	73	69	200	168
Mmol_0456	Lytic transglycosylase catalytic	1.20	0.1694	0.1122	687	687	1822	1336
Mmol_0457	hypothetical protein	2.90	0.008279	0.0751	9	16	95	98
Mmol_0458	S-adenosylmethionine/tRNA-ribosyltransferase- isomerase	0.77	0.3303	0.1549	16	11	29	17
Mmol_0459	coenzyme PQQ biosynthesis protein A	-1.66	0.4543	0.1878	4243	1073	1043	637
Mmol_0460	hypothetical protein	-2.08	0.07004	0.09194	307	223	31	94
Mmol_0461	Thioredoxin domain protein	0.67	0.3237	0.1532	137	68	168	158
Mmol_0462	peptidase S24 and S26 domain protein	1.60	0.01516	0.07733	109	106	319	334
Mmol_0463	conserved hypothetical protein	2.49	0.025	0.08347	25	21	124	137
Mmol_0464	antibiotic biosynthesis monooxygenase	0.57	0.1184	0.1009	64	49	89	80
Mmol_0465	isochorismatase hydrolase	0.34	0.2552	0.1344	121	97	136	139
Mmol_0466	Pirin domain protein	-0.34	0.4786	0.1947	104	97	60	100
Mmol_0467	transcriptional regulator, LysR family	1.27	0.03723	0.08697	22	26	58	58
Mmol_0468	transcriptional regulator, GntR family with aminotransferase domain	0.37	0.1914	0.1172	102	117	154	128
Mmol_0469	conserved hypothetical protein	-2.07	0.1309	0.1043	69	43	23	3
Mmol_0470	oxidoreductase alpha (molybdopterin) subunit	-0.70	0.09393	0.09583	15	14	9	9
Mmol_0471	methyl-accepting chemotaxis sensory transducer	0.12	0.6225	0.2344	377	292	352	374
Mmol_0472	conserved hypothetical protein	0.22	0.7082	0.2581	177	156	138	251
Mmol_0473	phage integrase family protein	3.84	0.03025	0.08528	17	0	130	124
Mmol_0474	ABC transporter related	0.57	0.1403	0.1064	23	22	31	36
Mmol_0475	hypothetical protein	1.44	0.05997	0.08988	4	4	13	11
Mmol_0476	Hemolysin-type calcium binding domain protein	0.71	0.05559	0.08949	105	90	162	157
Mmol_0477	type I secretion membrane fusion protein, HlyD family	-0.40	0.4448	0.1852	67	52	57	32
Mmol_0478	transcriptional regulator, XRE family	-0.42	0.3601	0.1623	26	36	23	23
Mmol_0479	hypothetical protein	0.95	0.01922	0.08052	14	12	24	26
Mmol_0480	AAA ATPase	1.27	0.02625	0.08396	11	9	24	27
Mmol_0481	Integrase catalytic region	0.54	0.0935	0.09577	9	11	15	15
Mmol_0482	DNA-cytosine methyltransferase	0.90	0.0859	0.09467	131	90	217	197
Mmol_0483	protein of unknown function DUF262	0.71	0.3631	0.163	36	41	47	79
Mmol_0484	conserved hypothetical protein, putative P-loop containing nucleoside triphosphate hydrolase	0.59	0.2343	0.1286	115	72	151	131
Mmol_0485	hypothetical protein	0.29	0.04565	0.08836	115	123	143	149
Mmol_0486	cytochrome c class I	0.38	0.5192	0.2058	748	625	1121	670
Mmol_0487	bis(5'nucleosyl)-tetraphosphatase, ApaH	1.29	0.1028	0.0971	16	11	29	39
Mmol_0488	phospholipid/glycerol acyltransferase	-0.78	0.2136	0.1231	59	64	45	26
Mmol_0489	ornithine-acyl(acyl carrier protein) N-acyltransferase	-0.01	0.9906	0.3273	91	45	71	65
Mmol_0490	17 kDa surface antigen	-0.31	0.6182	0.2332	2647	1488	1847	1500
Mmol_0491	PfkB domain protein	0.41	0.3479	0.1594	446	391	645	468
Mmol_0492	transcriptional regulator, TetR family	0.14	0.8102	0.2847	361	224	241	401
Mmol_0493	hypothetical protein	0.46	0.2561	0.1347	269	349	366	481
Mmol_0494	conserved hypothetical protein	0.63	0.4016	0.1733	358	203	554	318
Mmol_0495	Redoxin domain protein	1.70	0.05304	0.08924	90	182	388	498
Mmol_0496	FAD linked oxidase domain protein	-0.46	0.2363	0.1291	921	798	734	514
Mmol_0497	putative lipoprotein	1.01	0.223	0.1254	75	34	112	108
Mmol_0498	histidine kinase	1.05	0.1662	0.1116	139	63	230	189
Mmol_0499	two component transcriptional regulator PhoB, winged helix family	2.03	0.03914	0.08733	127	86	435	438
Mmol_0500	major facilitator superfamily MFS_1	0.77	0.2208	0.1248	92	48	131	108
Mmol_0501	6,7-dimethyl-8-ribityllumazine synthase	2.37	0.000497	0.05725	138	124	671	687
Mmol_0502	NusB antitermination factor	0.48	0.1489	0.1083	479	536	773	647
Mmol_0503	protein serine/threonine phosphatase	0.63	0.05646	0.08958	194	166	274	286
Mmol_0504	FHA domain containing protein	0.28	0.09861	0.09652	154	166	186	204
Mmol_0505	putative metal dependent phosphohydrolase	0.37	0.2333	0.1282	133	108	173	140
Mmol_0506	UDP-2,3-diacylglucosamine hydrolase	1.15	0.103	0.09712	69	70	169	141
Mmol_0507	peptidyl-prolyl cis-trans isomerase cyclophilin type	1.17	0.1338	0.105	149	218	345	481
Mmol_0508	peptidyl-prolyl cis-trans isomerase cyclophilin type	0.44	0.2857	0.1431	124	184	231	189
Mmol_0509	ErfK/YbiS/YcfS/YnhG family protein	2.31	0.0745	0.09281	272	155	1207	915
Mmol_0510	Tetratricopeptide TPR_2 repeat protein	2.79	0.1146	0.09991	88	106	779	566
Mmol_0511	cysteinyl-tRNA synthetase	0.02	0.9226	0.3119	276	254	301	236
Mmol_0512	arginine biosynthesis bifunctional protein ArgJ	0.05	0.8732	0.3002	202	152	204	162
Mmol_0513	thiamine monophosphate synthase	0.55	0.3291	0.1546	114	64	150	111
Mmol_0514	protein of unknown function DUF461	0.30	0.5917	0.2257	34	64	60	60
Mmol_0515	protein of unknown function DUF329	1.83	0.2069	0.1214	0	24	47	38
Mmol_0516	protein of unknown function DUF1342	1.70	0.05054	0.08897	63	27	161	134
Mmol_0517	dephospho-CoA kinase	1.64	0.103	0.09712	45	34	106	141
Mmol_0518	Prepilin peptidase	0.30	0.4378	0.1834	91	61	95	93
Mmol_0519	conserved hypothetical protein	0.54	0.4533	0.1875	18022	29739	25155	44097
Mmol_0520	Trans-hexaprenyltranstransferase	0.04	0.9144	0.3099	397	589	503	509
Mmol_0521	ribosomal protein L21	1.17	0.3033	0.1478	664	907	1235	2289
Mmol_0522	ribosomal protein L27	-0.31	0.7204	0.2614	712	1688	819	1120
Mmol_0523	GTP-binding protein Obg/CgtA	0.55	0.2946	0.1455	227	240	395	287
Mmol_0524	glutamate 5-kinase	0.73	0.1381	0.106	173	116	269	212
Mmol_0525	phosphoribosylaminoimidazole carboxylase, catalytic subunit	0.44	0.5086	0.203	208	121	281	166
Mmol_0526	phosphoribosylaminoimidazole carboxylase, ATPase subunit	-0.46	0.4346	0.1825	173	115	133	76
Mmol_0527	band 7 protein	-0.39	0.3741	0.1655	77	86	49	76
Mmol_0528	hypothetical protein	0.67	0.07785	0.0934	44	57	85	75
Mmol_0529	ribosomal protein S20	3.60	0.002944	0.06848	128	62	1114	1196
Mmol_0530	integral membrane protein MviN	0.12	0.8712	0.2997	104	75	134	60
Mmol_0531	riboflavin biosynthesis protein RibF	0.15	0.6554	0.2436	43	53	61	45
Mmol_0532	isoleucyl-tRNA synthetase	-0.08	0.5598	0.2168	175	158	167	149
Mmol_0533	lipoprotein signal peptidase	0.32	0.3717	0.165	361	506	484	598
Mmol_0534	oxidoreductase molybdopterin binding	-0.12	0.7267	0.2631	774	579	719	522
Mmol_0535	two component transcriptional regulator, Fis family	-0.60	0.1691	0.1121	254	198	132	165
Mmol_0536	histidine kinase	0.96	0.2528	0.1338	68	29	96	93
Mmol_0537	TonB-dependent receptor	0.92	0.1507	0.1087	27	16	40	42
Mmol_0538	putative signal peptide protein	0.48	0.1739	0.113	126	101	157	160
Mmol_0539	conserved hypothetical protein	0.56	0.3843	0.1683	366	190	494	329
Mmol_0540	conserved hypothetical protein	-0.22	0.5056	0.2022	1718	1275	1385	1181
Mmol_0541	cytochrome c oxidase accessory protein CcoG	0.70	0.1936	0.1178	242	262	463	358
Mmol_0542	cytochrome c oxidase, cbb3-type, subunit III	0.73	0.02325	0.08271	228	251	414	380
Mmol_0543	Cbb3-type cytochrome oxidase component	0.06	0.9504	0.3183	314	130	329	133
Mmol_0544	cytochrome c oxidase, cbb3-type, subunit II	0.89	0.08528	0.09458	261	205	479	387
Mmol_0545	cytochrome c oxidase, cbb3-type, subunit I	0.57	0.1021	0.09699	280	282	441	396
Mmol_0546	protoheme IX farnesyltransferase	0.43	0.6838	0.2514	57	12	55	38
Mmol_0547	cytochrome oxidase assembly	0.90	0.1021	0.097	28	23	42	52
Mmol_0548	hypothetical protein	1.55	0.0431	0.08799	32	34	101	91
Mmol_0549	surfeit locus 1	2.12	0.04504	0.08828	56	34	196	194
Mmol_0550	conserved hypothetical protein	-0.07	0.9063	0.3081	762	1377	834	1208
Mmol_0551	Cytochrome-c oxidase	0.70	0.1415	0.1067	81	113	177	138
Mmol_0552	cytochrome c oxidase assembly protein CtaG/Cox11	1.35	0.05957	0.08985	55	87	160	202
Mmol_0553	cytochrome c oxidase, subunit I	1.02	0.1278	0.1035	163	164	366	298
Mmol_0554	cytochrome c oxidase, subunit II	1.30	0.009683	0.07579	139	163	357	388
Mmol_0555	transmembrane protein	2.00	0.02771	0.08448	85	70	293	330
Mmol_0556	cytochrome oxidase maturation protein, cbb3-type	1.02	0.059	0.0898	601	830	1587	1309
Mmol_0557	heavy metal translocating P-type ATPase	-0.02	0.9476	0.3176	311	252	315	241
Mmol_0558	ATP-dependent chaperone ClpB	0.34	0.4389	0.1836	653	580	923	642
Mmol_0559	Lytic transglycosylase catalytic	0.19	0.5568	0.216	2309	2935	3421	2572
Mmol_0560	conserved hypothetical protein	0.13	0.5432	0.2124	1850	1486	1898	1751
Mmol_0561	protein of unknown function UPF0047	1.21	0.1311	0.1043	646	362	1149	1181
Mmol_0562	conserved hypothetical protein	1.18	0.08066	0.09387	973	597	1695	1857
Mmol_0563	Peptidase M23	0.22	0.5729	0.2204	83	98	86	124
Mmol_0564	phosphoglycerate mutase, 2,3-bisphosphoglycerate-independent	2.52	0.1527	0.1091	70	81	347	524
Mmol_0565	Rhodanese domain protein	0.28	0.5584	0.2164	765	446	773	700
Mmol_0566	glutaredoxin 3	-0.52	0.5223	0.2067	709	358	408	334
Mmol_0567	protein-export protein SecB	0.62	0.1727	0.1128	253	302	373	477
Mmol_0568	protein of unknown function DUF1058	-1.19	0.0446	0.08821	362	305	128	164
Mmol_0569	Glycerol-3-phosphate dehydrogenase (NAD(P)(+))	-1.02	0.1721	0.1127	176	124	100	48
Mmol_0570	RNA methyltransferase, TrmH family, group 2	0.92	0.1073	0.09793	30	30	52	61
Mmol_0571	conserved hypothetical protein	1.23	0.3637	0.1631	25	21	76	35
Mmol_0572	biotin synthase	1.50	0.06171	0.09013	304	203	805	635
Mmol_0573	8-amino-7-oxononanoate synthase	1.09	0.1655	0.1115	306	201	639	439
Mmol_0574	bioH protein	1.01	0.03633	0.08678	89	85	183	169
Mmol_0575	biotin biosynthesis protein BioC	1.43	0.1688	0.1121	44	20	107	67
Mmol_0576	dethiobiotin synthase	0.74	0.1386	0.1061	60	57	89	107
Mmol_0577	peptidase M48 Ste24p	0.23	0.7917	0.28	21	66	43	60
Mmol_0578	nicotinate (nicotinamide) nucleotide adenylyltransferase	0.69	0.4009	0.1731	195	104	313	172
Mmol_0579	gamma-glutamyl phosphate reductase	0.86	0.04032	0.08754	684	564	1209	1054
Mmol_0580	DNA polymerase III, delta subunit	0.73	0.1246	0.1026	50	69	110	87
Mmol_0581	Rare lipoprotein B	0.82	0.2236	0.1256	188	91	276	219
Mmol_0582	leucyl-tRNA synthetase	1.35	0.1058	0.09757	66	78	207	162
Mmol_0583	adenylate kinase	2.00	0.07958	0.09369	30	25	98	122
Mmol_0584	dimethyladenosine transferase	-0.88	0.2003	0.1196	54	39	27	23
Mmol_0585	4-hydroxythreonine-4-phosphate dehydrogenase	1.30	0.0234	0.08278	30	41	94	82
Mmol_0586	SurA domain protein	1.17	0.05342	0.08928	104	105	224	246
Mmol_0587	Organic solvent tolerance protein	0.15	0.4312	0.1816	82	84	85	100
Mmol_0588	aminoglycoside phosphotransferase	1.40	0.0522	0.08915	107	104	295	266
Mmol_0589	Nucleotidyl transferase	0.87	0.2752	0.1401	60	70	146	93
Mmol_0590	peptidase M24	1.14	0.1094	0.0985	221	179	496	386
Mmol_0591	Ubiquinone biosynthesis hydroxylase, UbiH/UbiF/VisC/COQ6 family	0.50	0.2174	0.124	279	199	375	299
Mmol_0592	Ubiquinone biosynthesis hydroxylase, UbiH/UbiF/VisC/COQ6 family	1.31	0.1045	0.09735	179	78	358	279
Mmol_0593	putative thiol:disulphide interchange protein	0.18	0.5194	0.2059	374	496	491	494
Mmol_0594	type II secretion system protein	0.32	0.3723	0.1651	201	242	237	316
Mmol_0595	type IV-A pilus assembly ATPase PilB	1.30	0.09332	0.09574	81	126	219	292
Mmol_0596	cold-shock DNA-binding domain protein	0.03	0.9279	0.3131	16072	19607	21669	14827
Mmol_0597	Isocitrate dehydrogenase (NADP(+))	0.83	0.09017	0.09526	234	188	338	416
Mmol_0598	pseudouridine synthase	0.24	0.5062	0.2023	81	88	115	84
Mmol_0599	glutamine amidotransferase class-I	-0.52	0.314	0.1507	202	144	116	126
Mmol_0600	chorismate synthase	-0.70	0.04852	0.08873	457	496	287	299
Mmol_0601	major facilitator superfamily MFS_1	0.72	0.06786	0.09148	62	81	126	110
Mmol_0602	conserved hypothetical protein	-0.78	0.1615	0.1107	317	395	203	210
Mmol_0603	protein of unknown function DUF198	2.41	0.1322	0.1046	334	311	1424	2014
Mmol_0604	deoxyxylulose-5-phosphate synthase	0.12	0.2015	0.12	129	126	134	143
Mmol_0605	Polyprenyl synthetase	1.05	0.1043	0.09732	161	107	315	239
Mmol_0606	exodeoxyribonuclease VII, small subunit	1.39	0.04333	0.08803	230	182	584	493
Mmol_0607	Carboxylesterase	-1.65	0.28	0.1415	471	917	226	215
Mmol_0608	beta-lactamase domain protein	-1.38	0.01762	0.07941	3732	3310	1511	1188
Mmol_0609	cyclic nucleotide-binding protein	-1.71	0.06425	0.09066	3051	2645	860	885
Mmol_0610	Isoprenylcysteine carboxyl methyltransferase	-1.97	0.1789	0.1141	690	1072	235	214
Mmol_0611	hypothetical protein	-3.37	0.05165	0.08909	56632	66141	5404	6498
Mmol_0612	MxaD	-1.22	0.3782	0.1667	1817	4326	850	1786
Mmol_0613	40-residue YVTN family beta-propeller repeat protein	1.44	0.01505	0.0773	50	37	122	113
Mmol_0614	NUDIX hydrolase	0.69	0.1607	0.1106	919	1077	1413	1804
Mmol_0615	phosphatidylserine decarboxylase	1.07	0.3442	0.1585	33	21	77	38
Mmol_0616	ketol-acid reductoisomerase	1.40	0.1715	0.1126	186	234	452	660
Mmol_0617	acetolactate synthase, small subunit	1.32	0.0361	0.08674	114	95	280	242
Mmol_0618	acetolactate synthase, large subunit, biosynthetic type	1.64	0.009049	0.0755	180	175	546	564
Mmol_0619	type II secretion system protein E	1.44	0.05727	0.08965	45	55	148	124
Mmol_0620	nicotinate-nucleotide pyrophosphorylase	1.27	0.1032	0.09715	41	21	64	87
Mmol_0621	Glutathione S-transferase domain protein	0.57	0.4974	0.1999	275	129	393	208
Mmol_0622	conserved hypothetical protein	0.36	0.2739	0.1398	178	189	262	211
Mmol_0623	tRNA (5-methylaminomethyl-2-thiouridylate)-methyltransferase	0.07	0.8584	0.2966	124	177	133	182
Mmol_0624	NUDIX hydrolase	-0.04	0.8434	0.2929	547	506	455	569
Mmol_0625	multiple antibiotic resistance (MarC)-related protein	0.33	0.4509	0.1868	31	40	53	37
Mmol_0626	maf protein	1.35	0.09457	0.09593	51	112	180	238
Mmol_0627	ribonuclease, Rne/Rng family	0.13	0.3421	0.1579	229	204	240	234
Mmol_0628	conserved hypothetical protein	-0.53	0.09151	0.09545	3613	4140	2820	2556
Mmol_0629	protein of unknown function YGGT	1.32	0.09215	0.09556	44	28	103	77
Mmol_0630	pyrroline-5-carboxylate reductase	0.77	0.08291	0.09422	630	635	1141	1023
Mmol_0631	alanine racemase domain protein	1.22	0.0362	0.08676	36	53	98	111
Mmol_0632	twitching motility protein	0.24	0.5876	0.2245	308	246	394	261
Mmol_0633	twitching motility protein	0.39	0.4432	0.1848	373	341	559	374
Mmol_0634	dihydroorotase, multifunctional complex type	-0.50	0.3019	0.1474	166	227	133	144
Mmol_0635	aspartate carbamoyltransferase	0.28	0.4718	0.1928	82	97	127	90
Mmol_0636	Uracil phosphoribosyltransferase	0.12	0.8752	0.3007	45	100	101	57
Mmol_0637	Holliday junction resolvase YqgF	0.17	0.6091	0.2306	66	94	94	86
Mmol_0638	protein of unknown function DUF179	1.59	0.09998	0.09671	160	76	347	364
Mmol_0639	3,4-dihydroxy-2-butanone 4-phosphate synthase	-0.55	0.04623	0.08844	287	296	210	188
Mmol_0640	riboflavin synthase, alpha subunit	0.76	0.1611	0.1107	289	298	551	444
Mmol_0641	lipoprotein releasing system, transmembrane protein, LolC/E family	-0.23	0.7064	0.2576	60	70	74	36
Mmol_0642	lipoprotein releasing system, ATP-binding protein	-0.19	0.6474	0.2413	107	160	127	107
Mmol_0643	DNA internalization-related competence protein ComEC/Rec2	-0.03	0.9258	0.3126	43	33	43	32
Mmol_0644	response regulator receiver modulated metal dependent phosphohydrolase	0.22	0.638	0.2387	50	60	50	80
Mmol_0645	multi-sensor hybrid histidine kinase	-0.02	0.9163	0.3104	66	62	56	70
Mmol_0646	MotA/TolQ/ExbB proton channel	1.21	0.08567	0.09463	172	112	336	320
Mmol_0647	Biopolymer transport protein ExbD/TolR	-0.12	0.8189	0.2869	108	185	150	120
Mmol_0648	lipid A ABC exporter, fused ATPase and inner membrane subunits MsbA	0.01	0.9806	0.3251	46	30	44	33
Mmol_0649	tetraacyldisaccharide 4'-kinase	0.73	0.2555	0.1345	258	135	301	350
Mmol_0650	protein of unknown function DUF343	0.06	0.9221	0.3118	927	844	1214	629
Mmol_0651	3-deoxy-D-manno-octulosonate cytidylyltransferase	0.04	0.9455	0.3172	550	312	538	348
Mmol_0652	type IV pilus assembly PilZ	-0.19	0.2298	0.1272	181	162	145	155
Mmol_0653	2-oxo-acid dehydrogenase E1 subunit, homodimeric type	0.51	0.05627	0.08956	275	236	385	346
Mmol_0654	Dihydrolipoyllysine-residue acetyltransferase	-0.10	0.4835	0.1961	708	625	626	620
Mmol_0655	diguanylate cyclase/phosphodiesterase with PAS/PAC sensor(s)	0.10	0.7771	0.2763	184	127	183	151
Mmol_0656	dihydrolipoamide dehydrogenase	0.02	0.9586	0.3201	422	361	497	298
Mmol_0657	putative secreted protein	1.19	0.2544	0.1342	230	63	418	250
Mmol_0658	FAD linked oxidase domain protein	1.06	0.2005	0.1197	309	179	618	400
Mmol_0659	conserved hypothetical protein	-0.28	0.438	0.1834	71	70	68	47
Mmol_0660	putative transcriptional acitvator, Baf family	0.44	0.1261	0.103	54	56	79	70
Mmol_0661	biotin/acetyl-CoA-carboxylase ligase	0.72	0.1507	0.1087	68	68	123	102
Mmol_0662	glutaminyl-tRNA synthetase	0.05	0.7458	0.2681	135	158	153	150
Mmol_0663	serine/threonine protein kinase	0.71	0.09392	0.09583	86	81	146	128
Mmol_0664	protein serine/threonine phosphatase	0.71	0.1207	0.1016	88	123	165	180
Mmol_0665	flavin reductase domain protein FMN-binding	0.30	0.2073	0.1215	68	56	82	71
Mmol_0666	magnesium and cobalt transport protein CorA	0.42	0.186	0.1158	65	50	72	82
Mmol_0667	phosphoribosylformylglycinamidine synthase	1.57	0.1889	0.1165	165	144	555	365
Mmol_0668	Ankyrin	2.28	0.1978	0.119	1001	766	5386	3167
Mmol_0669	cytochrome c class I	1.68	0.1201	0.1014	367	143	799	830
Mmol_0670	Flavocytochrome c sulphide dehydrogenase flavin-binding	1.71	0.003372	0.06883	348	315	1093	1077
Mmol_0671	L-sorbosone dehydrogenase, putative	0.87	0.05919	0.08982	159	118	276	234
Mmol_0672	conserved hypothetical protein	1.34	0.06064	0.08997	378	249	770	814
Mmol_0673	conserved hypothetical protein	0.05	0.7894	0.2794	492	410	447	485
Mmol_0674	protein of unknown function DUF455	-0.45	0.5331	0.2096	523	284	371	219
Mmol_0675	phosphoserine phosphatase SerB	1.95	0.01431	0.07715	87	69	319	288
Mmol_0676	succinyl-CoA synthetase, beta subunit	1.94	0.01964	0.08078	138	136	539	515
Mmol_0677	succinyl-CoA synthetase, alpha subunit	1.85	0.04564	0.08836	230	156	702	696
Mmol_0678	Ankyrin	0.95	0.1405	0.1065	403	218	671	526
Mmol_0679	NAD+ synthetase	1.13	0.1959	0.1185	221	186	527	363
Mmol_0680	nitrogen regulatory protein P-II	-0.14	0.7573	0.2711	801	746	529	878
Mmol_0681	protein of unknown function DUF486	0.20	0.6396	0.2391	74	82	107	71
Mmol_0682	HI0933 family protein	-1.39	0.1781	0.1139	67	43	26	15
Mmol_0683	ferrous iron transport protein B	-0.56	0.1552	0.1096	187	196	112	147
Mmol_0684	FeoA family protein	0.35	0.788	0.2791	1091	215	1237	435
Mmol_0685	PpiC-type peptidyl-prolyl cis-trans isomerase	1.34	0.0577	0.08969	107	142	283	347
Mmol_0686	BolA family protein	1.94	0.2106	0.1223	110	73	258	447
Mmol_0687	YCII-related	1.34	0.09028	0.09527	188	109	388	366
Mmol_0688	intracellular septation protein A	1.28	0.002484	0.06798	92	89	216	222
Mmol_0689	PHP domain protein	0.48	0.1811	0.1146	87	118	156	131
Mmol_0690	Sua5/YciO/YrdC/YwlC family protein	0.27	0.6993	0.2557	139	67	156	93
Mmol_0691	peptidase M50	1.01	0.2838	0.1425	40	36	96	58
Mmol_0692	tryptophanyl-tRNA synthetase	0.95	0.02875	0.08482	134	153	275	282
Mmol_0693	chromosome segregation and condensation protein ScpA	1.10	0.2039	0.1206	89	83	152	218
Mmol_0694	chromosome segregation and condensation protein, ScpB	-0.21	0.6941	0.2542	193	121	164	108
Mmol_0695	pseudouridine synthase	-0.26	0.4144	0.1769	518	416	445	335
Mmol_0696	methyltransferase small	0.61	0.008279	0.0751	51	49	79	75
Mmol_0697	modification methylase, HemK family	-0.27	0.2096	0.1221	83	74	65	65
Mmol_0698	succinyl-diaminopimelate desuccinylase	1.34	0.09027	0.09527	27	47	80	108
Mmol_0699	arsenate reductase and related	1.05	0.2693	0.1385	31	59	69	120
Mmol_0700	2,3,4,5-tetrahydropyridine-2,6-dicarboxylate N-succinyltransferase	2.25	0.0136	0.077	61	90	338	382
Mmol_0701	peptidase M48 Ste24p	1.20	0.1903	0.1169	404	398	1085	763
Mmol_0702	K potassium transporter	1.42	0.1706	0.1124	52	12	102	72
Mmol_0703	exodeoxyribonuclease VII, large subunit	1.88	0.1165	0.1004	43	32	118	162
Mmol_0704	Disulphide bond formation protein DsbB	2.14	0.06692	0.09127	84	84	403	342
Mmol_0705	cysteine synthase B	0.89	0.04692	0.08853	404	311	614	714
Mmol_0706	conserved hypothetical protein	1.22	0.218	0.1241	284	183	416	675
Mmol_0707	hypothetical protein	-0.35	0.1889	0.1165	799	674	528	626
Mmol_0708	conserved hypothetical protein	0.52	0.3119	0.1501	610	645	1043	752
Mmol_0709	conserved hypothetical protein	0.14	0.6852	0.2518	237	329	356	270
Mmol_0710	peptidase M48 Ste24p	0.49	0.3986	0.1725	62	34	56	79
Mmol_0711	RNA methyltransferase, TrmA family	1.79	0.003312	0.06879	135	110	412	437
Mmol_0712	OmpW family protein	-4.14	0.08526	0.09457	481	628	39	23
Mmol_0713	oxygen-independent coproporphyrinogen III oxidase	-2.64	0.1972	0.1188	78	135	15	18
Mmol_0714	transcriptional regulator, Crp/Fnr family	-0.27	0.5176	0.2054	1395	960	1069	881
Mmol_0715	Radical SAM domain protein	-0.90	0.07662	0.09319	516	537	319	245
Mmol_0716	UspA domain protein	-0.93	0.1217	0.1019	490	385	208	251
Mmol_0717	conserved hypothetical protein	-0.16	0.8341	0.2906	68	89	101	40
Mmol_0718	cytochrome c oxidase accessory protein CcoG	-0.67	0.1143	0.09984	44	53	36	25
Mmol_0719	cytochrome c oxidase, cbb3-type, subunit III	-2.61	0.1417	0.1068	126	186	23	27
Mmol_0720	Cbb3-type cytochrome oxidase component	-1.29	0.05727	0.08965	81	101	44	30
Mmol_0721	cytochrome c oxidase, cbb3-type, subunit II	-2.36	0.107	0.09785	121	175	39	18
Mmol_0722	cytochrome c oxidase, cbb3-type, subunit I	-2.29	0.1793	0.1142	78	128	17	25
Mmol_0723	extracellular solute-binding protein family 5	0.52	0.5291	0.2085	54	19	53	51
Mmol_0724	ErfK/YbiS/YcfS/YnhG family protein	0.98	0.1741	0.1131	129	112	274	202
Mmol_0725	binding-protein-dependent transport systems inner membrane component	-0.33	0.676	0.2493	64	30	46	29
Mmol_0726	binding-protein-dependent transport systems inner membrane component	0.11	0.7087	0.2582	32	41	34	44
Mmol_0727	glycoside hydrolase family 3 domain protein	0.68	0.0436	0.08807	197	163	272	303
Mmol_0728	protein of unknown function UPF0005	1.64	0.2156	0.1236	627	332	1906	1085
Mmol_0729	CMP/dCMP deaminase zinc-binding	-0.06	0.8026	0.2828	124	136	141	109
Mmol_0730	conserved hypothetical protein	0.99	0.3085	0.1492	114	115	288	168
Mmol_0731	transcriptional regulator, LysR family	0.70	0.374	0.1655	43	17	50	48
Mmol_0732	YceI family protein	1.53	0.05485	0.08942	152	218	530	540
Mmol_0733	NADH:flavin oxidoreductase/NADH oxidase	1.05	0.03409	0.08629	238	232	469	501
Mmol_0734	nitroreductase	0.22	0.4319	0.1818	360	440	518	413
Mmol_0735	Thioredoxin domain protein	2.62	0.08773	0.09492	456	295	2637	1999
Mmol_0736	conserved hypothetical protein	-0.16	0.8473	0.2939	182	72	98	128
Mmol_0737	Peptidase M23	0.05	0.9107	0.3091	88	134	94	137
Mmol_0738	protein-L-isoaspartate O-methyltransferase	1.05	0.2004	0.1197	404	169	708	481
Mmol_0739	stationary-phase survival protein SurE	0.98	0.04411	0.08814	235	173	383	425
Mmol_0740	conserved hypothetical protein	-0.25	0.5527	0.2149	46	51	50	32
Mmol_0741	pyridoxamine 5'-phosphate oxidase-related FMN-binding	0.77	0.1312	0.1043	97	64	154	121
Mmol_0742	flavoprotein WrbA	0.30	0.6383	0.2388	47	39	68	37
Mmol_0743	protein of unknown function DUF490	0.17	0.7372	0.2658	24	14	25	17
Mmol_0744	surface antigen (D15)	1.58	0.05067	0.08898	20	18	55	63
Mmol_0745	adenylosuccinate lyase	1.74	0.0442	0.08815	107	95	359	316
Mmol_0746	conserved hypothetical protein	0.64	0.3831	0.168	55	59	111	67
Mmol_0747	uracil-DNA glycosylase	-1.07	0.01762	0.07941	186	167	76	92
Mmol_0748	2-methylcitrate dehydratase	0.76	0.1936	0.1178	127	171	211	292
Mmol_0749	2-methylcitrate synthase/citrate synthase II	-0.98	0.1914	0.1172	560	792	309	375
Mmol_0750	methylisocitrate lyase	-0.37	0.4035	0.1738	565	759	407	617
Mmol_0751	HpcH/HpaI aldolase	-1.48	0.1104	0.09877	1309	1675	501	570
Mmol_0752	MaoC domain protein dehydratase	-1.04	0.193	0.1177	825	1164	449	515
Mmol_0753	Citrate (pro-3S)-lyase	-0.32	0.3214	0.1526	2575	3106	1944	2609
Mmol_0754	transcriptional regulator, GntR family	-1.37	0.03697	0.08691	3529	3549	1236	1496
Mmol_0755	hypothetical protein	-2.08	0.1165	0.1004	3457	4651	883	1037
Mmol_0756	Malate dehydrogenase (oxaloacetate-decarboxylating) (NADP(+))	-1.27	0.004145	0.07065	1802	1783	743	739
Mmol_0757	succinate dehydrogenase, cytochrome b556 subunit	-1.47	0.1657	0.1115	986	1429	483	391
Mmol_0758	succinate dehydrogenase, hydrophobic membrane anchor protein	-3.20	0.08605	0.09469	853	1090	101	110
Mmol_0759	succinate dehydrogenase or fumarate reductase, flavoprotein subunit	-1.51	0.1541	0.1093	746	1039	329	298
Mmol_0760	succinate dehydrogenase and fumarate reductase iron-sulfur protein	-1.08	0.014	0.07708	801	780	371	374
Mmol_0761	protein of unknown function DUF339	-2.17	0.001512	0.06599	1960	2001	429	450
Mmol_0762	HpcH/HpaI aldolase	-1.00	0.01756	0.07937	1210	1109	613	549
Mmol_0763	AMP-dependent synthetase and ligase	-0.33	0.2661	0.1375	749	810	699	541
Mmol_0764	hydro-lyase, Fe-S type, tartrate/fumarate subfamily, alpha subunit	-0.50	0.07297	0.09252	681	750	518	493
Mmol_0765	hypothetical protein	-0.55	0.4115	0.1761	3131	1863	2024	1375
Mmol_0766	aconitate hydratase 2	0.07	0.6002	0.2281	533	558	608	535
Mmol_0767	hypothetical protein	2.85	0.222	0.1251	34	28	299	156
Mmol_0768	hypothetical protein	0.02	0.97	0.3227	97	63	105	57
Mmol_0769	hypothetical protein	-0.40	0.3827	0.1679	87	63	46	68
Mmol_0770	conserved hypothetical protein	1.53	0.1714	0.1126	77	60	238	160
Mmol_0771	protein of unknown function DUF519	3.00	0.1639	0.1112	30	27	284	177
Mmol_0772	cation diffusion facilitator family transporter	-0.08	0.9396	0.3158	226	69	185	94
Mmol_0773	4-oxalocrotonate tautomerase	-0.69	0.22	0.1246	479	345	226	285
Mmol_0774	conserved hypothetical protein; putative signal peptide	0.14	0.8472	0.2939	37	31	23	53
Mmol_0775	excinuclease ABC, C subunit	-0.06	0.8693	0.2992	141	104	137	98
Mmol_0776	CDP-diacylglycerol/glycerol-3-phosphate 3-phosphatidyltransferase	0.12	0.7945	0.2807	323	189	309	249
Mmol_0777	BFD domain protein (2Fe-2S)-binding domain protein	0.63	0.1497	0.1085	97	131	199	157
Mmol_0778	type I secretion system ATPase	-0.04	0.9146	0.31	287	205	282	196
Mmol_0779	type I secretion membrane fusion protein, HlyD family	0.10	0.7148	0.2599	158	119	160	136
Mmol_0780	transcriptional regulator, LuxR family	-0.83	0.2425	0.1309	390	256	231	133
Mmol_0781	diguanylate cyclase/phosphodiesterase with extracellular sensor	-0.26	0.2472	0.1322	47	40	39	33
Mmol_0782	conserved hypothetical protein	1.01	0.02871	0.08481	24	20	43	45
Mmol_0783	von Willebrand factor type A	0.71	0.09843	0.0965	1366	1827	2859	2356
Mmol_0784	type I secretion outer membrane protein, TolC family	-1.50	0.1535	0.1092	2578	1845	837	731
Mmol_0785	efflux transporter, RND family, MFP subunit	-1.69	0.0798	0.09373	391	467	135	129
Mmol_0786	ABC transporter related	-0.88	0.2851	0.1429	195	119	99	72
Mmol_0787	protein of unknown function DUF214	-0.88	0.1416	0.1067	149	147	96	65
Mmol_0788	protein of unknown function DUF214	-0.68	0.2204	0.1247	91	66	54	43
Mmol_0789	diguanylate cyclase	0.80	0.04499	0.08827	177	154	306	269
Mmol_0790	protein of unknown function DUF779	1.34	0.1275	0.1034	194	210	579	448
Mmol_0791	Aldehyde dehydrogenase (NAD(+))	1.46	0.0382	0.08716	755	666	2071	1832
Mmol_0792	adenylate/guanylate cyclase	0.80	0.09166	0.09548	63	84	142	115
Mmol_0793	hypothetical protein	2.67	0.1845	0.1154	64	7	300	160
Mmol_0794	coenzyme PQQ biosynthesis protein A	-3.39	0.3066	0.1487	2907	1040	170	207
Mmol_0795	hypothetical protein	0.94	0.2788	0.1411	11	19	21	37
Mmol_0796	cysteine synthase A	1.40	0.02494	0.08345	199	170	515	459
Mmol_0797	sulfate ABC transporter, periplasmic sulfate-binding protein	0.18	0.2906	0.1444	45	46	49	55
Mmol_0798	Serine O-acetyltransferase	2.61	0.0641	0.09063	3	0	8	10
Mmol_0799	major membrane protein I	2.88	0.08767	0.09492	6	0	23	22
Mmol_0800	cysteine desulfurase, SufS subfamily	2.04	0.1318	0.1045	13	12	63	46
Mmol_0801	conserved hypothetical protein	1.84	0.2253	0.126	24	20	103	59
Mmol_0802	conserved hypothetical protein	2.97	0.542	0.212	0	0	7	0
Mmol_0803	protein of unknown function DUF815	-0.32	0.5092	0.2031	99	69	82	52
Mmol_0804	DNA topoisomerase (ATP-hydrolyzing)	0.28	0.2861	0.1432	71	89	94	100
Mmol_0805	DNA topoisomerase IV, A subunit	-0.04	0.9065	0.3081	100	137	99	131
Mmol_0806	protein of unknown function DUF395 YeeE/YedE	-0.03	0.9691	0.3225	300	135	262	164
Mmol_0807	protein of unknown function DUF395 YeeE/YedE	-0.33	0.316	0.1512	239	263	169	230
Mmol_0808	Hydroxyacylglutathione hydrolase	-1.22	0.3535	0.1607	1585	736	407	587
Mmol_0809	transcriptional regulator, ArsR family	-0.01	0.9319	0.314	511	605	520	584
Mmol_0810	protein of unknown function DUF442	-1.01	0.3393	0.1572	759	1428	471	617
Mmol_0811	protein of unknown function DUF81	0.33	0.5669	0.2187	240	179	332	197
Mmol_0812	response regulator receiver protein	1.00	0.4476	0.186	78	82	92	229
Mmol_0813	PAS/PAC sensor signal transduction histidine kinase	0.89	0.1023	0.09702	69	93	152	149
Mmol_0814	response regulator receiver protein	0.78	0.2467	0.1321	154	167	228	325
Mmol_0815	CheW protein	1.43	0.363	0.163	33	46	63	151
Mmol_0816	methyl-accepting chemotaxis sensory transducer with Pas/Pac sensor	-0.07	0.6625	0.2455	79	82	70	83
Mmol_0817	response regulator receiver protein	-0.71	0.4317	0.1817	337	171	182	127
Mmol_0818	hypothetical protein	0.34	0.3637	0.1631	53	37	57	57
Mmol_0819	response regulator receiver protein	0.88	0.1866	0.1159	27	17	48	33
Mmol_0820	chemotaxis phosphatase, CheZ	1.17	0.2563	0.1347	21	24	39	64
Mmol_0821	ribonuclease, Rne/Rng family	-0.26	0.3336	0.1558	396	484	355	380
Mmol_0822	pseudouridine synthase, RluA family	1.41	0.01017	0.07599	82	66	208	189
Mmol_0823	HAD-superfamily hydrolase, subfamily IA, variant 1	0.33	0.4632	0.1903	245	153	244	256
Mmol_0824	Rieske (2Fe-2S) domain protein	1.95	0.3091	0.1493	73	67	382	166
Mmol_0825	peptidase S49	0.75	0.2584	0.1353	339	168	464	393
Mmol_0826	protein of unknown function DUF344	-0.27	0.2862	0.1432	132	152	105	131
Mmol_0827	Glucose-6-phosphate isomerase	1.08	0.02459	0.08331	192	230	421	474
Mmol_0828	1,4-alpha-glucan branching enzyme	0.34	0.316	0.1512	112	154	156	180
Mmol_0829	glucose-1-phosphate adenylyltransferase	0.75	0.2117	0.1226	150	137	278	207
Mmol_0830	glycoside hydrolase family 57	1.07	0.03356	0.08616	178	165	343	377
Mmol_0831	4-alpha-glucanotransferase	0.69	0.5027	0.2014	357	194	619	271
Mmol_0832	ROK family protein	0.27	0.6294	0.2363	97	51	94	84
Mmol_0833	diguanylate cyclase/phosphodiesterase with PAS/PAC sensor(s)	0.68	0.1469	0.1079	57	58	85	101
Mmol_0834	iron-sulfur cluster binding protein	0.84	0.2403	0.1303	78	104	130	195
Mmol_0835	protein of unknown function UPF0079	1.82	0.07946	0.09367	69	62	210	255
Mmol_0836	N-acetylmuramoyl-L-alanine amidase	0.63	0.07644	0.09316	106	108	158	172
Mmol_0837	beta-lactamase domain protein	1.79	0.008967	0.07546	170	127	541	490
Mmol_0838	helicase domain protein	1.72	0.1062	0.09764	25	21	87	67
Mmol_0839	hypothetical protein	-4.85	0.5111	0.2036	0	28	0	0
Mmol_0840	methyl-accepting chemotaxis sensory transducer	-3.29	0.156	0.1097	2046	1295	180	161
Mmol_0841	DNA mismatch repair protein MutL	-0.27	0.269	0.1383	174	204	172	142
Mmol_0842	TrkA-N domain protein	-0.20	0.4827	0.1958	97	122	107	85
Mmol_0843	conserved hypothetical protein	-0.04	0.8918	0.3046	105	74	89	85
Mmol_0844	tRNA delta(2)-isopentenylpyrophosphate transferase	0.26	0.7723	0.275	50	31	70	27
Mmol_0845	conserved hypothetical protein	0.20	0.5877	0.2245	77	56	65	87
Mmol_0846	conserved hypothetical protein	-0.08	0.8947	0.3053	97	57	93	52
Mmol_0847	aminotransferase class I and II	1.99	0.07202	0.09234	58	52	242	201
Mmol_0848	protein of unknown function DUF6 transmembrane	0.21	0.4835	0.1961	101	78	116	92
Mmol_0849	diguanylate cyclase/phosphodiesterase with PAS/PAC sensor(s)	-1.11	0.01283	0.07682	176	187	76	91
Mmol_0850	CheW protein	-0.45	0.06154	0.0901	163	152	123	107
Mmol_0851	twitching motility protein	0.11	0.4981	0.2001	238	201	230	245
Mmol_0852	Tetratricopeptide TPR_2 repeat protein	1.29	0.0469	0.08853	45	60	141	117
Mmol_0854	phospholipase D/Transphosphatidylase	0.09	0.9	0.3066	31	14	23	24
Mmol_0855	Endonuclease/exonuclease/phosphatase	-0.79	0.2114	0.1225	71	77	54	31
Mmol_0856	conserved hypothetical protein	-0.20	0.5535	0.2151	108	149	104	120
Mmol_0857	Rhodanese domain protein	1.57	0.1369	0.1057	270	214	601	835
Mmol_0858	formylmethanofuran dehydrogenase subunit C	0.15	0.7426	0.2673	387	245	403	297
Mmol_0859	formylmethanofuran/tetrahydromethanopterin N-formyltransferase	0.64	0.04449	0.0882	623	539	926	885
Mmol_0860	pyridoxamine 5'-phosphate oxidase-related FMN-binding	0.96	0.06649	0.09118	381	361	678	764
Mmol_0861	formylmethanofuran dehydrogenase subunit A	0.88	0.02914	0.08495	312	385	605	676
Mmol_0862	Formylmethanofuran dehydrogenase	0.52	0.2425	0.1309	224	342	444	368
Mmol_0863	Nucleoside-diphosphate kinase	1.94	0.03692	0.0869	228	172	830	706
Mmol_0864	radical SAM enzyme, Cfr family	1.36	0.1402	0.1064	69	59	188	140
Mmol_0865	type IV pilus biogenesis/stability protein PilW	1.31	0.06645	0.09117	76	118	248	234
Mmol_0866	conserved hypothetical protein	0.28	0.5954	0.2267	239	133	249	201
Mmol_0867	1-hydroxy-2-methyl-2-(E)-butenyl 4-diphosphate synthase	0.77	0.2917	0.1447	131	95	238	150
Mmol_0868	histidyl-tRNA synthetase	0.86	0.0464	0.08846	118	90	199	179
Mmol_0869	ABC transporter related	0.56	0.3686	0.1643	221	111	262	229
Mmol_0870	ABC transporter related	0.76	0.1032	0.09714	168	142	289	237
Mmol_0871	conserved hypothetical protein	0.40	0.06024	0.08991	267	247	336	341
Mmol_0872	outer membrane assembly lipoprotein YfgL	0.62	0.3187	0.1519	376	238	573	373
Mmol_0873	small GTP-binding protein	1.15	0.06749	0.0914	141	127	322	275
Mmol_0874	hypothetical protein	-1.25	0.1461	0.1077	1367	1040	502	509
Mmol_0875	methyl-accepting chemotaxis sensory transducer	0.69	0.1215	0.1018	216	235	331	395
Mmol_0876	conserved hypothetical protein	2.78	0.1517	0.1089	356	260	1670	2572
Mmol_0877	outer membrane assembly lipoprotein YfiO	2.55	0.1228	0.1022	31	58	312	213
Mmol_0878	pseudouridine synthase, RluA family	0.66	0.04868	0.08875	86	88	134	143
Mmol_0879	protein of unknown function DUF152	0.36	0.6207	0.2339	183	75	168	163
Mmol_0880	zinc/iron permease	-0.02	0.9259	0.3126	490	400	476	401
Mmol_0881	conserved hypothetical protein	0.21	0.6957	0.2547	176	93	170	142
Mmol_0882	MiaB-like tRNA modifying enzyme YliG	0.72	0.1548	0.1095	158	219	311	310
Mmol_0883	conserved hypothetical protein	0.60	0.5154	0.2048	200	187	189	401
Mmol_0884	transcriptional regulator, TetR family	0.27	0.6788	0.2501	335	454	331	617
Mmol_0885	efflux transporter, RND family, MFP subunit	0.47	0.1466	0.1078	299	267	425	358
Mmol_0886	transporter, hydrophobe/amphiphile efflux-1 (HAE1) family	0.39	0.3032	0.1477	179	136	234	179
Mmol_0887	RND efflux system, outer membrane lipoprotein, NodT family	-0.27	0.09841	0.09649	774	712	645	584
Mmol_0888	hypothetical protein	-0.91	0.03833	0.08718	5309	6044	2645	3415
Mmol_0889	glutamyl-tRNA synthetase	0.01	0.9867	0.3265	458	324	448	337
Mmol_0890	RNA chaperone Hfq	-2.49	0.002852	0.06839	7161	7332	1254	1323
Mmol_0891	GTP-binding proten HflX	-0.93	0.007312	0.07447	2167	2094	1174	1065
Mmol_0892	HflK protein	0.01	0.9828	0.3256	952	706	811	854
Mmol_0893	HflC protein	-0.47	0.3367	0.1566	816	1145	672	746
Mmol_0894	histidyl-tRNA synthetase 2	0.41	0.3739	0.1655	291	271	437	311
Mmol_0895	adenylosuccinate synthetase	0.37	0.3355	0.1563	475	325	554	482
Mmol_0896	flavoprotein	0.11	0.1408	0.1066	253	243	274	261
Mmol_0897	dihydropteroate synthase DHPS	-0.51	0.3306	0.155	291	413	239	256
Mmol_0898	protein of unknown function DUF447	-0.44	0.02067	0.08139	127	134	98	94
Mmol_0899	conserved hypothetical protein	0.71	0.0741	0.09273	57	68	111	94
Mmol_0900	OmpA/MotB domain protein	0.59	0.05023	0.08894	909	876	1393	1292
Mmol_0901	amidohydrolase	1.19	0.08806	0.09497	317	218	616	604
Mmol_0902	ubiquinone biosynthesis O-methyltransferase	-0.06	0.9204	0.3113	284	143	231	178
Mmol_0903	HAD-superfamily hydrolase, subfamily IA, variant 3	1.05	0.02087	0.0815	213	183	418	405
Mmol_0904	recombination protein RecR	0.62	0.3203	0.1523	145	100	228	148
Mmol_0905	conserved hypothetical protein	-0.14	0.8039	0.2831	421	242	243	359
Mmol_0906	DNA polymerase III, subunits gamma and tau	0.26	0.5257	0.2076	173	263	229	293
Mmol_0907	response regulator receiver modulated metal dependent phosphohydrolase	1.67	0.192	0.1174	104	58	321	193
Mmol_0908	PAS/PAC sensor signal transduction histidine kinase	0.57	0.249	0.1327	96	71	144	104
Mmol_0909	two component transcriptional regulator, LuxR family	0.60	0.0287	0.08481	243	219	357	345
Mmol_0910	TPR repeat-containing protein	0.32	0.272	0.1392	103	100	115	138
Mmol_0911	conserved hypothetical protein	-0.16	0.5849	0.2238	154	117	110	132
Mmol_0912	CDP-glycerol:poly(glycerophosphate) glycerophosphotransferase	0.52	0.3368	0.1566	63	61	105	73
Mmol_0913	Asparagine synthase (glutamine-hydrolyzing)	-0.67	0.1688	0.1121	116	88	75	53
Mmol_0914	cytidyltransferase-related domain protein	-0.09	0.6305	0.2366	181	150	156	154
Mmol_0915	WxcM domain protein	-0.40	0.2277	0.1266	351	324	290	220
Mmol_0916	Glutamine--scyllo-inositol transaminase	0.19	0.7563	0.2709	155	81	163	107
Mmol_0917	Methyltransferase type 11	-0.49	0.1134	0.0996	178	172	135	114
Mmol_0918	Tetratricopeptide TPR_2 repeat protein	-0.33	0.5353	0.2102	180	112	131	101
Mmol_0919	flagellin domain protein	-6.50	0.001706	0.06656	29699	29857	330	328
Mmol_0920	flagellar protein FlaG protein	-6.13	0.0699	0.09191	7038	8755	122	102
Mmol_0921	flagellar hook-associated 2 domain protein	-1.03	0.008371	0.07515	2483	2516	1220	1221
Mmol_0922	flagellar protein FliS	-1.87	0.1016	0.09693	5492	4171	1154	1489
Mmol_0923	putative flagellar synthesis (flagellar regulon)	-2.29	0.09493	0.09598	4103	5218	946	954
Mmol_0924	conserved hypothetical protein	-1.58	0.1238	0.1024	1783	2322	681	691
Mmol_0925	flagellar protein FhlB-like protein	-1.50	0.1863	0.1159	958	644	293	272
Mmol_0926	flagellar hook-basal body complex subunit FliE	-0.69	0.3234	0.1531	602	373	356	248
Mmol_0927	flagellar M-ring protein FliF	-0.03	0.8763	0.3009	427	352	409	354
Mmol_0928	flagellar motor switch protein FliG	-0.44	0.2504	0.1331	668	520	377	499
Mmol_0929	flagellar assembly protein FliH	-0.39	0.09326	0.09573	745	707	592	515
Mmol_0930	ATPase, FliI/YscN family	-0.04	0.8641	0.298	636	488	541	550
Mmol_0931	flagellar export protein FliJ	1.24	0.1475	0.108	392	361	764	1014
Mmol_0932	flagellar hook-length control protein	-0.11	0.6436	0.2403	434	341	362	353
Mmol_0933	flagellar basal body-associated protein FliL	1.79	0.2194	0.1245	143	114	330	563
Mmol_0934	flagellar motor switch protein FliM	1.24	0.0636	0.09051	258	177	456	572
Mmol_0935	flagellar motor switch protein FliN	-0.16	0.7086	0.2582	405	573	358	519
Mmol_0936	flagellar biosynthesis protein FliO	-0.17	0.4885	0.1975	133	161	145	117
Mmol_0937	flagellar biosynthetic protein FliP	-0.01	0.9861	0.3263	78	86	62	101
Mmol_0938	flagellar biosynthetic protein FliQ	-0.19	0.9024	0.3071	314	43	215	98
Mmol_0939	flagellar biosynthetic protein FliR	-2.01	0.04808	0.08868	185	215	54	45
Mmol_0940	flagellar hook-associated protein 3	-3.18	0.1183	0.1009	1715	2426	191	264
Mmol_0941	flagellar hook-associated protein FlgK	-3.05	0.02683	0.08417	2235	2409	284	276
Mmol_0942	flagellar rod assembly protein/muramidase FlgJ	-0.03	0.9063	0.3081	289	268	236	309
Mmol_0943	flagellar P-ring protein	-0.25	0.2583	0.1353	458	519	449	374
Mmol_0944	flagellar L-ring protein	-0.42	0.5194	0.2059	650	373	375	388
Mmol_0945	flagellar basal-body rod protein FlgG	-0.62	0.1596	0.1104	675	819	393	576
Mmol_0946	flagellar basal-body rod protein FlgF	-0.13	0.6456	0.2408	465	540	388	528
Mmol_0947	flagellar basal body FlaE domain protein	-0.02	0.9656	0.3217	462	743	562	627
Mmol_0948	flagellar hook capping protein	-0.16	0.8154	0.286	234	485	354	290
Mmol_0949	flagellar basal-body rod protein FlgC	-1.54	0.4274	0.1805	3196	1004	800	648
Mmol_0950	flagellar basal-body rod protein FlgB	-0.80	0.279	0.1412	804	1211	556	604
Mmol_0951	flagella basal body P-ring formation protein FlgA	-3.93	0.05846	0.08975	978	821	63	54
Mmol_0952	anti-sigma-28 factor, FlgM	-4.69	0.08002	0.09376	26903	21008	1112	742
Mmol_0953	FlgN family protein	-4.04	0.102	0.09698	4768	6477	362	321
Mmol_0954	ATP-dependent DNA helicase RecQ	-0.07	0.7433	0.2675	29	34	33	27
Mmol_0955	ABC transporter related	1.49	0.008611	0.07528	76	90	230	238
Mmol_0956	nitroreductase	0.38	0.3694	0.1645	154	120	149	208
Mmol_0957	GreA/GreB family elongation factor	0.50	0.2614	0.1362	239	240	296	383
Mmol_0958	GMP synthase, large subunit	0.69	0.05845	0.08975	300	243	468	407
Mmol_0959	inosine-5'-monophosphate dehydrogenase	0.57	0.05652	0.08958	724	847	1240	1099
Mmol_0960	conserved hypothetical protein	0.82	0.2814	0.1419	1159	1221	1665	2527
Mmol_0961	protein of unknown function UPF0125	1.52	0.09369	0.0958	34	14	75	65
Mmol_0962	cyclase/dehydrase	2.09	0.06162	0.09012	19	26	109	88
Mmol_0963	SsrA-binding protein	1.36	0.2552	0.1344	326	255	544	943
Mmol_0964	diguanylate cyclase/phosphodiesterase with PAS/PAC and GAF sensor(s)	1.61	0.008326	0.07512	200	161	578	529
Mmol_0965	transcriptional regulator, LysR family	0.05	0.9322	0.3141	44	23	34	35
Mmol_0966	5- methyltetrahydropteroyltriglutamate/homocysteine S-methyltransferase	1.78	0.05943	0.08984	426	213	1141	1063
Mmol_0967	hypothetical protein	1.28	0.1789	0.1141	27	68	120	115
Mmol_0968	diguanylate cyclase with PAS/PAC and GAF sensors	0.08	0.709	0.2583	134	115	118	145
Mmol_0969	protein of unknown function DUF1255	2.37	0.02715	0.08429	208	67	648	779
Mmol_0970	protein of unknown function DUF520	1.18	0.1321	0.1046	1062	615	1885	1907
Mmol_0971	3-isopropylmalate dehydratase, large subunit	0.87	0.2602	0.1358	590	702	1426	937
Mmol_0972	Entericidin EcnAB	-0.21	0.2804	0.1416	471	409	370	391
Mmol_0973	3-isopropylmalate dehydratase, small subunit	1.21	0.1271	0.1033	602	1099	2019	1915
Mmol_0974	3-isopropylmalate dehydrogenase	1.71	0.006765	0.07405	267	204	796	743
Mmol_0975	aspartate-semialdehyde dehydrogenase	0.19	0.2135	0.1231	754	669	848	778
Mmol_0976	conserved hypothetical protein	0.55	0.01743	0.07926	298	326	468	444
Mmol_0977	hypothetical protein	1.56	0.3055	0.1484	31	29	121	59
Mmol_0978	tRNA pseudouridine synthase A	1.24	0.17	0.1123	43	65	154	103
Mmol_0979	Phosphoribosylanthranilate isomerase	1.35	0.2292	0.127	110	19	191	137
Mmol_0980	tryptophan synthase, beta subunit	1.18	0.03785	0.08709	277	231	536	619
Mmol_0981	tryptophan synthase, alpha subunit	1.05	0.07461	0.09283	151	111	265	277
Mmol_0982	acetyl-CoA carboxylase, carboxyl transferase, beta subunit	1.00	0.006769	0.07405	366	401	746	791
Mmol_0983	FolC bifunctional protein	1.38	0.03019	0.08527	117	96	281	277
Mmol_0984	Sporulation domain protein	0.78	0.1332	0.1048	175	124	290	223
Mmol_0985	Colicin V production protein	1.14	0.1131	0.09951	149	152	299	364
Mmol_0986	amidophosphoribosyltransferase	0.93	0.09874	0.09654	546	341	917	771
Mmol_0987	O-succinylhomoserine sulfhydrylase	0.05	0.8771	0.3011	648	464	630	520
Mmol_0988	beta-lactamase domain protein	0.49	0.3707	0.1648	32	33	37	55
Mmol_0989	DNA gyrase, A subunit	1.57	0.03297	0.08602	164	113	450	377
Mmol_0990	phosphoserine aminotransferase	0.97	0.04509	0.08828	141	193	304	351
Mmol_0991	chorismate mutase	1.22	0.2694	0.1385	149	108	382	218
Mmol_0992	histidinol-phosphate aminotransferase	0.46	0.3464	0.159	54	66	97	68
Mmol_0993	coenzyme PQQ biosynthesis protein A	-3.36	0.4499	0.1866	1257	162	63	74
Mmol_0994	coenzyme PQQ biosynthesis protein B	-0.52	0.1716	0.1126	67	56	36	49
Mmol_0995	coenzyme PQQ biosynthesis protein C	0.89	0.1653	0.1114	103	119	178	235
Mmol_0996	coenzyme PQQ synthesis D	0.69	0.2579	0.1351	119	205	258	265
Mmol_0997	coenzyme PQQ biosynthesis protein E	1.34	0.001734	0.06663	105	113	282	272
Mmol_0998	drug resistance transporter, Bcr/CflA subfamily	0.34	0.5803	0.2225	31	24	44	25
Mmol_0999	DoxX family protein	1.36	0.3356	0.1563	104	114	379	180
Mmol_1000	protein of unknown function DUF45	2.07	0.006923	0.07418	16	22	87	79
Mmol_1001	4Fe-4S ferredoxin iron-sulfur binding domain protein	0.78	0.1144	0.09986	2270	3021	4622	4485
Mmol_1002	sulfate adenylyltransferase, large subunit	-0.06	0.8944	0.3052	343	556	411	453
Mmol_1003	Sulfate adenylyltransferase	0.37	0.1631	0.111	236	286	326	347
Mmol_1004	adenylylsulfate reductase, thioredoxin dependent	0.71	0.08255	0.09416	264	228	369	436
Mmol_1005	conserved hypothetical protein	0.48	0.2993	0.1467	279	420	491	486
Mmol_1006	Ferredoxin--nitrite reductase	0.67	0.1611	0.1107	420	593	781	827
Mmol_1007	protein of unknown function DUF81	-0.13	0.7411	0.2669	217	253	262	166
Mmol_1008	transcriptional regulator, LysR family	0.95	0.08587	0.09466	158	111	291	231
Mmol_1009	conserved hypothetical protein	1.32	0.03431	0.08634	72	47	140	157
Mmol_1010	protein of unknown function DUF853 NPT hydrolase putative	1.11	0.2347	0.1287	78	77	203	133
Mmol_1011	protein of unknown function UPF0029	0.43	0.4788	0.1948	103	53	88	122
Mmol_1012	putative permease	0.55	0.2777	0.1408	102	130	199	142
Mmol_1013	protein of unknown function DUF344	0.09	0.6538	0.2431	1152	1419	1334	1399
Mmol_1014	peptidase M48 Ste24p	0.73	0.1098	0.09863	566	625	904	1079
Mmol_1015	SH3 type 3 domain protein	0.39	0.1681	0.1119	692	676	838	957
Mmol_1016	putative Chase2 sensor protein	1.22	0.231	0.1276	147	178	293	463
Mmol_1017	protein of unknown function DUF195	0.13	0.4563	0.1883	351	353	356	413
Mmol_1018	molybdopterin converting factor, subunit 1	0.59	0.2544	0.1342	526	317	718	554
Mmol_1019	molybdopterin biosynthesis MoaE protein	-0.22	0.2258	0.1261	363	326	293	297
Mmol_1020	ATP-dependent protease-like protein	0.14	0.3774	0.1665	233	264	288	258
Mmol_1021	RNA-binding S4 domain protein	0.18	0.1062	0.09765	191	205	218	229
Mmol_1022	phosphoglucomutase/phosphomannomutase alpha/beta/alpha domain I	0.04	0.8511	0.2948	185	145	175	164
Mmol_1023	putative transcriptional regulator	1.38	0.3121	0.1501	43	41	74	146
Mmol_1024	mannose-1-phosphate guanylyltransferase/mannose-6-phosphate isomerase	1.17	0.08647	0.09475	125	79	237	222
Mmol_1025	GDP-mannose 4,6-dehydratase	-0.08	0.8758	0.3008	718	426	489	597
Mmol_1026	NAD-dependent epimerase/dehydratase	0.62	0.1632	0.111	133	183	250	237
Mmol_1027	DegT/DnrJ/EryC1/StrS aminotransferase	-0.29	0.4488	0.1863	182	249	175	179
Mmol_1028	ABC-2 type transporter	-0.53	0.0434	0.08804	73	72	52	48
Mmol_1029	ABC transporter related	0.36	0.3264	0.1539	178	221	221	291
Mmol_1030	methyltransferase FkbM family	1.03	0.0544	0.08938	134	124	249	280
Mmol_1031	glycosyl transferase family 11	0.50	0.0298	0.08515	241	224	332	324
Mmol_1032	Methyltransferase type 12	0.76	0.2365	0.1292	169	107	189	278
Mmol_1033	glycosyl transferase family 2	-1.28	0.2447	0.1315	177	108	60	57
Mmol_1034	glycosyl transferase family 2	0.50	0.2163	0.1237	51	46	76	60
Mmol_1035	rhamnosyltransferase	-0.28	0.5007	0.2008	95	66	58	75
Mmol_1036	glycosyl transferase family 2	0.19	0.4437	0.1849	139	130	171	138
Mmol_1037	NAD-dependent epimerase/dehydratase	-0.43	0.2871	0.1435	112	146	100	91
Mmol_1038	sugar transferase	0.77	0.08737	0.09488	45	33	73	60
Mmol_1039	polysaccharide biosynthesis protein CapD	0.10	0.7953	0.2809	102	65	97	82
Mmol_1040	phosphoribosyltransferase	1.50	0.2016	0.12	46	56	177	113
Mmol_1041	ATP-dependent transcriptional regulator, MalT-like, LuxR family	-2.95	0.001336	0.06534	6895	6665	954	805
Mmol_1042	ribonuclease R	-2.59	0.09624	0.09618	1681	2172	327	312
Mmol_1043	RNA methyltransferase, TrmH family, group 3	-3.58	0.08919	0.09513	1525	2002	177	117
Mmol_1044	malate/quinone oxidoreductase	-0.89	0.07917	0.09362	87	102	41	61
Mmol_1045	FHA domain containing protein	0.44	0.1151	0.1001	65	59	79	90
Mmol_1046	hypothetical protein	-0.36	0.2316	0.1277	108	90	81	74
Mmol_1047	cyclic nucleotide-binding protein	1.12	0.01324	0.07691	91	101	207	211
Mmol_1048	protein of unknown function DUF81	0.21	0.4499	0.1866	33	44	47	43
Mmol_1049	diguanylate cyclase/phosphodiesterase with PAS/PAC and Chase sensor(s)	0.07	0.8872	0.3035	128	74	112	100
Mmol_1050	putative nitric-oxide reductase subunit C	-0.16	0.7765	0.2761	358	197	244	252
Mmol_1051	Nitric-oxide reductase	-0.12	0.7541	0.2703	222	221	248	158
Mmol_1052	cytochrome c oxidase subunit III	0.68	0.3691	0.1644	44	37	82	49
Mmol_1053	conserved hypothetical protein	-0.41	0.6392	0.239	97	44	70	36
Mmol_1054	ATPase associated with various cellular activities AAA_5	-0.51	0.481	0.1954	174	97	100	89
Mmol_1055	von Willebrand factor type A	0.13	0.7405	0.2667	83	56	85	67
Mmol_1056	transcriptional regulator, Crp/Fnr family	0.60	0.544	0.2126	41	10	42	35
Mmol_1057	conserved hypothetical protein	-0.18	0.4253	0.1799	38	42	32	39
Mmol_1058	protein of unknown function DUF59	1.18	0.1063	0.09766	115	95	210	268
Mmol_1059	electron transport protein SCO1/SenC	-0.69	0.339	0.1571	106	168	82	87
Mmol_1060	protein of unknown function DUF323	-0.39	0.4304	0.1813	112	166	110	102
Mmol_1061	nitrite reductase, copper-containing	-1.07	0.1635	0.1111	396	535	206	236
Mmol_1062	transcriptional regulator, BadM/Rrf2 family	2.35	0.1265	0.1031	141	169	660	924
Mmol_1063	oxidoreductase FAD/NAD(P)-binding domain protein	2.30	0.01744	0.07927	28	44	176	183
Mmol_1064	diguanylate cyclase/phosphodiesterase	-0.79	0.002728	0.06827	153	152	89	87
Mmol_1066	histidine kinase	-0.83	0.4112	0.176	116	58	47	51
Mmol_1067	two component transcriptional regulator, LuxR family	-0.32	0.4691	0.192	35	51	35	33
Mmol_1068	TonB-dependent receptor	0.59	0.1243	0.1026	14	19	27	24
Mmol_1069	conserved hypothetical protein	0.91	0.2456	0.1318	8	21	33	24
Mmol_1070	conserved hypothetical protein	0.84	0.358	0.1618	3	10	13	10
Mmol_1071	general secretion pathway protein G	-0.40	0.2299	0.1272	26	33	25	20
Mmol_1072	type II secretion system protein	1.62	0.2633	0.1367	0	9	16	13
Mmol_1073	type II secretion system protein E	1.17	0.2607	0.1359	12	11	34	21
Mmol_1074	hypothetical protein	1.48	0.1965	0.1186	6	7	24	15
Mmol_1075	conserved hypothetical protein	1.78	0.1521	0.109	21	4	46	42
Mmol_1076	putative transmembrane protein	1.46	0.1339	0.105	40	12	60	86
Mmol_1077	conserved hypothetical protein	0.10	0.6623	0.2455	16	13	17	14
Mmol_1078	type II and III secretion system protein	0.51	0.3644	0.1633	30	31	52	35
Mmol_1079	conserved hypothetical protein	0.15	0.9305	0.3137	0	19	12	8
Mmol_1080	type II secretion system protein G	0.62	0.4965	0.1997	14	48	47	49
Mmol_1081	conserved hypothetical protein	2.70	0.06246	0.09024	0	19	58	70
Mmol_1082	7-cyano-7-deazaguanine reductase	3.06	0.1001	0.09673	50	62	404	539
Mmol_1083	chromosome segregation protein SMC	1.08	0.05116	0.08904	29	19	56	48
Mmol_1084	ZipA FtsZ-binding region	1.06	0.09798	0.09643	115	72	187	203
Mmol_1085	DNA ligase, NAD-dependent	0.70	0.1243	0.1026	114	102	192	158
Mmol_1086	3'(2'),5'-bisphosphate nucleotidase	0.87	0.0925	0.09561	180	120	256	293
Mmol_1087	Tetratricopeptide domain protein	1.22	0.111	0.09894	203	240	454	579
Mmol_1088	oxidoreductase molybdopterin binding	2.25	0.06899	0.09172	152	145	773	649
Mmol_1089	Ferric reductase domain protein transmembrane component domain	1.49	0.2144	0.1233	250	200	780	483
Mmol_1090	DoxX family protein	1.09	0.05271	0.08921	113	147	271	282
Mmol_1091	conserved hypothetical protein	-0.88	0.2267	0.1263	536	381	249	250
Mmol_1092	globin	0.34	0.6877	0.2525	71	118	73	166
Mmol_1093	conserved hypothetical protein	1.26	0.1464	0.1078	57	47	145	106
Mmol_1094	diguanylate cyclase/phosphodiesterase with extracellular sensor	0.95	0.1159	0.1003	56	38	94	90
Mmol_1095	diguanylate cyclase with PAS/PAC and GAF sensors	0.52	0.179	0.1141	54	51	83	69
Mmol_1096	transcriptional regulator, TetR family	1.58	0.2022	0.1202	93	69	188	302
Mmol_1097	conserved hypothetical protein	3.54	0.1782	0.114	14	23	278	161
Mmol_1098	conserved hypothetical protein	1.35	0.01466	0.07722	14	18	40	44
Mmol_1099	short-chain dehydrogenase/reductase SDR	1.59	0.05776	0.08969	13	28	55	70
Mmol_1100	Alcohol dehydrogenase GroES domain protein	1.72	0.1645	0.1113	8	4	16	26
Mmol_1101	transcriptional regulator, TetR family	3.18	0.0225	0.08235	37	23	256	290
Mmol_1102	von Willebrand factor, type A	1.62	0.0712	0.09217	11	21	58	43
Mmol_1103	conserved hypothetical protein	0.80	0.5122	0.2039	10	13	11	29
Mmol_1104	von Willebrand factor type A	2.63	0.01291	0.07684	17	21	126	117
Mmol_1105	MxaA protein, putative	1.08	0.2572	0.135	6	10	21	12
Mmol_1106	conserved hypothetical protein	-0.14	0.6733	0.2485	16	13	16	11
Mmol_1107	ATPase associated with various cellular activities AAA_3	1.98	0.07298	0.09252	5	11	27	37
Mmol_1108	hypothetical protein	2.23	0.09594	0.09614	166	195	743	957
Mmol_1109	transcriptional regulator, TetR family	1.09	0.179	0.1141	142	71	182	272
Mmol_1110	histone family protein DNA-binding protein	0.72	0.0486	0.08874	155	188	291	273
Mmol_1111	hypothetical protein	-0.85	0.7335	0.2649	0	40	13	9
Mmol_1112	Rhodanese domain protein	1.19	0.1164	0.1004	5	12	22	19
Mmol_1113	major facilitator superfamily MFS_1	0.06	0.7947	0.2808	38	49	43	48
Mmol_1114	Pirin domain protein	0.98	0.111	0.09894	80	80	145	172
Mmol_1115	YceI family protein	1.99	0.08044	0.09383	19	20	72	88
Mmol_1116	YceI family protein	1.82	0.1421	0.1069	10	37	84	83
Mmol_1117	cytochrome B561	2.49	0.05186	0.08912	5	17	65	61
Mmol_1118	transcriptional regulator, LysR family	0.90	0.1923	0.1174	25	18	48	33
Mmol_1120	putative exonuclease RdgC	0.13	0.8371	0.2914	12	10	8	16
Mmol_1121	hypothetical protein	2.13	0.1523	0.109	0	26	43	72
Mmol_1122	protein of unknown function DUF1282	-0.52	0.06002	0.08989	286	269	194	192
Mmol_1123	Rieske (2Fe-2S) domain protein	0.08	0.849	0.2943	180	120	181	135
Mmol_1124	protein of unknown function DUF59	0.17	0.6147	0.2322	188	273	268	251
Mmol_1125	SUF system FeS assembly protein, NifU family	0.33	0.4132	0.1766	128	148	145	203
Mmol_1126	cysteine desulfurase, SufS subfamily	-0.15	0.4332	0.1821	185	214	166	194
Mmol_1127	FeS assembly protein SufD	1.35	0.004852	0.07189	361	348	916	888
Mmol_1128	FeS assembly ATPase SufC	1.10	0.1063	0.09766	980	826	1708	2152
Mmol_1129	FeS assembly protein SufB	0.11	0.7194	0.2611	3259	2327	2843	3187
Mmol_1131	conserved hypothetical protein	1.00	0.313	0.1504	109	124	296	170
Mmol_1132	HAD-superfamily subfamily IIA hydrolase like protein	0.49	0.1116	0.09912	225	283	337	378
Mmol_1133	conserved hypothetical protein	1.70	0.3593	0.1621	475	651	1021	2640
Mmol_1134	beta-lactamase domain protein	0.87	0.1657	0.1115	63	104	158	148
Mmol_1135	hydrolase, TatD family	1.24	0.05274	0.08921	99	151	326	265
Mmol_1136	type IV pilus assembly PilZ	1.60	0.1478	0.1081	125	115	307	425
Mmol_1137	DNA polymerase III, delta prime subunit	1.12	0.1653	0.1114	53	23	89	75
Mmol_1138	thymidylate kinase	1.18	0.07774	0.09338	46	54	103	125
Mmol_1139	aminodeoxychorismate lyase	1.84	0.03211	0.0858	17	30	93	77
Mmol_1140	aminodeoxychorismate lyase	2.64	0.1232	0.1023	6	33	153	96
Mmol_1141	3-oxoacyl-(acyl-carrier-protein) synthase 2	0.77	0.2468	0.1321	204	254	318	466
Mmol_1142	acyl carrier protein	1.29	0.1142	0.0998	942	1077	2166	2759
Mmol_1143	3-oxoacyl-(acyl-carrier-protein) reductase	1.68	0.04455	0.08821	313	148	810	668
Mmol_1144	malonyl CoA-acyl carrier protein transacylase	0.59	0.0369	0.0869	125	126	193	185
Mmol_1145	3-oxoacyl-(acyl-carrier-protein) synthase III	2.04	0.03303	0.08603	53	44	189	215
Mmol_1146	fatty acid/phospholipid synthesis protein PlsX	1.44	0.1343	0.1051	34	33	79	104
Mmol_1147	ribosomal protein L32	2.01	0.09191	0.09552	518	585	1967	2477
Mmol_1148	protein of unknown function DUF177	0.49	0.3992	0.1726	233	158	336	214
Mmol_1149	acetyl-CoA carboxylase, biotin carboxylase	2.49	0.001258	0.06501	85	72	454	437
Mmol_1150	oxaloacetate decarboxylase alpha subunit	0.77	0.09408	0.09586	330	311	585	507
Mmol_1151	maf protein	1.06	0.3985	0.1724	9	28	55	23
Mmol_1152	conserved hypothetical protein	1.43	0.0133	0.07693	70	79	193	210
Mmol_1153	Uroporphyrin-III C/tetrapyrrole (Corrin/Porphyrin) methyltransferase	0.68	0.1581	0.1101	74	48	89	108
Mmol_1154	Ribonuclease H	-0.16	0.7644	0.273	94	66	91	51
Mmol_1155	lipid-A-disaccharide synthase	0.82	0.02126	0.08172	109	97	185	178
Mmol_1156	acyl-(acyl-carrier-protein)--UDP-N- acetylglucosamine O-acyltransferase	0.59	0.2354	0.1289	75	113	144	140
Mmol_1157	beta-hydroxyacyl-(acyl-carrier-protein) dehydratase FabZ	0.43	0.3095	0.1495	108	164	201	165
Mmol_1158	UDP-3-O-(3-hydroxymyristoyl) glucosamine N-acyltransferase	0.82	0.01782	0.07956	232	217	411	384
Mmol_1159	outer membrane chaperone Skp (OmpH)	1.24	0.0283	0.08468	280	357	699	806
Mmol_1160	outer membrane protein assembly complex, YaeT protein	1.18	0.08149	0.094	71	77	183	155
Mmol_1161	membrane-associated zinc metalloprotease	1.21	0.2157	0.1236	39	22	53	88
Mmol_1162	1-deoxy-D-xylulose 5-phosphate reductoisomerase	0.39	0.2194	0.1245	72	56	86	81
Mmol_1163	phosphatidate cytidylyltransferase	-0.26	0.5572	0.2161	75	53	65	42
Mmol_1164	undecaprenyl diphosphate synthase	1.29	0.2266	0.1263	70	52	115	186
Mmol_1165	ribosome recycling factor	1.27	0.01988	0.08092	96	113	249	256
Mmol_1166	uridylate kinase	1.32	0.2207	0.1248	193	81	433	251
Mmol_1167	translation elongation factor Ts	0.67	0.2209	0.1248	151	90	180	205
Mmol_1168	ribosomal protein S2	1.74	0.02594	0.08385	168	215	600	688
Mmol_1169	putative signal transduction protein	0.72	0.1344	0.1051	375	261	549	502
Mmol_1170	methionine aminopeptidase, type I	1.44	0.0335	0.08615	312	264	732	835
Mmol_1171	UTP-GlnB uridylyltransferase, GlnD	0.35	0.0843	0.09443	176	175	230	217
Mmol_1172	protein of unknown function DUF861 cupin_3	0.89	0.3218	0.1527	642	386	1218	683
Mmol_1173	protein of unknown function DUF861 cupin_3	1.87	0.199	0.1193	182	142	450	738
Mmol_1174	peptide deformylase	0.82	0.1579	0.1101	316	343	648	511
Mmol_1175	methylthioadenosine phosphorylase	1.28	0.06473	0.09078	218	199	545	470
Mmol_1176	squalene synthase HpnC	1.46	0.08131	0.09397	110	69	247	246
Mmol_1177	squalene synthase HpnD	1.41	0.1829	0.115	33	11	58	60
Mmol_1178	squalene-associated FAD-dependent desaturase	1.03	0.1289	0.1037	29	47	91	66
Mmol_1179	DNA repair protein RadA	0.46	0.4121	0.1763	56	63	100	65
Mmol_1180	alanine racemase	0.43	0.4498	0.1865	83	51	110	71
Mmol_1181	replicative DNA helicase	1.19	0.05022	0.08893	122	152	314	310
Mmol_1182	ribosomal protein L9	-0.47	0.2253	0.126	1162	915	803	701
Mmol_1183	ribosomal protein S18	1.11	0.3645	0.1633	302	950	851	1846
Mmol_1184	single-strand binding protein/primosomal replication protein N	0.48	0.2617	0.1362	367	550	575	703
Mmol_1185	ribosomal protein S6	0.49	0.03553	0.08661	515	579	742	797
Mmol_1186	excinuclease ABC, B subunit	-0.43	0.02167	0.08194	168	177	133	123
Mmol_1187	TPR repeat-containing protein	2.60	0.008791	0.07537	182	88	860	776
Mmol_1188	aminotransferase class I and II	1.13	0.02428	0.08317	91	70	184	169
Mmol_1189	hypothetical protein	0.21	0.4739	0.1934	121	89	125	119
Mmol_1190	serine/threonine protein kinase	1.11	0.01383	0.07705	22	18	45	41
Mmol_1191	conserved hypothetical protein	2.16	0.4773	0.1943	6	5	42	6
Mmol_1192	type II secretion system protein E	-0.21	0.4217	0.1789	184	148	133	155
Mmol_1193	type II secretion system protein	-0.86	0.1604	0.1105	142	112	72	68
Mmol_1194	hypothetical protein	1.21	0.3657	0.1636	54	40	150	68
Mmol_1195	general secretion pathway protein H	0.87	0.0491	0.0888	520	457	894	890
Mmol_1196	mannose-sensitive hemagglutinin a	-1.66	0.2819	0.142	2208	1126	521	532
Mmol_1197	general secretion pathway protein H	-0.84	0.1269	0.1032	324	288	209	133
Mmol_1198	conserved hypothetical protein	0.77	0.03038	0.08532	50	44	76	84
Mmol_1199	general secretion pathway protein H	0.11	0.8109	0.2849	33	55	41	54
Mmol_1200	conserved hypothetical protein	-0.11	0.8873	0.3036	72	34	65	33
Mmol_1201	conserved hypothetical protein	1.08	0.04519	0.0883	127	121	275	250
Mmol_1202	conserved hypothetical protein	0.73	0.05235	0.08917	108	86	151	172
Mmol_1203	putative mannose-sensitive agglutinin (MSHA) biogenesis protein MshI	1.33	0.08049	0.09384	115	83	280	218
Mmol_1204	putative mannose-sensitive agglutinin (MSHA) biogenesis protein MshI	0.79	0.5599	0.2168	15	18	14	44
Mmol_1205	putative mannose-sensitive agglutinin (MSHA) biogenesis protein MshJ	0.32	0.5732	0.2205	23	45	40	45
Mmol_1206	hypothetical protein	0.46	0.2654	0.1373	83	121	147	134
Mmol_1207	type II and III secretion system protein	0.41	0.2549	0.1343	103	112	126	158
Mmol_1208	general secretion pathway protein, ATPase	1.38	0.2065	0.1213	79	83	257	169
Mmol_1209	Tetratricopeptide TPR_2 repeat protein	-0.49	0.08221	0.09411	162	183	117	128
Mmol_1210	heavy metal translocating P-type ATPase	-0.53	0.1333	0.1048	360	412	264	269
Mmol_1211	protein of unknown function DUF808	1.47	0.2154	0.1235	12	25	65	37
Mmol_1212	conserved hypothetical protein	1.58	0.01372	0.07702	40	42	122	127
Mmol_1213	lipolytic protein G-D-S-L family	0.57	0.2915	0.1446	83	72	136	96
Mmol_1214	Pyrrolo-quinoline quinone	0.68	0.009432	0.07568	164	176	276	268
Mmol_1215	conserved hypothetical protein	1.28	0.2222	0.1252	52	59	166	107
Mmol_1216	conserved hypothetical protein	1.09	0.1195	0.1013	35	24	55	74
Mmol_1217	ATP-dependent helicase HrpA	2.06	0.03085	0.08546	86	93	392	359
Mmol_1218	putative PAS/PAC sensor protein	-1.09	0.1298	0.104	81	106	39	48
Mmol_1219	diguanylate cyclase/phosphodiesterase	-0.31	0.1831	0.1151	52	60	42	49
Mmol_1220	conserved hypothetical protein	3.74	0.08466	0.09448	24	0	189	132
Mmol_1221	transcriptional regulator, LysR family	1.42	0.03973	0.08744	60	57	151	165
Mmol_1222	potassium efflux system protein	0.55	0.1475	0.108	50	39	73	59
Mmol_1223	hypothetical protein	0.07	0.9307	0.3137	50	21	27	48
Mmol_1224	diguanylate cyclase	0.59	0.1162	0.1003	204	216	338	293
Mmol_1225	multi-sensor signal transduction histidine kinase	0.52	0.2802	0.1416	127	83	151	150
Mmol_1226	response regulator receiver protein	1.73	0.1527	0.1091	7	50	87	106
Mmol_1227	response regulator receiver modulated diguanylate cyclase/phosphodiesterase	0.79	0.1646	0.1113	54	91	116	135
Mmol_1228	conserved hypothetical protein	-0.64	0.1798	0.1143	176	224	154	102
Mmol_1229	conserved hypothetical protein	0.74	0.01545	0.07761	147	130	239	223
Mmol_1230	conserved hypothetical protein	-0.41	0.125	0.1027	1765	1723	1222	1411
Mmol_1231	RNA polymerase, sigma-24 subunit, ECF subfamily	-0.40	0.4646	0.1907	506	726	339	592
Mmol_1232	conserved hypothetical protein	-0.15	0.8005	0.2822	104	179	94	160
Mmol_1233	hypothetical protein	-0.10	0.9041	0.3075	210	82	144	129
Mmol_1234	conserved hypothetical protein	-0.69	0.3647	0.1634	117	198	84	111
Mmol_1235	GTP-binding protein HSR1-related	0.96	0.1085	0.09828	101	64	182	140
Mmol_1236	UvrD/REP helicase	-0.07	0.7903	0.2797	40	44	34	45
Mmol_1237	ABC transporter related	-0.73	0.3132	0.1505	68	106	57	48
Mmol_1238	Phosphatidylglycerol--membrane-oligosaccharide glycerophosphotransferase	1.09	0.1612	0.1107	9	18	23	34
Mmol_1239	glycosyl transferase family 2	0.03	0.9027	0.3072	40	31	40	33
Mmol_1240	putative beta (1-6) glucan synthase	0.33	0.3666	0.1638	26	38	43	38
Mmol_1241	conserved hypothetical protein	1.10	0.135	0.1052	36	55	81	113
Mmol_1242	YdjC family protein	0.39	0.2793	0.1413	133	95	140	158
Mmol_1243	GtrA-like protein	1.45	0.05688	0.08961	14	23	58	45
Mmol_1244	glycosyl transferase family 2	-0.18	0.7268	0.2631	173	184	203	112
Mmol_1245	conserved hypothetical protein	1.02	0.1325	0.1046	49	46	107	86
Mmol_1246	conserved hypothetical protein	0.30	0.1742	0.1131	111	127	146	148
Mmol_1247	alkyl hydroperoxide reductase/ Thiol specific antioxidant/ Mal allergen	0.97	0.2658	0.1374	15	39	53	53
Mmol_1248	chemotaxis phosphatase, CheZ	-1.09	0.06406	0.09062	1110	936	371	588
Mmol_1249	response regulator receiver protein	-1.78	0.06445	0.09071	1098	950	295	299
Mmol_1250	response regulator receiver modulated CheB methylesterase	-0.31	0.05505	0.08944	155	146	124	119
Mmol_1251	CheD, stimulates methylation of MCP protein	0.13	0.7111	0.2589	65	57	55	78
Mmol_1252	MCP methyltransferase, CheR-type	0.43	0.3455	0.1588	287	426	407	556
Mmol_1253	formaldehyde-activating enzyme	-0.69	0.3016	0.1473	2161	3296	1521	1872
Mmol_1254	methyl-accepting chemotaxis sensory transducer with Pas/Pac sensor	0.40	0.004392	0.07112	865	857	1142	1127
Mmol_1255	methyl-accepting chemotaxis sensory transducer	-0.20	0.4843	0.1963	347	269	280	256
Mmol_1256	methyl-accepting chemotaxis sensory transducer with Pas/Pac sensor	-1.08	0.03356	0.08616	472	542	204	276
Mmol_1257	CheW protein	-0.46	0.4497	0.1865	796	528	339	621
Mmol_1258	CheA signal transduction histidine kinase	-0.90	0.136	0.1055	1132	925	555	549
Mmol_1259	response regulator receiver protein	-1.96	0.1543	0.1094	2752	1897	602	592
Mmol_1260	conserved hypothetical protein	0.92	0.09715	0.09631	231	294	441	553
Mmol_1261	OmpA/MotB domain protein	0.48	0.3253	0.1537	307	356	385	543
Mmol_1262	flagellar motor protein MotA	0.57	0.2104	0.1223	469	326	571	608
Mmol_1263	hypothetical protein	-5.71	0.3467	0.159	117	463	0	11
Mmol_1264	hypothetical protein	-0.14	0.3301	0.1549	288	303	252	285
Mmol_1265	flagellar transcriptional activator FlhC	-3.49	0.000911	0.06289	3581	3539	277	353
Mmol_1266	flagellar transcriptional activator	-4.54	0.07687	0.09323	10826	8557	472	362
Mmol_1267	flagellar biosynthetic protein FlhB	-1.09	0.05473	0.08941	230	201	96	107
Mmol_1268	flagellar biosynthesis protein FlhA	-0.88	0.06159	0.09011	240	202	138	101
Mmol_1269	GTP-binding signal recognition particle SRP54 G- domain protein	-0.29	0.4462	0.1856	193	211	133	197
Mmol_1270	MotR	0.05	0.856	0.296	111	153	129	144
Mmol_1271	RNA polymerase, sigma 28 subunit, FliA/WhiG	0.58	0.2514	0.1334	92	143	150	203
Mmol_1272	MotA/TolQ/ExbB proton channel	-0.02	0.7715	0.2748	124	131	120	130
Mmol_1273	OmpA/MotB domain protein	1.43	0.1879	0.1163	128	109	383	256
Mmol_1274	hypothetical protein	-1.00	0.2593	0.1355	640	413	263	262
Mmol_1275	hypothetical protein	-0.55	0.5714	0.22	18	42	27	14
Mmol_1276	Propeptide PepSY amd peptidase M4	0.44	0.1846	0.1155	632	585	899	751
Mmol_1277	GTP-binding protein TypA	1.54	0.01296	0.07685	45	37	114	126
Mmol_1278	DEAD/DEAH box helicase domain protein	-0.80	0.2694	0.1385	148	219	104	107
Mmol_1279	DEAD/DEAH box helicase domain protein	0.13	0.7674	0.2738	303	341	274	429
Mmol_1280	globin	0.36	0.5557	0.2157	1002	1681	1304	2141
Mmol_1281	phosphoribosylglycinamide formyltransferase 2	-0.23	0.3949	0.1714	737	618	648	505
Mmol_1282	two component, sigma54 specific, transcriptional regulator, Fis family	1.51	0.05193	0.08912	211	117	523	416
Mmol_1283	TonB-dependent receptor	1.00	0.08144	0.09399	808	581	1546	1230
Mmol_1284	protein of unknown function DUF214	0.04	0.8813	0.3021	54	44	58	43
Mmol_1285	ABC transporter related	1.82	0.001988	0.06719	82	71	265	277
Mmol_1286	Arylesterase	2.68	0.09141	0.09544	13	25	142	104
Mmol_1287	tRNA(Ile)-lysidine synthetase	-0.16	0.776	0.276	67	37	52	41
Mmol_1288	acetyl-CoA carboxylase, carboxyl transferase, alpha subunit	0.53	0.2549	0.1343	325	248	479	351
Mmol_1289	DNA polymerase III, alpha subunit	0.09	0.5836	0.2234	180	164	198	168
Mmol_1290	CheA signal transduction histidine kinase	-0.43	0.03753	0.08703	148	138	111	101
Mmol_1291	methyl-accepting chemotaxis sensory transducer	0.28	0.1678	0.1119	154	174	198	200
Mmol_1292	CheW protein	-0.36	0.1507	0.1087	164	163	118	136
Mmol_1293	response regulator receiver protein	0.54	0.01613	0.07821	208	217	318	303
Mmol_1294	response regulator receiver protein	0.31	0.484	0.1962	560	501	535	780
Mmol_1295	domain of unknown function DUF1745	1.73	0.01432	0.07715	88	77	272	275
Mmol_1296	Redoxin domain protein	2.19	0.2574	0.135	135	402	780	1671
Mmol_1297	RDD domain containing protein	-0.99	0.1977	0.1189	72	102	47	41
Mmol_1298	YbaK/prolyl-tRNA synthetase associated region	-0.45	0.1305	0.1042	142	141	95	112
Mmol_1299	conserved hypothetical protein	0.66	0.2982	0.1464	119	138	164	244
Mmol_1300	putative RNA methylase	0.56	0.03587	0.08668	158	147	223	226
Mmol_1301	spermidine synthase	0.72	0.2231	0.1254	80	81	113	152
Mmol_1302	ribonuclease II	0.61	0.02982	0.08516	177	176	266	276
Mmol_1303	protein of unknown function UPF0061	1.09	0.04302	0.08798	128	97	247	233
Mmol_1304	ferric uptake regulator, Fur family	2.05	0.2022	0.1202	23	19	112	67
Mmol_1305	cobalamin synthesis protein P47K	0.27	0.4104	0.1758	72	99	103	102
Mmol_1306	methyltransferase type 11	1.04	0.06786	0.09148	154	109	299	242
Mmol_1307	hydroxyacylglutathione hydrolase	2.57	0.03018	0.08526	60	56	363	332
Mmol_1308	Lytic transglycosylase catalytic	2.43	0.02749	0.08441	91	78	435	481
Mmol_1309	extracellular solute-binding protein family 5	0.94	0.1842	0.1154	44	22	68	60
Mmol_1310	binding-protein-dependent transport systems inner membrane component	-0.43	0.3193	0.1521	66	89	59	55
Mmol_1311	binding-protein-dependent transport systems inner membrane component	0.76	0.1716	0.1126	36	24	52	51
Mmol_1312	short-chain dehydrogenase/reductase SDR	1.50	0.05525	0.08946	93	101	294	257
Mmol_1313	major facilitator superfamily MFS_1	0.81	0.3459	0.1589	30	19	31	56
Mmol_1314	alpha/beta hydrolase fold protein	2.01	0.01495	0.07728	28	44	140	150
Mmol_1315	short-chain dehydrogenase/reductase SDR	1.09	0.1862	0.1158	53	38	78	116
Mmol_1316	transcriptional regulator, TetR family	0.04	0.6084	0.2304	141	131	145	135
Mmol_1317	PpiC-type peptidyl-prolyl cis-trans isomerase	2.37	0.02624	0.08396	102	98	502	539
Mmol_1318	histone family protein DNA-binding protein	0.78	0.3936	0.171	3813	6605	6125	11810
Mmol_1319	ATP-dependent protease La	0.38	0.105	0.09743	863	949	1247	1106
Mmol_1320	ATP-dependent Clp protease, ATP-binding subunit ClpX	0.60	0.2262	0.1262	450	530	635	849
Mmol_1321	ATP-dependent Clp protease, proteolytic subunit ClpP	1.54	0.0684	0.0916	1517	958	3555	3647
Mmol_1322	trigger factor	1.89	0.1037	0.09723	322	371	1121	1448
Mmol_1323	putative serine-rich protein	0.34	0.5203	0.2061	66	69	105	66
Mmol_1324	hypothetical protein	1.51	0.09542	0.09606	47	70	193	144
Mmol_1325	two component transcriptional regulator, winged helix family	2.06	0.008695	0.07532	35	26	136	123
Mmol_1326	histidine kinase	0.21	0.7126	0.2593	64	40	75	45
Mmol_1327	conserved hypothetical protein	0.84	0.4006	0.173	886	300	1385	732
Mmol_1328	outer membrane efflux protein	-0.08	0.2748	0.14	91	87	84	84
Mmol_1329	conserved hypothetical protein	-0.40	0.5023	0.2013	39	65	38	41
Mmol_1330	acriflavin resistance protein	0.52	0.2501	0.133	46	31	58	53
Mmol_1331	transcriptional coactivator/pterin dehydratase	0.01	0.9714	0.323	127	80	105	104
Mmol_1332	aspartate/glutamate/uridylate kinase	0.38	0.4818	0.1956	178	115	231	151
Mmol_1333	para-aminobenzoate synthase, subunit I	0.53	0.3601	0.1623	136	114	217	144
Mmol_1334	H4MPT-linked C1 transfer pathway protein	0.05	0.8761	0.3009	325	244	330	258
Mmol_1335	protein of unknown function DUF201	0.33	0.4411	0.1842	76	69	107	76
Mmol_1336	histidine biosynthesis protein	0.45	0.5673	0.2189	18	48	46	46
Mmol_1337	6-phospho 3-hexuloisomerase	3.30	0.1896	0.1167	26	21	170	300
Mmol_1338	Orotidine 5'-phosphate decarboxylase	1.84	0.04142	0.08773	1801	1402	6199	5262
Mmol_1339	transaldolase	2.14	0.002967	0.0685	207	245	1021	968
Mmol_1340	histidine kinase	0.41	0.2261	0.1262	37	29	49	39
Mmol_1341	two component transcriptional regulator, winged helix family	-0.99	0.2412	0.1305	53	44	13	35
Mmol_1342	triphosphoribosyl-dephospho-CoA protein	-0.50	0.2039	0.1206	59	46	41	33
Mmol_1343	alpha-L-glutamate ligase, RimK family	0.12	0.6842	0.2515	69	49	66	63
Mmol_1344	methenyltetrahydromethanopterin cyclohydrolase	0.87	0.1613	0.1107	389	300	724	535
Mmol_1345	protein of unknown function DUF201	0.92	0.1473	0.108	223	194	447	345
Mmol_1346	Methylene-tetrahydromethanopterin dehydrogenase	1.51	0.03074	0.08542	295	198	766	645
Mmol_1347	beta-ribofuranosylaminobenzene 5'-phosphate synthase family	0.65	0.2915	0.1446	491	324	772	510
Mmol_1348	phosphoenolpyruvate synthase	1.20	0.002367	0.06782	524	482	1138	1170
Mmol_1349	protein of unknown function DUF299	1.56	0.04827	0.0887	270	281	768	855
Mmol_1350	glutathione peroxidase	2.22	0.02765	0.08446	373	166	1311	1196
Mmol_1351	Camphor resistance CrcB protein	-0.89	0.5157	0.2049	514	177	220	153
Mmol_1352	glycogen/starch synthase, ADP-glucose type	1.52	0.01431	0.07715	227	186	600	582
Mmol_1353	Exonuclease RNase T and DNA polymerase III	1.14	0.08134	0.09398	231	317	606	606
Mmol_1354	Ste24 endopeptidase	0.96	0.1594	0.1104	192	108	279	304
Mmol_1355	conserved hypothetical protein	-0.84	0.07964	0.0937	2133	2076	1309	1042
Mmol_1356	ribosome small subunit-dependent GTPase A	-0.71	0.2912	0.1446	274	428	169	259
Mmol_1357	Histone deacetylase	1.59	0.1095	0.09853	6	12	23	33
Mmol_1358	metal dependent phosphohydrolase	0.66	0.1209	0.1016	53	72	95	103
Mmol_1359	diguanylate cyclase/phosphodiesterase	0.19	0.4632	0.1903	38	38	39	48
Mmol_1360	6-pyruvoyl tetrahydropterin synthase and hypothetical protein	1.52	0.1899	0.1168	64	69	229	152
Mmol_1361	dTDP-4-dehydrorhamnose reductase	0.27	0.3855	0.1687	94	70	98	100
Mmol_1362	dTDP-4-dehydrorhamnose 3,5-epimerase	0.48	0.05801	0.08972	121	104	150	163
Mmol_1363	glucose-1-phosphate thymidylyltransferase	0.26	0.2935	0.1452	226	245	307	256
Mmol_1364	dTDP-glucose 4,6-dehydratase	0.61	0.1059	0.09759	200	243	335	343
Mmol_1365	DNA polymerase III, epsilon subunit	0.86	0.09618	0.09617	169	123	257	272
Mmol_1366	Ribonuclease H	1.04	0.2248	0.1259	174	104	221	353
Mmol_1367	carbonic anhydrase	-4.43	0.00097	0.06334	351	366	9	23
Mmol_1368	argininosuccinate synthase	0.50	0.2198	0.1246	273	237	404	316
Mmol_1369	ornithine carbamoyltransferase	1.39	0.1474	0.108	224	112	530	350
Mmol_1370	acetylornithine and succinylornithine aminotransferase	1.23	0.06642	0.09116	112	180	359	326
Mmol_1371	Rieske (2Fe-2S) domain protein	2.05	0.01358	0.07699	68	46	254	223
Mmol_1372	protein of unknown function DUF6 transmembrane	0.93	0.1198	0.1013	88	132	239	181
Mmol_1373	two component transcriptional regulator, LuxR family	1.15	0.1769	0.1137	597	443	1374	943
Mmol_1374	histidine kinase	1.14	0.2356	0.1289	154	114	364	227
Mmol_1375	dihydroxyacetone kinase, L subunit	1.83	0.02421	0.08314	22	36	96	114
Mmol_1376	dihydroxyacetone kinase, DhaK subunit	0.44	0.3218	0.1527	100	66	108	116
Mmol_1377	diguanylate cyclase	0.53	0.05965	0.08986	128	109	163	181
Mmol_1378	(Glutamate--ammonia-ligase) adenylyltransferase	0.80	0.1	0.09672	171	120	266	241
Mmol_1379	acetate/CoA ligase	1.02	0.02605	0.08389	203	213	408	437
Mmol_1380	hypothetical protein	-1.38	0.1001	0.09673	66	69	33	18
Mmol_1381	hypothetical protein	-2.63	0.01018	0.07599	6842	6245	1221	891
Mmol_1382	hypothetical protein	-0.39	0.3874	0.1692	60	84	58	52
Mmol_1383	hypothetical protein	1.46	0.02081	0.08147	37	46	107	121
Mmol_1384	hypothetical protein	-0.22	0.7093	0.2584	89	102	54	110
Mmol_1385	conserved hypothetical protein	1.07	0.149	0.1083	41	19	54	74
Mmol_1386	conserved hypothetical protein	1.46	0.1697	0.1122	163	192	399	577
Mmol_1387	hypothetical protein	1.35	0.03523	0.08655	825	819	2170	2027
Mmol_1388	hypothetical protein	1.30	0.1895	0.1167	1603	1081	4018	2598
Mmol_1389	conserved hypothetical protein	-0.43	0.1802	0.1144	697	843	608	536
Mmol_1390	hypothetical protein	-0.13	0.8662	0.2985	2316	1069	1999	1088
Mmol_1391	Tetratricopeptide TPR_2 repeat protein	0.39	0.2174	0.124	1184	1517	1602	1930
Mmol_1392	type II secretion system protein	-0.02	0.935	0.3147	921	708	901	702
Mmol_1393	type II secretion system protein	-0.01	0.9737	0.3235	1004	1034	1211	810
Mmol_1394	type II secretion system protein E	-0.25	0.1873	0.1161	1550	1449	1353	1168
Mmol_1395	response regulator receiver protein	-0.44	0.02704	0.08425	1609	1579	1140	1210
Mmol_1396	TadE family protein	-0.70	0.1805	0.1144	1192	1601	977	737
Mmol_1397	TadE family protein	-0.29	0.1798	0.1143	1539	1724	1348	1314
Mmol_1398	conserved hypothetical protein	-0.44	0.3526	0.1605	2867	2079	2194	1444
Mmol_1399	lipoprotein	-1.26	0.3007	0.1471	4476	8741	2034	3476
Mmol_1400	type II and III secretion system protein	-0.84	0.2099	0.1221	4423	6005	2937	2878
Mmol_1401	Flp pilus assembly protein CpaB	-1.10	0.009723	0.07581	4979	5307	2505	2301
Mmol_1402	AAA ATPase	-0.56	0.1591	0.1103	4257	4770	3553	2570
Mmol_1403	peptidase A24A prepilin type IV	-0.56	0.1616	0.1108	8344	6631	5644	4495
Mmol_1404	Flp/Fap pilin component	-1.28	0.3422	0.1579	203188	97591	60007	63786
Mmol_1405	PAS/PAC sensor signal transduction histidine kinase	-0.28	0.6436	0.2403	202	363	224	240
Mmol_1406	two component transcriptional regulator, LuxR family	-0.17	0.2584	0.1353	169	162	156	138
Mmol_1407	nitroreductase	-2.12	0.3183	0.1518	10330	4213	1758	1595
Mmol_1408	UspA domain protein	-2.43	0.002375	0.06783	5385	5123	822	1124
Mmol_1409	putative signal transduction protein with CBS domains	-2.40	0.175	0.1133	2112	3445	415	637
Mmol_1410	peptide chain release factor 3	1.20	0.1228	0.1022	34	57	107	105
Mmol_1411	conserved hypothetical protein	0.87	0.4024	0.1735	309	116	522	257
Mmol_1412	hypothetical protein	0.69	0.408	0.1751	15	8	25	13
Mmol_1413	conserved hypothetical protein	1.68	0.1422	0.1069	25	37	81	119
Mmol_1414	ABC transporter related	0.89	0.08072	0.09388	13	16	30	25
Mmol_1415	conserved hypothetical protein	1.55	0.1914	0.1172	43	30	132	83
Mmol_1416	Nitrilase/cyanide hydratase and apolipoprotein N-acyltransferase	1.34	0.02817	0.08464	73	74	192	182
Mmol_1417	peptidase U62 modulator of DNA gyrase	1.13	0.05249	0.08918	238	276	521	607
Mmol_1418	transcription-repair coupling factor	0.49	0.004646	0.07157	45	43	61	63
Mmol_1419	diguanylate cyclase/phosphodiesterase with PAS/PAC sensor(s)	0.64	0.1356	0.1054	144	123	230	186
Mmol_1420	GTP-binding proten HflX	-0.01	0.9506	0.3183	75	60	61	73
Mmol_1421	alanine dehydrogenase	0.82	0.14	0.1064	162	98	249	211
Mmol_1422	UvrD/REP helicase	-0.23	0.5568	0.216	59	46	54	36
Mmol_1423	DNA helicase/exodeoxyribonuclease V, subunit B	0.80	0.1254	0.1029	39	40	76	64
Mmol_1424	conserved hypothetical protein	1.90	0.08254	0.09416	79	29	210	195
Mmol_1425	transcription elongation factor GreB	1.76	0.01897	0.08035	40	28	126	109
Mmol_1426	conserved hypothetical protein	3.04	0.2364	0.1292	16	6	126	60
Mmol_1427	conserved hypothetical protein	1.99	0.05801	0.08972	9	10	43	37
Mmol_1428	translation elongation factor P	1.40	0.07535	0.09296	60	62	174	150
Mmol_1429	ribose 5-phosphate isomerase	1.59	0.005368	0.07261	202	250	704	662
Mmol_1430	Lytic transglycosylase catalytic	0.81	0.2157	0.1236	21	39	55	51
Mmol_1431	protein of unknown function DUF6 transmembrane	-0.97	0.1843	0.1154	23	33	16	12
Mmol_1432	seryl-tRNA synthetase	0.49	0.145	0.1075	312	354	510	426
Mmol_1433	AAA ATPase central domain protein	-0.18	0.6272	0.2357	151	211	180	140
Mmol_1434	outer membrane lipoprotein carrier protein LolA	0.86	0.1732	0.1129	286	273	442	571
Mmol_1435	cell divisionFtsK/SpoIIIE	-0.29	0.5569	0.216	426	293	360	228
Mmol_1436	Ferritin Dps family protein	1.75	0.214	0.1232	158	146	385	637
Mmol_1437	thioredoxin reductase	1.24	0.09758	0.09638	255	145	543	403
Mmol_1438	Smr protein/MutS2	-0.31	0.4225	0.1792	132	105	77	113
Mmol_1439	cytochrome c oxidase accessory protein CcoG	0.00	0.9971	0.3288	136	81	117	100
Mmol_1440	conserved hypothetical protein	1.95	0.03565	0.08664	220	93	653	560
Mmol_1441	Ferredoxin--nitrite reductase	0.55	0.4246	0.1797	8	17	18	18
Mmol_1442	transcriptional regulator, GntR family with aminotransferase domain	1.34	0.08016	0.09379	43	21	92	72
Mmol_1443	flagellar protein FlaG protein	-2.20	0.1355	0.1054	2999	2114	603	512
Mmol_1444	protein of unknown function DUF1348	-0.45	0.05317	0.08926	259	239	194	171
Mmol_1445	ABC transporter related	-0.08	0.6578	0.2442	60	53	58	49
Mmol_1446	2C-methyl-D-erythritol 2,4-cyclodiphosphate synthase	0.89	0.08004	0.09377	161	108	271	229
Mmol_1447	2-C-methyl-D-erythritol 4-phosphate cytidylyltransferase	1.59	0.1372	0.1057	28	91	191	171
Mmol_1448	transcriptional regulator, GntR family with aminotransferase domain	0.68	0.3035	0.1478	36	20	54	36
Mmol_1449	hypothetical protein	5.42	0.2566	0.1348	0	0	12	30
Mmol_1450	FMN-binding negative transcriptional regulator	1.56	0.3159	0.1512	23	6	61	26
Mmol_1451	two component transcriptional regulator, winged helix family	-0.53	0.07823	0.09347	253	233	152	184
Mmol_1452	Osmosensitive K channel His kinase sensor	-1.22	0.03881	0.08727	216	209	80	102
Mmol_1453	potassium-transporting ATPase, C subunit	-2.67	0.0407	0.08761	475	530	79	78
Mmol_1454	K+-transporting ATPase, B subunit	-3.39	0.1034	0.09717	609	451	49	51
Mmol_1455	potassium-transporting ATPase, A subunit	-2.63	0.01243	0.07671	439	475	81	66
Mmol_1458	RES domain protein	1.04	0.03284	0.08598	94	122	230	214
Mmol_1459	hypothetical protein	1.79	0.06149	0.0901	58	137	318	357
Mmol_1460	conserved hypothetical protein	0.51	0.2505	0.1331	275	182	346	303
Mmol_1461	UBA/THIF-type NAD/FAD binding protein	0.66	0.04185	0.0878	597	512	897	852
Mmol_1462	conserved hypothetical protein	0.73	0.3126	0.1503	1885	2256	2672	4201
Mmol_1463	conserved hypothetical protein	0.30	0.6131	0.2317	1360	670	1356	1153
Mmol_1464	conserved hypothetical protein	-0.37	0.4304	0.1813	1521	1667	936	1530
Mmol_1465	protein of unknown function DUF955	0.08	0.7063	0.2576	303	380	389	336
Mmol_1466	hypothetical protein	-0.05	0.8177	0.2866	48	53	44	55
Mmol_1467	hypothetical protein	1.68	0.01529	0.07746	15	17	50	55
Mmol_1468	putative Tn7-like transposition protein B	0.39	0.2345	0.1286	25	33	35	40
Mmol_1469	conserved hypothetical protein	1.18	0.2257	0.1261	8	9	25	16
Mmol_1470	hypothetical protein	3.94	0.2732	0.1396	106	107	938	2342
Mmol_1471	transcriptional regulator, XRE family	1.26	0.03712	0.08694	158	135	329	376
Mmol_1472	hypothetical protein	-0.14	0.7976	0.2815	22	31	17	31
Mmol_1473	hypothetical protein	-1.18	0.0749	0.09288	11	14	4	7
Mmol_1474	hypothetical protein	2.67	0.07884	0.09357	144	100	683	874
Mmol_1475	hypothetical protein	0.63	0.1846	0.1154	72	66	95	120
Mmol_1476	helix-turn-helix domain protein	-0.22	0.8826	0.3024	8	65	23	39
Mmol_1477	hypothetical protein	-0.77	0.1721	0.1127	148	200	87	116
Mmol_1478	cation efflux protein	-2.01	0.1516	0.1088	288	193	69	50
Mmol_1479	heavy metal efflux pump, CzcA family	-1.18	0.201	0.1198	264	173	112	81
Mmol_1480	efflux transporter, RND family, MFP subunit	-1.30	0.02354	0.08285	221	195	76	93
Mmol_1481	outer membrane efflux protein	-0.69	0.00212	0.06744	201	196	121	125
Mmol_1482	hypothetical protein	-0.05	0.9455	0.3171	361	182	329	196
Mmol_1483	heavy metal efflux pump, CzcA family	-0.84	0.1809	0.1145	288	213	152	127
Mmol_1484	efflux transporter, RND family, MFP subunit	-1.88	0.0146	0.07721	648	591	153	182
Mmol_1485	hypothetical protein	-2.97	0.08966	0.09519	1357	1802	152	249
Mmol_1486	outer membrane efflux protein	-2.49	0.06306	0.09038	763	904	141	154
Mmol_1487	hypothetical protein	-1.04	0.2295	0.1271	475	301	154	224
Mmol_1488	transcriptional regulator, MerR family	-2.67	0.06958	0.09184	812	672	111	122
Mmol_1489	Heavy metal transport/detoxification protein	-5.22	0.01959	0.08075	4134	3879	94	120
Mmol_1490	putative cation efflux system protein CusC	-3.26	0.04642	0.08846	3017	3441	329	342
Mmol_1491	heavy metal translocating P-type ATPase	-2.78	0.03531	0.08656	883	979	141	129
Mmol_1492	hypothetical protein	-1.41	0.2736	0.1397	40	79	29	15
Mmol_1493	conserved hypothetical protein	-0.08	0.8601	0.297	132	213	183	144
Mmol_1494	Rh family protein/ammonium transporter	-0.05	0.8899	0.3042	99	92	111	73
Mmol_1495	conserved hypothetical protein	0.90	0.1706	0.1124	251	197	485	354
Mmol_1496	twitching motility protein	1.09	0.007355	0.07451	70	76	150	159
Mmol_1497	conserved hypothetical protein	2.38	0.06996	0.09192	63	15	196	212
Mmol_1498	Glutamate--tRNA ligase	0.45	0.6328	0.2373	94	26	82	83
Mmol_1499	Hsp33 protein	1.14	0.168	0.1119	96	107	189	259
Mmol_1500	Lysine exporter protein (LYSE/YGGA)	0.02	0.9086	0.3086	54	67	58	64
Mmol_1501	P(-)rp(+) fimbrial protein	0.38	0.385	0.1686	73	65	105	75
Mmol_1502	tRNA/rRNA methyltransferase (SpoU)	1.62	0.04136	0.08772	39	70	187	152
Mmol_1503	MIP family channel protein	2.49	0.0904	0.09529	98	61	515	385
Mmol_1504	pseudouridine synthase	1.90	0.02653	0.08407	57	47	184	208
Mmol_1505	protein of unknown function DUF502	0.34	0.4231	0.1793	115	126	177	127
Mmol_1506	Lipocalin family protein	1.62	0.144	0.1073	102	105	367	269
Mmol_1507	GumN family protein	-0.02	0.9629	0.3211	225	151	234	137
Mmol_1508	Radical SAM domain protein	1.69	0.03315	0.08606	215	182	684	603
Mmol_1509	Exopolysaccharide synthesis ExoD	1.43	0.0699	0.09191	49	40	133	110
Mmol_1510	leucyl/phenylalanyl-tRNA/protein transferase	0.24	0.2806	0.1416	119	122	153	132
Mmol_1511	Arginyltransferase	1.16	0.0837	0.09434	216	207	436	509
Mmol_1512	diguanylate cyclase/phosphodiesterase with PAS/PAC sensor(s)	-0.39	0.06214	0.09019	85	94	65	71
Mmol_1513	conserved hypothetical protein	-0.03	0.9672	0.3221	166	86	148	100
Mmol_1514	hypothetical protein	-0.82	0.1769	0.1137	291	215	181	105
Mmol_1515	Prephenate dehydrogenase	0.19	0.6745	0.2489	159	267	243	243
Mmol_1516	3-phosphoshikimate 1-carboxyvinyltransferase	0.25	0.6643	0.246	205	113	226	152
Mmol_1517	cytidylate kinase	0.18	0.5135	0.2043	58	58	74	58
Mmol_1518	ribosomal protein S1	1.38	0.09836	0.09649	696	652	1936	1583
Mmol_1519	integration host factor, beta subunit	0.80	0.07068	0.09207	2487	3006	4734	4839
Mmol_1520	tetratricopeptide repeat protein	1.77	0.0157	0.07783	33	21	99	90
Mmol_1521	orotidine 5'-phosphate decarboxylase	0.33	0.514	0.2044	766	550	998	652
Mmol_1522	competence protein ComEA helix-hairpin-helix repeat protein	-1.01	0.03218	0.08581	3682	3311	1501	1977
Mmol_1523	17 kDa surface antigen	-0.02	0.9558	0.3195	641	431	599	457
Mmol_1524	methionyl-tRNA synthetase	0.62	0.1862	0.1158	118	108	154	195
Mmol_1525	protein of unknown function DUF59	1.36	0.04728	0.08858	135	120	349	305
Mmol_1526	6-phosphogluconolactonase	3.39	0.05895	0.0898	50	3	281	283
Mmol_1527	glucose-6-phosphate 1-dehydrogenase	-0.17	0.3718	0.165	610	519	479	522
Mmol_1528	deoxycytidine triphosphate deaminase	2.39	0.097	0.09629	63	32	295	211
Mmol_1529	Lysine decarboxylase	0.90	0.04846	0.08872	156	156	282	303
Mmol_1530	Dihydrofolate reductase	0.50	0.3652	0.1635	81	48	76	108
Mmol_1531	thymidylate synthase	0.99	0.122	0.1019	192	185	337	410
Mmol_1532	threonine synthase	1.48	0.08073	0.09388	164	165	422	498
Mmol_1533	Homoserine dehydrogenase	1.39	0.05014	0.08892	172	178	434	482
Mmol_1534	aminotransferase class I and II	2.47	0.1675	0.1118	92	90	620	395
Mmol_1535	protein of unknown function DUF498	0.71	0.561	0.2171	68	19	103	40
Mmol_1536	transcriptional regulator, ArsR family	-0.58	0.06839	0.09159	779	855	491	601
Mmol_1537	NADH:flavin oxidoreductase/NADH oxidase	2.71	0.08422	0.09442	40	55	275	353
Mmol_1538	hypothetical protein	1.44	0.145	0.1075	36	46	131	93
Mmol_1539	Beta-ketoacyl synthase	0.89	0.04955	0.08886	238	205	441	382
Mmol_1540	beta-hydroxyacyl-(acyl-carrier-protein) dehydratase FabA	2.44	0.08054	0.09385	65	45	338	262
Mmol_1541	ATPase associated with various cellular activities AAA_3	1.32	0.1039	0.09726	141	193	476	359
Mmol_1542	conserved hypothetical protein	0.27	0.4771	0.1943	101	67	108	96
Mmol_1543	conserved hypothetical protein	-0.37	0.03306	0.08604	119	127	98	92
Mmol_1544	von Willebrand factor type A	-0.07	0.8133	0.2855	54	49	57	42
Mmol_1545	conserved hypothetical protein	-0.30	0.3	0.1469	104	114	77	100
Mmol_1546	von Willebrand factor, type A	0.80	0.07558	0.093	87	70	150	124
Mmol_1547	conserved hypothetical protein	0.90	0.175	0.1133	71	53	135	96
Mmol_1548	folate-binding protein YgfZ	0.54	0.3645	0.1633	1327	1249	1494	2257
Mmol_1549	Septum formation initiator	-0.48	0.2928	0.145	188	141	120	116
Mmol_1550	enolase	-0.13	0.399	0.1726	222	201	207	179
Mmol_1551	2-dehydro-3-deoxyphosphooctonate aldolase	0.41	0.05261	0.0892	101	94	129	130
Mmol_1552	CTP synthase	0.37	0.1192	0.1012	207	201	251	276
Mmol_1553	hypothetical protein	-3.41	0.06171	0.09013	965	1152	97	101
Mmol_1554	class II aldolase/adducin family protein	-0.91	0.1735	0.113	181	238	114	108
Mmol_1555	translation initiation factor, aIF-2BI family	-0.09	0.2271	0.1264	204	213	201	190
Mmol_1556	TatD-related deoxyribonuclease	0.26	0.3506	0.16	184	172	237	191
Mmol_1557	riboflavin biosynthesis protein RibD	-1.34	0.1425	0.1069	60	87	35	22
Mmol_1558	ATP-cone domain protein	0.83	0.2204	0.1247	454	255	747	511
Mmol_1559	Glycine hydroxymethyltransferase	1.27	0.06392	0.09059	554	542	1239	1398
Mmol_1560	FeS assembly protein IscX	1.16	0.004571	0.07144	159	180	369	388
Mmol_1561	conserved hypothetical protein	0.82	0.3015	0.1473	123	70	213	128
Mmol_1562	peptidase A2A	-0.42	0.5283	0.2083	41	74	48	38
Mmol_1563	phosphoglucomutase/phosphomannomutase alpha/beta/alpha domain I	0.84	0.105	0.09744	162	109	256	228
Mmol_1564	diguanylate phosphodiesterase	1.32	0.06455	0.09074	377	231	727	791
Mmol_1565	YcgR family protein	1.12	0.06175	0.09013	200	156	392	386
Mmol_1566	conserved hypothetical protein	1.94	0.2242	0.1257	149	155	426	744
Mmol_1567	cytochrome c class I	2.07	0.3591	0.1621	547	780	1438	4144
Mmol_1568	ferredoxin-type protein, NapH/MauN family	0.93	0.2505	0.1332	239	119	421	263
Mmol_1569	MauM/NapG family ferredoxin-type protein	1.36	0.114	0.09976	275	107	423	560
Mmol_1570	hypothetical protein	0.93	0.1575	0.11	322	173	438	510
Mmol_1571	Cytochrome-c peroxidase	0.50	0.4119	0.1762	179	169	191	300
Mmol_1572	methylamine dehydrogenase light chain	-0.15	0.5843	0.2236	1548	1475	1175	1557
Mmol_1573	methylamine dehydrogenase accessory protein MauD	-0.33	0.3001	0.1469	862	695	634	605
Mmol_1574	methylamine utilisation MauE	0.07	0.8502	0.2946	535	362	527	415
Mmol_1575	methylamine dehydrogenase heavy chain	0.08	0.6796	0.2503	417	358	376	442
Mmol_1576	conserved hypothetical protein	0.40	0.4267	0.1803	638	369	717	616
Mmol_1577	transcriptional regulator, AraC family	0.15	0.5828	0.2232	1888	2123	1940	2503
Mmol_1578	twin-arginine translocation protein, TatA/E family subunit	0.21	0.8137	0.2856	1252	1229	790	2080
Mmol_1579	twin-arginine translocation protein, TatB subunit	1.10	0.3536	0.1607	387	431	587	1172
Mmol_1580	Sec-independent protein translocase, TatC subunit	0.33	0.5935	0.2262	384	205	448	291
Mmol_1581	transcriptional regulator, MerR family	0.11	0.879	0.3016	580	247	498	394
Mmol_1582	integration host factor, alpha subunit	1.15	0.1604	0.1105	336	135	599	446
Mmol_1583	phenylalanyl-tRNA synthetase, beta subunit	2.06	0.02485	0.08341	41	27	147	142
Mmol_1584	phenylalanyl-tRNA synthetase, alpha subunit	2.63	0.04107	0.08767	14	2	44	57
Mmol_1585	ribosomal protein L20	-0.45	0.4464	0.1856	6042	9725	4896	6677
Mmol_1586	ribosomal protein L35	-1.49	0.33	0.1549	23231	52385	9607	17248
Mmol_1587	translation initiation factor IF-3	3.24	0.05418	0.08936	265	235	2187	2560
Mmol_1588	threonyl-tRNA synthetase	2.10	0.129	0.1038	252	99	592	916
Mmol_1589	lytic murein transglycosylase	0.65	0.3503	0.1599	87	70	151	94
Mmol_1590	NAD-dependent epimerase/dehydratase	0.29	0.4921	0.1985	86	54	95	77
Mmol_1591	NUDIX hydrolase	1.86	0.04604	0.08841	26	47	129	137
Mmol_1592	conserved hypothetical protein	-0.59	0.6431	0.2401	308	92	121	144
Mmol_1593	proton-translocating NADH-quinone oxidoreductase, chain N	-0.48	0.2706	0.1388	368	295	286	189
Mmol_1594	proton-translocating NADH-quinone oxidoreductase, chain M	-1.39	0.1941	0.1179	465	313	152	145
Mmol_1595	proton-translocating NADH-quinone oxidoreductase, chain L	-0.63	0.4808	0.1953	328	161	204	111
Mmol_1596	NADH-ubiquinone oxidoreductase chain 4L	0.64	0.1572	0.1099	166	145	270	216
Mmol_1597	NADH-ubiquinone/plastoquinone oxidoreductase chain 6	-1.18	0.09083	0.09534	307	233	144	94
Mmol_1598	NADH-quinone oxidoreductase, chain I	-0.91	0.05531	0.08947	182	203	86	118
Mmol_1599	NADH dehydrogenase (quinone)	-0.94	0.1344	0.1051	153	141	95	58
Mmol_1600	NADH-quinone oxidoreductase, chain G	-0.50	0.08982	0.09521	315	297	236	197
Mmol_1601	NADH-quinone oxidoreductase, F subunit	0.02	0.9435	0.3167	264	352	342	282
Mmol_1602	NADH-quinone oxidoreductase, E subunit	-0.45	0.3144	0.1508	411	568	323	393
Mmol_1603	NADH dehydrogenase I, D subunit	-0.54	0.1418	0.1068	435	356	297	249
Mmol_1604	NADH (or F420H2) dehydrogenase, subunit C	-0.99	0.3509	0.1601	227	427	161	167
Mmol_1605	NADH-quinone oxidoreductase, B subunit	-0.76	0.4711	0.1926	332	147	170	111
Mmol_1606	NADH-ubiquinone/plastoquinone oxidoreductase chain 3	-1.02	0.131	0.1043	420	309	147	211
Mmol_1607	preprotein translocase, SecG subunit	-0.46	0.1781	0.1139	1712	1800	1429	1116
Mmol_1608	triosephosphate isomerase	0.83	0.2585	0.1353	293	133	352	408
Mmol_1609	Antimicrobial peptide resistance and lipid A acylation PagP	0.46	0.3856	0.1687	412	238	510	382
Mmol_1610	carbohydrate kinase, YjeF related protein	-0.32	0.2996	0.1468	443	353	344	295
Mmol_1611	single-stranded-DNA-specific exonuclease RecJ	0.25	0.5451	0.2128	76	49	74	74
Mmol_1612	conserved hypothetical protein	0.18	0.4984	0.2002	137	136	174	137
Mmol_1613	17 kDa surface antigen	-0.19	0.3839	0.1682	2085	1882	1919	1565
Mmol_1614	DNA-directed DNA polymerase	0.69	0.1261	0.103	50	36	62	77
Mmol_1615	peptide methionine sulfoxide reductase	1.72	0.04928	0.08882	104	104	363	326
Mmol_1616	hypothetical protein	0.16	0.8501	0.2946	28	11	15	29
Mmol_1617	conserved hypothetical protein	0.14	0.7302	0.264	579	691	555	848
Mmol_1618	glycogen/starch/alpha-glucan phosphorylase	-0.86	0.0662	0.09112	666	626	402	308
Mmol_1619	heat shock protein Hsp90	1.78	0.103	0.09712	98	75	256	338
Mmol_1620	Ppx/GppA phosphatase	0.75	0.1447	0.1074	59	89	140	109
Mmol_1621	conserved hypothetical protein	1.74	0.08266	0.09418	285	505	1125	1525
Mmol_1622	Tetratricopeptide TPR_4	1.06	0.297	0.1461	38	32	93	54
Mmol_1623	conserved hypothetical protein	0.70	0.246	0.1319	482	440	872	628
Mmol_1624	putative phosphohistidine phosphatase, SixA	0.95	0.2176	0.1241	53	34	103	67
Mmol_1625	Polyphosphate kinase	-0.18	0.7669	0.2736	137	74	104	82
Mmol_1626	triosephosphate isomerase	0.35	0.4762	0.194	28	29	44	29
Mmol_1627	UBA/THIF-type NAD/FAD binding protein	-0.06	0.8896	0.3041	87	84	102	62
Mmol_1628	holo-acyl-carrier-protein synthase	1.87	0.08239	0.09414	74	43	247	183
Mmol_1629	hypothetical protein	0.94	0.4453	0.1853	28	54	111	45
Mmol_1630	pyridoxal phosphate biosynthetic protein PdxJ	-0.28	0.6969	0.255	214	109	166	99
Mmol_1631	DNA repair protein RecO	0.36	0.4358	0.1828	261	260	393	274
Mmol_1632	GTP-binding protein Era	-0.08	0.1237	0.1024	360	368	345	344
Mmol_1633	ribonuclease III	1.05	0.01221	0.07665	506	533	1108	1050
Mmol_1634	transmembrane protein	-1.03	0.04595	0.0884	848	1002	522	383
Mmol_1635	signal peptidase I	-0.36	0.3555	0.1612	210	213	135	194
Mmol_1636	GTP-binding protein LepA	0.01	0.9761	0.3241	129	171	153	148
Mmol_1637	protease Do	-0.33	0.3522	0.1604	621	541	542	382
Mmol_1638	positive regulator of sigma E, RseC/MucC	-0.81	0.1087	0.09832	894	1074	533	588
Mmol_1639	putative sigma E regulatory protein, MucB/RseB	0.20	0.3109	0.1498	559	493	650	559
Mmol_1640	anti sigma-E protein, RseA	0.64	0.06959	0.09185	1908	1537	2588	2795
Mmol_1641	RNA polymerase, sigma-24 subunit, ECF subfamily	0.94	0.04018	0.08752	3928	4739	7702	8878
Mmol_1642	L-aspartate oxidase	0.67	0.05562	0.0895	36	44	59	68
Mmol_1643	DEAD/DEAH box helicase domain protein	-1.55	0.03394	0.08625	196	226	65	79
Mmol_1644	protein of unknown function DUF188	-1.00	0.1504	0.1086	240	179	114	94
Mmol_1645	fkbp-type peptidyl-prolyl cis-trans isomerase	1.70	0.05884	0.08979	229	175	590	722
Mmol_1646	hypothetical protein	2.63	0.03456	0.08639	104	54	442	537
Mmol_1647	conserved hypothetical protein	0.62	0.05567	0.0895	36	30	54	48
Mmol_1648	molybdopterin oxidoreductase	0.44	0.1963	0.1186	185	220	305	246
Mmol_1649	nitrite reductase (NAD(P)H), small subunit	0.25	0.09807	0.09645	215	208	243	260
Mmol_1650	protein serine/threonine phosphatase	0.46	0.3632	0.163	171	103	216	162
Mmol_1651	major facilitator superfamily MFS_1	-0.02	0.9797	0.3249	168	141	209	97
Mmol_1652	nitrite reductase (NAD(P)H), large subunit	-0.42	0.3099	0.1496	121	106	101	67
Mmol_1653	conserved hypothetical protein	0.62	0.1863	0.1158	46	58	69	91
Mmol_1654	nitrate ABC transporter, ATPase subunits C and D	0.86	0.1022	0.09702	28	37	59	61
Mmol_1655	nitrate ABC transporter, inner membrane subunit	1.05	0.1496	0.1085	23	19	50	37
Mmol_1656	nitrate transporter periplasmic component	0.73	0.06366	0.09052	28	23	43	41
Mmol_1657	response regulator receiver and ANTAR domain protein	-2.18	0.007554	0.07464	594	638	106	164
Mmol_1658	DNA mismatch repair protein MutS	1.10	0.1899	0.1168	53	52	133	95
Mmol_1659	diguanylate cyclase/phosphodiesterase	1.43	0.01278	0.0768	43	57	130	143
Mmol_1660	methyl-accepting chemotaxis sensory transducer with Pas/Pac sensor	1.66	0.2136	0.1231	13	10	45	27
Mmol_1661	secretion protein HlyD family protein	0.82	0.1616	0.1108	19	23	43	32
Mmol_1662	protein of unknown function DUF1656	-1.24	0.5377	0.2109	57	11	7	21
Mmol_1663	Fusaric acid resistance protein conserved region	1.34	0.02919	0.08496	13	17	37	39
Mmol_1664	RND efflux system, outer membrane lipoprotein, NodT family	2.05	0.09831	0.09648	18	19	69	88
Mmol_1665	transcriptional regulator, MarR family	3.29	0.1863	0.1159	101	162	933	1638
Mmol_1666	putative site-specific recombinase, prophage insertion	1.11	0.3409	0.1576	41	36	112	57
Mmol_1667	inositol monophosphatase	1.28	0.1854	0.1157	253	195	438	652
Mmol_1668	RNA methyltransferase, TrmH family, group 1	0.90	0.4236	0.1795	110	18	144	96
Mmol_1669	hypothetical protein	2.30	0.06229	0.09021	249	86	848	804
Mmol_1670	serine O-acetyltransferase	1.15	0.1044	0.09734	56	87	137	184
Mmol_1671	transcriptional regulator, BadM/Rrf2 family	3.12	0.08463	0.09448	658	688	5154	6540
Mmol_1672	Cysteine desulfurase	1.72	0.07039	0.09201	441	478	1635	1385
Mmol_1673	cysteine desulfurase IscS	2.15	0.01167	0.0765	703	610	2916	2928
Mmol_1674	FeS cluster assembly scaffold IscU	1.22	0.183	0.1151	1657	2531	3866	5887
Mmol_1675	iron-sulfur cluster assembly protein IscA	1.34	0.01274	0.07679	331	354	894	843
Mmol_1676	co-chaperone Hsc20	2.98	0.2095	0.122	73	65	385	713
Mmol_1677	Fe-S protein assembly chaperone HscA	1.30	0.07646	0.09316	204	193	527	452
Mmol_1678	ferredoxin, 2Fe-2S type, ISC system	0.77	0.1617	0.1108	107	157	259	193
Mmol_1679	carbonic anhydrase	1.74	0.01565	0.07779	78	50	204	228
Mmol_1680	sulphate transporter	0.53	0.5327	0.2095	29	15	42	21
Mmol_1681	hypothetical protein	0.50	0.2964	0.1459	13	11	14	20
Mmol_1682	transcriptional regulator, LuxR family	1.40	0.005439	0.0727	27	31	79	75
Mmol_1683	histidine kinase	0.24	0.6283	0.236	21	21	31	19
Mmol_1684	response regulator receiver protein	1.55	0.05707	0.08963	12	15	36	43
Mmol_1685	hypothetical protein	1.35	0.08944	0.09516	32	15	65	54
Mmol_1686	lysyl-tRNA synthetase	1.20	0.08528	0.09458	145	134	293	348
Mmol_1687	hypothetical protein	1.96	0.05852	0.08976	89	82	359	309
Mmol_1688	protein of unknown function DUF47	2.01	0.1	0.09672	142	49	387	386
Mmol_1689	phosphate transporter	0.33	0.5072	0.2026	121	70	126	113
Mmol_1690	phosphate binding protein	2.26	0.1255	0.1029	45	39	235	170
Mmol_1691	phosphate ABC transporter, inner membrane subunit PstC	1.78	0.1418	0.1068	17	37	114	74
Mmol_1692	phosphate ABC transporter, inner membrane subunit PstA	0.73	0.4658	0.1911	128	51	202	96
Mmol_1693	phosphate ABC transporter, ATPase subunit	0.29	0.2068	0.1214	79	78	90	102
Mmol_1694	aminopeptidase N	0.28	0.4445	0.1851	88	128	132	132
Mmol_1695	glycosyl transferase group 1	1.61	0.1412	0.1067	11	9	38	27
Mmol_1696	conserved hypothetical protein	0.38	0.6073	0.2301	18	7	19	13
Mmol_1697	phosphoesterase PA-phosphatase related	0.98	0.2539	0.1341	42	17	59	57
Mmol_1698	phosphoglucosamine mutase	1.08	0.0309	0.08547	248	243	506	536
Mmol_1699	dihydropteroate synthase	0.69	0.0365	0.08682	665	556	939	1033
Mmol_1700	ATP-dependent metalloprotease FtsH	0.27	0.6102	0.2309	3490	2354	4357	2709
Mmol_1701	ribosomal RNA methyltransferase RrmJ/FtsJ	1.97	0.0313	0.08558	446	486	1737	1908
Mmol_1702	protein of unknown function UPF0044	0.78	0.1261	0.103	375	401	605	728
Mmol_1703	conserved hypothetical protein	1.86	0.2487	0.1327	50	47	231	124
Mmol_1704	transcription elongation factor GreA	1.87	0.1564	0.1098	99	43	199	322
Mmol_1705	carbamoyl-phosphate synthase, large subunit	0.21	0.3792	0.1669	451	414	547	451
Mmol_1706	carbamoyl-phosphate synthase, small subunit	1.12	0.02528	0.08359	302	275	625	627
Mmol_1707	conserved hypothetical protein	0.58	0.3983	0.1724	50	22	59	49
Mmol_1708	dihydrodipicolinate reductase	-0.13	0.8294	0.2895	251	135	204	150
Mmol_1709	SmpA/OmlA domain protein	1.76	0.08059	0.09386	74	47	233	176
Mmol_1710	ferric uptake regulator, Fur family	0.92	0.153	0.1091	365	406	820	636
Mmol_1711	DNA repair protein RecN	0.98	0.2057	0.1211	167	87	305	200
Mmol_1712	ATP-NAD/AcoX kinase	1.87	0.008048	0.07496	109	82	357	340
Mmol_1713	sulfatase	0.38	0.3316	0.1553	47	35	62	46
Mmol_1714	heat-inducible transcription repressor HrcA	1.55	0.2331	0.1282	82	59	152	263
Mmol_1715	ferrochelatase	1.91	0.02269	0.08245	138	91	397	464
Mmol_1716	ADP-L-glycero-D-manno-heptose-6-epimerase	2.41	0.02478	0.08338	64	67	340	364
Mmol_1717	sugar isomerase (SIS)	0.88	0.2159	0.1236	95	87	195	139
Mmol_1718	rfaE bifunctional protein	1.15	0.03514	0.08653	67	54	125	146
Mmol_1719	lipopolysaccharide heptosyltransferase II	0.33	0.2138	0.1231	95	77	100	116
Mmol_1720	hypothetical protein	0.52	0.1348	0.1052	23	28	37	37
Mmol_1721	hypothetical protein	0.91	0.1521	0.109	60	47	115	86
Mmol_1722	CMP-N-acetylneuraminic acid synthetase-like protein	0.42	0.08857	0.09504	110	130	154	168
Mmol_1723	glycosyl transferase family 25	-0.94	0.3141	0.1507	90	152	63	63
Mmol_1724	UDP-glucose 4-epimerase	-0.14	0.5797	0.2223	109	99	107	82
Mmol_1725	Haloacid dehalogenase domain protein hydrolase	0.49	0.4084	0.1752	128	102	199	126
Mmol_1726	2-dehydro-3-deoxyphosphogluconate aldolase/4-hydroxy-2-oxoglutarate aldolase	-0.20	0.597	0.2272	437	313	374	279
Mmol_1727	6-phosphogluconate dehydratase	0.06	0.8343	0.2907	568	447	597	462
Mmol_1728	Carbamoyltransferase	0.88	0.02295	0.08257	263	220	469	423
Mmol_1729	conserved hypothetical protein	-0.60	0.1916	0.1173	83	67	50	49
Mmol_1730	conserved hypothetical protein	-0.43	0.04747	0.0886	144	145	110	104
Mmol_1731	conserved hypothetical protein	0.04	0.9373	0.3153	98	52	83	71
Mmol_1732	lipopolysaccharide kinase	-0.10	0.8898	0.3041	160	72	104	112
Mmol_1733	lipid A biosynthesis acyltransferase	0.19	0.04447	0.08819	113	109	124	129
Mmol_1734	lipopolysaccharide kinase	1.28	0.09371	0.0958	68	68	180	151
Mmol_1735	glycosyl transferase group 1	0.58	0.1191	0.1012	78	94	141	117
Mmol_1736	lipopolysaccharide heptosyltransferase I	1.71	0.07353	0.09262	20	7	41	50
Mmol_1737	GrpE protein	1.84	0.08474	0.0945	33	60	142	193
Mmol_1738	chaperone protein DnaK	2.25	0.01212	0.07663	438	376	1865	2008
Mmol_1739	chaperone protein DnaJ	1.20	0.001409	0.06563	350	366	833	811
Mmol_1740	response regulator receiver modulated diguanylate cyclase/phosphodiesterase	0.14	0.7017	0.2563	422	288	426	354
Mmol_1741	response regulator receiver protein	-0.16	0.8702	0.2994	622	212	434	314
Mmol_1742	PAS/PAC sensor signal transduction histidine kinase	-0.85	0.2277	0.1266	1900	1333	839	960
Mmol_1743	sodium/hydrogen exchanger	0.34	0.6498	0.242	177	99	231	119
Mmol_1744	conserved hypothetical protein	0.79	0.4498	0.1866	264	57	330	225
Mmol_1745	Excinuclease ABC C subunit domain protein	2.23	0.1508	0.1087	196	94	836	527
Mmol_1746	lactoylglutathione lyase	1.71	0.07959	0.09369	369	204	943	932
Mmol_1747	4Fe-4S ferredoxin iron-sulfur binding domain protein	2.41	0.1702	0.1123	44	46	188	296
Mmol_1748	pantetheine-phosphate adenylyltransferase	2.87	0.07835	0.09349	79	60	569	451
Mmol_1749	methyltransferase	1.80	0.02184	0.08202	182	175	607	644
Mmol_1750	peptidase M16 domain protein	1.68	0.05518	0.08946	149	75	377	341
Mmol_1751	peptidase M16 domain protein	1.76	0.1462	0.1077	121	68	389	255
Mmol_1752	signal recognition particle-docking protein FtsY	1.23	0.07519	0.09293	212	222	548	474
Mmol_1753	Sigma 54 interacting domain protein	0.80	0.1123	0.09929	103	78	158	156
Mmol_1754	protein of unknown function DUF214	0.58	0.3806	0.1673	104	71	163	99
Mmol_1755	Propeptide PepSY amd peptidase M4	0.17	0.6548	0.2434	135	98	110	153
Mmol_1756	two component transcriptional regulator, winged helix family	-0.04	0.9227	0.3119	114	80	110	80
Mmol_1757	histidine kinase	-0.36	0.2174	0.124	76	72	64	51
Mmol_1758	Propeptide PepSY amd peptidase M4	-3.58	0.03567	0.08664	265	305	18	29
Mmol_1759	hypothetical protein	3.45	0.01959	0.08075	197	72	1461	1497
Mmol_1760	diguanylate cyclase with PAS/PAC sensor	0.85	0.06198	0.09017	61	60	114	104
Mmol_1761	conserved hypothetical protein	-0.30	0.4438	0.1849	71	52	53	47
Mmol_1762	heavy metal efflux pump, CzcA family	-0.04	0.9384	0.3155	36	20	29	26
Mmol_1763	efflux transporter, RND family, MFP subunit	-0.45	0.5331	0.2096	51	27	30	27
Mmol_1764	hypothetical protein	0.56	0.4989	0.2003	9	24	31	18
Mmol_1765	hypothetical protein	0.76	0.06466	0.09076	50	59	85	100
Mmol_1766	translation initiation factor IF-1	0.93	0.21	0.1222	43	45	71	99
Mmol_1767	cold-shock DNA-binding domain protein	-1.89	0.3672	0.164	23463	69075	6672	18300
Mmol_1768	diguanylate cyclase	1.78	0.1413	0.1067	74	45	246	164
Mmol_1769	cytochrome c class I	-3.53	0.04397	0.08812	52105	45857	4087	4368
Mmol_1770	PQQ-dependent dehydrogenase, methanol/ethanol family	-1.92	0.06881	0.09169	13321	15754	3702	3985
Mmol_1771	GAF modulated sigma54 specific transcriptional regulator, Fis family	2.15	0.03741	0.087	82	81	347	380
Mmol_1772	conserved hypothetical protein	1.16	0.1084	0.09824	76	39	147	111
Mmol_1773	protein of unknown function DUF182	0.16	0.03724	0.08697	228	222	247	255
Mmol_1774	aldehyde oxidase and xanthine dehydrogenase molybdopterin binding	-0.09	0.5245	0.2073	255	225	238	212
Mmol_1775	(2Fe-2S)-binding domain protein	-0.07	0.7306	0.2641	191	219	173	216
Mmol_1776	transcriptional regulator, LysR family	1.58	0.1361	0.1055	53	18	101	110
Mmol_1777	short-chain dehydrogenase/reductase SDR	1.58	0.07974	0.09372	42	85	183	199
Mmol_1778	transcriptional regulator, LysR family	1.84	0.05213	0.08915	25	18	71	86
Mmol_1779	short-chain dehydrogenase/reductase SDR	1.91	0.02612	0.08391	40	20	123	105
Mmol_1780	metal dependent phosphohydrolase	1.27	0.07383	0.09268	84	157	263	317
Mmol_1781	protein of unknown function DUF1555	2.31	0.05403	0.08934	104	33	354	327
Mmol_1782	UTP-glucose-1-phosphate uridylyltransferase	0.04	0.9087	0.3086	532	767	719	615
Mmol_1783	mannose-1-phosphate guanylyltransferase/mannose-6-phosphate isomerase	0.65	0.04782	0.08865	194	235	323	351
Mmol_1784	Phosphomannomutase	0.77	0.3118	0.1501	411	225	675	411
Mmol_1785	nucleotide sugar dehydrogenase	0.46	0.15	0.1085	109	138	185	156
Mmol_1786	glycoside hydrolase family 5	-1.47	0.2648	0.1371	185	333	85	101
Mmol_1787	glycosyl transferase group 1	-1.68	0.2106	0.1223	501	307	137	115
Mmol_1788	glycosyl transferase, WecB/TagA/CpsF family	-1.64	0.003645	0.06952	476	497	142	169
Mmol_1789	glycosyl transferase family 2	-1.73	0.03386	0.08623	438	442	150	115
Mmol_1790	O-antigen polymerase	0.51	0.6041	0.2292	26	25	52	21
Mmol_1791	polysaccharide biosynthesis protein	0.34	0.6358	0.2381	31	13	29	27
Mmol_1792	EpsI family protein	-1.23	0.07724	0.0933	153	130	63	57
Mmol_1793	exosortase 2	-0.70	0.3011	0.1472	155	159	127	65
Mmol_1794	chain length determinant protein tyrosine kinase EpsG	-0.36	0.4665	0.1913	433	284	317	240
Mmol_1795	chain length determinant protein EpsF	0.12	0.7907	0.2797	484	296	463	382
Mmol_1796	polysaccharide export protein EpsE	0.44	0.05719	0.08964	273	244	343	358
Mmol_1797	peptidyl-prolyl cis-trans isomerase, EpsD family	0.92	0.06968	0.09187	219	154	387	321
Mmol_1798	exopolysaccharide biosynthesis operon protein EpsL	0.93	0.05405	0.08934	70	79	152	132
Mmol_1799	putative transcriptional regulator, Crp/Fnr family	0.45	0.4061	0.1746	235	226	252	377
Mmol_1800	transcriptional regulator, LuxR family	1.09	0.1356	0.1054	32	59	81	113
Mmol_1801	Undecaprenyl-phosphate glucose phosphotransferase	1.61	0.02478	0.08338	16	19	55	54
Mmol_1802	VanZ family protein	0.96	0.5124	0.204	45	0	37	52
Mmol_1803	protein of unknown function DUF1555	1.64	0.01938	0.08061	190	121	515	456
Mmol_1804	BNR repeat-containing protein	1.81	0.02664	0.08411	93	69	280	287
Mmol_1805	conserved hypothetical protein	2.20	0.02528	0.08359	20	41	137	149
Mmol_1806	Protein-tyrosine phosphatase, low molecular weight	1.56	0.3646	0.1633	69	57	266	106
Mmol_1807	lipoprotein, osmotically inducible	-1.10	0.1898	0.1168	9882	6422	5000	2589
Mmol_1808	Protein-tyrosine phosphatase, low molecular weight	1.71	0.2486	0.1326	23	0	42	36
Mmol_1809	major intrinsic protein	-0.19	0.7641	0.2729	38	28	39	19
Mmol_1810	Glyoxalase/bleomycin resistance protein/dioxygenase	-1.45	0.4093	0.1755	58	168	28	54
Mmol_1811	transcriptional regulator, ArsR family	-1.38	0.1296	0.1039	175	179	45	91
Mmol_1812	protein of unknown function DUF181	0.58	0.2465	0.132	40	51	80	58
Mmol_1813	Alcohol dehydrogenase zinc-binding domain protein	-1.77	0.02953	0.08507	603	555	164	175
Mmol_1814	RNA polymerase, sigma 32 subunit, RpoH	-0.38	0.2602	0.1358	2396	1913	1564	1754
Mmol_1815	conserved hypothetical protein	-2.13	0.008557	0.07525	2489	2257	626	458
Mmol_1816	protein of unknown function DUF971	2.35	0.007406	0.07454	51	30	201	221
Mmol_1817	ubiquinone/menaquinone biosynthesis methyltransferase	2.38	0.009495	0.07571	15	28	119	107
Mmol_1818	conserved hypothetical protein	1.01	0.1666	0.1117	31	14	50	41
Mmol_1819	2-polyprenylphenol 6-hydroxylase	0.83	0.05462	0.0894	31	37	62	59
Mmol_1820	Na+/solute symporter	0.71	0.2575	0.135	73	38	104	77
Mmol_1821	hypothetical protein	0.80	0.4555	0.1881	10	50	43	61
Mmol_1822	formamidopyrimidine-DNA glycosylase	1.60	0.105	0.09743	6	14	31	32
Mmol_1823	conserved hypothetical protein	0.01	0.945	0.317	126	146	128	146
Mmol_1824	conserved hypothetical protein	-0.30	0.2894	0.1441	193	185	172	136
Mmol_1825	ABC transporter, permease protein, putative	0.79	0.1032	0.09715	98	100	160	184
Mmol_1826	ABC transporter related	1.00	0.07752	0.09334	163	122	281	290
Mmol_1827	Tetratricopeptide TPR_2 repeat protein	0.89	0.2145	0.1233	310	317	489	678
Mmol_1828	outer membrane lipoprotein LolB	0.32	0.1339	0.105	78	84	107	95
Mmol_1829	4-diphosphocytidyl-2C-methyl-D-erythritol kinase	0.49	0.543	0.2123	215	591	516	615
Mmol_1830	ribose-phosphate pyrophosphokinase	1.92	0.1061	0.09762	20	29	109	80
Mmol_1831	ribosomal 5S rRNA E-loop binding protein Ctc/L25/TL5	-0.83	0.08683	0.0948	589	646	405	290
Mmol_1832	peptidyl-tRNA hydrolase	4.19	0.2203	0.1247	0	4	23	50
Mmol_1833	GTP-binding protein YchF	1.86	0.1028	0.0971	36	36	148	116
Mmol_1834	CheA signal transduction histidine kinase	-0.27	0.6632	0.2457	19	17	10	21
Mmol_1835	response regulator receiver protein	-1.03	0.2639	0.1369	7	12	4	5
Mmol_1836	conserved hypothetical protein	3.07	0.1094	0.09852	18	0	59	94
Mmol_1837	RNA-directed DNA polymerase (Reverse transcriptase)	-0.74	0.511	0.2036	80	33	32	36
Mmol_1838	hypothetical protein	-3.54	0.08963	0.09518	10759	8126	602	1021
Mmol_1839	hypothetical protein	-0.20	0.6785	0.25	130	212	141	156
Mmol_1840	hypothetical protein	-0.04	0.8721	0.2999	48	56	57	43
Mmol_1841	Integrase catalytic region	0.90	0.1637	0.1111	48	26	79	60
Mmol_1842	transposase IS3/IS911 family protein	1.80	0.01791	0.07962	10	16	43	49
Mmol_1844	conserved hypothetical protein	0.52	0.2325	0.128	29	19	32	38
Mmol_1845	endonuclease	-0.45	0.05942	0.08984	63	66	45	50
Mmol_1846	conserved hypothetical protein	-0.05	0.8773	0.3012	99	77	69	99
Mmol_1847	conserved hypothetical protein	0.93	0.1657	0.1115	84	89	144	187
Mmol_1848	DNA-cytosine methyltransferase	0.28	0.1646	0.1113	202	219	240	272
Mmol_1849	HNH endonuclease	0.87	0.09469	0.09595	224	176	406	325
Mmol_1850	conserved hypothetical protein	1.06	0.0817	0.09403	140	103	249	255
Mmol_1851	hypothetical protein	2.06	0.08481	0.09451	44	81	223	304
Mmol_1852	conserved hypothetical protein	0.46	0.2192	0.1244	138	184	218	227
Mmol_1853	Heavy metal transport/detoxification protein	-0.66	0.3018	0.1474	231	347	134	232
Mmol_1854	conserved hypothetical protein	0.13	0.7832	0.2778	174	104	170	134
Mmol_1855	flagellar transcriptional activator	2.07	0.0386	0.08723	62	22	159	194
Mmol_1856	GTP-binding signal recognition particle SRP54 G- domain protein	1.40	0.1225	0.1021	43	22	85	86
Mmol_1857	MotR	1.01	0.0894	0.09515	33	50	88	81
Mmol_1858	Calcium-binding EF-hand-containing protein	-0.32	0.7666	0.2735	23842	39985	9288	41674
Mmol_1859	Na+/H+ antiporter NhaA	-2.72	0.2897	0.1442	186	451	45	51
Mmol_1860	protein of unknown function DUF482	0.17	0.6624	0.2455	235	188	282	194
Mmol_1861	hypothetical protein	1.18	0.02519	0.08355	1473	1872	3545	4050
Mmol_1862	two component transcriptional regulator, winged helix family	1.28	0.2025	0.1202	89	41	197	120
Mmol_1863	histidine kinase	-0.02	0.9634	0.3212	105	64	98	69
Mmol_1864	uroporphyrin-III C-methyltransferase	0.50	0.2534	0.1339	331	236	455	345
Mmol_1865	tRNA-i(6)A37 thiotransferase enzyme MiaB	1.57	0.0461	0.08842	34	66	136	164
Mmol_1866	PhoH family protein	1.27	0.00851	0.07523	38	46	100	106
Mmol_1867	phosphate-starvation-inducible E	0.77	0.2178	0.1241	188	167	255	350
Mmol_1868	protein of unknown function UPF0054	0.39	0.5266	0.2079	174	352	374	314
Mmol_1869	CBS domain containing protein	0.25	0.3948	0.1714	203	268	254	307
Mmol_1870	hypothetical protein	1.81	0.003866	0.07005	723	580	2352	2208
Mmol_1871	large conductance mechanosensitive channel protein	0.33	0.4889	0.1976	1691	1760	2590	1740
Mmol_1872	apolipoprotein N-acyltransferase	1.16	0.01704	0.07896	20	24	51	49
Mmol_1873	glycyl-tRNA synthetase, alpha subunit	1.08	0.0451	0.08828	35	48	81	96
Mmol_1874	glycyl-tRNA synthetase, beta subunit	1.04	0.07926	0.09364	95	94	207	182
Mmol_1875	histidinol-phosphate phosphatase family protein	0.82	0.1783	0.114	20	34	50	47
Mmol_1876	phospholipid/glycerol acyltransferase	0.67	0.3704	0.1647	16	36	41	42
Mmol_1877	protein of unknown function DUF45	1.25	0.04003	0.08749	107	79	242	203
Mmol_1878	electron transport protein SCO1/SenC	1.62	0.08321	0.09427	190	126	553	420
Mmol_1879	branched-chain amino acid aminotransferase	1.67	0.001097	0.06417	203	183	624	606
Mmol_1880	conserved hypothetical protein	1.35	0.01466	0.07722	58	73	159	177
Mmol_1881	glutamate racemase	0.66	0.1474	0.108	76	51	92	110
Mmol_1882	ATP/cobalamin adenosyltransferase	0.42	0.5591	0.2166	41	17	33	44
Mmol_1883	poly(A) polymerase	0.90	0.1604	0.1105	119	124	200	256
Mmol_1884	2-amino-4-hydroxy-6- hydroxymethyldihydropteridine pyrophosphokinase	0.86	0.3814	0.1676	22	36	36	71
Mmol_1885	deoxynucleoside kinase	1.10	0.1227	0.1022	91	57	158	161
Mmol_1886	3-methyl-2-oxobutanoate hydroxymethyltransferase	1.33	0.1435	0.1072	76	63	148	203
Mmol_1887	pantoate/beta-alanine ligase	1.49	0.06328	0.09043	33	49	102	130
Mmol_1888	aspartate 1-decarboxylase	2.23	0.1894	0.1166	341	491	1460	2436
Mmol_1889	iojap-like protein	1.20	0.1526	0.1091	275	204	455	642
Mmol_1890	protein of unknown function DUF163	3.06	0.07996	0.09375	0	10	42	41
Mmol_1891	hypothetical protein	-2.58	0.1357	0.1054	767	1107	148	165
Mmol_1892	Deoxyribodipyrimidine photo-lyase	0.15	0.6101	0.2309	155	113	153	144
Mmol_1893	VacJ family lipoprotein	2.15	0.01362	0.077	108	77	439	391
Mmol_1894	peptidase U62 modulator of DNA gyrase	0.28	0.4083	0.1752	451	328	472	472
Mmol_1895	protein of unknown function DUF615	1.21	0.2646	0.1371	204	205	355	593
Mmol_1896	SirA family protein	1.50	0.1421	0.1068	36	141	285	221
Mmol_1897	conserved hypothetical protein	1.59	0.001449	0.06578	148	137	436	422
Mmol_1898	molybdenum cofactor synthesis domain protein	-0.01	0.9912	0.3275	80	179	130	128
Mmol_1899	thiamine-monophosphate kinase	-0.10	0.4519	0.1871	190	206	196	175
Mmol_1900	Phosphatidylglycerophosphatase	0.08	0.8726	0.3	339	614	501	507
Mmol_1901	CinA domain protein	-1.17	0.01746	0.07929	8035	8965	4157	3379
Mmol_1902	conserved hypothetical protein	0.02	0.9218	0.3117	18647	14372	16956	16592
Mmol_1903	recA protein	0.34	0.3313	0.1552	725	530	810	780
Mmol_1904	regulatory protein RecX	-1.22	0.01717	0.07907	434	431	178	194
Mmol_1905	alanyl-tRNA synthetase	0.16	0.4958	0.1995	141	166	190	154
Mmol_1906	aspartate kinase	-0.46	0.4761	0.194	262	444	239	273
Mmol_1907	hypothetical protein	0.66	0.1328	0.1047	140	150	250	210
Mmol_1908	TonB-dependent receptor	0.57	0.1532	0.1092	38	52	64	71
Mmol_1909	protein of unknown function DUF156	2.49	0.2992	0.1467	92	42	538	216
Mmol_1910	conserved hypothetical protein	-2.62	0.1498	0.1085	4670	7062	1054	852
Mmol_1911	putative transmembrane protein	1.31	0.1356	0.1054	1628	1465	4348	3308
Mmol_1912	PepSY-associated TM helix domain protein	0.58	0.298	0.1464	142	114	227	156
Mmol_1913	conserved hypothetical protein	-1.39	0.2893	0.144	279	149	86	77
Mmol_1914	TonB-dependent siderophore receptor	-1.70	0.07871	0.09355	229	187	68	59
Mmol_1915	small multidrug resistance protein	0.85	0.443	0.1847	625	211	1036	475
Mmol_1916	sulfatase	1.78	0.05728	0.08965	21	13	61	61
Mmol_1917	protein of unknown function DUF6 transmembrane	0.22	0.8397	0.292	33	22	14	50
Mmol_1918	protein of unknown function DUF347	0.29	0.5129	0.2041	108	67	109	105
Mmol_1919	protein of unknown function DUF81	1.16	0.1252	0.1028	8	4	11	16
Mmol_1920	ribonucleoside-diphosphate reductase, alpha subunit	1.44	0.002659	0.06819	111	120	311	316
Mmol_1921	Ribonucleoside-diphosphate reductase	1.96	0.1284	0.1036	67	57	205	282
Mmol_1922	Ankyrin	1.92	0.03514	0.08653	145	90	402	489
Mmol_1923	diguanylate cyclase with PAS/PAC and GAF sensors	-0.25	0.5982	0.2275	375	241	231	287
Mmol_1924	diguanylate cyclase/phosphodiesterase	-0.13	0.8321	0.2902	207	107	137	149
Mmol_1925	diguanylate cyclase with PAS/PAC sensor	0.89	0.1047	0.09739	312	354	558	679
Mmol_1926	rRNA (adenine-N(6)-)-methyltransferase	1.04	0.2508	0.1332	155	83	307	183
Mmol_1927	signal recognition particle protein	-0.21	0.2479	0.1324	752	742	687	601
Mmol_1928	cytochrome c assembly protein	0.75	0.05235	0.08917	127	120	218	198
Mmol_1929	HAD-superfamily subfamily IB hydrolase, TIGR01490	-0.07	0.7719	0.2749	151	179	139	176
Mmol_1930	protein of unknown function DUF6 transmembrane	0.09	0.8995	0.3064	108	119	164	77
Mmol_1931	hypothetical protein	0.23	0.4466	0.1857	266	196	251	292
Mmol_1932	2-isopropylmalate synthase	0.62	0.0636	0.09051	196	235	321	341
Mmol_1933	CDP-diacylglycerol/serine O-phosphatidyltransferase	2.38	0.1615	0.1107	52	20	235	141
Mmol_1934	OmpA/MotB domain protein	0.43	0.2284	0.1268	3637	2710	4432	4143
Mmol_1935	queuine tRNA-ribosyltransferase	2.09	0.08664	0.09477	23	25	93	116
Mmol_1936	preprotein translocase, YajC subunit	0.02	0.9348	0.3147	269	215	243	247
Mmol_1937	protein-export membrane protein SecD	0.29	0.2648	0.1371	157	144	201	167
Mmol_1938	protein-export membrane protein SecF	1.31	0.04607	0.08842	46	63	149	123
Mmol_1939	protein of unknown function DUF21	0.57	0.3298	0.1548	42	57	89	58
Mmol_1940	ATP-dependent Clp protease adaptor protein ClpS	2.24	0.2417	0.1307	2656	3700	10194	19752
Mmol_1941	ATP-dependent Clp protease, ATP-binding subunit clpA	0.54	0.0852	0.09456	2989	2914	4505	4102
Mmol_1942	protein of unknown function UPF0126	0.78	0.2139	0.1231	551	495	1033	758
Mmol_1943	Glutathione S-transferase domain protein	1.63	0.2194	0.1245	50	38	171	102
Mmol_1944	dihydroorotate dehydrogenase	1.17	0.1255	0.1029	41	66	141	101
Mmol_1945	hypothetical protein	0.03	0.9357	0.3149	141	97	102	142
Mmol_1946	molybdopterin oxidoreductase	0.43	0.2051	0.1209	600	646	761	922
Mmol_1947	Cupin 4 family protein	0.36	0.1564	0.1098	123	102	154	135
Mmol_1948	hypothetical protein	0.96	0.131	0.1043	142	132	237	295
Mmol_1949	NolW domain protein	0.92	0.2961	0.1459	79	118	139	237
Mmol_1950	conserved hypothetical protein	-1.32	0.5575	0.2162	6365	1016	1996	954
Mmol_1951	beta-lactamase domain protein	-0.36	0.4663	0.1912	62	93	69	52
Mmol_1952	uncharacterized lipoprotein	-1.14	0.04776	0.08864	956	1039	450	455
Mmol_1953	dihydrodipicolinate synthase	0.74	0.2396	0.1301	426	556	969	668
Mmol_1954	electron transport complex, RnfABCDGE type, A subunit	1.31	0.2781	0.1409	80	67	234	131
Mmol_1955	electron transport complex, RnfABCDGE type, B subunit	0.82	0.1778	0.1139	131	93	231	166
Mmol_1956	electron transport complex, RnfABCDGE type, C subunit	0.36	0.3073	0.1489	130	117	179	139
Mmol_1957	electron transport complex, RnfABCDGE type, D subunit	0.72	0.2786	0.1411	66	34	79	86
Mmol_1958	electron transport complex, RnfABCDGE type, G subunit	0.48	0.08563	0.09463	229	256	316	360
Mmol_1959	electron transport complex, RnfABCDGE type, E subunit	0.52	0.3732	0.1654	367	273	557	360
Mmol_1960	endonuclease III	0.95	0.1123	0.0993	67	98	163	156
Mmol_1961	conserved hypothetical protein	0.79	0.126	0.103	28	39	58	59
Mmol_1962	Domain of unknown function DUF1841	0.47	0.5292	0.2086	77	32	90	60
Mmol_1963	RNA polymerase, sigma-24 subunit, ECF subfamily	0.64	0.2736	0.1397	212	117	238	277
Mmol_1964	hypothetical protein	1.97	0.1374	0.1058	548	1016	2441	3697
Mmol_1965	conserved hypothetical protein	-0.41	0.3099	0.1496	2661	3574	2115	2575
Mmol_1966	protein of unknown function DUF692	0.03	0.9303	0.3136	275	404	300	395
Mmol_1967	conserved hypothetical protein	0.40	0.3882	0.1695	37	59	55	72
Mmol_1968	protein of unknown function DUF1289	-0.26	0.5592	0.2166	522	348	408	317
Mmol_1969	preprotein translocase, SecA subunit	0.63	0.2871	0.1435	325	265	540	370
Mmol_1970	Peptidase M23	1.85	0.08341	0.0943	130	60	338	349
Mmol_1971	protein of unknown function DUF721	1.61	0.09194	0.09552	60	44	182	139
Mmol_1972	V-type H(+)-translocating pyrophosphatase	0.24	0.6917	0.2536	114	58	122	82
Mmol_1973	protein of unknown function DUF125 transmembrane	1.18	0.1338	0.1049	53	30	95	93
Mmol_1974	Inorganic diphosphatase	1.48	0.1187	0.101	46	93	195	196
Mmol_1975	protein of unknown function DUF1232	1.23	0.3617	0.1627	76	126	147	330
Mmol_1976	phosphoribosylaminoimidazole-succinocarboxamide synthase	1.12	0.06518	0.09088	272	230	594	498
Mmol_1977	pyruvate kinase	0.36	0.5103	0.2034	253	138	261	242
Mmol_1978	Phosphoglycerate kinase	0.94	0.1112	0.09901	263	223	520	416
Mmol_1979	glyceraldehyde-3-phosphate dehydrogenase, type I	1.03	0.1519	0.1089	185	222	357	479
Mmol_1980	transketolase	1.19	0.1801	0.1144	638	492	1527	1048
Mmol_1981	oxidoreductase domain protein	-0.49	0.132	0.1045	429	475	361	282
Mmol_1983	alkyl hydroperoxide reductase/ Thiol specific antioxidant/ Mal allergen	0.01	0.9936	0.328	1656	772	1516	922
Mmol_1984	protein of unknown function DUF558	1.00	0.1242	0.1025	111	73	181	187
Mmol_1985	hypothetical protein	1.95	0.2102	0.1222	22	0	44	42
Mmol_1986	Methyltransferase type 12	0.08	0.898	0.3061	16	18	11	24
Mmol_1987	transcriptional regulator, XRE family	1.24	0.04752	0.08861	22	20	47	54
Mmol_1988	hypothetical protein	1.05	0.1533	0.1092	26	19	40	55
Mmol_1989	acetylglutamate kinase	2.38	0.02394	0.08302	28	58	206	247
Mmol_1990	pyrimidine 5'-nucleotidase	1.45	0.1488	0.1083	26	7	41	52
Mmol_1991	transcriptional regulator, TetR family	1.62	0.06139	0.09008	91	46	238	183
Mmol_1992	conserved hypothetical protein	2.71	0.2194	0.1245	101	84	794	422
Mmol_1993	polynucleotide adenylyltransferase/metal dependent phosphohydrolase	0.96	0.2729	0.1395	182	139	387	238
Mmol_1994	NAD-dependent epimerase/dehydratase	0.23	0.4404	0.1841	358	348	465	363
Mmol_1995	Lytic transglycosylase catalytic	0.20	0.07093	0.09212	337	316	384	368
Mmol_1996	hypothetical protein	0.20	0.6519	0.2426	401	255	435	320
Mmol_1997	UDP-3-0-acyl N-acetylglucosamine deacetylase	1.19	0.1149	0.1	584	707	1663	1287
Mmol_1998	cell division protein FtsZ	0.37	0.2337	0.1284	1113	883	1418	1161
Mmol_1999	cell division protein FtsA	-0.65	0.01042	0.07608	203	192	131	120
Mmol_2000	cell division protein FtsQ	-1.55	0.06295	0.09035	259	226	85	81
Mmol_2001	D-alanine/D-alanine ligase	-0.75	0.1017	0.09695	193	222	125	121
Mmol_2002	UDP-N-acetylenolpyruvoylglucosamine reductase	-1.36	0.08475	0.0945	149	181	60	68
Mmol_2003	UDP-N-acetylmuramate/alanine ligase	-1.40	0.06727	0.09135	298	258	108	102
Mmol_2004	UDP-N-acetylglucosamine--N-acetylmuramyl- (pentapeptide) pyrophosphoryl-undecaprenol N-acetylglucosamine transferase	-0.76	0.283	0.1423	160	107	82	75
Mmol_2005	cell division protein FtsW	-1.39	0.1156	0.1002	114	80	51	22
Mmol_2006	UDP-N-acetylmuramoylalanine/D-glutamate ligase	-1.36	0.02916	0.08496	226	265	110	80
Mmol_2007	phospho-N-acetylmuramoyl-pentapeptide- transferase	-1.73	0.1057	0.09756	179	173	74	31
[truncated: 341 more rows]
