# Supplementary material for: Comparative transcriptomics in three Methylophilaceae species uncover different strategies for environmental adaptation
Source: PeerJ. 2013 Jul 25;1:e115. doi: 10.7717/peerj.115 (PMC3728764; doi:10.7717/peerj.115)
Supplement: Table S3 — Comparative RNA-Seq statistics for core vs. methylamine in Methylotenera mobilis JLW8. [file peerj-01-115-s003.xls]

Comparative RNA-Seq statistics for core vs. methylamine in Methylotenera mobilis JLW8
locus tag	product	log2 fold change	pvalue	qvalue	Core	Core	MA	MA
Mmol_0001	chromosomal replication initiator protein DnaA	0.65	0.1482	0.09904	85	120	143	180
Mmol_0002	DNA polymerase III, beta subunit	0.29	0.5815	0.1915	133	131	124	199
Mmol_0003	DNA gyrase, B subunit	-0.25	0.331	0.1338	494	582	404	503
Mmol_0004	transcriptional regulator, TetR family	-0.94	0.2104	0.1101	278	299	201	100
Mmol_0005	efflux transporter, RND family, MFP subunit	0.70	0.6379	0.2039	240	286	688	169
Mmol_0006	transporter, hydrophobe/amphiphile efflux-1 (HAE1) family	-0.15	0.8864	0.262	227	251	347	84
Mmol_0007	RND efflux system, outer membrane lipoprotein, NodT family	0.74	0.6242	0.2009	128	198	434	109
Mmol_0008	transcriptional regulator, LysR family	1.41	0.524	0.1788	46	25	160	30
Mmol_0009	short-chain dehydrogenase/reductase SDR	-0.12	0.9018	0.2654	26	9	11	20
Mmol_0010	NmrA family protein	1.06	0.2725	0.1215	23	22	36	58
Mmol_0011	transcriptional regulator, HxlR family	0.57	0.4642	0.1652	97	46	135	77
Mmol_0012	conserved hypothetical protein	0.19	0.2313	0.1138	97	102	120	107
Mmol_0013	hypothetical protein	2.52	0.1888	0.1061	48	46	204	342
Mmol_0014	transcriptional regulator, LysR family	0.34	0.4397	0.1593	79	94	90	131
Mmol_0015	HtpX domain protein	-0.21	0.3071	0.1282	605	517	457	515
Mmol_0016	Integral membrane protein TerC	0.92	0.2185	0.1115	41	36	86	60
Mmol_0017	cytochrome B561	0.92	0.07008	0.0852	227	286	440	533
Mmol_0018	beta-lactamase domain protein	0.56	0.07618	0.08654	153	124	216	193
Mmol_0019	DoxX family protein	1.22	0.3913	0.1481	120	193	214	519
Mmol_0020	GCN5-related N-acetyltransferase	1.92	0.2103	0.1101	92	76	400	237
Mmol_0021	coenzyme PQQ biosynthesis protein A	2.74	0.3033	0.1275	1650	65	3051	8427
Mmol_0022	diguanylate cyclase	0.02	0.945	0.2746	197	258	242	218
Mmol_0023	CBS domain containing membrane protein	1.27	0.1735	0.1033	114	136	356	250
Mmol_0024	formaldehyde-activating enzyme	2.27	0.01633	0.07053	435	543	2362	2347
Mmol_0025	hypothetical protein	0.91	0.2373	0.115	495	394	667	1002
Mmol_0026	putative transmembrane protein	-0.53	0.5516	0.185	2168	1008	975	1222
Mmol_0027	protein of unknown function DUF883 ElaB	-1.69	0.000598	0.05358	4230	4297	1300	1342
Mmol_0028	A/G-specific adenine glycosylase	1.57	0.1388	0.09722	104	95	342	252
Mmol_0029	AsmA family protein	0.58	0.3605	0.141	295	291	345	530
Mmol_0030	undecaprenol kinase	1.64	0.02509	0.07396	95	84	268	296
Mmol_0031	protein of unknown function DUF937	-1.22	0.09232	0.08937	1320	1255	425	679
Mmol_0032	RNA-binding S4 domain protein	-0.54	0.3769	0.1449	418	654	453	282
Mmol_0033	conserved hypothetical protein	-0.27	0.3973	0.1495	664	785	694	507
Mmol_0034	conserved hypothetical protein	0.84	0.1852	0.1054	63	65	99	130
Mmol_0035	thiamine biosynthesis protein ThiC	1.55	0.279	0.1228	223	222	452	856
Mmol_0036	hypothetical protein	-1.43	0.545	0.1835	615	95	69	195
Mmol_0037	short-chain dehydrogenase/reductase SDR	0.99	0.3214	0.1315	236	233	594	338
Mmol_0038	conserved hypothetical protein	-0.58	0.1407	0.09759	132	109	76	85
Mmol_0039	AMP-dependent synthetase and ligase	-1.33	0.08382	0.088	331	261	132	102
Mmol_0040	hypothetical protein	-0.61	0.2484	0.117	191	199	156	100
Mmol_0041	hypothetical protein	0.95	0.1088	0.09152	58	53	98	119
Mmol_0042	conserved hypothetical protein	1.17	0.1813	0.1047	68	27	115	100
Mmol_0043	histidine kinase	1.77	0.01554	0.07016	49	50	172	166
Mmol_0044	two component, sigma54 specific, transcriptional regulator, Fis family	2.81	0.04916	0.08153	49	35	325	274
Mmol_0045	Protein-L-isoaspartate(D-aspartate) O-methyltransferase	0.85	0.3208	0.1313	496	176	658	555
Mmol_0046	type I secretion outer membrane protein, TolC family	0.66	0.1858	0.1055	289	250	484	372
Mmol_0047	isochorismatase hydrolase	1.08	0.3449	0.1373	248	184	608	308
Mmol_0048	Three-deoxy-D-manno-octulosonic-acid transferase domain protein	1.14	0.02678	0.07478	53	48	112	112
Mmol_0049	ribonucleoside-diphosphate reductase, adenosylcobalamin-dependent	2.52	0.2482	0.117	135	111	467	948
Mmol_0050	conserved hypothetical protein	2.49	0.1365	0.09674	145	117	601	871
Mmol_0051	isochorismatase hydrolase	-1.58	0.01151	0.06766	175	191	55	66
Mmol_0052	transcriptional regulator, AraC family	3.79	0.1316	0.09572	40	21	515	343
Mmol_0053	transcriptional regulator, AraC family	1.48	0.04405	0.0805	62	35	145	127
Mmol_0054	putative secreted protein	-0.51	0.6289	0.2019	167	188	44	205
Mmol_0055	hypothetical protein	1.87	0.5985	0.1952	0	0	0	3
Mmol_0056	short-chain dehydrogenase/reductase SDR	-0.57	0.5681	0.1886	213	194	220	55
Mmol_0057	transcriptional regulator, TetR family	0.76	0.1145	0.09217	121	92	178	183
Mmol_0058	DSBA oxidoreductase	0.78	0.5587	0.1865	29	17	60	19
Mmol_0059	OsmC family protein	0.99	0.1206	0.09336	100	62	168	155
Mmol_0060	NADH:flavin oxidoreductase/NADH oxidase	0.08	0.8748	0.2595	117	68	83	112
Mmol_0061	putative transcriptional regulator, ArsR family	0.13	0.8877	0.2623	205	99	92	241
Mmol_0062	2-dehydropantoate 2-reductase	-0.32	0.4092	0.1523	69	65	64	43
Mmol_0063	NADH:flavin oxidoreductase/NADH oxidase	1.15	0.1894	0.1063	30	33	84	59
Mmol_0064	alkylhydroperoxidase like protein, AhpD family	2.13	0.08362	0.08796	16	6	59	42
Mmol_0065	Flavocytochrome c sulphide dehydrogenase flavin-binding	1.43	0.2237	0.1123	17	9	46	26
Mmol_0066	hypothetical protein	1.27	0.2428	0.116	7	12	30	17
Mmol_0067	beta-lactamase domain protein	1.40	0.3819	0.146	15	12	52	21
Mmol_0068	Sulphur oxidation protein SoxZ	-1.24	0.1335	0.09613	88	105	57	24
Mmol_0069	transcriptional regulator, TetR family	0.57	0.3868	0.1471	47	66	64	105
Mmol_0070	protein of unknown function DUF6 transmembrane	0.00	0.9954	0.285	43	38	33	48
Mmol_0071	conserved hypothetical protein	0.38	0.5066	0.1749	4	3	3	6
Mmol_0072	Integrase catalytic region	-0.15	0.2802	0.1231	12	14	11	12
Mmol_0073	TniB family protein	0.24	0.6464	0.2057	22	23	20	33
Mmol_0074	hypothetical protein	1.19	0.2116	0.1103	13	12	23	35
Mmol_0075	hypothetical protein	1.10	0.4188	0.1544	43	24	41	104
Mmol_0076	hypothetical protein	0.31	0.8638	0.257	31	0	8	30
Mmol_0077	helix-turn-helix domain protein	-0.84	0.6482	0.2061	87	14	15	41
Mmol_0078	hypothetical protein	0.97	0.5036	0.1742	44	30	36	109
Mmol_0079	hypothetical protein	-4.66	0.0888	0.08883	2760	3669	70	184
Mmol_0080	hypothetical protein	0.68	0.3568	0.1402	82	62	144	86
Mmol_0082	conserved hypothetical protein	-0.76	0.1883	0.106	75	62	29	51
Mmol_0083	conserved hypothetical protein	0.70	0.3605	0.141	65	43	65	111
Mmol_0084	hypothetical protein	1.52	0.306	0.128	15	0	20	23
Mmol_0085	hypothetical protein	-1.98	0.252	0.1177	3238	1656	481	757
Mmol_0086	RND efflux system, outer membrane lipoprotein, NodT family	0.00	0.9969	0.2853	43	37	46	34
Mmol_0087	transcriptional regulator, TetR family	0.47	0.5206	0.178	27	11	24	28
Mmol_0088	efflux transporter, RND family, MFP subunit	0.23	0.5807	0.1913	47	37	59	40
Mmol_0089	acriflavin resistance protein	0.03	0.9421	0.274	26	16	24	19
Mmol_0090	short-chain dehydrogenase/reductase SDR	-0.50	0.1636	0.1018	38	43	33	24
Mmol_0091	LrgA family protein	1.68	0.286	0.1242	48	13	62	137
Mmol_0092	LrgB family protein	2.10	0.08606	0.08838	34	12	101	103
Mmol_0093	protein of unknown function UPF0187	0.22	0.6491	0.2063	26	43	33	47
Mmol_0094	conserved hypothetical protein	0.12	0.6336	0.203	22	27	24	30
Mmol_0095	isochorismatase hydrolase	-0.85	0.3156	0.1301	81	138	50	70
Mmol_0096	diguanylate cyclase	-0.88	0.3047	0.1278	110	65	40	55
Mmol_0097	Catalase domain protein	-0.08	0.8669	0.2577	161	97	113	131
Mmol_0098	Sigma 54 interacting domain protein	0.46	0.2418	0.1158	30	29	36	45
Mmol_0099	FMN reductase	-3.43	0.03868	0.07916	752	848	67	81
Mmol_0100	Biopolymer transport protein ExbD/TolR	-3.08	0.1517	0.0997	312	482	46	46
Mmol_0101	MotA/TolQ/ExbB proton channel	-3.02	0.004408	0.05989	296	290	36	35
Mmol_0102	TonB family protein	-2.43	0.01317	0.06885	143	130	22	28
Mmol_0103	ABC transporter related	-1.95	0.0527	0.08215	110	86	32	18
Mmol_0104	putative dibenzothiophene desulfurization enzyme B	-0.24	0.7865	0.2396	35	13	20	20
Mmol_0105	nitrate/sulfonate/bicarbonate ABC transporter periplasmic ligand-binding protein	-0.63	0.3903	0.1479	41	25	14	29
Mmol_0106	binding-protein-dependent transport systems inner membrane component	-0.12	0.8195	0.2471	36	21	26	26
Mmol_0107	binding-protein-dependent transport systems inner membrane component	0.88	0.0642	0.08371	50	51	98	89
Mmol_0108	TonB-dependent receptor	-2.18	0.02965	0.07599	103	124	18	31
Mmol_0109	major facilitator superfamily MFS_1	0.04	0.9598	0.2777	9	3	7	6
Mmol_0110	Alkanesulfonate monooxygenase	-4.60	0.04138	0.07987	450	513	16	22
Mmol_0111	Alkanesulfonate monooxygenase	-3.87	0.03211	0.077	347	316	22	23
Mmol_0112	monooxygenase, putative	-3.39	0.005149	0.06091	325	350	24	39
Mmol_0113	class II aldolase/adducin family protein	-2.00	0.1161	0.09235	339	235	51	92
Mmol_0114	conserved hypothetical protein	1.06	0.5429	0.1831	32	31	26	106
Mmol_0115	Thioredoxin domain protein	-1.76	0.05354	0.08228	338	286	100	83
Mmol_0116	cytochrome c biogenesis protein transmembrane region	-1.12	0.444	0.1604	104	279	78	98
Mmol_0117	hypothetical protein	0.66	0.3937	0.1487	64	160	191	163
Mmol_0118	hypothetical protein	2.03	0.2174	0.1113	21	17	100	57
Mmol_0119	protein of unknown function DUF1458	-2.79	0.1603	0.1012	8136	5118	1161	759
Mmol_0120	RelA/SpoT family protein	-0.51	0.2859	0.1242	791	569	538	419
Mmol_0121	Alcohol dehydrogenase zinc-binding domain protein	0.72	0.1229	0.09388	200	190	295	349
Mmol_0122	hypothetical protein	-2.22	0.09089	0.08916	19388	13232	1516	5497
Mmol_0123	diguanylate cyclase/phosphodiesterase with PAS/PAC sensor(s)	1.75	0.01023	0.0665	101	74	288	305
Mmol_0124	Ubiquinone biosynthesis hydroxylase, UbiH/UbiF/VisC/COQ6 family	1.19	0.2498	0.1173	119	73	278	162
Mmol_0125	serine/threonine protein kinase	0.58	0.01548	0.07014	71	78	114	109
Mmol_0126	PAS/PAC sensor signal transduction histidine kinase	0.62	0.09212	0.08934	94	79	132	134
Mmol_0127	response regulator receiver protein	0.44	0.2039	0.109	212	191	301	245
Mmol_0128	response regulator receiver modulated diguanylate cyclase/phosphodiesterase	0.37	0.5029	0.174	120	146	212	132
Mmol_0129	response regulator receiver modulated diguanylate cyclase/phosphodiesterase with PAS/PAC sensor(s)	0.65	0.4476	0.1612	109	143	259	135
Mmol_0130	beta-lactamase domain protein	1.13	0.4718	0.167	21	18	66	22
Mmol_0131	diguanylate cyclase/phosphodiesterase	0.99	0.1281	0.095	39	32	80	62
Mmol_0132	conserved hypothetical protein	1.47	0.2854	0.1241	195	10	259	309
Mmol_0133	NnrS family protein	0.90	0.1941	0.1072	152	95	275	188
Mmol_0134	conserved hypothetical protein	1.08	0.1413	0.09771	112	160	334	241
Mmol_0135	major facilitator superfamily MFS_1	2.21	0.195	0.1073	25	39	191	111
Mmol_0136	DNA-3-methyladenine glycosylase II	0.53	0.4404	0.1595	74	69	130	77
Mmol_0137	2OG-Fe(II) oxygenase	1.26	0.1688	0.1026	179	76	316	297
Mmol_0138	protein of unknown function DUF861 cupin_3	0.82	0.1596	0.1011	224	150	328	334
Mmol_0139	Sua5/YciO/YrdC/YwlC family protein	1.51	0.1726	0.1032	229	115	607	378
Mmol_0140	conserved hypothetical protein	2.08	0.09058	0.08911	140	103	584	447
Mmol_0141	diguanylate cyclase/phosphodiesterase with PAS/PAC sensor(s)	0.58	0.08892	0.08885	285	225	401	360
Mmol_0142	hypothetical protein	-2.19	0.2553	0.1183	1705	823	373	180
Mmol_0143	6-phosphogluconate dehydrogenase, decarboxylating	1.78	0.08623	0.08841	413	554	1447	1867
Mmol_0144	SNARE associated Golgi protein	1.52	0.01721	0.07089	27	22	67	74
Mmol_0145	oxidoreductase FAD/NAD(P)-binding domain protein	-0.40	0.09681	0.09002	178	201	134	152
Mmol_0146	Electron transfer flavoprotein alpha subunit	0.44	0.5818	0.1916	570	574	1044	511
Mmol_0147	Electron transfer flavoprotein alpha/beta-subunit	0.37	0.5531	0.1853	957	566	1234	739
Mmol_0148	transcriptional regulator, LysR family	-1.32	0.02363	0.07317	1061	1068	400	452
Mmol_0149	Electron-transferring-flavoprotein dehydrogenase	0.15	0.7125	0.222	615	640	835	556
Mmol_0150	catalase/peroxidase HPI	-1.62	0.09334	0.08952	4779	3850	695	2119
Mmol_0151	transcriptional regulator, LysR family	1.12	0.07451	0.08619	228	207	513	437
Mmol_0152	diguanylate cyclase with PAS/PAC sensor	-1.73	0.003748	0.05868	203	201	58	63
Mmol_0153	MJ0042 family finger-like protein	0.36	0.1701	0.1028	267	244	352	302
Mmol_0154	ribosomal protein L11 methyltransferase	2.71	0.001056	0.05358	63	67	431	422
Mmol_0155	acetyl-CoA carboxylase, biotin carboxylase	3.04	0.06739	0.08454	116	89	935	762
Mmol_0156	acetyl-CoA carboxylase, biotin carboxyl carrier protein	2.86	0.1475	0.09891	178	142	1407	927
Mmol_0157	3-dehydroquinate dehydratase, type II	3.73	0.1148	0.09221	18	52	556	383
Mmol_0158	Redoxin domain protein	2.52	0.09508	0.08978	41	46	221	285
Mmol_0159	cytochrome c biogenesis protein transmembrane region	1.92	0.04217	0.08006	190	111	633	509
Mmol_0160	CutA1 divalent ion tolerance protein	0.32	0.5384	0.1821	94	56	112	76
Mmol_0161	FxsA cytoplasmic membrane protein	0.81	0.4266	0.1562	384	225	722	343
Mmol_0162	oxidoreductase FAD/NAD(P)-binding domain protein	1.27	0.3023	0.1274	312	326	1002	538
Mmol_0163	HemY domain protein	0.82	0.2092	0.1099	86	49	123	117
Mmol_0164	protein of unknown function DUF513 hemX	1.71	0.1259	0.09454	73	65	260	194
Mmol_0165	Uroporphyrinogen III synthase HEM4	1.29	0.02152	0.07229	112	99	246	272
Mmol_0166	porphobilinogen deaminase	1.74	0.1575	0.1007	213	116	673	431
Mmol_0167	Conserved TM helix repeat-containing protein	0.05	0.9701	0.2798	134	179	49	274
Mmol_0168	two component transcriptional regulator, LytTR family	0.99	0.09343	0.08954	77	51	133	123
Mmol_0169	histidine kinase internal region	0.85	0.01521	0.07	42	48	85	79
Mmol_0170	argininosuccinate lyase	0.64	0.147	0.09881	294	282	408	487
Mmol_0171	oxygen-independent coproporphyrinogen III oxidase	0.73	0.2199	0.1117	65	56	118	85
Mmol_0172	conserved hypothetical protein	0.96	0.04758	0.08124	191	210	414	366
Mmol_0173	non-canonical purine NTP pyrophosphatase, rdgB/HAM1 family	1.92	0.04737	0.0812	86	108	401	339
Mmol_0174	ribonuclease PH	-0.41	0.4829	0.1695	257	303	142	278
Mmol_0175	protein serine/threonine phosphatase	0.70	0.2564	0.1185	155	143	282	201
Mmol_0176	serine/threonine protein kinase	1.47	0.2354	0.1146	46	21	66	121
Mmol_0177	domain of unknown function DUF1732	2.19	0.1327	0.09596	39	40	151	211
Mmol_0178	hypothetical protein	1.17	0.4605	0.1643	11	15	15	45
Mmol_0179	protein of unknown function DUF404	-1.03	0.2909	0.1252	60	105	34	46
Mmol_0180	protein of unknown function DUF403	0.57	0.1112	0.09179	130	122	174	201
Mmol_0181	transglutaminase domain protein	0.52	0.2688	0.1209	137	93	140	189
Mmol_0182	20S proteasome A and B subunits	2.30	0.02256	0.07256	123	82	545	472
Mmol_0183	guanylate kinase	2.93	0.1125	0.09194	115	99	945	689
Mmol_0184	DNA-directed RNA polymerase, omega subunit	2.51	0.00247	0.05647	172	175	1001	989
Mmol_0185	(p)ppGpp synthetase I, SpoT/RelA	2.33	0.1509	0.09956	90	128	663	438
Mmol_0186	endoribonuclease L-PSP	2.65	0.1589	0.101	109	102	808	523
Mmol_0187	ATP-dependent DNA helicase RecG	2.30	0.1847	0.1053	37	35	222	136
Mmol_0188	Chorismate lyase	2.87	0.2159	0.1111	25	17	204	108
Mmol_0189	4-hydroxybenzoate polyprenyl transferase	-0.53	0.3763	0.1447	55	69	57	29
Mmol_0190	hypothetical protein	-2.10	0.009706	0.06596	815	821	177	203
Mmol_0191	ribosomal protein L13	2.39	0.4061	0.1515	1094	1441	10604	2649
Mmol_0192	ribosomal protein S9	1.18	0.4611	0.1645	2058	2079	7003	2371
Mmol_0193	N-acetyl-gamma-glutamyl-phosphate reductase	0.95	0.3055	0.1279	569	513	1309	779
Mmol_0194	conserved hypothetical protein	0.30	0.5597	0.1868	217	173	185	296
Mmol_0195	protein of unknown function DUF583	1.58	0.07478	0.08625	661	415	1826	1392
Mmol_0196	iron-sulfur cluster assembly accessory protein	-1.73	0.06389	0.08367	6137	4639	1029	2220
Mmol_0197	citrate synthase I	1.18	0.1649	0.102	287	223	679	479
Mmol_0198	protein of unknown function UPF0075	1.84	0.002755	0.05674	51	46	179	172
Mmol_0199	Peptidase M23	2.44	0.1317	0.09573	92	81	387	549
Mmol_0200	tyrosyl-tRNA synthetase	1.81	0.1134	0.09204	96	62	325	232
Mmol_0201	diguanylate cyclase with PAS/PAC sensor	2.16	0.01952	0.07171	154	110	551	629
Mmol_0202	sulfate ABC transporter, ATPase subunit	1.79	0.1664	0.1022	21	24	93	63
Mmol_0203	sulfate ABC transporter, inner membrane subunit CysW	1.78	0.18	0.1044	15	5	45	26
Mmol_0204	sulfate ABC transporter, inner membrane subunit CysT	0.75	0.2597	0.1192	37	19	46	50
Mmol_0205	diguanylate phosphodiesterase	-0.19	0.8436	0.2525	9	21	7	19
Mmol_0206	sulfate ABC transporter, periplasmic sulfate-binding protein	1.54	0.2879	0.1246	2	2	5	9
Mmol_0207	phosphate-selective porin O and P	2.90	0.2393	0.1153	0	2	15	6
Mmol_0208	hypothetical protein	-2.59	0.124	0.09412	14	24	0	6
Mmol_0209	protein of unknown function DUF150	4.11	0.09429	0.08966	23	19	315	419
Mmol_0210	NusA antitermination factor	2.85	0.01995	0.07185	71	39	430	372
Mmol_0211	translation initiation factor IF-2	1.39	0.04303	0.08027	234	229	635	582
Mmol_0212	ribosome-binding factor A	-0.08	0.6402	0.2044	491	537	443	529
Mmol_0213	tRNA pseudouridine synthase B	2.19	0.2739	0.1218	46	87	420	192
Mmol_0214	ribosomal protein S15	3.65	0.006587	0.0623	408	442	5430	5281
Mmol_0215	3' exoribonuclease	2.91	0.1035	0.0909	79	85	711	533
Mmol_0216	transcriptional regulator, TraR/DksA family	3.04	0.07585	0.08647	200	171	1699	1368
Mmol_0217	Methylenetetrahydrofolate dehydrogenase (NADP(+))	-0.62	0.01291	0.06868	257	270	179	164
Mmol_0218	hypothetical protein	-0.15	0.8889	0.2625	103	75	30	130
Mmol_0219	transcriptional regulator, XRE family	-0.47	0.5075	0.1751	196	108	125	95
Mmol_0220	hypothetical protein	0.69	0.6482	0.2061	0	16	13	13
Mmol_0221	hypothetical protein	0.02	0.9383	0.2732	20	26	26	21
Mmol_0222	type I site-specific deoxyribonuclease, HsdR family	-0.45	0.3531	0.1393	164	117	99	106
Mmol_0223	conserved hypothetical protein	-1.46	0.07303	0.08587	773	764	337	222
Mmol_0224	DNA binding domain protein, excisionase family	-1.75	0.2338	0.1143	4534	2598	1005	1118
Mmol_0225	hypothetical protein	0.46	0.3855	0.1468	23	26	27	41
Mmol_0226	conserved hypothetical protein	-0.67	0.3058	0.128	48	44	19	38
Mmol_0227	conserved hypothetical protein	-0.31	0.5324	0.1807	46	72	40	55
Mmol_0228	restriction modification system DNA specificity domain protein	0.22	0.6435	0.2051	40	23	35	38
Mmol_0229	Site-specific DNA-methyltransferase (adenine-specific)	-0.18	0.5962	0.1947	148	118	98	137
Mmol_0230	Relaxase/mobilization nuclease family protein	-0.93	0.2572	0.1187	8	5	2	4
Mmol_0231	mobilisation protein	-3.08	0.5389	0.1822	0	35	0	4
Mmol_0232	conserved hypothetical protein	-0.86	0.323	0.1318	208	118	59	120
Mmol_0233	conserved hypothetical protein	-0.68	0.3948	0.1489	159	100	46	115
Mmol_0234	hypothetical protein	-0.93	0.06671	0.08437	79	65	31	44
Mmol_0235	MT-A70 family protein	-0.38	0.7927	0.241	13	9	1	16
Mmol_0236	hypothetical protein	-0.87	0.5515	0.185	9	32	6	16
Mmol_0237	plasmid replicase	-0.86	0.1296	0.09531	23	19	12	11
Mmol_0238	TonB-dependent receptor	5.12	0.2551	0.1183	66	66	3270	1363
Mmol_0239	putative diguanylate cyclase	-0.92	0.04883	0.08147	512	439	215	287
Mmol_0240	two component, sigma54 specific, transcriptional regulator, Fis family	2.51	0.00197	0.05584	119	98	605	633
Mmol_0241	Sporulation domain protein	3.07	0.116	0.09234	62	42	364	513
Mmol_0242	pilus (MSHA type) biogenesis protein MshL	-0.45	0.3031	0.1275	623	456	441	349
Mmol_0243	Tetratricopeptide domain protein	0.27	0.3071	0.1282	529	418	551	591
Mmol_0244	type II secretion system protein E	0.44	0.1833	0.105	422	329	495	527
Mmol_0245	type II secretion system protein	1.01	0.02831	0.07545	143	110	267	242
Mmol_0246	conserved hypothetical protein	0.50	0.003066	0.05697	204	208	291	293
Mmol_0247	conserved hypothetical protein	0.55	0.289	0.1248	211	204	350	256
Mmol_0248	conserved hypothetical protein	0.54	0.08973	0.08898	248	228	368	323
Mmol_0249	hypothetical protein	-0.14	0.8125	0.2455	175	94	108	136
Mmol_0250	conserved hypothetical protein	1.15	0.1383	0.0971	96	94	236	185
Mmol_0251	UBA/THIF-type NAD/FAD binding protein	2.39	0.01062	0.06688	34	59	237	253
Mmol_0252	band 7 protein	2.08	0.1984	0.108	53	47	160	266
Mmol_0253	protein of unknown function DUF107	3.17	0.0863	0.08842	37	20	227	301
Mmol_0254	DNA photolyase FAD-binding	0.57	0.2051	0.1092	50	76	85	102
Mmol_0255	LemA family protein	0.63	0.279	0.1228	154	86	198	176
Mmol_0256	conserved hypothetical protein	1.88	0.0211	0.07218	31	39	122	137
Mmol_0257	valyl-tRNA synthetase	0.17	0.6081	0.1974	363	421	514	371
Mmol_0258	SirA family protein	0.78	0.5571	0.1862	96	160	109	330
Mmol_0259	Rhodanese domain protein	0.99	0.2639	0.12	362	125	528	441
Mmol_0260	Alkaline phosphatase	0.43	0.4296	0.1569	53	38	74	48
Mmol_0261	hypothetical protein	-2.59	0.124	0.09412	16	27	0	7
Mmol_0262	protein of unknown function DUF81	-0.01	0.9915	0.2842	21	11	22	10
Mmol_0263	transcriptional regulator, MerR family	-0.73	0.6856	0.2154	6	44	12	18
Mmol_0264	nicotinate-nucleotide/dimethylbenzimidazole phosphoribosyltransferase	2.61	0.05544	0.08257	131	50	555	557
Mmol_0265	cobalamin 5'-phosphate synthase	1.82	0.02935	0.07587	87	49	231	252
Mmol_0266	alpha-ribazole phosphatase	1.58	0.1113	0.09181	99	111	355	277
Mmol_0267	L-threonine-O-3-phosphate decarboxylase	1.99	0.03289	0.0773	34	38	153	138
Mmol_0268	cobalamin biosynthesis protein CobD	2.41	0.2035	0.1089	29	16	156	87
Mmol_0269	cobyric acid synthase CobQ	0.28	0.6316	0.2025	291	213	390	224
Mmol_0270	conserved hypothetical protein	0.29	0.5082	0.1752	199	142	245	171
Mmol_0271	Adenosylcobinamide-phosphate guanylyltransferase	1.22	0.04432	0.08056	139	93	295	246
Mmol_0272	periplasmic binding protein	0.87	0.05679	0.08277	58	73	123	116
Mmol_0273	cob(II)yrinic acid a,c-diamide reductase	1.19	0.1135	0.09205	46	49	120	97
Mmol_0274	hypothetical protein	-0.59	0.5091	0.1754	75	156	71	82
Mmol_0275	MotA/TolQ/ExbB proton channel	-0.14	0.4972	0.1728	94	78	79	76
Mmol_0276	Magnesium chelatase	0.83	0.1674	0.1024	61	42	107	77
Mmol_0277	Cobyrinic acid ac-diamide synthase	1.66	0.01205	0.06807	66	49	193	173
Mmol_0278	cob(I)alamin adenosyltransferase	-0.44	0.3944	0.1488	483	722	505	384
Mmol_0279	conserved hypothetical protein	-0.50	0.6221	0.2005	217	555	266	279
Mmol_0280	TonB-dependent receptor	-0.90	0.2801	0.1231	616	983	468	386
Mmol_0281	conserved hypothetical protein	1.01	0.08997	0.08901	942	631	1520	1640
Mmol_0282	protein of unknown function DUF710	0.29	0.6054	0.1968	230	382	456	292
Mmol_0283	conserved hypothetical protein	-0.75	0.007391	0.06285	197	195	116	116
Mmol_0284	protein of unknown function DUF55	3.13	0.09608	0.08992	49	61	550	417
Mmol_0285	40-residue YVTN family beta-propeller repeat protein	-0.51	0.6344	0.2031	1943	722	686	1186
Mmol_0286	threonine dehydratase, biosynthetic	0.60	0.2003	0.1083	155	185	292	223
Mmol_0287	ribose 5-phosphate isomerase	1.60	0.1097	0.09162	300	163	578	824
Mmol_0288	phosphate uptake regulator, PhoU	0.70	0.3585	0.1406	651	506	1177	699
Mmol_0289	DNA topoisomerase I	1.44	0.1008	0.09055	160	168	400	492
Mmol_0290	PP-loop domain protein	0.70	0.1821	0.1048	115	129	224	173
Mmol_0291	short-chain dehydrogenase/reductase SDR	1.66	0.2189	0.1116	135	140	544	330
Mmol_0292	protein of unknown function DUF185	0.56	0.1824	0.1049	143	150	195	238
Mmol_0293	tRNA (guanine-N(7)-)-methyltransferase	0.79	0.4479	0.1613	742	198	1057	569
Mmol_0294	GTP-binding protein HSR1-related	0.38	0.3859	0.1469	146	95	158	157
Mmol_0295	cytochrome c class I	1.74	0.0202	0.07192	249	183	671	770
Mmol_0296	ResB family protein	0.47	0.1029	0.09082	207	175	271	259
Mmol_0297	cytochrome c-type biogenesis protein CcsB	0.97	0.042	0.08002	237	180	393	427
Mmol_0298	signal transduction histidine kinase regulating citrate/malate metabolism	-0.10	0.8247	0.2483	22	32	20	30
Mmol_0299	conserved hypothetical protein	-3.27	0.1383	0.09712	53971	80794	6308	7641
Mmol_0300	ABC transporter related	2.56	0.1162	0.09237	145	111	885	639
Mmol_0301	protein of unknown function DUF140	2.11	0.135	0.09643	165	116	718	496
Mmol_0302	Mammalian cell entry related domain protein	1.47	0.3186	0.1308	126	82	185	396
Mmol_0303	toluene tolerance family protein	-0.38	0.5475	0.1841	774	810	396	822
Mmol_0304	hypothetical protein	0.55	0.441	0.1596	874	603	1378	785
Mmol_0305	ABC transporter related	2.36	0.1958	0.1075	87	72	517	305
Mmol_0306	ABC-2 type transporter	0.79	0.3889	0.1476	112	43	174	96
Mmol_0307	BolA family protein	1.14	0.1458	0.09858	348	371	897	689
Mmol_0308	glutaredoxin-like protein	-0.83	0.3138	0.1298	1396	863	638	628
Mmol_0309	UDP-N-acetylglucosamine 1-carboxyvinyltransferase	0.47	0.3625	0.1415	645	599	1017	706
Mmol_0310	ATP phosphoribosyltransferase	1.32	0.2148	0.1109	412	410	1243	811
Mmol_0311	histidinol dehydrogenase	1.37	0.2973	0.1264	340	372	1211	636
Mmol_0312	histidinol-phosphate aminotransferase	1.41	0.1693	0.1027	159	158	496	352
Mmol_0313	Orotidine 5'-phosphate decarboxylase	2.74	0.2451	0.1164	576	713	5813	2826
Mmol_0314	Imidazoleglycerol-phosphate dehydratase	0.63	0.1562	0.1005	668	485	920	867
Mmol_0315	imidazole glycerol phosphate synthase, glutamine amidotransferase subunit	0.80	0.198	0.1079	396	243	560	555
Mmol_0316	phosphoribosylformimino-5-aminoimidazole carboxamide ribotide isomerase	0.57	0.1447	0.09837	813	745	1256	1049
Mmol_0317	imidazoleglycerol phosphate synthase, cyclase subunit	-0.04	0.6724	0.2122	788	719	751	716
Mmol_0318	Phosphoribosyl-AMP cyclohydrolase	-0.74	0.2834	0.1237	1710	1101	990	696
Mmol_0319	phosphoribosyl-ATP diphosphatase	-0.89	0.07298	0.08586	880	788	373	529
Mmol_0320	histidine triad (HIT) protein	1.26	0.05604	0.08266	408	449	1096	957
Mmol_0321	twin-arginine translocation protein, TatA/E family subunit	-0.47	0.3805	0.1457	1176	1294	654	1134
Mmol_0322	twin-arginine translocation protein, TatB subunit	-1.24	0.06851	0.08482	666	842	260	378
Mmol_0323	Sec-independent protein translocase, TatC subunit	0.49	0.402	0.1506	331	212	466	299
Mmol_0324	HtrA2 peptidase	0.66	0.1055	0.09113	142	105	213	178
Mmol_0325	protein of unknown function DUF34	1.61	0.01953	0.07172	124	90	304	349
Mmol_0326	ubiquinol-cytochrome c reductase, iron-sulfur subunit	1.57	0.02872	0.07562	276	164	609	703
Mmol_0327	Cytochrome b/b6 domain protein	1.86	0.212	0.1104	100	108	283	473
Mmol_0328	cytochrome c1	1.32	0.05649	0.08273	179	208	445	522
Mmol_0329	Glutathione S-transferase domain protein	1.60	0.07291	0.08584	504	292	1228	1185
Mmol_0330	Stringent starvation protein B	1.47	0.243	0.116	98	120	223	381
Mmol_0331	translation elongation factor Tu	3.13	0.1066	0.09126	655	613	6387	4720
Mmol_0332	preprotein translocase, SecE subunit	4.34	0.04219	0.08007	89	33	1350	1142
Mmol_0333	NusG antitermination factor	2.54	0.3321	0.1341	84	39	185	530
Mmol_0334	ribosomal protein L11	3.59	0.1306	0.09552	281	233	3701	2511
Mmol_0335	ribosomal protein L1	3.46	0.2066	0.1095	230	180	2965	1573
Mmol_0336	ribosomal protein L10	3.34	0.3314	0.1339	362	299	5095	1622
Mmol_0337	ribosomal protein L7/L12	2.10	0.0817	0.08761	633	668	2510	3068
Mmol_0338	DNA-directed RNA polymerase, beta subunit	1.96	0.112	0.09189	289	286	1268	972
Mmol_0339	DNA-directed RNA polymerase, beta' subunit	0.56	0.0684	0.08479	846	857	1302	1210
Mmol_0340	ribosomal protein S12	1.71	0.05715	0.08282	796	1282	3808	2989
Mmol_0341	ribosomal protein S7	-0.79	0.268	0.1207	1585	1496	591	1188
Mmol_0342	translation elongation factor G	0.99	0.1698	0.1028	700	585	1081	1477
Mmol_0343	translation elongation factor Tu	3.07	0.1069	0.0913	662	648	6343	4693
Mmol_0344	ribosomal protein S10	0.92	0.4411	0.1597	210	416	351	832
Mmol_0345	ribosomal protein L3	3.35	0.05704	0.0828	182	363	3088	2485
Mmol_0346	ribosomal protein L4/L1e	2.99	0.1611	0.1013	194	235	2089	1315
Mmol_0347	Ribosomal protein L25/L23	1.44	0.2979	0.1265	377	453	762	1486
Mmol_0348	ribosomal protein L2	2.36	0.08668	0.08848	390	424	2320	1852
Mmol_0349	ribosomal protein S19	0.95	0.08465	0.08814	912	610	1545	1388
Mmol_0350	ribosomal protein L22	0.71	0.3286	0.1332	1028	2306	2925	2525
Mmol_0351	ribosomal protein S3	1.36	0.05977	0.08317	602	732	1861	1553
Mmol_0352	ribosomal protein L16	2.11	0.2076	0.1096	508	735	3405	1960
Mmol_0353	ribosomal protein L29	-0.04	0.8927	0.2634	2799	3458	3425	2681
Mmol_0354	ribosomal protein S17	-0.84	0.03798	0.07896	2069	2227	1329	1071
Mmol_0355	ribosomal protein L14	2.17	0.02479	0.0738	229	552	1903	1615
Mmol_0356	ribosomal protein L24	2.71	0.1135	0.09205	391	478	3301	2407
Mmol_0357	ribosomal protein L5	1.94	0.02711	0.07493	293	433	1284	1513
Mmol_0358	ribosomal protein S14	2.77	0.1121	0.0919	240	344	1673	2321
Mmol_0359	ribosomal protein S8	2.21	0.223	0.1122	328	224	1660	905
Mmol_0360	ribosomal protein L6	2.40	0.1703	0.1028	286	293	1872	1191
Mmol_0361	ribosomal protein L18	2.40	0.03078	0.07647	279	218	1403	1232
Mmol_0362	ribosomal protein S5	2.56	0.2204	0.1118	419	529	3652	1959
Mmol_0363	ribosomal protein L30	3.15	0.4198	0.1547	657	638	9733	1798
Mmol_0364	ribosomal protein L15	1.50	0.04256	0.08016	275	456	990	1086
Mmol_0365	preprotein translocase, SecY subunit	2.63	0.0916	0.08926	200	208	1418	1110
Mmol_0366	translation initiation factor IF-1	2.51	0.1717	0.103	245	139	1364	829
Mmol_0367	ribosomal protein L36	1.28	0.3132	0.1296	818	493	2128	1057
Mmol_0368	ribosomal protein S13	2.18	0.2218	0.112	506	780	3768	2059
Mmol_0369	ribosomal protein S11	1.54	0.01101	0.06723	609	750	1886	2078
Mmol_0370	ribosomal protein S4	2.33	0.1976	0.1078	296	260	1755	1035
Mmol_0371	DNA-directed RNA polymerase, alpha subunit	2.20	0.1778	0.104	315	223	1521	944
Mmol_0372	ribosomal protein L17	2.84	0.3138	0.1297	565	504	5590	2056
Mmol_0373	glutaredoxin 2	0.70	0.4238	0.1556	77	64	150	79
Mmol_0374	magnesium transporter	0.98	0.1758	0.1037	88	132	256	177
Mmol_0375	MscS Mechanosensitive ion channel	0.98	0.09363	0.08957	85	63	144	147
Mmol_0376	ribosomal protein L33	3.69	0.1812	0.1046	72	195	1244	2200
Mmol_0377	ribosomal protein L28	4.65	0.2941	0.1258	131	187	5922	2090
Mmol_0378	deoxyuridine 5'-triphosphate nucleotidohydrolase Dut	2.36	0.2273	0.1131	18	46	112	221
Mmol_0379	TonB-dependent receptor	2.38	0.3327	0.1342	25	34	230	83
Mmol_0380	phosphopantothenoylcysteine decarboxylase/phosphopantothenate/cysteine ligase	1.79	0.03904	0.07926	45	27	130	123
Mmol_0381	conserved hypothetical protein	-1.07	0.1283	0.09504	251	260	93	151
Mmol_0382	DNA repair protein RadC	-0.63	0.1658	0.1021	213	211	117	157
Mmol_0383	conserved hypothetical protein	-1.20	0.1071	0.09132	180	141	45	94
Mmol_0384	carbon starvation protein CstA	0.48	0.3283	0.1331	299	186	290	386
Mmol_0385	conserved hypothetical protein	-0.04	0.9169	0.2686	987	1122	778	1266
Mmol_0386	prolipoprotein diacylglyceryl transferase	0.73	0.4322	0.1575	46	151	164	164
Mmol_0387	conserved hypothetical protein	-2.27	0.5089	0.1754	1018	101	63	167
Mmol_0388	conserved hypothetical protein	5.57	0.4344	0.158	0	0	4	42
Mmol_0389	hypothetical protein	1.50	0.3482	0.1381	22	25	41	95
Mmol_0390	TfoX domain protein	3.01	0.1842	0.1052	8	7	46	79
Mmol_0391	hypothetical protein	0.42	0.7548	0.2321	21	25	11	51
Mmol_0392	hypothetical protein	-0.51	0.4289	0.1567	22	36	25	16
Mmol_0393	conserved hypothetical protein	-0.10	0.837	0.2511	71	108	68	100
Mmol_0394	hypothetical protein	-0.40	0.3685	0.1429	179	198	111	174
Mmol_0395	integron integrase	-0.32	0.5063	0.1748	304	244	162	276
Mmol_0396	dihydroxy-acid dehydratase	1.03	0.07532	0.08636	304	293	647	569
Mmol_0397	Aldose 1-epimerase	0.30	0.2006	0.1084	376	438	504	501
Mmol_0398	cytochrome c class I	-2.20	0.2091	0.1099	7758	13412	2422	2197
Mmol_0399	amino acid permease-associated region	0.41	0.05321	0.08223	47	51	68	63
Mmol_0400	Aspartyl aminopeptidase	2.84	0.2352	0.1146	27	26	258	129
Mmol_0401	Coproporphyrinogen oxidase	4.05	0.2217	0.112	15	10	286	140
Mmol_0402	phosphoribosylamine/glycine ligase	4.87	0.1735	0.1033	11	14	482	277
Mmol_0403	phosphoribosylaminoimidazolecarboxamide formyltransferase/IMP cyclohydrolase	4.12	0.2147	0.1109	24	32	665	334
Mmol_0404	transcriptional regulator, Fis family	3.80	0.1336	0.09614	71	0	614	380
Mmol_0405	TIM-barrel protein, nifR3 family	4.77	0.1941	0.1072	37	20	1037	553
Mmol_0406	major facilitator superfamily MFS_1	1.63	0.06241	0.0835	24	12	65	50
Mmol_0407	protein of unknown function UPF0153	1.75	0.2721	0.1215	157	17	402	184
Mmol_0408	molybdopterin binding domain protein	2.46	0.02518	0.07401	61	44	308	270
Mmol_0409	DNA polymerase I	2.56	0.000688	0.05358	21	26	140	145
Mmol_0410	conserved hypothetical protein	0.25	0.7652	0.2346	209	179	136	326
Mmol_0411	conserved hypothetical protein	-0.31	0.7221	0.2243	1390	568	699	875
Mmol_0412	homoserine kinase	1.08	0.2237	0.1123	241	231	598	403
Mmol_0413	transmembrane protein	-0.21	0.7222	0.2244	552	308	342	403
Mmol_0414	UvrD/REP helicase	0.84	0.212	0.1104	115	105	229	167
Mmol_0415	Extradiol ring-cleavage dioxygenase class III protein subunit B	0.51	0.01874	0.07146	309	317	446	446
Mmol_0416	hypothetical protein	-1.17	0.5769	0.1905	177	29	24	67
Mmol_0417	NmrA family protein	0.57	0.5155	0.1769	48	50	98	48
Mmol_0418	Pirin domain protein	0.42	0.7396	0.2285	4	30	18	27
Mmol_0419	transcriptional regulator, LysR family	0.07	0.7735	0.2365	33	42	37	43
Mmol_0420	small-conductance mechanosensitive channel	0.61	0.4885	0.1708	81	26	65	98
Mmol_0421	membrane protein involved in aromatic hydrocarbon degradation	-0.36	0.006208	0.06199	49	50	38	39
Mmol_0422	alpha/beta hydrolase fold protein	-0.76	0.08698	0.08853	94	84	52	53
Mmol_0423	diguanylate cyclase/phosphodiesterase with PAS/PAC sensor(s)	0.03	0.9221	0.2697	49	41	54	38
Mmol_0424	putative transmembrane protein	-0.15	0.8787	0.2603	20	26	33	9
Mmol_0425	TonB-dependent receptor	0.32	0.8297	0.2494	67	64	141	23
Mmol_0426	peptidylprolyl isomerase FKBP-type	1.81	0.06248	0.08351	62	67	211	246
Mmol_0427	conserved hypothetical protein	-1.35	0.2365	0.1148	50	64	6	38
Mmol_0428	chaperonin GroEL	2.31	0.2942	0.1258	229	199	1488	640
Mmol_0429	chaperonin Cpn10	1.01	0.141	0.09764	540	276	926	714
Mmol_0430	aldo/keto reductase	0.20	0.5788	0.1909	266	181	265	248
Mmol_0431	alkylphosphonate utilization operon protein PhnA	1.48	0.4207	0.1549	147	122	562	187
Mmol_0432	7TM domain sensor diguanylate cyclase	0.20	0.4893	0.171	179	134	183	176
Mmol_0433	peptidase U32	1.33	0.04369	0.08042	66	91	215	178
Mmol_0434	adenosylmethionine-8-amino-7-oxononanoate aminotransferase	2.38	0.08138	0.08755	68	83	437	348
Mmol_0435	D-alanyl-D-alanine carboxypeptidase/D-alanyl-D-alanine-endopeptidase	1.25	0.1574	0.1007	41	86	154	151
Mmol_0436	Peptidylprolyl isomerase	2.70	0.05169	0.08198	65	49	342	406
Mmol_0437	OsmC family protein	1.43	0.1114	0.09182	229	97	467	413
Mmol_0438	conserved hypothetical protein	-0.77	0.3492	0.1383	1111	1178	377	963
Mmol_0439	conserved hypothetical protein	-0.36	0.4024	0.1507	564	629	363	565
Mmol_0440	protein of unknown function DUF224 cysteine-rich region domain protein	0.33	0.1081	0.09143	96	95	116	124
Mmol_0441	carboxyl-terminal protease	0.60	0.4275	0.1564	905	1037	1070	1881
Mmol_0442	conserved hypothetical protein	1.53	0.08871	0.08882	106	56	272	198
Mmol_0443	Ferritin Dps family protein	-0.77	0.337	0.1353	905	984	322	788
Mmol_0444	NLP/P60 protein	4.11	0.1265	0.09467	51	51	1053	717
Mmol_0445	helicase c2	0.86	0.1345	0.09633	74	96	175	134
Mmol_0446	hypothetical protein	2.38	0.1211	0.09347	43	54	297	214
Mmol_0447	Class I peptide chain release factor	1.03	0.1663	0.1022	34	17	44	62
Mmol_0448	peptidase M22 glycoprotease	1.99	0.1583	0.1009	200	84	701	430
Mmol_0449	ribosomal-protein-alanine acetyltransferase	1.03	0.004523	0.06007	157	144	315	300
Mmol_0450	hypothetical protein	1.11	0.2228	0.1122	329	162	402	657
Mmol_0451	LemA family protein	0.11	0.8683	0.258	412	380	273	584
Mmol_0452	protein of unknown function DUF477	1.53	0.035	0.07803	112	82	286	277
Mmol_0453	protein of unknown function DUF477	2.15	0.2396	0.1154	55	36	141	270
Mmol_0454	conserved hypothetical protein	2.00	0.03343	0.07749	64	60	236	259
Mmol_0455	prolyl-tRNA synthetase	2.58	0.121	0.09345	73	69	497	359
Mmol_0456	Lytic transglycosylase catalytic	1.18	0.1166	0.09242	687	687	1719	1396
Mmol_0457	hypothetical protein	3.16	0.1361	0.09666	9	16	92	139
Mmol_0458	S-adenosylmethionine/tRNA-ribosyltransferase- isomerase	1.34	0.06333	0.08361	16	11	34	35
Mmol_0459	coenzyme PQQ biosynthesis protein A	0.11	0.9482	0.2752	4243	1073	5232	507
Mmol_0460	hypothetical protein	-0.38	0.7425	0.2292	307	223	347	59
Mmol_0461	Thioredoxin domain protein	0.36	0.5906	0.1935	137	68	161	102
Mmol_0462	peptidase S24 and S26 domain protein	1.32	0.03188	0.07691	109	106	260	279
Mmol_0463	conserved hypothetical protein	2.13	0.3927	0.1484	25	21	46	157
Mmol_0464	antibiotic biosynthesis monooxygenase	-0.43	0.3985	0.1498	64	49	31	53
Mmol_0465	isochorismatase hydrolase	-0.71	0.2654	0.1203	121	97	44	88
Mmol_0466	Pirin domain protein	-1.06	0.00985	0.06611	104	97	45	50
Mmol_0467	transcriptional regulator, LysR family	1.88	0.1296	0.09532	22	26	103	75
Mmol_0468	transcriptional regulator, GntR family with aminotransferase domain	0.33	0.5963	0.1947	102	117	176	99
Mmol_0469	conserved hypothetical protein	0.87	0.2724	0.1215	69	43	78	128
Mmol_0470	oxidoreductase alpha (molybdopterin) subunit	2.39	0.2775	0.1225	15	14	48	108
Mmol_0471	methyl-accepting chemotaxis sensory transducer	-0.20	0.6255	0.2012	377	292	232	352
Mmol_0472	conserved hypothetical protein	0.05	0.9428	0.2741	177	156	110	234
Mmol_0473	phage integrase family protein	2.87	0.2393	0.1153	17	0	40	90
Mmol_0474	ABC transporter related	-0.22	0.4666	0.1657	23	22	16	22
Mmol_0475	hypothetical protein	0.08	0.6789	0.2138	4	4	4	5
Mmol_0476	Hemolysin-type calcium binding domain protein	1.58	0.2171	0.1113	105	90	361	221
Mmol_0477	type I secretion membrane fusion protein, HlyD family	0.37	0.2433	0.1161	67	52	69	85
Mmol_0478	transcriptional regulator, XRE family	0.02	0.9605	0.2778	26	36	23	39
Mmol_0479	hypothetical protein	0.55	0.61	0.1978	14	12	28	10
Mmol_0480	AAA ATPase	0.10	0.5755	0.1902	11	9	11	11
Mmol_0481	Integrase catalytic region	-0.91	0.169	0.1026	9	11	3	7
Mmol_0482	DNA-cytosine methyltransferase	-0.04	0.8965	0.2642	131	90	110	104
Mmol_0483	protein of unknown function DUF262	-0.07	0.9068	0.2664	36	41	24	49
Mmol_0484	conserved hypothetical protein, putative P-loop containing nucleoside triphosphate hydrolase	-0.18	0.7227	0.2245	115	72	68	98
Mmol_0485	hypothetical protein	0.24	0.531	0.1804	115	123	164	117
Mmol_0486	cytochrome c class I	1.19	0.02473	0.07377	748	625	1543	1590
Mmol_0487	bis(5'nucleosyl)-tetraphosphatase, ApaH	2.77	0.2892	0.1249	16	11	135	55
Mmol_0488	phospholipid/glycerol acyltransferase	0.17	0.7106	0.2216	59	64	85	53
Mmol_0489	ornithine-acyl(acyl carrier protein) N-acyltransferase	0.85	0.3285	0.1331	91	45	157	89
Mmol_0490	17 kDa surface antigen	-0.03	0.9562	0.2769	2647	1488	2258	1796
Mmol_0491	PfkB domain protein	0.05	0.8447	0.2528	446	391	376	491
Mmol_0492	transcriptional regulator, TetR family	-0.72	0.3243	0.1321	361	224	156	198
Mmol_0493	hypothetical protein	0.35	0.2662	0.1204	269	349	385	403
Mmol_0494	conserved hypothetical protein	-0.10	0.8768	0.2599	358	203	188	335
Mmol_0495	Redoxin domain protein	0.17	0.8855	0.2618	90	182	63	243
Mmol_0496	FAD linked oxidase domain protein	0.07	0.6222	0.2005	921	798	880	921
Mmol_0497	putative lipoprotein	0.58	0.4111	0.1527	75	34	81	82
Mmol_0498	histidine kinase	0.77	0.2934	0.1257	139	63	161	184
Mmol_0499	two component transcriptional regulator PhoB, winged helix family	1.26	0.08186	0.08764	127	86	259	253
Mmol_0500	major facilitator superfamily MFS_1	0.93	0.1763	0.1037	92	48	157	112
Mmol_0501	6,7-dimethyl-8-ribityllumazine synthase	2.58	0.008672	0.06473	138	124	803	765
Mmol_0502	NusB antitermination factor	0.51	0.2388	0.1152	479	536	813	628
Mmol_0503	protein serine/threonine phosphatase	0.84	0.09623	0.08994	194	166	354	291
Mmol_0504	FHA domain containing protein	0.52	0.1765	0.1038	154	166	207	251
Mmol_0505	putative metal dependent phosphohydrolase	0.87	0.08138	0.08755	133	108	221	221
Mmol_0506	UDP-2,3-diacylglucosamine hydrolase	2.21	0.1018	0.09068	69	70	364	282
Mmol_0507	peptidyl-prolyl cis-trans isomerase cyclophilin type	3.81	0.1497	0.09933	149	218	3156	2000
Mmol_0508	peptidyl-prolyl cis-trans isomerase cyclophilin type	1.45	0.03344	0.0775	124	184	459	384
Mmol_0509	ErfK/YbiS/YcfS/YnhG family protein	2.08	0.06172	0.08342	272	155	1021	788
Mmol_0510	Tetratricopeptide TPR_2 repeat protein	2.11	0.2876	0.1246	88	106	262	575
Mmol_0511	cysteinyl-tRNA synthetase	0.45	0.02655	0.07467	276	254	350	374
Mmol_0512	arginine biosynthesis bifunctional protein ArgJ	1.59	0.05617	0.08268	202	152	590	482
Mmol_0513	thiamine monophosphate synthase	2.11	0.05331	0.08224	114	64	387	383
Mmol_0514	protein of unknown function DUF461	1.51	0.2016	0.1086	34	64	176	104
Mmol_0515	protein of unknown function DUF329	1.61	0.2671	0.1206	0	24	33	41
Mmol_0516	protein of unknown function DUF1342	2.80	0.03917	0.07929	63	27	316	320
Mmol_0517	dephospho-CoA kinase	1.72	0.04457	0.08062	45	34	119	143
Mmol_0518	Prepilin peptidase	1.01	0.1509	0.09956	91	61	179	128
Mmol_0519	conserved hypothetical protein	-3.09	0.1718	0.103	18022	29739	3100	2501
Mmol_0520	Trans-hexaprenyltranstransferase	0.31	0.4436	0.1603	397	589	693	532
Mmol_0521	ribosomal protein L21	1.72	0.01033	0.0666	664	907	2667	2502
Mmol_0522	ribosomal protein L27	1.84	0.1103	0.0917	712	1688	5128	3471
Mmol_0523	GTP-binding protein Obg/CgtA	0.88	0.2558	0.1184	227	240	516	347
Mmol_0524	glutamate 5-kinase	1.55	0.2492	0.1172	173	116	547	302
Mmol_0525	phosphoribosylaminoimidazole carboxylase, catalytic subunit	1.15	0.2733	0.1217	208	121	469	262
Mmol_0526	phosphoribosylaminoimidazole carboxylase, ATPase subunit	1.29	0.2518	0.1177	173	115	447	257
Mmol_0527	band 7 protein	-0.41	0.158	0.1008	77	86	54	69
Mmol_0528	hypothetical protein	-0.93	0.1878	0.1059	44	57	17	36
Mmol_0529	ribosomal protein S20	4.69	0.1556	0.1004	128	62	3057	1868
Mmol_0530	integral membrane protein MviN	0.31	0.4046	0.1512	104	75	126	96
Mmol_0531	riboflavin biosynthesis protein RibF	2.33	0.2735	0.1217	43	53	333	153
Mmol_0532	isoleucyl-tRNA synthetase	1.05	0.1763	0.1037	175	158	400	293
Mmol_0533	lipoprotein signal peptidase	-1.59	0.1048	0.09105	361	506	105	183
Mmol_0534	oxidoreductase molybdopterin binding	-0.15	0.7152	0.2227	774	579	493	730
Mmol_0535	two component transcriptional regulator, Fis family	-0.52	0.2044	0.1091	254	198	134	180
Mmol_0536	histidine kinase	0.81	0.297	0.1264	68	29	90	80
Mmol_0537	TonB-dependent receptor	1.19	0.1156	0.0923	27	16	42	58
Mmol_0538	putative signal peptide protein	0.97	0.07282	0.08582	126	101	225	223
Mmol_0539	conserved hypothetical protein	0.80	0.2137	0.1107	366	190	531	436
Mmol_0540	conserved hypothetical protein	-0.94	0.1821	0.1048	1718	1275	510	1051
Mmol_0541	cytochrome c oxidase accessory protein CcoG	-0.11	0.5273	0.1796	242	262	254	213
Mmol_0542	cytochrome c oxidase, cbb3-type, subunit III	1.84	0.2203	0.1118	228	251	1086	636
Mmol_0543	Cbb3-type cytochrome oxidase component	1.92	0.09587	0.08989	314	130	993	689
Mmol_0544	cytochrome c oxidase, cbb3-type, subunit II	1.32	0.02872	0.07562	261	205	539	623
Mmol_0545	cytochrome c oxidase, cbb3-type, subunit I	1.48	0.1952	0.1074	280	282	944	625
Mmol_0546	protoheme IX farnesyltransferase	0.86	0.4231	0.1554	57	12	80	46
Mmol_0547	cytochrome oxidase assembly	1.42	0.038	0.07896	28	23	73	63
Mmol_0548	hypothetical protein	2.05	0.1057	0.09116	32	34	154	119
Mmol_0549	surfeit locus 1	1.19	0.08027	0.08735	56	34	97	107
Mmol_0550	conserved hypothetical protein	-1.95	0.2237	0.1123	762	1377	212	340
Mmol_0551	Cytochrome-c oxidase	0.91	0.06133	0.08337	81	113	171	194
Mmol_0552	cytochrome c oxidase assembly protein CtaG/Cox11	1.34	0.06723	0.0845	55	87	185	174
Mmol_0553	cytochrome c oxidase, subunit I	0.53	0.2368	0.1149	163	164	265	208
Mmol_0554	cytochrome c oxidase, subunit II	0.84	0.1745	0.1035	139	163	311	233
Mmol_0555	transmembrane protein	1.52	0.1018	0.09067	85	70	195	250
Mmol_0556	cytochrome oxidase maturation protein, cbb3-type	-0.34	0.402	0.1506	601	830	534	595
Mmol_0557	heavy metal translocating P-type ATPase	-0.78	0.1299	0.09537	311	252	154	173
Mmol_0558	ATP-dependent chaperone ClpB	-0.70	0.06204	0.08346	653	580	426	334
Mmol_0559	Lytic transglycosylase catalytic	-0.58	0.1766	0.1038	2309	2935	1912	1605
Mmol_0560	conserved hypothetical protein	-0.55	0.1592	0.101	1850	1486	983	1290
Mmol_0561	protein of unknown function UPF0047	0.43	0.4204	0.1548	646	362	623	735
Mmol_0562	conserved hypothetical protein	1.56	0.4166	0.1539	973	597	1127	3507
Mmol_0563	Peptidase M23	-0.11	0.554	0.1855	83	98	77	90
Mmol_0564	phosphoglycerate mutase, 2,3-bisphosphoglycerate-independent	1.28	0.156	0.1005	70	81	213	155
Mmol_0565	Rhodanese domain protein	0.02	0.9676	0.2793	765	446	706	523
Mmol_0566	glutaredoxin 3	-0.76	0.4295	0.1568	709	358	320	308
Mmol_0567	protein-export protein SecB	0.63	0.07614	0.08653	253	302	396	463
Mmol_0568	protein of unknown function DUF1058	0.60	0.1039	0.09094	362	305	507	504
Mmol_0569	Glycerol-3-phosphate dehydrogenase (NAD(P)(+))	1.43	0.06439	0.08376	176	124	454	360
Mmol_0570	RNA methyltransferase, TrmH family, group 2	2.19	0.1045	0.09102	30	30	156	120
Mmol_0571	conserved hypothetical protein	1.31	0.1311	0.09563	25	21	50	67
Mmol_0572	biotin synthase	1.24	0.2442	0.1162	304	203	446	756
Mmol_0573	8-amino-7-oxononanoate synthase	0.99	0.4964	0.1726	306	201	253	755
Mmol_0574	bioH protein	0.62	0.6459	0.2056	89	85	59	210
Mmol_0575	biotin biosynthesis protein BioC	2.35	0.2983	0.1266	44	20	96	235
Mmol_0576	dethiobiotin synthase	1.99	0.1156	0.0923	60	57	201	265
Mmol_0577	peptidase M48 Ste24p	1.48	0.1681	0.1025	21	66	127	118
Mmol_0578	nicotinate (nicotinamide) nucleotide adenylyltransferase	0.95	0.1458	0.09859	195	104	325	252
Mmol_0579	gamma-glutamyl phosphate reductase	0.10	0.7233	0.2246	684	564	581	754
Mmol_0580	DNA polymerase III, delta subunit	2.73	0.1449	0.09842	50	69	477	316
Mmol_0581	Rare lipoprotein B	1.20	0.1386	0.09717	188	91	265	379
Mmol_0582	leucyl-tRNA synthetase	2.17	0.07195	0.08563	66	78	358	293
Mmol_0583	adenylate kinase	3.85	0.07847	0.087	30	25	351	444
Mmol_0584	dimethyladenosine transferase	1.58	0.2983	0.1266	54	39	189	92
Mmol_0585	4-hydroxythreonine-4-phosphate dehydrogenase	2.96	0.1097	0.09162	30	41	325	236
Mmol_0586	SurA domain protein	1.42	0.05081	0.08183	104	105	295	266
Mmol_0587	Organic solvent tolerance protein	1.37	0.1417	0.09777	82	84	245	185
Mmol_0588	aminoglycoside phosphotransferase	1.19	0.2058	0.1093	107	104	287	196
Mmol_0589	Nucleotidyl transferase	1.53	0.07772	0.08685	60	70	170	208
Mmol_0590	peptidase M24	1.76	0.128	0.09498	221	179	784	572
Mmol_0591	Ubiquinone biosynthesis hydroxylase, UbiH/UbiF/VisC/COQ6 family	0.99	0.09512	0.08978	279	199	468	485
Mmol_0592	Ubiquinone biosynthesis hydroxylase, UbiH/UbiF/VisC/COQ6 family	2.07	0.02712	0.07493	179	78	585	494
Mmol_0593	putative thiol:disulphide interchange protein	0.22	0.8085	0.2446	374	496	279	733
Mmol_0594	type II secretion system protein	0.29	0.5315	0.1805	201	242	215	326
Mmol_0595	type IV-A pilus assembly ATPase PilB	1.46	0.08228	0.08772	81	126	246	325
Mmol_0596	cold-shock DNA-binding domain protein	-3.22	0.02202	0.07242	16072	19607	375	3451
Mmol_0597	Isocitrate dehydrogenase (NADP(+))	1.01	0.128	0.09497	234	188	368	482
Mmol_0598	pseudouridine synthase	0.74	0.1565	0.1006	81	88	126	158
Mmol_0599	glutamine amidotransferase class-I	-0.28	0.4781	0.1684	202	144	143	142
Mmol_0600	chorismate synthase	0.16	0.5651	0.1879	457	496	600	463
Mmol_0601	major facilitator superfamily MFS_1	0.65	0.09893	0.0903	62	81	103	124
Mmol_0602	conserved hypothetical protein	-0.78	0.1039	0.09093	317	395	181	232
Mmol_0603	protein of unknown function DUF198	1.59	0.3647	0.142	334	311	554	1396
Mmol_0604	deoxyxylulose-5-phosphate synthase	0.72	0.1807	0.1046	129	126	234	186
Mmol_0605	Polyprenyl synthetase	1.66	0.1825	0.1049	161	107	522	329
Mmol_0606	exodeoxyribonuclease VII, small subunit	0.32	0.609	0.1976	230	182	184	330
Mmol_0607	Carboxylesterase	-3.29	0.2166	0.1112	471	917	52	89
Mmol_0608	beta-lactamase domain protein	-3.83	0.02318	0.07291	3732	3310	171	324
Mmol_0609	cyclic nucleotide-binding protein	-2.53	0.05422	0.08239	3051	2645	482	502
Mmol_0610	Isoprenylcysteine carboxyl methyltransferase	-3.29	0.1416	0.09776	690	1072	56	123
Mmol_0611	hypothetical protein	-2.15	0.04902	0.08151	56632	66141	15125	12569
Mmol_0612	MxaD	-0.33	0.7433	0.2294	1817	4326	1305	3567
Mmol_0613	40-residue YVTN family beta-propeller repeat protein	1.11	0.02965	0.07599	50	37	87	99
Mmol_0614	NUDIX hydrolase	0.06	0.7798	0.238	919	1077	937	1143
Mmol_0615	phosphatidylserine decarboxylase	2.10	0.2746	0.1219	33	21	159	75
Mmol_0616	ketol-acid reductoisomerase	2.69	0.00768	0.06329	186	234	1347	1361
Mmol_0617	acetolactate synthase, small subunit	2.26	0.03486	0.07799	114	95	472	536
Mmol_0618	acetolactate synthase, large subunit, biosynthetic type	2.27	0.02062	0.07205	180	175	884	836
Mmol_0619	type II secretion system protein E	1.56	0.08354	0.08795	45	55	133	165
Mmol_0620	nicotinate-nucleotide pyrophosphorylase	1.80	0.1659	0.1021	41	21	83	135
Mmol_0621	Glutathione S-transferase domain protein	1.38	0.1355	0.09654	275	129	537	517
Mmol_0622	conserved hypothetical protein	0.41	0.4993	0.1732	178	189	184	304
Mmol_0623	tRNA (5-methylaminomethyl-2-thiouridylate)-methyltransferase	1.05	0.07691	0.08669	124	177	347	276
Mmol_0624	NUDIX hydrolase	-0.38	0.0653	0.084	547	506	428	379
Mmol_0625	multiple antibiotic resistance (MarC)-related protein	0.98	0.0625	0.08351	31	40	72	69
Mmol_0626	maf protein	1.97	0.06044	0.08326	51	112	277	368
Mmol_0627	ribonuclease, Rne/Rng family	1.65	0.1543	0.1002	229	204	798	563
Mmol_0628	conserved hypothetical protein	-3.80	0.02053	0.07202	3613	4140	155	401
Mmol_0629	protein of unknown function YGGT	0.92	0.09109	0.08919	44	28	62	75
Mmol_0630	pyrroline-5-carboxylate reductase	-0.17	0.2382	0.1151	630	635	534	590
Mmol_0631	alanine racemase domain protein	1.30	0.0403	0.07959	36	53	120	100
Mmol_0632	twitching motility protein	-0.26	0.4663	0.1657	308	246	193	271
Mmol_0633	twitching motility protein	0.08	0.8856	0.2618	373	341	261	496
Mmol_0634	dihydroorotase, multifunctional complex type	0.43	0.3235	0.1319	166	227	306	224
Mmol_0635	aspartate carbamoyltransferase	1.01	0.1525	0.09985	82	97	206	155
Mmol_0636	Uracil phosphoribosyltransferase	0.42	0.5551	0.1858	45	100	119	76
Mmol_0637	Holliday junction resolvase YqgF	1.05	0.0527	0.08215	66	94	181	151
Mmol_0638	protein of unknown function DUF179	1.10	0.1398	0.0974	160	76	276	229
Mmol_0639	3,4-dihydroxy-2-butanone 4-phosphate synthase	0.24	0.6252	0.2011	287	296	425	265
Mmol_0640	riboflavin synthase, alpha subunit	-0.47	0.01925	0.07163	289	298	204	219
Mmol_0641	lipoprotein releasing system, transmembrane protein, LolC/E family	0.98	0.02133	0.07224	60	70	125	130
Mmol_0642	lipoprotein releasing system, ATP-binding protein	1.15	0.05131	0.08192	107	160	312	280
Mmol_0643	DNA internalization-related competence protein ComEC/Rec2	0.94	0.2189	0.1116	43	33	88	59
Mmol_0644	response regulator receiver modulated metal dependent phosphohydrolase	0.74	0.08245	0.08775	50	60	93	94
Mmol_0645	multi-sensor hybrid histidine kinase	-0.13	0.3842	0.1465	66	62	54	62
Mmol_0646	MotA/TolQ/ExbB proton channel	3.00	0.002147	0.05609	172	112	1171	1104
Mmol_0647	Biopolymer transport protein ExbD/TolR	1.36	0.1516	0.09969	108	185	303	453
Mmol_0648	lipid A ABC exporter, fused ATPase and inner membrane subunits MsbA	2.33	0.03198	0.07695	46	30	192	193
Mmol_0649	tetraacyldisaccharide 4'-kinase	0.58	0.3551	0.1397	258	135	302	288
Mmol_0650	protein of unknown function DUF343	-0.86	0.02219	0.07247	927	844	530	442
Mmol_0651	3-deoxy-D-manno-octulosonate cytidylyltransferase	0.57	0.502	0.1738	550	312	857	427
Mmol_0652	type IV pilus assembly PilZ	-1.56	0.01333	0.06895	181	162	49	67
Mmol_0653	2-oxo-acid dehydrogenase E1 subunit, homodimeric type	1.31	0.1022	0.09073	275	236	563	709
Mmol_0654	Dihydrolipoyllysine-residue acetyltransferase	0.44	0.1843	0.1052	708	625	818	997
Mmol_0655	diguanylate cyclase/phosphodiesterase with PAS/PAC sensor(s)	-0.55	0.427	0.1563	184	127	67	146
Mmol_0656	dihydrolipoamide dehydrogenase	0.61	0.04702	0.08113	422	361	633	564
Mmol_0657	putative secreted protein	1.66	0.1069	0.0913	230	63	539	389
Mmol_0658	FAD linked oxidase domain protein	1.10	0.141	0.09765	309	179	514	530
Mmol_0659	conserved hypothetical protein	-0.82	0.4105	0.1526	71	70	17	63
Mmol_0660	putative transcriptional acitvator, Baf family	1.30	0.1785	0.1041	54	56	160	113
Mmol_0661	biotin/acetyl-CoA-carboxylase ligase	0.95	0.07646	0.0866	68	68	140	124
Mmol_0662	glutaminyl-tRNA synthetase	0.83	0.03225	0.07705	135	158	266	255
Mmol_0663	serine/threonine protein kinase	0.30	0.6539	0.2076	86	81	71	135
Mmol_0664	protein serine/threonine phosphatase	0.49	0.3751	0.1445	88	123	118	179
Mmol_0665	flavin reductase domain protein FMN-binding	1.65	0.08412	0.08805	68	56	174	217
Mmol_0666	magnesium and cobalt transport protein CorA	1.85	0.113	0.092	65	50	240	178
Mmol_0667	phosphoribosylformylglycinamidine synthase	1.60	0.09353	0.08955	165	144	520	416
Mmol_0668	Ankyrin	0.72	0.2199	0.1117	1001	766	1211	1708
Mmol_0669	cytochrome c class I	0.95	0.4333	0.1578	367	143	292	691
Mmol_0670	Flavocytochrome c sulphide dehydrogenase flavin-binding	0.83	0.04532	0.08078	348	315	621	554
Mmol_0671	L-sorbosone dehydrogenase, putative	2.03	0.005201	0.06097	159	118	547	593
Mmol_0672	conserved hypothetical protein	1.43	0.06085	0.08331	378	249	827	862
Mmol_0673	conserved hypothetical protein	0.24	0.2629	0.1198	492	410	518	551
Mmol_0674	protein of unknown function DUF455	0.84	0.228	0.1132	523	284	721	723
Mmol_0675	phosphoserine phosphatase SerB	1.87	0.003636	0.05844	87	69	279	297
Mmol_0676	succinyl-CoA synthetase, beta subunit	1.70	0.1149	0.09221	138	136	502	389
Mmol_0677	succinyl-CoA synthetase, alpha subunit	1.96	0.1153	0.09227	230	156	877	630
Mmol_0678	Ankyrin	0.26	0.6204	0.2001	403	218	402	343
Mmol_0679	NAD+ synthetase	1.19	0.05287	0.08217	221	186	502	426
Mmol_0680	nitrogen regulatory protein P-II	-0.43	0.492	0.1716	801	746	380	769
Mmol_0681	protein of unknown function DUF486	0.13	0.3119	0.1293	74	82	85	85
Mmol_0682	HI0933 family protein	1.62	0.151	0.09957	67	43	136	204
Mmol_0683	ferrous iron transport protein B	0.39	0.6315	0.2025	187	196	160	342
Mmol_0684	FeoA family protein	0.52	0.6537	0.2075	1091	215	627	1250
Mmol_0685	PpiC-type peptidyl-prolyl cis-trans isomerase	3.25	0.1625	0.1016	107	142	909	1469
Mmol_0686	BolA family protein	3.50	0.05429	0.0824	110	73	946	1134
Mmol_0687	YCII-related	1.84	0.04583	0.08088	188	109	591	471
Mmol_0688	intracellular septation protein A	0.87	0.03649	0.07851	92	89	171	159
Mmol_0689	PHP domain protein	1.28	0.07287	0.08583	87	118	278	221
Mmol_0690	Sua5/YciO/YrdC/YwlC family protein	0.90	0.2038	0.109	139	67	224	162
Mmol_0691	peptidase M50	1.71	0.2195	0.1117	40	36	94	157
Mmol_0692	tryptophanyl-tRNA synthetase	1.89	0.04833	0.08138	134	153	570	494
Mmol_0693	chromosome segregation and condensation protein ScpA	1.17	0.1618	0.1015	89	83	165	223
Mmol_0694	chromosome segregation and condensation protein, ScpB	1.38	0.3202	0.1312	193	121	555	264
Mmol_0695	pseudouridine synthase	0.33	0.548	0.1842	518	416	729	445
Mmol_0696	methyltransferase small	1.45	0.08271	0.0878	51	49	126	150
Mmol_0697	modification methylase, HemK family	1.46	0.161	0.1013	83	74	254	180
Mmol_0698	succinyl-diaminopimelate desuccinylase	2.58	0.01562	0.0702	27	47	227	219
Mmol_0699	arsenate reductase and related	2.20	0.05424	0.08239	31	59	184	235
Mmol_0700	2,3,4,5-tetrahydropyridine-2,6-dicarboxylate N-succinyltransferase	3.77	0.1783	0.1041	61	90	1318	761
Mmol_0701	peptidase M48 Ste24p	0.38	0.1192	0.09303	404	398	499	547
Mmol_0702	K potassium transporter	2.27	0.09918	0.09034	52	12	155	159
Mmol_0703	exodeoxyribonuclease VII, large subunit	1.46	0.01636	0.07054	43	32	100	108
Mmol_0704	Disulphide bond formation protein DsbB	1.89	0.1297	0.09532	84	84	265	359
Mmol_0705	cysteine synthase B	0.80	0.05713	0.08282	404	311	651	593
Mmol_0706	conserved hypothetical protein	0.51	0.2928	0.1256	284	183	326	341
Mmol_0707	hypothetical protein	-1.85	0.08797	0.0887	799	674	86	321
Mmol_0708	conserved hypothetical protein	-0.31	0.05032	0.08174	610	645	499	517
Mmol_0709	conserved hypothetical protein	0.71	0.1474	0.09889	237	329	473	454
Mmol_0710	peptidase M48 Ste24p	1.02	0.1153	0.09227	62	34	86	108
Mmol_0711	RNA methyltransferase, TrmA family	1.93	0.05315	0.08222	135	110	508	428
Mmol_0712	OmpW family protein	1.95	0.5874	0.1928	481	628	4231	46
Mmol_0713	oxygen-independent coproporphyrinogen III oxidase	0.36	0.8393	0.2516	78	135	255	19
Mmol_0714	transcriptional regulator, Crp/Fnr family	-0.97	0.199	0.1081	1395	960	384	813
Mmol_0715	Radical SAM domain protein	-0.56	0.0487	0.08145	516	537	335	381
Mmol_0716	UspA domain protein	-2.40	0.05513	0.08253	490	385	107	58
Mmol_0717	conserved hypothetical protein	0.46	0.6869	0.2157	68	89	164	53
Mmol_0718	cytochrome c oxidase accessory protein CcoG	1.92	0.5417	0.1828	44	53	343	29
Mmol_0719	cytochrome c oxidase, cbb3-type, subunit III	0.73	0.7378	0.2281	126	186	495	24
Mmol_0720	Cbb3-type cytochrome oxidase component	0.25	0.8724	0.2589	81	101	194	24
Mmol_0721	cytochrome c oxidase, cbb3-type, subunit II	1.44	0.6219	0.2004	121	175	778	26
Mmol_0722	cytochrome c oxidase, cbb3-type, subunit I	1.72	0.5898	0.1933	78	128	661	24
Mmol_0723	extracellular solute-binding protein family 5	1.03	0.26	0.1192	54	19	57	92
Mmol_0724	ErfK/YbiS/YcfS/YnhG family protein	1.47	0.01352	0.06907	129	112	319	348
Mmol_0725	binding-protein-dependent transport systems inner membrane component	0.91	0.1962	0.1076	64	30	79	100
Mmol_0726	binding-protein-dependent transport systems inner membrane component	1.13	0.03702	0.07867	32	41	82	78
Mmol_0727	glycoside hydrolase family 3 domain protein	0.76	0.08547	0.08828	197	163	303	305
Mmol_0728	protein of unknown function UPF0005	2.37	0.02028	0.07195	627	332	2545	2405
Mmol_0729	CMP/dCMP deaminase zinc-binding	1.26	0.1969	0.1077	124	136	371	253
Mmol_0730	conserved hypothetical protein	-0.20	0.6516	0.207	114	115	76	124
Mmol_0731	transcriptional regulator, LysR family	1.03	0.2188	0.1116	43	17	58	66
Mmol_0732	YceI family protein	1.45	0.2796	0.123	152	218	348	662
Mmol_0733	NADH:flavin oxidoreductase/NADH oxidase	1.54	0.1234	0.09398	238	232	594	771
Mmol_0734	nitroreductase	1.51	0.116	0.09235	360	440	982	1297
Mmol_0735	Thioredoxin domain protein	2.20	0.1683	0.1025	456	295	1338	2128
Mmol_0736	conserved hypothetical protein	0.55	0.4733	0.1673	182	72	178	194
Mmol_0737	Peptidase M23	0.66	0.2042	0.109	88	134	182	170
Mmol_0738	protein-L-isoaspartate O-methyltransferase	-0.06	0.9336	0.2721	404	169	310	238
Mmol_0739	stationary-phase survival protein SurE	0.27	0.385	0.1467	235	173	231	261
Mmol_0740	conserved hypothetical protein	0.08	0.7309	0.2264	46	51	45	58
Mmol_0741	pyridoxamine 5'-phosphate oxidase-related FMN-binding	1.72	0.3317	0.134	97	64	374	158
Mmol_0742	flavoprotein WrbA	1.38	0.2462	0.1166	47	39	140	83
Mmol_0743	protein of unknown function DUF490	1.42	0.221	0.1119	24	14	64	37
Mmol_0744	surface antigen (D15)	2.40	0.1116	0.09184	20	18	120	89
Mmol_0745	adenylosuccinate lyase	2.03	0.00843	0.0644	107	95	424	400
Mmol_0746	conserved hypothetical protein	0.04	0.9308	0.2716	55	59	42	75
Mmol_0747	uracil-DNA glycosylase	-0.67	0.04498	0.0807	186	167	100	122
Mmol_0748	2-methylcitrate dehydratase	0.83	0.4178	0.1542	127	171	173	355
Mmol_0749	2-methylcitrate synthase/citrate synthase II	-1.29	0.1244	0.0942	560	792	208	343
Mmol_0750	methylisocitrate lyase	-1.23	0.09867	0.09027	565	759	202	363
Mmol_0751	HpcH/HpaI aldolase	-2.33	0.09588	0.08989	1309	1675	288	307
Mmol_0752	MaoC domain protein dehydratase	-1.93	0.1447	0.09836	825	1164	257	265
Mmol_0753	Citrate (pro-3S)-lyase	-2.08	0.04999	0.08169	2575	3106	774	571
Mmol_0754	transcriptional regulator, GntR family	-3.90	0.000475	0.05358	3529	3549	217	257
Mmol_0755	hypothetical protein	-4.49	0.09721	0.09007	3457	4651	168	193
Mmol_0756	Malate dehydrogenase (oxaloacetate-decarboxylating) (NADP(+))	-2.80	0.000911	0.05358	1802	1783	274	239
Mmol_0757	succinate dehydrogenase, cytochrome b556 subunit	-2.25	0.1421	0.09785	986	1429	275	231
Mmol_0758	succinate dehydrogenase, hydrophobic membrane anchor protein	-3.56	0.0826	0.08778	853	1090	73	91
Mmol_0759	succinate dehydrogenase or fumarate reductase, flavoprotein subunit	-2.00	0.1276	0.0949	746	1039	196	249
Mmol_0760	succinate dehydrogenase and fumarate reductase iron-sulfur protein	-2.10	0.01905	0.07156	801	780	154	215
Mmol_0761	protein of unknown function DUF339	-3.37	0.001122	0.05358	1960	2001	160	223
Mmol_0762	HpcH/HpaI aldolase	-2.04	0.01373	0.0692	1210	1109	210	352
Mmol_0763	AMP-dependent synthetase and ligase	-1.74	0.03201	0.07696	749	810	173	292
Mmol_0764	hydro-lyase, Fe-S type, tartrate/fumarate subfamily, alpha subunit	-0.78	0.03674	0.07859	681	750	434	401
Mmol_0765	hypothetical protein	-1.39	0.2044	0.1091	3131	1863	1273	629
Mmol_0766	aconitate hydratase 2	0.16	0.06758	0.08459	533	558	597	622
Mmol_0767	hypothetical protein	0.63	0.7218	0.2243	34	28	11	86
Mmol_0768	hypothetical protein	0.23	0.7575	0.2328	97	63	129	60
Mmol_0769	hypothetical protein	0.16	0.7065	0.2205	87	63	68	100
Mmol_0770	conserved hypothetical protein	2.60	0.1409	0.09762	77	60	336	497
Mmol_0771	protein of unknown function DUF519	3.44	0.204	0.109	30	27	218	407
Mmol_0772	cation diffusion facilitator family transporter	0.46	0.6106	0.1979	226	69	172	233
Mmol_0773	4-oxalocrotonate tautomerase	0.59	0.2767	0.1224	479	345	509	733
Mmol_0774	conserved hypothetical protein; putative signal peptide	2.23	0.08172	0.08762	37	31	144	180
Mmol_0775	excinuclease ABC, C subunit	0.30	0.3829	0.1462	141	104	167	133
Mmol_0776	CDP-diacylglycerol/glycerol-3-phosphate 3-phosphatidyltransferase	-0.49	0.4661	0.1656	323	189	144	222
Mmol_0777	BFD domain protein (2Fe-2S)-binding domain protein	1.45	0.1911	0.1066	97	131	381	246
Mmol_0778	type I secretion system ATPase	0.28	0.4643	0.1652	287	205	256	343
Mmol_0779	type I secretion membrane fusion protein, HlyD family	0.88	0.2157	0.111	158	119	206	302
Mmol_0780	transcriptional regulator, LuxR family	0.04	0.941	0.2737	390	256	239	427
Mmol_0781	diguanylate cyclase/phosphodiesterase with extracellular sensor	0.87	0.07801	0.08691	47	40	87	73
Mmol_0782	conserved hypothetical protein	0.70	0.1825	0.1049	24	20	31	41
Mmol_0783	von Willebrand factor type A	-1.61	0.1047	0.09103	1366	1827	603	441
Mmol_0784	type I secretion outer membrane protein, TolC family	-1.99	0.1004	0.0905	2578	1845	403	708
Mmol_0785	efflux transporter, RND family, MFP subunit	-2.32	0.0417	0.07995	391	467	101	70
Mmol_0786	ABC transporter related	-0.54	0.4135	0.1532	195	119	113	103
Mmol_0787	protein of unknown function DUF214	-0.81	0.1292	0.09523	149	147	98	71
Mmol_0788	protein of unknown function DUF214	-0.81	0.2179	0.1114	91	66	42	47
Mmol_0789	diguanylate cyclase	0.89	0.2106	0.1102	177	154	254	357
Mmol_0790	protein of unknown function DUF779	0.41	0.6364	0.2036	194	210	165	372
Mmol_0791	Aldehyde dehydrogenase (NAD(+))	0.29	0.6839	0.215	755	666	576	1164
Mmol_0792	adenylate/guanylate cyclase	0.78	0.08227	0.08772	63	84	122	131
Mmol_0793	hypothetical protein	-0.05	0.9726	0.2803	64	7	25	44
Mmol_0794	coenzyme PQQ biosynthesis protein A	-3.55	0.2987	0.1267	2907	1040	301	34
Mmol_0795	hypothetical protein	2.23	0.1027	0.09079	11	19	83	60
Mmol_0796	cysteine synthase A	1.01	0.3445	0.1372	199	170	258	487
Mmol_0797	sulfate ABC transporter, periplasmic sulfate-binding protein	-0.70	0.02384	0.07329	45	46	26	29
Mmol_0798	Serine O-acetyltransferase	3.18	0.027	0.07488	3	0	15	12
Mmol_0799	major membrane protein I	3.45	0.06195	0.08345	6	0	33	33
Mmol_0800	cysteine desulfurase, SufS subfamily	2.74	0.1529	0.09992	13	12	70	108
Mmol_0801	conserved hypothetical protein	0.43	0.5057	0.1747	24	20	22	38
Mmol_0802	conserved hypothetical protein	2.09	0.582	0.1916	0	0	0	4
Mmol_0803	protein of unknown function DUF815	0.72	0.3428	0.1367	99	69	103	174
Mmol_0804	DNA topoisomerase (ATP-hydrolyzing)	1.72	0.02964	0.07599	71	89	246	283
Mmol_0805	DNA topoisomerase IV, A subunit	1.31	0.03494	0.07801	100	137	270	319
Mmol_0806	protein of unknown function DUF395 YeeE/YedE	-1.13	0.3642	0.1419	300	135	58	140
Mmol_0807	protein of unknown function DUF395 YeeE/YedE	-2.05	0.04356	0.08039	239	263	35	85
Mmol_0808	Hydroxyacylglutathione hydrolase	-3.78	0.238	0.1151	1585	736	60	108
Mmol_0809	transcriptional regulator, ArsR family	-4.28	0.0494	0.08158	511	605	19	37
Mmol_0810	protein of unknown function DUF442	-5.36	0.1935	0.107	759	1428	21	31
Mmol_0811	protein of unknown function DUF81	-1.96	0.1107	0.09174	240	179	47	60
Mmol_0812	response regulator receiver protein	-1.46	0.0533	0.08224	78	82	35	23
Mmol_0813	PAS/PAC sensor signal transduction histidine kinase	0.49	0.201	0.1085	69	93	117	111
Mmol_0814	response regulator receiver protein	-0.01	0.9826	0.2824	154	167	129	190
Mmol_0815	CheW protein	-0.62	0.4372	0.1587	33	46	37	13
Mmol_0816	methyl-accepting chemotaxis sensory transducer with Pas/Pac sensor	0.27	0.6765	0.2132	79	82	128	67
Mmol_0817	response regulator receiver protein	-1.31	0.3031	0.1275	337	171	79	126
Mmol_0818	hypothetical protein	0.63	0.2497	0.1172	53	37	82	58
Mmol_0819	response regulator receiver protein	1.82	0.2442	0.1162	27	17	103	55
Mmol_0820	chemotaxis phosphatase, CheZ	1.26	0.07397	0.08607	21	24	49	59
Mmol_0821	ribonuclease, Rne/Rng family	0.13	0.5522	0.1851	396	484	523	442
Mmol_0822	pseudouridine synthase, RluA family	1.27	0.2139	0.1107	82	66	141	219
Mmol_0823	HAD-superfamily hydrolase, subfamily IA, variant 1	1.25	0.2098	0.11	245	153	583	361
Mmol_0824	Rieske (2Fe-2S) domain protein	1.52	0.1844	0.1052	73	67	162	242
Mmol_0825	peptidase S49	0.45	0.5005	0.1735	339	168	273	418
Mmol_0826	protein of unknown function DUF344	-0.26	0.219	0.1116	132	152	125	112
Mmol_0827	Glucose-6-phosphate isomerase	1.41	0.1023	0.09074	192	230	630	494
Mmol_0828	1,4-alpha-glucan branching enzyme	0.80	0.1299	0.09537	112	154	235	231
Mmol_0829	glucose-1-phosphate adenylyltransferase	0.82	0.2862	0.1243	150	137	200	308
Mmol_0830	glycoside hydrolase family 57	1.07	0.03632	0.07846	178	165	380	344
Mmol_0831	4-alpha-glucanotransferase	0.49	0.4068	0.1517	357	194	457	319
Mmol_0832	ROK family protein	2.02	0.01926	0.07163	97	51	323	280
Mmol_0833	diguanylate cyclase/phosphodiesterase with PAS/PAC sensor(s)	1.28	0.2679	0.1207	57	58	104	178
Mmol_0834	iron-sulfur cluster binding protein	0.31	0.314	0.1298	78	104	108	117
Mmol_0835	protein of unknown function UPF0079	0.95	0.4887	0.1709	69	62	67	186
Mmol_0836	N-acetylmuramoyl-L-alanine amidase	0.10	0.8052	0.2438	106	108	91	138
Mmol_0837	beta-lactamase domain protein	0.39	0.4756	0.1678	170	127	150	239
Mmol_0838	helicase domain protein	2.03	0.003707	0.05859	25	21	97	94
Mmol_0839	hypothetical protein	-1.49	0.6351	0.2033	0	28	0	10
Mmol_0840	methyl-accepting chemotaxis sensory transducer	-4.61	0.1465	0.09872	2046	1295	72	64
Mmol_0841	DNA mismatch repair protein MutL	0.14	0.5424	0.183	174	204	228	187
Mmol_0842	TrkA-N domain protein	0.02	0.9429	0.2741	97	122	125	98
Mmol_0843	conserved hypothetical protein	0.68	0.1558	0.1004	105	74	163	126
Mmol_0844	tRNA delta(2)-isopentenylpyrophosphate transferase	1.46	0.107	0.09131	50	31	94	130
Mmol_0845	conserved hypothetical protein	1.02	0.09814	0.0902	77	56	136	134
Mmol_0846	conserved hypothetical protein	0.72	0.2104	0.1101	97	57	108	146
Mmol_0847	aminotransferase class I and II	1.94	0.000751	0.05358	58	52	211	217
Mmol_0848	protein of unknown function DUF6 transmembrane	0.42	0.2262	0.1128	101	78	133	107
Mmol_0849	diguanylate cyclase/phosphodiesterase with PAS/PAC sensor(s)	-2.66	0.002425	0.05643	176	187	23	34
Mmol_0850	CheW protein	-1.52	0.02167	0.07233	163	152	53	56
Mmol_0851	twitching motility protein	-0.61	0.2228	0.1122	238	201	111	178
Mmol_0852	Tetratricopeptide TPR_2 repeat protein	1.01	0.03265	0.0772	45	60	112	99
Mmol_0854	phospholipase D/Transphosphatidylase	1.12	0.1602	0.1012	31	14	58	41
Mmol_0855	Endonuclease/exonuclease/phosphatase	0.24	0.8019	0.2431	71	77	130	45
Mmol_0856	conserved hypothetical protein	0.43	0.5225	0.1785	108	149	124	223
Mmol_0857	Rhodanese domain protein	0.56	0.09763	0.09013	270	214	330	383
Mmol_0858	formylmethanofuran dehydrogenase subunit C	0.53	0.2855	0.1241	387	245	473	443
Mmol_0859	formylmethanofuran/tetrahydromethanopterin N-formyltransferase	-0.19	0.7555	0.2323	623	539	333	686
Mmol_0860	pyridoxamine 5'-phosphate oxidase-related FMN-binding	-0.07	0.726	0.2253	381	361	319	391
Mmol_0861	formylmethanofuran dehydrogenase subunit A	0.42	0.1593	0.101	312	385	507	428
Mmol_0862	Formylmethanofuran dehydrogenase	-0.19	0.6614	0.2094	224	342	240	256
Mmol_0863	Nucleoside-diphosphate kinase	2.20	0.1072	0.09133	228	172	782	1054
Mmol_0864	radical SAM enzyme, Cfr family	2.25	0.03654	0.07853	69	59	325	287
Mmol_0865	type IV pilus biogenesis/stability protein PilW	1.93	0.01418	0.06945	76	118	345	393
Mmol_0866	conserved hypothetical protein	2.02	0.09871	0.09028	239	133	882	631
Mmol_0867	1-hydroxy-2-methyl-2-(E)-butenyl 4-diphosphate synthase	2.62	0.1193	0.09304	131	95	812	579
Mmol_0868	histidyl-tRNA synthetase	2.50	0.001768	0.05548	118	90	602	573
Mmol_0869	ABC transporter related	1.89	0.0275	0.0751	221	111	578	656
Mmol_0870	ABC transporter related	2.19	0.002995	0.05692	168	142	719	705
Mmol_0871	conserved hypothetical protein	1.82	0.08413	0.08805	267	247	1000	820
Mmol_0872	outer membrane assembly lipoprotein YfgL	2.20	0.1267	0.0947	376	238	1670	1154
Mmol_0873	small GTP-binding protein	2.10	0.01016	0.06643	141	127	560	595
Mmol_0874	hypothetical protein	-2.26	0.0568	0.08277	1367	1040	156	346
Mmol_0875	methyl-accepting chemotaxis sensory transducer	0.24	0.5948	0.1944	216	235	210	323
Mmol_0876	conserved hypothetical protein	-0.49	0.4846	0.1699	356	260	134	305
Mmol_0877	outer membrane assembly lipoprotein YfiO	1.88	0.03389	0.07766	31	58	158	172
Mmol_0878	pseudouridine synthase, RluA family	0.92	0.0432	0.08031	86	88	160	172
Mmol_0879	protein of unknown function DUF152	1.39	0.1014	0.09063	183	75	387	292
Mmol_0880	zinc/iron permease	-0.38	0.386	0.147	490	400	418	268
Mmol_0881	conserved hypothetical protein	0.44	0.4457	0.1608	176	93	175	190
Mmol_0882	MiaB-like tRNA modifying enzyme YliG	0.99	0.07061	0.08532	158	219	363	387
Mmol_0883	conserved hypothetical protein	-0.83	0.1448	0.09839	200	187	86	132
Mmol_0884	transcriptional regulator, TetR family	-1.73	0.1315	0.0957	335	454	124	112
Mmol_0885	efflux transporter, RND family, MFP subunit	0.29	0.3363	0.1351	299	267	385	306
Mmol_0886	transporter, hydrophobe/amphiphile efflux-1 (HAE1) family	0.40	0.2094	0.11	179	136	224	192
Mmol_0887	RND efflux system, outer membrane lipoprotein, NodT family	-0.80	0.01964	0.07175	774	712	458	393
Mmol_0888	hypothetical protein	-4.71	0.03709	0.0787	5309	6044	151	283
Mmol_0889	glutamyl-tRNA synthetase	1.25	0.058	0.08294	458	324	832	1030
Mmol_0890	RNA chaperone Hfq	-3.72	0.001103	0.05358	7161	7332	425	676
Mmol_0891	GTP-binding proten HflX	-0.69	0.007783	0.06345	2167	2094	1337	1298
Mmol_0892	HflK protein	0.48	0.3374	0.1354	952	706	945	1365
Mmol_0893	HflC protein	0.61	0.1409	0.09762	816	1145	1597	1392
Mmol_0894	histidyl-tRNA synthetase 2	1.77	0.002821	0.05679	291	271	965	957
Mmol_0895	adenylosuccinate synthetase	2.01	0.04853	0.08142	475	325	1772	1447
Mmol_0896	flavoprotein	1.80	0.09939	0.09037	253	243	769	965
Mmol_0897	dihydropteroate synthase DHPS	0.50	0.3553	0.1398	291	413	400	599
Mmol_0898	protein of unknown function DUF447	1.32	0.04331	0.08033	127	134	310	342
Mmol_0899	conserved hypothetical protein	2.32	0.03742	0.07879	57	68	332	293
Mmol_0900	OmpA/MotB domain protein	2.16	0.08659	0.08847	909	876	3575	4431
Mmol_0901	amidohydrolase	0.91	0.1753	0.1036	317	218	591	416
Mmol_0902	ubiquinone biosynthesis O-methyltransferase	0.82	0.2596	0.1192	284	143	380	374
Mmol_0903	HAD-superfamily hydrolase, subfamily IA, variant 3	1.65	0.2359	0.1147	213	183	789	456
Mmol_0904	recombination protein RecR	1.38	0.06214	0.08347	145	100	315	324
Mmol_0905	conserved hypothetical protein	-0.11	0.8405	0.2518	421	242	247	365
Mmol_0906	DNA polymerase III, subunits gamma and tau	0.86	0.2584	0.1189	173	263	486	307
Mmol_0907	response regulator receiver modulated metal dependent phosphohydrolase	0.01	0.9866	0.2832	104	58	67	96
Mmol_0908	PAS/PAC sensor signal transduction histidine kinase	0.61	0.1566	0.1006	96	71	113	143
Mmol_0909	two component transcriptional regulator, LuxR family	0.54	0.4598	0.1642	243	219	243	429
Mmol_0910	TPR repeat-containing protein	1.19	0.1504	0.09945	103	100	200	263
Mmol_0911	conserved hypothetical protein	0.04	0.8791	0.2604	154	117	136	142
Mmol_0912	CDP-glycerol:poly(glycerophosphate) glycerophosphotransferase	0.65	0.3116	0.1293	63	61	79	118
Mmol_0913	Asparagine synthase (glutamine-hydrolyzing)	0.05	0.8625	0.2567	116	88	95	117
Mmol_0914	cytidyltransferase-related domain protein	-0.15	0.4782	0.1685	181	150	139	159
Mmol_0915	WxcM domain protein	-0.84	0.1565	0.1005	351	324	146	232
Mmol_0916	Glutamine--scyllo-inositol transaminase	0.95	0.2013	0.1085	155	81	224	234
Mmol_0917	Methyltransferase type 11	0.32	0.4128	0.1531	178	172	186	252
Mmol_0918	Tetratricopeptide TPR_2 repeat protein	0.44	0.3443	0.1371	180	112	179	217
Mmol_0919	flagellin domain protein	-2.83	0.002983	0.05691	29699	29857	4439	3925
Mmol_0920	flagellar protein FlaG protein	-4.63	0.05644	0.08272	7038	8755	88	550
Mmol_0921	flagellar hook-associated 2 domain protein	-1.92	0.0309	0.07652	2483	2516	559	763
Mmol_0922	flagellar protein FliS	-2.33	0.09856	0.09026	5492	4171	843	1084
Mmol_0923	putative flagellar synthesis (flagellar regulon)	-2.67	0.04247	0.08013	4103	5218	406	1054
Mmol_0924	conserved hypothetical protein	-1.89	0.1124	0.09193	1783	2322	565	539
Mmol_0925	flagellar protein FhlB-like protein	-0.59	0.3065	0.1281	958	644	603	458
Mmol_0926	flagellar hook-basal body complex subunit FliE	0.77	0.3243	0.1321	602	373	1041	618
Mmol_0927	flagellar M-ring protein FliF	-0.08	0.6732	0.2124	427	352	382	354
Mmol_0928	flagellar motor switch protein FliG	-0.28	0.4572	0.1635	668	520	576	401
Mmol_0929	flagellar assembly protein FliH	-0.53	0.05038	0.08175	745	707	501	506
Mmol_0930	ATPase, FliI/YscN family	0.25	0.3688	0.143	636	488	721	617
Mmol_0931	flagellar export protein FliJ	0.54	0.02079	0.0721	392	361	540	557
Mmol_0932	flagellar hook-length control protein	0.19	0.6628	0.2098	434	341	352	529
Mmol_0933	flagellar basal body-associated protein FliL	0.83	0.4953	0.1723	143	114	129	330
Mmol_0934	flagellar motor switch protein FliM	1.25	0.03394	0.07767	258	177	489	547
Mmol_0935	flagellar motor switch protein FliN	0.07	0.8074	0.2444	405	573	517	513
Mmol_0936	flagellar biosynthesis protein FliO	1.22	0.2398	0.1154	133	161	422	262
Mmol_0937	flagellar biosynthetic protein FliP	0.68	0.1557	0.1004	78	86	118	146
Mmol_0938	flagellar biosynthetic protein FliQ	0.25	0.8449	0.2528	314	43	170	255
Mmol_0939	flagellar biosynthetic protein FliR	-0.69	0.1222	0.09371	185	215	125	123
Mmol_0940	flagellar hook-associated protein 3	-2.59	0.1206	0.09335	1715	2426	281	405
Mmol_0941	flagellar hook-associated protein FlgK	-2.36	0.02935	0.07588	2235	2409	450	457
Mmol_0942	flagellar rod assembly protein/muramidase FlgJ	0.26	0.3291	0.1333	289	268	300	366
Mmol_0943	flagellar P-ring protein	-0.11	0.4533	0.1626	458	519	428	476
Mmol_0944	flagellar L-ring protein	-0.63	0.414	0.1534	650	373	318	344
Mmol_0945	flagellar basal-body rod protein FlgG	-0.09	0.716	0.2228	675	819	614	786
Mmol_0946	flagellar basal-body rod protein FlgF	0.53	0.07207	0.08565	465	540	679	774
Mmol_0947	flagellar basal body FlaE domain protein	-0.00	0.995	0.285	462	743	556	647
Mmol_0948	flagellar hook capping protein	0.06	0.9436	0.2743	234	485	215	537
Mmol_0949	flagellar basal-body rod protein FlgC	-2.59	0.356	0.14	3196	1004	347	351
Mmol_0950	flagellar basal-body rod protein FlgB	-0.56	0.3456	0.1374	804	1211	726	636
Mmol_0951	flagella basal body P-ring formation protein FlgA	-0.65	0.1364	0.09673	978	821	675	468
Mmol_0952	anti-sigma-28 factor, FlgM	-6.05	0.07771	0.08685	26903	21008	143	579
Mmol_0953	FlgN family protein	-3.90	0.09972	0.09041	4768	6477	288	467
Mmol_0954	ATP-dependent DNA helicase RecQ	1.52	0.1462	0.09867	29	34	106	76
Mmol_0955	ABC transporter related	2.10	0.002635	0.05663	76	90	352	361
Mmol_0956	nitroreductase	1.45	0.02704	0.0749	154	120	381	368
Mmol_0957	GreA/GreB family elongation factor	0.63	0.24	0.1155	239	240	319	424
Mmol_0958	GMP synthase, large subunit	0.72	0.1013	0.09062	300	243	446	450
Mmol_0959	inosine-5'-monophosphate dehydrogenase	0.73	0.1139	0.0921	724	847	1437	1172
Mmol_0960	conserved hypothetical protein	-0.87	0.2903	0.1251	1159	1221	383	919
Mmol_0961	protein of unknown function UPF0125	1.64	0.1049	0.09106	34	14	63	91
Mmol_0962	cyclase/dehydrase	1.74	0.3488	0.1382	19	26	44	110
Mmol_0963	SsrA-binding protein	0.03	0.9101	0.2671	326	255	283	308
Mmol_0964	diguanylate cyclase/phosphodiesterase with PAS/PAC and GAF sensor(s)	0.50	0.3343	0.1346	200	161	209	303
Mmol_0965	transcriptional regulator, LysR family	-0.00	0.9954	0.285	44	23	32	34
Mmol_0966	5- methyltetrahydropteroyltriglutamate/homocysteine S-methyltransferase	3.09	0.1767	0.1038	426	213	3442	2015
Mmol_0967	hypothetical protein	-0.37	0.7009	0.2192	27	68	50	24
Mmol_0968	diguanylate cyclase with PAS/PAC and GAF sensors	-0.16	0.7058	0.2204	134	115	85	137
Mmol_0969	protein of unknown function DUF1255	2.23	0.03867	0.07916	208	67	720	571
Mmol_0970	protein of unknown function DUF520	-0.21	0.74	0.2286	1062	615	918	534
Mmol_0971	3-isopropylmalate dehydratase, large subunit	0.65	0.04696	0.08111	590	702	1072	952
Mmol_0972	Entericidin EcnAB	-0.40	0.634	0.2031	471	409	170	498
Mmol_0973	3-isopropylmalate dehydratase, small subunit	-0.64	0.4221	0.1552	602	1099	401	689
Mmol_0974	3-isopropylmalate dehydrogenase	1.13	0.07217	0.08568	267	204	516	516
Mmol_0975	aspartate-semialdehyde dehydrogenase	-0.03	0.7747	0.2368	754	669	672	718
Mmol_0976	conserved hypothetical protein	0.92	0.009212	0.0654	298	326	573	611
Mmol_0977	hypothetical protein	0.93	0.3938	0.1487	31	29	38	77
Mmol_0978	tRNA pseudouridine synthase A	2.36	0.09527	0.0898	43	65	320	238
Mmol_0979	Phosphoribosylanthranilate isomerase	2.49	0.05481	0.08248	110	19	417	308
Mmol_0980	tryptophan synthase, beta subunit	1.88	0.0637	0.08365	277	231	849	1020
Mmol_0981	tryptophan synthase, alpha subunit	2.14	0.007201	0.06273	151	111	604	551
Mmol_0982	acetyl-CoA carboxylase, carboxyl transferase, beta subunit	1.02	0.218	0.1114	366	401	635	923
Mmol_0983	FolC bifunctional protein	2.01	0.005829	0.06164	117	96	445	414
Mmol_0984	Sporulation domain protein	0.14	0.7557	0.2323	175	124	130	199
Mmol_0985	Colicin V production protein	0.59	0.01102	0.06724	149	152	223	229
Mmol_0986	amidophosphoribosyltransferase	0.61	0.2273	0.113	546	341	760	592
Mmol_0987	O-succinylhomoserine sulfhydrylase	-0.00	0.9985	0.2857	648	464	651	459
Mmol_0988	beta-lactamase domain protein	2.68	0.4768	0.1681	32	33	377	45
Mmol_0989	DNA gyrase, A subunit	1.83	0.2533	0.1179	164	113	647	339
Mmol_0990	phosphoserine aminotransferase	1.57	0.2226	0.1122	141	193	622	369
Mmol_0991	chorismate mutase	1.39	0.04342	0.08036	149	108	369	306
Mmol_0992	histidinol-phosphate aminotransferase	1.08	0.07839	0.08699	54	66	114	140
Mmol_0993	coenzyme PQQ biosynthesis protein A	-1.38	0.5685	0.1887	1257	162	443	103
Mmol_0994	coenzyme PQQ biosynthesis protein B	2.47	0.4522	0.1623	67	56	587	101
Mmol_0995	coenzyme PQQ biosynthesis protein C	3.62	0.471	0.1668	103	119	2525	221
Mmol_0996	coenzyme PQQ synthesis D	1.29	0.5428	0.183	119	205	667	126
Mmol_0997	coenzyme PQQ biosynthesis protein E	2.13	0.4146	0.1535	105	113	763	197
Mmol_0998	drug resistance transporter, Bcr/CflA subfamily	0.64	0.08866	0.08881	31	24	40	45
Mmol_0999	DoxX family protein	0.68	0.5895	0.1932	104	114	87	262
Mmol_1000	protein of unknown function DUF45	2.22	0.08816	0.08873	16	22	80	104
Mmol_1001	4Fe-4S ferredoxin iron-sulfur binding domain protein	0.13	0.6292	0.202	2270	3021	2723	3065
Mmol_1002	sulfate adenylyltransferase, large subunit	0.57	0.3775	0.145	343	556	821	513
Mmol_1003	Sulfate adenylyltransferase	0.16	0.4354	0.1583	236	286	312	272
Mmol_1004	adenylylsulfate reductase, thioredoxin dependent	0.98	0.0109	0.06713	264	228	469	500
Mmol_1005	conserved hypothetical protein	0.42	0.3422	0.1366	279	420	456	476
Mmol_1006	Ferredoxin--nitrite reductase	1.09	0.2983	0.1266	420	593	1387	771
Mmol_1007	protein of unknown function DUF81	-0.10	0.7352	0.2275	217	253	253	185
Mmol_1008	transcriptional regulator, LysR family	0.71	0.1442	0.09827	158	111	228	212
Mmol_1009	conserved hypothetical protein	0.19	0.7999	0.2426	72	47	43	93
Mmol_1010	protein of unknown function DUF853 NPT hydrolase putative	1.44	0.084	0.08803	78	77	193	228
Mmol_1011	protein of unknown function UPF0029	1.07	0.1634	0.1017	103	53	158	171
Mmol_1012	putative permease	0.76	0.1134	0.09204	102	130	220	175
Mmol_1013	protein of unknown function DUF344	-0.77	0.1942	0.1072	1152	1419	968	539
Mmol_1014	peptidase M48 Ste24p	0.21	0.2042	0.109	566	625	651	731
Mmol_1015	SH3 type 3 domain protein	-0.30	0.351	0.1388	692	676	477	635
Mmol_1016	putative Chase2 sensor protein	0.62	0.08369	0.08797	147	178	254	244
Mmol_1017	protein of unknown function DUF195	-0.59	0.1165	0.09241	351	353	255	211
Mmol_1018	molybdopterin converting factor, subunit 1	0.61	0.4555	0.1631	526	317	846	444
Mmol_1019	molybdopterin biosynthesis MoaE protein	-1.23	0.05765	0.08289	363	326	180	114
Mmol_1020	ATP-dependent protease-like protein	0.02	0.896	0.2641	233	264	258	244
Mmol_1021	RNA-binding S4 domain protein	-0.07	0.8304	0.2496	191	205	153	223
Mmol_1022	phosphoglucomutase/phosphomannomutase alpha/beta/alpha domain I	-0.28	0.3725	0.1439	185	145	151	120
Mmol_1023	putative transcriptional regulator	-0.44	0.6965	0.2181	43	41	9	52
Mmol_1024	mannose-1-phosphate guanylyltransferase/mannose-6-phosphate isomerase	1.69	0.1303	0.09545	125	79	269	389
Mmol_1025	GDP-mannose 4,6-dehydratase	-0.37	0.642	0.2048	718	426	261	628
Mmol_1026	NAD-dependent epimerase/dehydratase	0.94	0.3493	0.1383	133	183	211	397
Mmol_1027	DegT/DnrJ/EryC1/StrS aminotransferase	0.62	0.5654	0.188	182	249	188	473
Mmol_1028	ABC-2 type transporter	0.71	0.2884	0.1247	73	72	96	142
Mmol_1029	ABC transporter related	0.62	0.4415	0.1598	178	221	216	399
Mmol_1030	methyltransferase FkbM family	0.48	0.2853	0.1241	134	124	155	207
Mmol_1031	glycosyl transferase family 11	0.03	0.9535	0.2764	241	224	179	294
Mmol_1032	Methyltransferase type 12	1.50	0.02711	0.07493	169	107	422	364
Mmol_1033	glycosyl transferase family 2	-0.83	0.2845	0.1239	177	108	59	102
Mmol_1034	glycosyl transferase family 2	0.82	0.05065	0.0818	51	46	90	80
Mmol_1035	rhamnosyltransferase	-0.76	0.3157	0.1302	95	66	28	67
Mmol_1036	glycosyl transferase family 2	-0.28	0.1015	0.09064	139	130	112	110
Mmol_1037	NAD-dependent epimerase/dehydratase	0.79	0.07131	0.08548	112	146	242	203
Mmol_1038	sugar transferase	1.74	0.06016	0.08322	45	33	144	117
Mmol_1039	polysaccharide biosynthesis protein CapD	1.30	0.06325	0.0836	102	65	231	182
Mmol_1040	phosphoribosyltransferase	1.74	0.003642	0.05845	46	56	166	177
Mmol_1041	ATP-dependent transcriptional regulator, MalT-like, LuxR family	-3.91	0.0027	0.05669	6895	6665	269	632
Mmol_1042	ribonuclease R	-2.61	0.09538	0.08982	1681	2172	301	329
Mmol_1043	RNA methyltransferase, TrmH family, group 3	-2.33	0.1066	0.09126	1525	2002	349	353
Mmol_1044	malate/quinone oxidoreductase	0.69	0.03821	0.07902	87	102	162	144
Mmol_1045	FHA domain containing protein	1.42	0.2037	0.109	65	59	202	132
Mmol_1046	hypothetical protein	0.72	0.1839	0.1052	108	90	187	141
Mmol_1047	cyclic nucleotide-binding protein	1.60	0.1051	0.09108	91	101	258	326
Mmol_1048	protein of unknown function DUF81	0.49	0.2541	0.1181	33	44	47	63
Mmol_1049	diguanylate cyclase/phosphodiesterase with PAS/PAC and Chase sensor(s)	-0.08	0.9093	0.267	128	74	61	130
Mmol_1050	putative nitric-oxide reductase subunit C	0.38	0.6303	0.2023	358	197	482	240
Mmol_1051	Nitric-oxide reductase	0.77	0.4004	0.1502	222	221	494	264
Mmol_1052	cytochrome c oxidase subunit III	1.08	0.07391	0.08606	44	37	95	78
Mmol_1053	conserved hypothetical protein	0.13	0.8856	0.2618	97	44	107	47
Mmol_1054	ATPase associated with various cellular activities AAA_5	1.03	0.1758	0.1037	174	97	329	223
Mmol_1055	von Willebrand factor type A	0.59	0.2311	0.1138	83	56	104	106
Mmol_1056	transcriptional regulator, Crp/Fnr family	1.29	0.2061	0.1094	41	10	54	71
Mmol_1057	conserved hypothetical protein	0.59	0.1211	0.09346	38	42	66	56
Mmol_1058	protein of unknown function DUF59	0.78	0.2009	0.1084	115	95	153	210
Mmol_1059	electron transport protein SCO1/SenC	0.58	0.5129	0.1763	106	168	277	133
Mmol_1060	protein of unknown function DUF323	-0.13	0.7529	0.2317	112	166	146	108
Mmol_1061	nitrite reductase, copper-containing	-0.10	0.9023	0.2654	396	535	639	226
Mmol_1062	transcriptional regulator, BadM/Rrf2 family	0.44	0.553	0.1853	141	169	144	278
Mmol_1063	oxidoreductase FAD/NAD(P)-binding domain protein	0.06	0.9089	0.2669	28	44	29	46
Mmol_1064	diguanylate cyclase/phosphodiesterase	-1.30	0.000257	0.05358	153	152	63	61
Mmol_1066	histidine kinase	0.02	0.9711	0.28	116	58	74	103
Mmol_1067	two component transcriptional regulator, LuxR family	1.19	0.03562	0.07824	35	51	91	105
Mmol_1068	TonB-dependent receptor	1.01	0.2152	0.1109	14	19	41	27
Mmol_1069	conserved hypothetical protein	2.56	0.2511	0.1175	8	21	122	57
Mmol_1070	conserved hypothetical protein	2.52	0.02548	0.07416	3	10	41	34
Mmol_1071	general secretion pathway protein G	1.33	0.3085	0.1285	26	33	99	51
Mmol_1072	type II secretion system protein	3.15	0.1974	0.1078	0	9	58	29
Mmol_1073	type II secretion system protein E	2.18	0.1916	0.1067	12	11	69	42
Mmol_1074	hypothetical protein	1.29	0.3293	0.1334	6	7	11	23
Mmol_1075	conserved hypothetical protein	1.71	0.1749	0.1035	21	4	41	43
Mmol_1076	putative transmembrane protein	0.69	0.444	0.1604	40	12	45	40
Mmol_1077	conserved hypothetical protein	0.60	0.09025	0.08906	16	13	24	21
Mmol_1078	type II and III secretion system protein	0.26	0.5861	0.1925	30	31	29	45
Mmol_1079	conserved hypothetical protein	1.59	0.2941	0.1258	0	19	28	29
Mmol_1080	type II secretion system protein G	0.65	0.4779	0.1684	14	48	46	52
Mmol_1081	conserved hypothetical protein	2.13	0.2485	0.117	0	19	27	60
Mmol_1082	7-cyano-7-deazaguanine reductase	1.59	0.3971	0.1494	50	62	88	253
Mmol_1083	chromosome segregation protein SMC	2.81	0.1075	0.09137	29	19	200	145
Mmol_1084	ZipA FtsZ-binding region	1.88	0.01646	0.07058	115	72	368	320
Mmol_1085	DNA ligase, NAD-dependent	1.70	0.06416	0.08371	114	102	381	324
Mmol_1086	3'(2'),5'-bisphosphate nucleotidase	1.23	0.05911	0.08309	180	120	367	342
Mmol_1087	Tetratricopeptide domain protein	0.71	0.2467	0.1167	203	240	300	427
Mmol_1088	oxidoreductase molybdopterin binding	0.13	0.8236	0.248	152	145	113	212
Mmol_1089	Ferric reductase domain protein transmembrane component domain	-0.49	0.2711	0.1213	250	200	126	194
Mmol_1090	DoxX family protein	-1.39	0.1016	0.09065	113	147	55	43
Mmol_1091	conserved hypothetical protein	-1.49	0.1433	0.0981	536	381	141	184
Mmol_1092	globin	0.18	0.6904	0.2166	71	118	114	100
Mmol_1093	conserved hypothetical protein	0.25	0.6968	0.2182	57	47	43	81
Mmol_1094	diguanylate cyclase/phosphodiesterase with extracellular sensor	0.68	0.3135	0.1297	56	38	59	93
Mmol_1095	diguanylate cyclase with PAS/PAC and GAF sensors	1.78	0.02199	0.07242	54	51	177	189
Mmol_1096	transcriptional regulator, TetR family	-0.83	0.1701	0.1028	93	69	50	41
Mmol_1097	conserved hypothetical protein	-0.83	0.2953	0.126	14	23	12	8
Mmol_1098	conserved hypothetical protein	0.67	0.1791	0.1042	14	18	30	22
Mmol_1099	short-chain dehydrogenase/reductase SDR	0.17	0.8372	0.2511	13	28	15	31
Mmol_1100	Alcohol dehydrogenase GroES domain protein	1.86	0.1692	0.1027	8	4	29	18
Mmol_1101	transcriptional regulator, TetR family	1.52	0.08541	0.08827	37	23	98	73
Mmol_1102	von Willebrand factor, type A	0.65	0.4273	0.1563	11	21	18	33
Mmol_1103	conserved hypothetical protein	0.54	0.6889	0.2162	10	13	7	27
Mmol_1104	von Willebrand factor type A	1.24	0.4977	0.1729	17	21	19	73
Mmol_1105	MxaA protein, putative	0.09	0.8408	0.2519	6	10	8	9
Mmol_1106	conserved hypothetical protein	0.43	0.2355	0.1146	16	13	17	22
Mmol_1107	ATPase associated with various cellular activities AAA_3	1.06	0.1402	0.09749	5	11	19	15
Mmol_1108	hypothetical protein	0.42	0.5668	0.1883	166	195	165	318
Mmol_1109	transcriptional regulator, TetR family	0.41	0.6428	0.2049	142	71	89	194
Mmol_1110	histone family protein DNA-binding protein	1.99	0.291	0.1252	155	188	430	934
Mmol_1111	hypothetical protein	-0.67	0.7731	0.2364	0	40	10	14
Mmol_1112	Rhodanese domain protein	1.27	0.1625	0.1016	5	12	17	26
Mmol_1113	major facilitator superfamily MFS_1	0.14	0.553	0.1853	38	49	51	45
Mmol_1114	Pirin domain protein	0.22	0.4703	0.1666	80	80	81	105
Mmol_1115	YceI family protein	0.97	0.5352	0.1813	19	20	18	61
Mmol_1116	YceI family protein	0.65	0.4957	0.1724	10	37	31	42
Mmol_1117	cytochrome B561	1.60	0.1093	0.09158	5	17	30	37
Mmol_1118	transcriptional regulator, LysR family	1.39	0.0284	0.07549	25	18	53	62
Mmol_1120	putative exonuclease RdgC	0.47	0.554	0.1855	12	10	21	10
Mmol_1121	hypothetical protein	2.12	0.4249	0.1558	0	26	93	21
Mmol_1122	protein of unknown function DUF1282	-1.97	0.07072	0.08535	286	269	41	100
Mmol_1123	Rieske (2Fe-2S) domain protein	-1.48	0.1412	0.09768	180	120	38	69
Mmol_1124	protein of unknown function DUF59	-1.68	0.1644	0.1019	188	273	74	69
Mmol_1125	SUF system FeS assembly protein, NifU family	-2.06	0.06273	0.08354	128	148	14	51
Mmol_1126	cysteine desulfurase, SufS subfamily	-2.01	0.04709	0.08114	185	214	53	46
Mmol_1127	FeS assembly protein SufD	-0.54	0.02251	0.07254	361	348	246	241
Mmol_1128	FeS assembly ATPase SufC	-0.85	0.0883	0.08875	980	826	531	472
Mmol_1129	FeS assembly protein SufB	-2.43	0.09252	0.0894	3259	2327	329	707
Mmol_1131	conserved hypothetical protein	-0.25	0.2083	0.1098	109	124	104	92
Mmol_1132	HAD-superfamily subfamily IIA hydrolase like protein	-0.30	0.3186	0.1308	225	283	226	186
Mmol_1133	conserved hypothetical protein	-0.16	0.8653	0.2574	475	651	241	770
Mmol_1134	beta-lactamase domain protein	2.40	0.2209	0.1119	63	104	578	309
Mmol_1135	hydrolase, TatD family	1.17	0.1463	0.09868	99	151	231	331
Mmol_1136	type IV pilus assembly PilZ	1.77	0.07862	0.08703	125	115	372	448
Mmol_1137	DNA polymerase III, delta prime subunit	2.03	0.09917	0.09034	53	23	127	184
Mmol_1138	thymidylate kinase	2.95	0.1615	0.1014	46	54	476	300
Mmol_1139	aminodeoxychorismate lyase	2.55	0.1457	0.09857	17	30	169	109
Mmol_1140	aminodeoxychorismate lyase	3.57	0.01026	0.06653	6	33	222	255
Mmol_1141	3-oxoacyl-(acyl-carrier-protein) synthase 2	2.55	0.005489	0.0613	204	254	1391	1304
Mmol_1142	acyl carrier protein	0.16	0.8731	0.2591	942	1077	555	1695
Mmol_1143	3-oxoacyl-(acyl-carrier-protein) reductase	1.75	0.05408	0.08237	313	148	872	675
Mmol_1144	malonyl CoA-acyl carrier protein transacylase	2.17	0.1406	0.09756	125	126	662	465
Mmol_1145	3-oxoacyl-(acyl-carrier-protein) synthase III	3.33	0.1717	0.103	53	44	618	371
Mmol_1146	fatty acid/phospholipid synthesis protein PlsX	2.76	0.05934	0.08312	34	33	247	210
Mmol_1147	ribosomal protein L32	2.79	0.1445	0.09832	518	585	4569	3057
Mmol_1148	protein of unknown function DUF177	-0.80	0.2397	0.1154	233	158	79	146
Mmol_1149	acetyl-CoA carboxylase, biotin carboxylase	3.31	0.1007	0.09054	85	72	901	673
Mmol_1150	oxaloacetate decarboxylase alpha subunit	1.22	0.06093	0.08332	330	311	702	797
Mmol_1151	maf protein	0.73	0.3865	0.1471	9	28	35	27
Mmol_1152	conserved hypothetical protein	1.40	0.01088	0.06712	70	79	189	204
Mmol_1153	Uroporphyrin-III C/tetrapyrrole (Corrin/Porphyrin) methyltransferase	0.85	0.1015	0.09063	74	48	121	102
Mmol_1154	Ribonuclease H	1.85	0.01759	0.07104	94	66	308	269
Mmol_1155	lipid-A-disaccharide synthase	1.50	0.04132	0.07985	109	97	310	273
Mmol_1156	acyl-(acyl-carrier-protein)--UDP-N- acetylglucosamine O-acyltransferase	2.18	0.01316	0.06884	75	113	456	403
Mmol_1157	beta-hydroxyacyl-(acyl-carrier-protein) dehydratase FabZ	0.81	0.1093	0.09158	108	164	216	259
Mmol_1158	UDP-3-O-(3-hydroxymyristoyl) glucosamine N-acyltransferase	1.90	0.1854	0.1054	232	217	1025	655
Mmol_1159	outer membrane chaperone Skp (OmpH)	0.74	0.5372	0.1818	280	357	291	771
Mmol_1160	outer membrane protein assembly complex, YaeT protein	2.77	0.02107	0.07217	71	77	524	490
Mmol_1161	membrane-associated zinc metalloprotease	1.77	0.05373	0.08231	39	22	102	107
Mmol_1162	1-deoxy-D-xylulose 5-phosphate reductoisomerase	2.72	0.1809	0.1046	72	56	529	317
Mmol_1163	phosphatidate cytidylyltransferase	1.37	0.02202	0.07242	75	53	174	160
Mmol_1164	undecaprenyl diphosphate synthase	2.52	0.01364	0.06914	70	52	371	336
Mmol_1165	ribosome recycling factor	2.75	0.0424	0.08012	96	113	659	751
Mmol_1166	uridylate kinase	2.54	0.1226	0.09381	193	81	637	959
Mmol_1167	translation elongation factor Ts	3.27	0.0235	0.0731	151	90	1243	1094
Mmol_1168	ribosomal protein S2	3.02	0.000582	0.05358	168	215	1538	1584
Mmol_1169	putative signal transduction protein	1.01	0.1308	0.09555	375	261	545	740
Mmol_1170	methionine aminopeptidase, type I	1.46	0.1752	0.1036	312	264	943	644
Mmol_1171	UTP-GlnB uridylyltransferase, GlnD	-0.09	0.491	0.1714	176	175	153	175
Mmol_1172	protein of unknown function DUF861 cupin_3	-0.24	0.7333	0.227	642	386	276	592
Mmol_1173	protein of unknown function DUF861 cupin_3	4.01	0.08531	0.08825	182	142	2279	2948
Mmol_1174	peptide deformylase	0.92	0.1178	0.0927	316	343	563	687
Mmol_1175	methylthioadenosine phosphorylase	0.16	0.1916	0.1067	218	199	238	228
Mmol_1176	squalene synthase HpnC	0.92	0.1582	0.1008	110	69	141	197
Mmol_1177	squalene synthase HpnD	2.06	0.2063	0.1094	33	11	65	121
Mmol_1178	squalene-associated FAD-dependent desaturase	1.40	0.1102	0.09169	29	47	85	118
Mmol_1179	DNA repair protein RadA	1.48	0.03861	0.07914	56	63	177	156
Mmol_1180	alanine racemase	1.62	0.1661	0.1022	83	51	251	162
Mmol_1181	replicative DNA helicase	1.46	0.007344	0.06283	122	152	392	363
Mmol_1182	ribosomal protein L9	0.21	0.4081	0.152	1162	915	1209	1200
Mmol_1183	ribosomal protein S18	1.19	0.2322	0.114	302	950	1364	1499
Mmol_1184	single-strand binding protein/primosomal replication protein N	2.21	0.08639	0.08843	367	550	2410	1830
Mmol_1185	ribosomal protein S6	2.27	0.1141	0.09212	515	579	3023	2252
Mmol_1186	excinuclease ABC, B subunit	0.04	0.8839	0.2615	168	177	200	153
Mmol_1187	TPR repeat-containing protein	2.28	0.2118	0.1104	182	88	461	849
Mmol_1188	aminotransferase class I and II	2.13	0.1055	0.09113	91	70	302	404
Mmol_1189	hypothetical protein	0.26	0.411	0.1527	121	89	129	123
Mmol_1190	serine/threonine protein kinase	1.97	0.2506	0.1174	22	18	103	54
Mmol_1191	conserved hypothetical protein	2.97	0.1417	0.09779	6	5	52	34
Mmol_1192	type II secretion system protein E	0.15	0.6212	0.2003	184	148	159	208
Mmol_1193	type II secretion system protein	-0.13	0.6402	0.2044	142	112	102	130
Mmol_1194	hypothetical protein	1.18	0.2887	0.1248	54	40	76	137
Mmol_1195	general secretion pathway protein H	1.26	0.1414	0.09773	520	457	1338	1005
Mmol_1196	mannose-sensitive hemagglutinin a	0.27	0.718	0.2233	2208	1126	2625	1392
Mmol_1197	general secretion pathway protein H	-0.01	0.9666	0.2791	324	288	320	290
Mmol_1198	conserved hypothetical protein	1.39	0.002285	0.05627	50	44	126	121
Mmol_1199	general secretion pathway protein H	0.85	0.1527	0.09988	33	55	84	75
Mmol_1200	conserved hypothetical protein	1.03	0.1708	0.1029	72	34	116	102
Mmol_1201	conserved hypothetical protein	0.31	0.1361	0.09666	127	121	146	163
Mmol_1202	conserved hypothetical protein	0.29	0.3669	0.1425	108	86	104	134
Mmol_1203	putative mannose-sensitive agglutinin (MSHA) biogenesis protein MshI	0.26	0.4251	0.1559	115	83	108	130
Mmol_1204	putative mannose-sensitive agglutinin (MSHA) biogenesis protein MshI	2.52	0.04337	0.08035	15	18	103	89
Mmol_1205	putative mannose-sensitive agglutinin (MSHA) biogenesis protein MshJ	1.03	0.1885	0.1061	23	45	70	69
Mmol_1206	hypothetical protein	0.26	0.5582	0.1864	83	121	100	144
Mmol_1207	type II and III secretion system protein	0.85	0.1846	0.1053	103	112	221	167
Mmol_1208	general secretion pathway protein, ATPase	0.59	0.2938	0.1257	79	83	102	144
Mmol_1209	Tetratricopeptide TPR_2 repeat protein	-0.83	0.0786	0.08703	162	183	95	99
Mmol_1210	heavy metal translocating P-type ATPase	-1.51	0.01961	0.07174	360	412	111	159
Mmol_1211	protein of unknown function DUF808	2.43	0.01897	0.07154	12	25	91	108
Mmol_1212	conserved hypothetical protein	1.14	0.001817	0.05558	40	42	92	91
Mmol_1213	lipolytic protein G-D-S-L family	0.36	0.1392	0.09729	83	72	101	99
Mmol_1214	Pyrrolo-quinoline quinone	0.35	0.5348	0.1813	164	176	164	271
Mmol_1215	conserved hypothetical protein	-0.02	0.8405	0.2519	52	59	56	54
Mmol_1216	conserved hypothetical protein	1.65	0.04908	0.08152	35	24	95	94
Mmol_1217	ATP-dependent helicase HrpA	1.84	0.02754	0.07512	86	93	335	308
Mmol_1218	putative PAS/PAC sensor protein	-1.26	0.1751	0.1036	81	106	59	18
Mmol_1219	diguanylate cyclase/phosphodiesterase	-0.24	0.616	0.1991	52	60	60	35
Mmol_1220	conserved hypothetical protein	2.74	0.05145	0.08194	24	0	70	90
Mmol_1221	transcriptional regulator, LysR family	1.26	0.01546	0.07013	60	57	138	146
Mmol_1222	potassium efflux system protein	1.15	0.2473	0.1168	50	39	76	123
Mmol_1223	hypothetical protein	1.42	0.2276	0.1131	50	21	69	123
Mmol_1224	diguanylate cyclase	-0.09	0.2298	0.1136	204	216	199	193
Mmol_1225	multi-sensor signal transduction histidine kinase	-0.36	0.5368	0.1817	127	83	58	105
Mmol_1226	response regulator receiver protein	0.07	0.9569	0.2771	7	50	24	37
Mmol_1227	response regulator receiver modulated diguanylate cyclase/phosphodiesterase	0.29	0.6943	0.2176	54	91	59	119
Mmol_1228	conserved hypothetical protein	0.21	0.5536	0.1854	176	224	196	267
Mmol_1229	conserved hypothetical protein	0.98	0.01741	0.07097	147	130	277	269
Mmol_1230	conserved hypothetical protein	-1.66	0.06623	0.08425	1765	1723	687	417
Mmol_1231	RNA polymerase, sigma-24 subunit, ECF subfamily	-1.09	0.2509	0.1175	506	726	450	130
Mmol_1232	conserved hypothetical protein	-1.38	0.2463	0.1166	104	179	47	61
Mmol_1233	hypothetical protein	-0.90	0.474	0.1675	210	82	95	61
Mmol_1234	conserved hypothetical protein	-2.02	0.2076	0.1096	117	198	35	42
Mmol_1235	GTP-binding protein HSR1-related	1.58	0.3119	0.1293	101	64	339	156
Mmol_1236	UvrD/REP helicase	1.14	0.06495	0.08391	40	44	86	99
Mmol_1237	ABC transporter related	0.67	0.1781	0.1041	68	106	150	128
Mmol_1238	Phosphatidylglycerol--membrane-oligosaccharide glycerophosphotransferase	1.79	0.04588	0.08089	9	18	49	45
Mmol_1239	glycosyl transferase family 2	1.83	0.04274	0.0802	40	31	140	118
Mmol_1240	putative beta (1-6) glucan synthase	2.10	0.1241	0.09414	26	38	162	115
Mmol_1241	conserved hypothetical protein	1.87	0.0159	0.07033	36	55	171	160
Mmol_1242	YdjC family protein	2.14	0.03384	0.07764	133	95	542	461
Mmol_1243	GtrA-like protein	1.63	0.3678	0.1428	14	23	32	85
Mmol_1244	glycosyl transferase family 2	0.58	0.03836	0.07907	173	184	257	278
Mmol_1245	conserved hypothetical protein	1.28	0.1737	0.1033	49	46	96	135
Mmol_1246	conserved hypothetical protein	1.15	0.5895	0.1932	111	127	71	458
Mmol_1247	alkyl hydroperoxide reductase/ Thiol specific antioxidant/ Mal allergen	1.41	0.2618	0.1196	15	39	49	95
Mmol_1248	chemotaxis phosphatase, CheZ	-0.77	0.1179	0.09274	1110	936	619	583
Mmol_1249	response regulator receiver protein	-0.42	0.1528	0.0999	1098	950	742	787
Mmol_1250	response regulator receiver modulated CheB methylesterase	1.00	0.01704	0.07082	155	146	304	302
Mmol_1251	CheD, stimulates methylation of MCP protein	1.67	0.006711	0.06239	65	57	201	189
Mmol_1252	MCP methyltransferase, CheR-type	-0.28	0.5934	0.1941	287	426	223	365
Mmol_1253	formaldehyde-activating enzyme	0.49	0.2701	0.1211	2161	3296	4284	3395
Mmol_1254	methyl-accepting chemotaxis sensory transducer with Pas/Pac sensor	0.27	0.3076	0.1283	865	857	944	1127
Mmol_1255	methyl-accepting chemotaxis sensory transducer	0.13	0.6146	0.1988	347	269	310	363
Mmol_1256	methyl-accepting chemotaxis sensory transducer with Pas/Pac sensor	-0.97	0.04213	0.08005	472	542	220	297
Mmol_1257	CheW protein	-0.28	0.5427	0.183	796	528	466	622
Mmol_1258	CheA signal transduction histidine kinase	-0.87	0.1029	0.09081	1132	925	520	603
Mmol_1259	response regulator receiver protein	-1.96	0.122	0.09368	2752	1897	439	753
Mmol_1260	conserved hypothetical protein	1.47	0.05235	0.08209	231	294	793	660
Mmol_1261	OmpA/MotB domain protein	0.14	0.3831	0.1463	307	356	361	372
Mmol_1262	flagellar motor protein MotA	0.33	0.4537	0.1627	469	326	416	582
Mmol_1263	hypothetical protein	-7.07	0.3435	0.1369	117	463	0	4
Mmol_1264	hypothetical protein	-1.84	0.01349	0.06905	288	303	69	96
Mmol_1265	flagellar transcriptional activator FlhC	-3.11	0.02042	0.07199	3581	3539	293	533
Mmol_1266	flagellar transcriptional activator	-3.37	0.0685	0.08482	10826	8557	666	1214
Mmol_1267	flagellar biosynthetic protein FlhB	-0.40	0.2144	0.1108	230	201	186	141
Mmol_1268	flagellar biosynthesis protein FlhA	0.02	0.9212	0.2695	240	202	218	229
Mmol_1269	GTP-binding signal recognition particle SRP54 G- domain protein	0.08	0.428	0.1565	193	211	214	212
Mmol_1270	MotR	-0.46	0.3245	0.1321	111	153	79	113
Mmol_1271	RNA polymerase, sigma 28 subunit, FliA/WhiG	0.93	0.213	0.1106	92	143	178	270
Mmol_1272	MotA/TolQ/ExbB proton channel	0.55	0.2166	0.1112	124	131	165	208
Mmol_1273	OmpA/MotB domain protein	0.80	0.2672	0.1206	128	109	248	165
Mmol_1274	hypothetical protein	-3.54	0.1273	0.09484	640	413	13	76
Mmol_1275	hypothetical protein	-2.07	0.2992	0.1268	18	42	6	8
Mmol_1276	Propeptide PepSY amd peptidase M4	2.11	0.4557	0.1632	632	585	873	4401
Mmol_1277	GTP-binding protein TypA	3.42	0.06296	0.08357	45	37	486	403
Mmol_1278	DEAD/DEAH box helicase domain protein	0.38	0.4532	0.1626	148	219	287	192
Mmol_1279	DEAD/DEAH box helicase domain protein	-0.31	0.3147	0.13	303	341	221	296
Mmol_1280	globin	-0.32	0.5769	0.1905	1002	1681	1047	1104
Mmol_1281	phosphoribosylglycinamide formyltransferase 2	-0.18	0.4027	0.1507	737	618	605	589
Mmol_1282	two component, sigma54 specific, transcriptional regulator, Fis family	2.62	0.01047	0.06673	211	117	947	1071
Mmol_1283	TonB-dependent receptor	1.21	0.1826	0.1049	808	581	1288	1921
Mmol_1284	protein of unknown function DUF214	2.07	0.1313	0.09566	54	44	242	173
Mmol_1285	ABC transporter related	2.46	0.1073	0.09134	82	71	483	362
Mmol_1286	Arylesterase	2.30	0.01467	0.06972	13	25	99	90
Mmol_1287	tRNA(Ile)-lysidine synthetase	1.40	0.1404	0.09753	67	37	165	111
Mmol_1288	acetyl-CoA carboxylase, carboxyl transferase, alpha subunit	0.46	0.6127	0.1984	325	248	239	551
Mmol_1289	DNA polymerase III, alpha subunit	0.38	0.0443	0.08055	180	164	229	218
Mmol_1290	CheA signal transduction histidine kinase	0.82	0.004313	0.05973	148	138	259	249
Mmol_1291	methyl-accepting chemotaxis sensory transducer	0.78	0.1217	0.09359	154	174	254	311
Mmol_1292	CheW protein	0.08	0.2732	0.1217	164	163	178	169
Mmol_1293	response regulator receiver protein	-0.01	0.9884	0.2836	208	217	129	294
Mmol_1294	response regulator receiver protein	-1.57	0.03601	0.07836	560	501	169	189
Mmol_1295	domain of unknown function DUF1745	0.63	0.1792	0.1043	88	77	144	112
Mmol_1296	Redoxin domain protein	3.25	0.1959	0.1075	135	402	1794	3319
Mmol_1297	RDD domain containing protein	-1.24	0.1333	0.09607	72	102	22	51
Mmol_1298	YbaK/prolyl-tRNA synthetase associated region	0.06	0.8694	0.2583	142	141	121	174
Mmol_1299	conserved hypothetical protein	0.34	0.4511	0.1621	119	138	133	194
Mmol_1300	putative RNA methylase	0.65	0.1884	0.106	158	147	212	269
Mmol_1301	spermidine synthase	1.10	0.06807	0.08471	80	81	163	182
Mmol_1302	ribonuclease II	0.77	0.289	0.1248	177	176	241	364
Mmol_1303	protein of unknown function UPF0061	0.48	0.2235	0.1123	128	97	177	138
Mmol_1304	ferric uptake regulator, Fur family	1.93	0.1629	0.1016	23	19	99	66
Mmol_1305	cobalamin synthesis protein P47K	0.16	0.586	0.1925	72	99	89	102
Mmol_1306	methyltransferase type 11	1.05	0.155	0.1003	154	109	226	318
Mmol_1307	hydroxyacylglutathione hydrolase	3.02	0.01403	0.06937	60	56	462	486
Mmol_1308	Lytic transglycosylase catalytic	1.64	0.04563	0.08084	91	78	246	284
Mmol_1309	extracellular solute-binding protein family 5	1.99	0.03649	0.07851	44	22	138	127
Mmol_1310	binding-protein-dependent transport systems inner membrane component	1.49	0.1699	0.1028	66	89	260	175
Mmol_1311	binding-protein-dependent transport systems inner membrane component	2.06	0.2664	0.1204	36	24	173	84
Mmol_1312	short-chain dehydrogenase/reductase SDR	2.55	0.02562	0.07423	93	101	549	593
Mmol_1313	major facilitator superfamily MFS_1	0.07	0.8883	0.2624	30	19	20	31
Mmol_1314	alpha/beta hydrolase fold protein	0.56	0.2447	0.1163	28	44	56	49
Mmol_1315	short-chain dehydrogenase/reductase SDR	-1.13	0.1746	0.1035	53	38	22	19
Mmol_1316	transcriptional regulator, TetR family	-1.19	0.03752	0.07882	141	131	59	60
Mmol_1317	PpiC-type peptidyl-prolyl cis-trans isomerase	2.14	0.2734	0.1217	102	98	287	602
Mmol_1318	histone family protein DNA-binding protein	0.44	0.393	0.1485	3813	6605	6161	8020
Mmol_1319	ATP-dependent protease La	-0.33	0.6364	0.2036	863	949	429	1010
Mmol_1320	ATP-dependent Clp protease, ATP-binding subunit ClpX	0.37	0.416	0.1538	450	530	519	749
Mmol_1321	ATP-dependent Clp protease, proteolytic subunit ClpP	0.30	0.7584	0.233	1517	958	821	2221
Mmol_1322	trigger factor	1.72	0.3179	0.1307	322	371	706	1574
Mmol_1323	putative serine-rich protein	-0.02	0.9759	0.281	66	69	45	88
Mmol_1324	hypothetical protein	0.17	0.8111	0.2452	47	70	43	90
Mmol_1325	two component transcriptional regulator, winged helix family	1.73	0.1933	0.107	35	26	79	127
Mmol_1326	histidine kinase	0.81	0.1383	0.0971	64	40	80	102
Mmol_1327	conserved hypothetical protein	-0.61	0.611	0.198	886	300	400	377
Mmol_1328	outer membrane efflux protein	0.55	0.03052	0.07637	91	87	127	135
Mmol_1329	conserved hypothetical protein	1.44	0.1565	0.1006	39	65	172	114
Mmol_1330	acriflavin resistance protein	1.17	0.08044	0.08738	46	31	85	90
Mmol_1331	transcriptional coactivator/pterin dehydratase	1.60	0.06516	0.08397	127	80	310	317
Mmol_1332	aspartate/glutamate/uridylate kinase	1.01	0.3389	0.1358	178	115	203	391
Mmol_1333	para-aminobenzoate synthase, subunit I	1.10	0.3214	0.1314	136	114	188	349
Mmol_1334	H4MPT-linked C1 transfer pathway protein	0.66	0.2704	0.1212	325	244	363	533
Mmol_1335	protein of unknown function DUF201	1.33	0.302	0.1273	76	69	126	240
Mmol_1336	histidine biosynthesis protein	1.05	0.2084	0.1098	18	48	61	78
Mmol_1337	6-phospho 3-hexuloisomerase	5.27	0.1942	0.1072	26	21	640	1208
Mmol_1338	Orotidine 5'-phosphate decarboxylase	3.79	0.006096	0.06189	1801	1402	22156	22140
Mmol_1339	transaldolase	3.35	0.1208	0.09339	207	245	1913	2720
Mmol_1340	histidine kinase	-0.03	0.8943	0.2637	37	29	30	35
Mmol_1341	two component transcriptional regulator, winged helix family	-0.21	0.3709	0.1435	53	44	40	43
Mmol_1342	triphosphoribosyl-dephospho-CoA protein	1.49	0.01835	0.07132	59	46	152	146
Mmol_1343	alpha-L-glutamate ligase, RimK family	2.06	0.08867	0.08881	69	49	281	215
Mmol_1344	methenyltetrahydromethanopterin cyclohydrolase	1.06	0.154	0.1001	389	300	605	834
Mmol_1345	protein of unknown function DUF201	1.05	0.01101	0.06723	223	194	448	414
Mmol_1346	Methylene-tetrahydromethanopterin dehydrogenase	2.09	0.007178	0.06272	295	198	1089	1013
Mmol_1347	beta-ribofuranosylaminobenzene 5'-phosphate synthase family	0.70	0.1482	0.09905	491	324	615	711
Mmol_1348	phosphoenolpyruvate synthase	0.76	0.1362	0.09667	524	482	934	765
Mmol_1349	protein of unknown function DUF299	1.16	0.3165	0.1304	270	281	431	803
Mmol_1350	glutathione peroxidase	0.22	0.8425	0.2523	373	166	147	483
Mmol_1351	Camphor resistance CrcB protein	-0.90	0.5083	0.1752	514	177	106	263
Mmol_1352	glycogen/starch synthase, ADP-glucose type	0.56	0.2383	0.1152	227	186	260	350
Mmol_1353	Exonuclease RNase T and DNA polymerase III	0.28	0.4952	0.1723	231	317	277	388
Mmol_1354	Ste24 endopeptidase	1.41	0.05892	0.08306	192	108	447	353
Mmol_1355	conserved hypothetical protein	-1.03	0.08138	0.08755	2133	2076	1186	881
Mmol_1356	ribosome small subunit-dependent GTPase A	-0.76	0.303	0.1275	274	428	223	192
Mmol_1357	Histone deacetylase	3.47	0.09567	0.08986	6	12	120	88
Mmol_1358	metal dependent phosphohydrolase	1.05	0.05953	0.08314	53	72	142	117
Mmol_1359	diguanylate cyclase/phosphodiesterase	0.78	0.2244	0.1125	38	38	76	55
Mmol_1360	6-pyruvoyl tetrahydropterin synthase and hypothetical protein	1.49	0.1567	0.1006	64	69	156	217
Mmol_1361	dTDP-4-dehydrorhamnose reductase	1.15	0.02425	0.07351	94	70	194	173
Mmol_1362	dTDP-4-dehydrorhamnose 3,5-epimerase	0.01	0.9865	0.2832	121	104	86	140
Mmol_1363	glucose-1-phosphate thymidylyltransferase	-0.14	0.7623	0.2339	226	245	160	269
Mmol_1364	dTDP-glucose 4,6-dehydratase	0.34	0.3448	0.1372	200	243	242	319
Mmol_1365	DNA polymerase III, epsilon subunit	-0.10	0.8653	0.2574	169	123	95	178
Mmol_1366	Ribonuclease H	1.06	0.08719	0.08857	174	104	311	269
Mmol_1367	carbonic anhydrase	-2.75	0.009781	0.06604	351	366	38	68
Mmol_1368	argininosuccinate synthase	1.36	0.3089	0.1286	273	237	443	868
Mmol_1369	ornithine carbamoyltransferase	1.66	0.3003	0.127	224	112	335	731
Mmol_1370	acetylornithine and succinylornithine aminotransferase	1.92	0.05919	0.0831	112	180	488	622
Mmol_1371	Rieske (2Fe-2S) domain protein	2.79	0.1008	0.09055	68	46	456	337
Mmol_1372	protein of unknown function DUF6 transmembrane	1.31	0.04361	0.0804	88	132	300	247
Mmol_1373	two component transcriptional regulator, LuxR family	0.63	0.1427	0.09797	597	443	829	780
Mmol_1374	histidine kinase	0.91	0.06552	0.08406	154	114	275	228
Mmol_1375	dihydroxyacetone kinase, L subunit	2.85	0.2304	0.1137	22	36	142	283
Mmol_1376	dihydroxyacetone kinase, DhaK subunit	0.82	0.1797	0.1044	100	66	122	171
Mmol_1377	diguanylate cyclase	0.96	0.1053	0.09111	128	109	256	205
Mmol_1378	(Glutamate--ammonia-ligase) adenylyltransferase	0.62	0.2746	0.122	171	120	182	266
Mmol_1379	acetate/CoA ligase	-0.03	0.9242	0.2702	203	213	169	238
Mmol_1380	hypothetical protein	-1.01	0.24	0.1155	66	69	20	47
Mmol_1381	hypothetical protein	-1.52	0.01109	0.0673	6842	6245	2084	2491
Mmol_1382	hypothetical protein	-0.58	0.3188	0.1309	60	84	35	61
Mmol_1383	hypothetical protein	-0.30	0.8086	0.2446	37	46	8	59
Mmol_1384	hypothetical protein	-1.95	0.09176	0.08929	89	102	10	39
Mmol_1385	conserved hypothetical protein	-0.08	0.9321	0.2718	41	19	16	42
Mmol_1386	conserved hypothetical protein	0.22	0.7537	0.2319	163	192	135	279
Mmol_1387	hypothetical protein	-0.19	0.7221	0.2243	825	819	510	936
Mmol_1388	hypothetical protein	-0.20	0.6199	0.2	1603	1081	1164	1165
Mmol_1389	conserved hypothetical protein	-3.29	0.03405	0.07771	697	843	44	112
Mmol_1390	hypothetical protein	-2.91	0.2551	0.1183	2316	1069	199	249
Mmol_1391	Tetratricopeptide TPR_2 repeat protein	-4.18	0.07792	0.08689	1184	1517	52	96
Mmol_1392	type II secretion system protein	-4.21	0.08222	0.08771	921	708	28	59
Mmol_1393	type II secretion system protein	-4.02	0.000582	0.05358	1004	1034	46	79
Mmol_1394	type II secretion system protein E	-4.27	0.01664	0.07066	1550	1449	65	89
Mmol_1395	response regulator receiver protein	-5.66	0.005798	0.06161	1609	1579	30	32
Mmol_1396	TadE family protein	-5.53	0.09463	0.08971	1192	1601	31	28
Mmol_1397	TadE family protein	-5.28	0.03101	0.07657	1539	1724	24	59
Mmol_1398	conserved hypothetical protein	-5.30	0.1029	0.09082	2867	2079	51	74
Mmol_1399	lipoprotein	-6.98	0.2002	0.1083	4476	8741	49	54
Mmol_1400	type II and III secretion system protein	-7.01	0.09658	0.08999	4423	6005	36	44
Mmol_1401	Flp pilus assembly protein CpaB	-7.35	0.02007	0.07189	4979	5307	22	40
Mmol_1402	AAA ATPase	-6.67	0.03631	0.07846	4257	4770	53	35
Mmol_1403	peptidase A24A prepilin type IV	-7.88	0.0728	0.08582	8344	6631	37	25
Mmol_1404	Flp/Fap pilin component	-10.09	0.2151	0.1109	203188	97591	203	72
Mmol_1405	PAS/PAC sensor signal transduction histidine kinase	-1.54	0.2596	0.1192	202	363	90	103
Mmol_1406	two component transcriptional regulator, LuxR family	-0.77	0.02935	0.07587	169	162	90	104
Mmol_1407	nitroreductase	-7.56	0.2547	0.1182	10330	4213	27	49
Mmol_1408	UspA domain protein	-7.00	0.01597	0.07036	5385	5123	40	41
Mmol_1409	putative signal transduction protein with CBS domains	-6.15	0.1519	0.09974	2112	3445	36	41
Mmol_1410	peptide chain release factor 3	2.15	0.1091	0.09155	34	57	240	170
Mmol_1411	conserved hypothetical protein	-0.27	0.7699	0.2357	309	116	193	159
Mmol_1412	hypothetical protein	1.92	0.06039	0.08325	15	8	39	51
Mmol_1413	conserved hypothetical protein	3.21	0.113	0.09199	25	37	337	240
Mmol_1414	ABC transporter related	2.77	0.02464	0.07372	13	16	108	98
Mmol_1415	conserved hypothetical protein	1.37	0.05836	0.08299	43	30	85	106
Mmol_1416	Nitrilase/cyanide hydratase and apolipoprotein N-acyltransferase	1.52	0.1338	0.09619	73	74	182	241
Mmol_1417	peptidase U62 modulator of DNA gyrase	1.39	0.01941	0.07168	238	276	712	643
Mmol_1418	transcription-repair coupling factor	2.14	0.05861	0.08302	45	43	209	181
Mmol_1419	diguanylate cyclase/phosphodiesterase with PAS/PAC sensor(s)	-0.31	0.4817	0.1692	144	123	82	133
Mmol_1420	GTP-binding proten HflX	0.99	0.06843	0.0848	75	60	134	136
Mmol_1421	alanine dehydrogenase	0.85	0.154	0.1001	162	98	247	223
Mmol_1422	UvrD/REP helicase	1.19	0.04728	0.08118	59	46	119	122
Mmol_1423	DNA helicase/exodeoxyribonuclease V, subunit B	1.96	0.0522	0.08206	39	40	166	147
Mmol_1424	conserved hypothetical protein	0.95	0.2866	0.1244	79	29	103	106
Mmol_1425	transcription elongation factor GreB	2.29	0.01322	0.06888	40	28	160	179
Mmol_1426	conserved hypothetical protein	2.60	0.2892	0.1249	16	6	98	40
Mmol_1427	conserved hypothetical protein	2.07	0.1474	0.09889	9	10	34	50
Mmol_1428	translation elongation factor P	3.87	0.1261	0.09458	60	62	1065	729
Mmol_1429	ribose 5-phosphate isomerase	1.94	0.02551	0.07417	202	250	815	922
Mmol_1430	Lytic transglycosylase catalytic	1.83	0.02385	0.0733	21	39	115	102
Mmol_1431	protein of unknown function DUF6 transmembrane	0.12	0.7052	0.2202	23	33	28	33
Mmol_1432	seryl-tRNA synthetase	0.73	0.06159	0.0834	312	354	593	516
Mmol_1433	AAA ATPase central domain protein	0.96	0.1004	0.0905	151	211	346	358
Mmol_1434	outer membrane lipoprotein carrier protein LolA	0.94	0.001601	0.05513	286	273	543	528
Mmol_1435	cell divisionFtsK/SpoIIIE	-0.00	0.9982	0.2856	426	293	381	338
Mmol_1436	Ferritin Dps family protein	1.85	0.134	0.09623	158	146	634	462
Mmol_1437	thioredoxin reductase	1.70	0.09926	0.09035	255	145	757	543
Mmol_1438	Smr protein/MutS2	0.39	0.2257	0.1127	132	105	155	155
Mmol_1439	cytochrome c oxidase accessory protein CcoG	-0.73	0.3492	0.1383	136	81	59	72
Mmol_1440	conserved hypothetical protein	0.20	0.7898	0.2403	220	93	216	144
Mmol_1441	Ferredoxin--nitrite reductase	0.36	0.5801	0.1912	8	17	14	18
Mmol_1442	transcriptional regulator, GntR family with aminotransferase domain	1.91	0.07825	0.08696	43	21	122	121
Mmol_1443	flagellar protein FlaG protein	-2.30	0.126	0.09454	2999	2114	435	603
Mmol_1444	protein of unknown function DUF1348	0.53	0.07692	0.08669	259	239	337	380
Mmol_1445	ABC transporter related	1.82	0.1036	0.0909	60	53	226	177
Mmol_1446	2C-methyl-D-erythritol 2,4-cyclodiphosphate synthase	2.27	0.1422	0.09788	161	108	776	521
Mmol_1447	2-C-methyl-D-erythritol 4-phosphate cytidylyltransferase	1.41	0.1545	0.1002	28	91	146	173
Mmol_1448	transcriptional regulator, GntR family with aminotransferase domain	1.04	0.1085	0.09148	36	20	65	51
Mmol_1449	hypothetical protein	5.09	0.2415	0.1158	0	0	10	23
Mmol_1450	FMN-binding negative transcriptional regulator	0.30	0.7668	0.235	23	6	22	13
Mmol_1451	two component transcriptional regulator, winged helix family	-1.66	0.09063	0.08912	253	233	46	107
Mmol_1452	Osmosensitive K channel His kinase sensor	-1.94	0.05312	0.08221	216	209	39	71
Mmol_1453	potassium-transporting ATPase, C subunit	-3.19	0.007389	0.06285	475	530	34	75
Mmol_1454	K+-transporting ATPase, B subunit	-3.59	0.1021	0.09072	609	451	43	44
Mmol_1455	potassium-transporting ATPase, A subunit	-3.48	0.02659	0.07469	439	475	40	42
Mmol_1458	RES domain protein	-0.76	0.1521	0.09977	94	122	49	78
Mmol_1459	hypothetical protein	0.57	0.4419	0.1599	58	137	139	150
Mmol_1460	conserved hypothetical protein	-0.83	0.2684	0.1208	275	182	136	120
Mmol_1461	UBA/THIF-type NAD/FAD binding protein	-2.30	0.0181	0.07123	597	512	69	155
Mmol_1462	conserved hypothetical protein	-4.41	0.04525	0.08076	1885	2256	46	147
Mmol_1463	conserved hypothetical protein	-1.89	0.2683	0.1208	1360	670	209	339
Mmol_1464	conserved hypothetical protein	-2.96	0.007026	0.06262	1521	1667	119	289
Mmol_1465	protein of unknown function DUF955	-1.48	0.09683	0.09002	303	380	67	178
Mmol_1466	hypothetical protein	-1.84	0.164	0.1018	48	53	3	25
Mmol_1467	hypothetical protein	0.89	0.3614	0.1413	15	17	21	39
Mmol_1468	putative Tn7-like transposition protein B	-0.05	0.8847	0.2616	25	33	24	32
Mmol_1469	conserved hypothetical protein	-0.65	0.04988	0.08167	8	9	5	6
Mmol_1470	hypothetical protein	-0.32	0.5097	0.1755	106	107	63	107
Mmol_1471	transcriptional regulator, XRE family	-0.75	0.1067	0.09128	158	135	85	89
Mmol_1472	hypothetical protein	-1.14	0.1628	0.1016	22	31	9	14
Mmol_1473	hypothetical protein	-1.49	0.05517	0.08253	11	14	6	3
Mmol_1474	hypothetical protein	1.16	0.4384	0.159	144	100	147	398
Mmol_1475	hypothetical protein	0.18	0.647	0.2058	72	66	93	63
Mmol_1476	helix-turn-helix domain protein	-0.18	0.9014	0.2653	8	65	35	29
Mmol_1477	hypothetical protein	-1.72	0.1277	0.0949	148	200	48	57
Mmol_1478	cation efflux protein	-1.16	0.1884	0.106	288	193	59	156
Mmol_1479	heavy metal efflux pump, CzcA family	-0.94	0.2761	0.1222	264	173	61	167
Mmol_1480	efflux transporter, RND family, MFP subunit	-0.60	0.5242	0.1789	221	195	61	214
Mmol_1481	outer membrane efflux protein	-0.13	0.86	0.2562	201	196	104	258
Mmol_1482	hypothetical protein	-0.99	0.3713	0.1436	361	182	138	134
Mmol_1483	heavy metal efflux pump, CzcA family	-0.46	0.4841	0.1698	288	213	115	248
Mmol_1484	efflux transporter, RND family, MFP subunit	-1.47	0.06943	0.08504	648	591	157	290
Mmol_1485	hypothetical protein	-1.87	0.0666	0.08434	1357	1802	214	651
Mmol_1486	outer membrane efflux protein	-0.90	0.06031	0.08324	763	904	374	516
Mmol_1487	hypothetical protein	-1.59	0.1849	0.1053	475	301	153	104
Mmol_1488	transcriptional regulator, MerR family	-2.81	0.06794	0.08468	812	672	111	100
Mmol_1489	Heavy metal transport/detoxification protein	-7.10	0.01969	0.07177	4134	3879	39	19
Mmol_1490	putative cation efflux system protein CusC	-6.62	0.03961	0.07941	3017	3441	7	57
Mmol_1491	heavy metal translocating P-type ATPase	-3.68	0.03521	0.0781	883	979	73	72
Mmol_1492	hypothetical protein	-3.90	0.1966	0.1076	40	79	0	8
Mmol_1493	conserved hypothetical protein	-1.10	0.2143	0.1108	132	213	52	108
Mmol_1494	Rh family protein/ammonium transporter	0.66	0.1703	0.1028	99	92	135	168
Mmol_1495	conserved hypothetical protein	-0.21	0.7269	0.2255	251	197	126	260
Mmol_1496	twitching motility protein	0.76	0.3469	0.1378	70	76	92	154
Mmol_1497	conserved hypothetical protein	2.22	0.0883	0.08875	63	15	176	189
Mmol_1498	Glutamate--tRNA ligase	1.00	0.3049	0.1278	94	26	108	133
Mmol_1499	Hsp33 protein	0.76	0.03204	0.07698	96	107	182	164
Mmol_1500	Lysine exporter protein (LYSE/YGGA)	0.09	0.8293	0.2493	54	67	50	78
Mmol_1501	P(-)rp(+) fimbrial protein	0.15	0.8105	0.2451	73	65	52	101
Mmol_1502	tRNA/rRNA methyltransferase (SpoU)	1.75	0.3749	0.1444	39	70	96	274
Mmol_1503	MIP family channel protein	2.47	0.2783	0.1227	98	61	271	615
Mmol_1504	pseudouridine synthase	0.91	0.02339	0.07304	57	47	103	93
Mmol_1505	protein of unknown function DUF502	-0.03	0.9516	0.2759	115	126	81	154
Mmol_1506	Lipocalin family protein	0.70	0.2339	0.1143	102	105	143	193
Mmol_1507	GumN family protein	-0.13	0.7421	0.2291	225	151	192	152
Mmol_1508	Radical SAM domain protein	1.60	0.08468	0.08814	215	182	539	668
Mmol_1509	Exopolysaccharide synthesis ExoD	0.48	0.3673	0.1427	49	40	50	75
Mmol_1510	leucyl/phenylalanyl-tRNA/protein transferase	-0.01	0.8829	0.2612	119	122	124	116
Mmol_1511	Arginyltransferase	0.34	0.06823	0.08475	216	207	259	278
Mmol_1512	diguanylate cyclase/phosphodiesterase with PAS/PAC sensor(s)	-0.28	0.1945	0.1072	85	94	67	80
Mmol_1513	conserved hypothetical protein	-0.54	0.4961	0.1725	166	86	78	95
Mmol_1514	hypothetical protein	-2.04	0.1106	0.09173	291	215	53	70
Mmol_1515	Prephenate dehydrogenase	0.81	0.2291	0.1134	159	267	449	302
Mmol_1516	3-phosphoshikimate 1-carboxyvinyltransferase	0.57	0.3546	0.1396	205	113	283	191
Mmol_1517	cytidylate kinase	0.79	0.2686	0.1208	58	58	120	82
Mmol_1518	ribosomal protein S1	0.19	0.5662	0.1882	696	652	651	888
Mmol_1519	integration host factor, beta subunit	-0.87	0.3356	0.135	2487	3006	733	2277
Mmol_1520	tetratricopeptide repeat protein	1.88	0.1929	0.1069	33	21	77	127
Mmol_1521	orotidine 5'-phosphate decarboxylase	-0.70	0.2084	0.1098	766	550	337	471
Mmol_1522	competence protein ComEA helix-hairpin-helix repeat protein	-1.61	0.02791	0.07528	3682	3311	865	1422
Mmol_1523	17 kDa surface antigen	2.61	0.2774	0.1225	641	431	4566	1993
Mmol_1524	methionyl-tRNA synthetase	1.26	0.01419	0.06946	118	108	282	262
Mmol_1525	protein of unknown function DUF59	2.45	0.1902	0.1064	135	120	520	872
Mmol_1526	6-phosphogluconolactonase	3.86	0.09806	0.09019	50	3	466	321
Mmol_1527	glucose-6-phosphate 1-dehydrogenase	-0.39	0.1536	0.1	610	519	396	465
Mmol_1528	deoxycytidine triphosphate deaminase	3.73	0.07277	0.08581	63	32	718	563
Mmol_1529	Lysine decarboxylase	2.01	0.1284	0.09505	156	156	729	535
Mmol_1530	Dihydrofolate reductase	2.18	0.09936	0.09036	81	48	248	343
Mmol_1531	thymidylate synthase	0.99	0.002297	0.05628	192	185	379	369
Mmol_1532	threonine synthase	1.65	0.102	0.0907	164	165	459	573
Mmol_1533	Homoserine dehydrogenase	2.04	0.1543	0.1002	172	178	858	587
Mmol_1534	aminotransferase class I and II	2.87	0.03862	0.07914	92	90	704	633
Mmol_1535	protein of unknown function DUF498	0.64	0.5076	0.1751	68	19	69	67
Mmol_1536	transcriptional regulator, ArsR family	-1.96	0.008343	0.06428	779	855	237	182
Mmol_1537	NADH:flavin oxidoreductase/NADH oxidase	0.33	0.3273	0.1328	40	55	59	60
Mmol_1538	hypothetical protein	0.61	0.6669	0.2108	36	46	25	100
Mmol_1539	Beta-ketoacyl synthase	1.50	0.1257	0.0945	238	205	716	540
Mmol_1540	beta-hydroxyacyl-(acyl-carrier-protein) dehydratase FabA	3.11	0.2474	0.1168	65	45	655	306
Mmol_1541	ATPase associated with various cellular activities AAA_3	0.08	0.9204	0.2693	141	193	104	249
Mmol_1542	conserved hypothetical protein	0.44	0.3216	0.1315	101	67	115	115
Mmol_1543	conserved hypothetical protein	-0.03	0.943	0.2741	119	127	96	146
Mmol_1544	von Willebrand factor type A	0.98	0.2656	0.1203	54	49	79	125
Mmol_1545	conserved hypothetical protein	-0.14	0.8528	0.2546	104	114	55	142
Mmol_1546	von Willebrand factor, type A	0.85	0.2603	0.1193	87	70	112	171
Mmol_1547	conserved hypothetical protein	0.70	0.08552	0.08829	71	53	93	109
Mmol_1548	folate-binding protein YgfZ	-1.88	0.03584	0.07831	1327	1249	444	257
Mmol_1549	Septum formation initiator	0.65	0.1797	0.1044	188	141	294	222
Mmol_1550	enolase	1.71	0.02129	0.07223	222	201	722	665
Mmol_1551	2-dehydro-3-deoxyphosphooctonate aldolase	2.34	0.02192	0.0724	101	94	478	512
Mmol_1552	CTP synthase	1.46	0.04106	0.07979	207	201	585	536
Mmol_1553	hypothetical protein	0.82	0.7346	0.2273	965	1152	3689	42
Mmol_1554	class II aldolase/adducin family protein	0.56	0.5261	0.1793	181	238	418	200
Mmol_1555	translation initiation factor, aIF-2BI family	1.14	0.4177	0.1542	204	213	654	266
Mmol_1556	TatD-related deoxyribonuclease	0.90	0.3749	0.1444	184	172	438	230
Mmol_1557	riboflavin biosynthesis protein RibD	2.20	0.3459	0.1375	60	87	504	179
Mmol_1558	ATP-cone domain protein	0.21	0.6732	0.2124	454	255	412	408
Mmol_1559	Glycine hydroxymethyltransferase	0.54	0.1278	0.09493	554	542	744	847
Mmol_1560	FeS assembly protein IscX	1.08	0.2603	0.1193	159	180	275	441
Mmol_1561	conserved hypothetical protein	1.25	0.08426	0.08807	123	70	261	199
Mmol_1562	peptidase A2A	1.29	0.3434	0.1369	41	74	194	88
Mmol_1563	phosphoglucomutase/phosphomannomutase alpha/beta/alpha domain I	1.07	0.304	0.1277	162	109	202	369
Mmol_1564	diguanylate phosphodiesterase	-0.07	0.9224	0.2698	377	231	186	394
Mmol_1565	YcgR family protein	0.83	0.1012	0.09061	200	156	353	282
Mmol_1566	conserved hypothetical protein	4.00	0.3029	0.1275	149	155	1261	3618
Mmol_1567	cytochrome c class I	4.75	0.2675	0.1206	547	780	10186	25572
Mmol_1568	ferredoxin-type protein, NapH/MauN family	2.82	0.02765	0.07517	239	119	1278	1251
Mmol_1569	MauM/NapG family ferredoxin-type protein	2.70	0.06854	0.08483	275	107	1063	1428
Mmol_1570	hypothetical protein	2.69	0.04878	0.08146	322	173	1779	1430
Mmol_1571	Cytochrome-c peroxidase	2.35	0.1717	0.103	179	169	691	1087
Mmol_1572	methylamine dehydrogenase light chain	1.66	0.09568	0.08986	1548	1475	4272	5276
Mmol_1573	methylamine dehydrogenase accessory protein MauD	1.74	0.007163	0.06271	862	695	2709	2492
Mmol_1574	methylamine utilisation MauE	2.05	0.007426	0.06288	535	362	1770	1941
Mmol_1575	methylamine dehydrogenase heavy chain	1.64	0.2411	0.1157	417	358	879	1540
Mmol_1576	conserved hypothetical protein	2.75	0.04733	0.08119	638	369	3056	3743
Mmol_1577	transcriptional regulator, AraC family	1.23	0.05915	0.08309	1888	2123	4362	5066
Mmol_1578	twin-arginine translocation protein, TatA/E family subunit	0.75	0.3923	0.1484	1252	1229	1487	2681
Mmol_1579	twin-arginine translocation protein, TatB subunit	1.24	0.3552	0.1398	387	431	618	1318
Mmol_1580	Sec-independent protein translocase, TatC subunit	1.36	0.06521	0.08398	384	205	672	845
Mmol_1581	transcriptional regulator, MerR family	1.12	0.1734	0.1033	580	247	968	830
Mmol_1582	integration host factor, alpha subunit	1.16	0.4193	0.1546	336	135	291	766
Mmol_1583	phenylalanyl-tRNA synthetase, beta subunit	3.11	0.1712	0.103	41	27	373	225
Mmol_1584	phenylalanyl-tRNA synthetase, alpha subunit	4.32	0.07004	0.08519	14	2	143	186
Mmol_1585	ribosomal protein L20	-1.04	0.2704	0.1212	6042	9725	4005	3688
Mmol_1586	ribosomal protein L35	-2.24	0.289	0.1248	23231	52385	7334	8652
Mmol_1587	translation initiation factor IF-3	3.24	0.02956	0.07595	265	235	2480	2262
Mmol_1588	threonyl-tRNA synthetase	3.02	0.1163	0.09238	252	99	1702	1155
Mmol_1589	lytic murein transglycosylase	1.15	0.06351	0.08363	87	70	158	191
Mmol_1590	NAD-dependent epimerase/dehydratase	1.48	0.03439	0.07783	86	54	213	178
Mmol_1591	NUDIX hydrolase	2.66	0.1433	0.09809	26	47	282	183
Mmol_1592	conserved hypothetical protein	0.16	0.8608	0.2564	308	92	244	204
Mmol_1593	proton-translocating NADH-quinone oxidoreductase, chain N	0.76	0.3061	0.128	368	295	689	434
Mmol_1594	proton-translocating NADH-quinone oxidoreductase, chain M	-0.74	0.2701	0.1211	465	313	253	211
Mmol_1595	proton-translocating NADH-quinone oxidoreductase, chain L	0.66	0.3553	0.1398	328	161	469	302
Mmol_1596	NADH-ubiquinone oxidoreductase chain 4L	0.48	0.4566	0.1634	166	145	271	162
Mmol_1597	NADH-ubiquinone/plastoquinone oxidoreductase chain 6	1.05	0.3783	0.1452	307	233	757	360
Mmol_1598	NADH-quinone oxidoreductase, chain I	0.57	0.09359	0.08956	182	203	307	265
Mmol_1599	NADH dehydrogenase (quinone)	1.24	0.2889	0.1248	153	141	448	250
Mmol_1600	NADH-quinone oxidoreductase, chain G	1.45	0.119	0.09298	315	297	936	732
Mmol_1601	NADH-quinone oxidoreductase, F subunit	1.29	0.01784	0.07113	264	352	796	714
Mmol_1602	NADH-quinone oxidoreductase, E subunit	0.38	0.3102	0.1289	411	568	641	633
Mmol_1603	NADH dehydrogenase I, D subunit	0.94	0.02255	0.07256	435	356	798	720
Mmol_1604	NADH (or F420H2) dehydrogenase, subunit C	-0.23	0.7179	0.2233	227	427	318	240
Mmol_1605	NADH-quinone oxidoreductase, B subunit	1.35	0.1189	0.09296	332	147	647	574
Mmol_1606	NADH-ubiquinone/plastoquinone oxidoreductase chain 3	-0.09	0.7987	0.2424	420	309	390	297
Mmol_1607	preprotein translocase, SecG subunit	-1.16	0.03335	0.07746	1712	1800	885	689
Mmol_1608	triosephosphate isomerase	0.59	0.3862	0.147	293	133	283	358
Mmol_1609	Antimicrobial peptide resistance and lipid A acylation PagP	-0.02	0.9752	0.2809	412	238	323	320
Mmol_1610	carbohydrate kinase, YjeF related protein	0.13	0.5616	0.1872	443	353	458	412
Mmol_1611	single-stranded-DNA-specific exonuclease RecJ	1.22	0.05964	0.08316	76	49	130	162
Mmol_1612	conserved hypothetical protein	0.20	0.02041	0.07198	137	136	158	156
Mmol_1613	17 kDa surface antigen	0.85	0.3246	0.1322	2085	1882	4467	2673
Mmol_1614	DNA-directed DNA polymerase	1.30	0.02506	0.07394	50	36	101	111
Mmol_1615	peptide methionine sulfoxide reductase	0.87	0.1305	0.0955	104	104	208	172
Mmol_1616	hypothetical protein	-1.27	0.4244	0.1557	28	11	0	16
Mmol_1617	conserved hypothetical protein	-0.71	0.4968	0.1727	579	691	138	636
Mmol_1618	glycogen/starch/alpha-glucan phosphorylase	-1.40	0.007083	0.06266	666	626	232	257
Mmol_1619	heat shock protein Hsp90	2.20	0.2089	0.1099	98	75	507	291
Mmol_1620	Ppx/GppA phosphatase	0.67	0.2935	0.1257	59	89	142	93
Mmol_1621	conserved hypothetical protein	-0.43	0.6046	0.1966	285	505	168	419
Mmol_1622	Tetratricopeptide TPR_4	1.23	0.05693	0.08279	38	32	90	75
Mmol_1623	conserved hypothetical protein	1.08	0.3714	0.1436	482	440	633	1309
Mmol_1624	putative phosphohistidine phosphatase, SixA	1.98	0.1258	0.09451	53	34	142	205
Mmol_1625	Polyphosphate kinase	0.55	0.358	0.1405	137	74	159	150
Mmol_1626	triosephosphate isomerase	2.26	0.1367	0.09678	28	29	161	113
Mmol_1627	UBA/THIF-type NAD/FAD binding protein	1.94	0.108	0.09143	87	84	371	287
Mmol_1628	holo-acyl-carrier-protein synthase	1.35	0.09274	0.08944	74	43	128	173
Mmol_1629	hypothetical protein	2.19	0.2404	0.1156	28	54	248	126
Mmol_1630	pyridoxal phosphate biosynthetic protein PdxJ	2.04	0.1764	0.1037	214	109	828	499
Mmol_1631	DNA repair protein RecO	0.95	0.2209	0.1119	261	260	589	415
Mmol_1632	GTP-binding protein Era	-0.25	0.6172	0.1994	360	368	221	391
Mmol_1633	ribonuclease III	-0.25	0.5063	0.1748	506	533	350	522
Mmol_1634	transmembrane protein	-1.52	0.06415	0.0837	848	1002	206	440
Mmol_1635	signal peptidase I	0.11	0.6079	0.1973	210	213	204	253
Mmol_1636	GTP-binding protein LepA	1.30	0.1175	0.09263	129	171	422	315
Mmol_1637	protease Do	0.70	0.3027	0.1274	621	541	751	1141
Mmol_1638	positive regulator of sigma E, RseC/MucC	0.77	0.1594	0.1011	894	1074	1898	1456
Mmol_1639	putative sigma E regulatory protein, MucB/RseB	-0.26	0.4317	0.1574	559	493	365	512
Mmol_1640	anti sigma-E protein, RseA	-0.80	0.09596	0.0899	1908	1537	843	1133
Mmol_1641	RNA polymerase, sigma-24 subunit, ECF subfamily	-0.87	0.2496	0.1172	3928	4739	1425	3301
Mmol_1642	L-aspartate oxidase	1.13	0.02457	0.07369	36	44	86	90
Mmol_1643	DEAD/DEAH box helicase domain protein	-0.71	0.1731	0.1032	196	226	159	100
Mmol_1644	protein of unknown function DUF188	0.21	0.7363	0.2277	240	179	317	168
Mmol_1645	fkbp-type peptidyl-prolyl cis-trans isomerase	2.32	0.005533	0.06135	229	175	976	1054
Mmol_1646	hypothetical protein	2.78	0.2873	0.1245	104	54	316	774
Mmol_1647	conserved hypothetical protein	1.39	0.03038	0.07631	36	30	87	88
Mmol_1648	molybdopterin oxidoreductase	0.07	0.7502	0.231	185	220	191	235
Mmol_1649	nitrite reductase (NAD(P)H), small subunit	-0.17	0.4198	0.1547	215	208	206	168
Mmol_1650	protein serine/threonine phosphatase	0.49	0.3237	0.1319	171	103	179	208
Mmol_1651	major facilitator superfamily MFS_1	-0.55	0.1838	0.1051	168	141	86	125
Mmol_1652	nitrite reductase (NAD(P)H), large subunit	-0.47	0.3513	0.1388	121	106	61	102
Mmol_1653	conserved hypothetical protein	0.86	0.2423	0.1159	46	58	76	114
Mmol_1654	nitrate ABC transporter, ATPase subunits C and D	0.95	0.04769	0.08126	28	37	58	68
Mmol_1655	nitrate ABC transporter, inner membrane subunit	-0.11	0.871	0.2586	23	19	12	27
Mmol_1656	nitrate transporter periplasmic component	0.01	0.993	0.2845	28	23	17	34
Mmol_1657	response regulator receiver and ANTAR domain protein	-3.44	0.02223	0.07248	594	638	59	53
Mmol_1658	DNA mismatch repair protein MutS	1.91	0.05584	0.08263	53	52	187	213
Mmol_1659	diguanylate cyclase/phosphodiesterase	-0.47	0.2985	0.1266	43	57	36	36
Mmol_1660	methyl-accepting chemotaxis sensory transducer with Pas/Pac sensor	1.41	0.1253	0.0944	13	10	35	25
Mmol_1661	secretion protein HlyD family protein	1.04	0.2714	0.1213	19	23	55	33
Mmol_1662	protein of unknown function DUF1656	-1.12	0.5581	0.1864	57	11	6	25
Mmol_1663	Fusaric acid resistance protein conserved region	0.86	0.161	0.1013	13	17	31	23
Mmol_1664	RND efflux system, outer membrane lipoprotein, NodT family	1.19	0.3539	0.1395	18	19	58	28
Mmol_1665	transcriptional regulator, MarR family	1.14	0.3184	0.1308	101	162	197	384
Mmol_1666	putative site-specific recombinase, prophage insertion	2.25	0.007347	0.06283	41	36	186	187
Mmol_1667	inositol monophosphatase	0.56	0.1573	0.1007	253	195	293	367
Mmol_1668	RNA methyltransferase, TrmH family, group 1	0.40	0.734	0.2272	110	18	66	103
Mmol_1669	hypothetical protein	0.41	0.616	0.1991	249	86	213	235
Mmol_1670	serine O-acetyltransferase	1.21	0.3613	0.1412	56	87	104	229
Mmol_1671	transcriptional regulator, BadM/Rrf2 family	0.74	0.6622	0.2096	658	688	357	1885
Mmol_1672	Cysteine desulfurase	0.64	0.6119	0.1982	441	478	349	1079
Mmol_1673	cysteine desulfurase IscS	0.69	0.5842	0.1921	703	610	532	1589
Mmol_1674	FeS cluster assembly scaffold IscU	-0.69	0.5302	0.1802	1657	2531	416	2183
Mmol_1675	iron-sulfur cluster assembly protein IscA	-0.14	0.8985	0.2646	331	354	118	505
Mmol_1676	co-chaperone Hsc20	2.18	0.3412	0.1363	73	65	168	459
Mmol_1677	Fe-S protein assembly chaperone HscA	1.69	0.1687	0.1026	204	193	520	761
Mmol_1678	ferredoxin, 2Fe-2S type, ISC system	0.92	0.4565	0.1634	107	157	145	356
Mmol_1679	carbonic anhydrase	2.38	0.1435	0.09814	78	50	269	405
Mmol_1680	sulphate transporter	0.13	0.8335	0.2503	29	15	28	19
Mmol_1681	hypothetical protein	-1.05	0.4734	0.1673	13	11	0	12
Mmol_1682	transcriptional regulator, LuxR family	1.20	0.07939	0.08718	27	31	61	74
Mmol_1683	histidine kinase	0.17	0.5088	0.1754	21	21	21	26
Mmol_1684	response regulator receiver protein	1.53	0.2284	0.1133	12	15	49	29
Mmol_1685	hypothetical protein	0.21	0.7474	0.2304	32	15	25	29
Mmol_1686	lysyl-tRNA synthetase	1.22	0.07485	0.08626	145	134	353	301
Mmol_1687	hypothetical protein	2.34	0.06643	0.0843	89	82	473	398
Mmol_1688	protein of unknown function DUF47	1.97	0.04574	0.08086	142	49	412	339
Mmol_1689	phosphate transporter	1.30	0.05645	0.08272	121	70	257	212
Mmol_1690	phosphate binding protein	1.27	0.2564	0.1185	45	39	76	128
Mmol_1691	phosphate ABC transporter, inner membrane subunit PstC	1.93	0.02789	0.07527	17	37	113	95
Mmol_1692	phosphate ABC transporter, inner membrane subunit PstA	0.88	0.428	0.1565	128	51	229	103
Mmol_1693	phosphate ABC transporter, ATPase subunit	0.89	0.05295	0.08219	79	78	152	140
Mmol_1694	aminopeptidase N	-0.13	0.7736	0.2365	88	128	79	119
Mmol_1695	glycosyl transferase group 1	1.54	0.1303	0.09545	11	9	26	36
Mmol_1696	conserved hypothetical protein	0.07	0.9348	0.2724	18	7	9	17
Mmol_1697	phosphoesterase PA-phosphatase related	0.93	0.2282	0.1132	42	17	64	49
Mmol_1698	phosphoglucosamine mutase	1.00	0.003566	0.05828	248	243	496	486
Mmol_1699	dihydropteroate synthase	0.82	0.3035	0.1276	665	556	1327	826
Mmol_1700	ATP-dependent metalloprotease FtsH	-0.14	0.7188	0.2235	3490	2354	2875	2424
Mmol_1701	ribosomal RNA methyltransferase RrmJ/FtsJ	1.06	0.09889	0.0903	446	486	880	1059
Mmol_1702	protein of unknown function UPF0044	0.08	0.8052	0.2439	375	401	343	476
Mmol_1703	conserved hypothetical protein	2.18	0.04557	0.08083	50	47	209	236
Mmol_1704	transcription elongation factor GreA	2.61	0.0516	0.08196	99	43	383	493
Mmol_1705	carbamoyl-phosphate synthase, large subunit	0.83	0.2389	0.1153	451	414	904	633
Mmol_1706	carbamoyl-phosphate synthase, small subunit	1.71	0.2663	0.1204	302	275	1234	651
Mmol_1707	conserved hypothetical protein	2.37	0.1499	0.09937	50	22	230	144
Mmol_1708	dihydrodipicolinate reductase	2.04	0.2671	0.1206	251	135	1080	516
Mmol_1709	SmpA/OmlA domain protein	2.70	0.01805	0.07121	74	47	419	368
Mmol_1710	ferric uptake regulator, Fur family	-0.17	0.6793	0.2139	365	406	266	420
Mmol_1711	DNA repair protein RecN	2.07	0.0222	0.07247	167	87	492	583
Mmol_1712	ATP-NAD/AcoX kinase	2.92	0.003013	0.05693	109	82	704	745
Mmol_1713	sulfatase	0.42	0.2419	0.1158	47	35	54	57
Mmol_1714	heat-inducible transcription repressor HrcA	1.25	0.03814	0.07901	82	59	183	154
Mmol_1715	ferrochelatase	1.22	0.04867	0.08145	138	91	254	281
Mmol_1716	ADP-L-glycero-D-manno-heptose-6-epimerase	2.82	0.09041	0.08908	64	67	410	525
Mmol_1717	sugar isomerase (SIS)	2.69	0.2353	0.1146	95	87	781	395
Mmol_1718	rfaE bifunctional protein	2.08	0.1051	0.09109	67	54	294	222
Mmol_1719	lipopolysaccharide heptosyltransferase II	1.44	0.008738	0.06481	95	77	241	227
Mmol_1720	hypothetical protein	1.64	0.08358	0.08795	23	28	89	71
Mmol_1721	hypothetical protein	1.96	0.182	0.1048	60	47	256	161
Mmol_1722	CMP-N-acetylneuraminic acid synthetase-like protein	-0.32	0.2358	0.1147	110	130	86	106
Mmol_1723	glycosyl transferase family 25	0.57	0.2774	0.1225	90	152	195	164
Mmol_1724	UDP-glucose 4-epimerase	0.96	0.004593	0.06017	109	99	207	198
Mmol_1725	Haloacid dehalogenase domain protein hydrolase	0.25	0.5041	0.1743	128	102	160	115
Mmol_1726	2-dehydro-3-deoxyphosphogluconate aldolase/4-hydroxy-2-oxoglutarate aldolase	0.65	0.3424	0.1366	437	313	725	450
Mmol_1727	6-phosphogluconate dehydratase	0.12	0.6796	0.214	568	447	622	482
Mmol_1728	Carbamoyltransferase	1.50	0.09664	0.09	263	220	763	602
Mmol_1729	conserved hypothetical protein	2.15	0.306	0.128	83	67	472	199
Mmol_1730	conserved hypothetical protein	0.79	0.08088	0.08746	144	145	263	236
Mmol_1731	conserved hypothetical protein	0.65	0.3062	0.1281	98	52	114	122
Mmol_1732	lipopolysaccharide kinase	0.13	0.848	0.2535	160	72	128	125
Mmol_1733	lipid A biosynthesis acyltransferase	0.65	0.1422	0.09788	113	109	190	160
Mmol_1734	lipopolysaccharide kinase	3.06	0.2072	0.1096	68	68	742	402
Mmol_1735	glycosyl transferase group 1	1.84	0.1469	0.0988	78	94	363	254
Mmol_1736	lipopolysaccharide heptosyltransferase I	1.78	0.0868	0.0885	20	7	55	39
Mmol_1737	GrpE protein	1.45	0.06396	0.08368	33	60	143	111
Mmol_1738	chaperone protein DnaK	1.22	0.2763	0.1223	438	376	1201	692
Mmol_1739	chaperone protein DnaJ	1.16	0.2457	0.1165	350	366	984	622
Mmol_1740	response regulator receiver modulated diguanylate cyclase/phosphodiesterase	-1.28	0.1564	0.1005	422	288	79	212
Mmol_1741	response regulator receiver protein	-1.55	0.3898	0.1478	622	212	57	226
Mmol_1742	PAS/PAC sensor signal transduction histidine kinase	-2.76	0.1104	0.0917	1900	1333	162	315
Mmol_1743	sodium/hydrogen exchanger	1.58	0.05142	0.08193	177	99	397	432
Mmol_1744	conserved hypothetical protein	2.33	0.1118	0.09186	264	57	633	983
Mmol_1745	Excinuclease ABC C subunit domain protein	1.80	0.08799	0.0887	196	94	509	500
Mmol_1746	lactoylglutathione lyase	2.82	0.08285	0.08782	369	204	2318	1747
Mmol_1747	4Fe-4S ferredoxin iron-sulfur binding domain protein	4.61	0.2924	0.1255	44	46	1647	587
Mmol_1748	pantetheine-phosphate adenylyltransferase	2.80	0.001067	0.05358	79	60	479	493
Mmol_1749	methyltransferase	2.42	0.1735	0.1033	182	175	742	1179
Mmol_1750	peptidase M16 domain protein	2.93	0.07302	0.08587	149	75	742	971
Mmol_1751	peptidase M16 domain protein	3.51	0.1068	0.09129	121	68	1264	908
Mmol_1752	signal recognition particle-docking protein FtsY	1.02	0.07801	0.08691	212	222	472	412
Mmol_1753	Sigma 54 interacting domain protein	1.29	0.02162	0.07232	103	78	207	236
Mmol_1754	protein of unknown function DUF214	0.75	0.1546	0.1002	104	71	142	151
Mmol_1755	Propeptide PepSY amd peptidase M4	-0.25	0.5768	0.1905	135	98	76	119
Mmol_1756	two component transcriptional regulator, winged helix family	0.76	0.1479	0.09899	114	80	187	142
Mmol_1757	histidine kinase	0.21	0.1228	0.09386	76	72	82	89
Mmol_1758	Propeptide PepSY amd peptidase M4	-0.85	0.2675	0.1206	265	305	220	96
Mmol_1759	hypothetical protein	-1.57	0.3771	0.1449	197	72	29	61
Mmol_1760	diguanylate cyclase with PAS/PAC sensor	0.27	0.6053	0.1968	61	60	91	55
Mmol_1761	conserved hypothetical protein	0.36	0.3162	0.1303	71	52	77	81
Mmol_1762	heavy metal efflux pump, CzcA family	1.01	0.1367	0.09678	36	20	61	54
Mmol_1763	efflux transporter, RND family, MFP subunit	1.22	0.08173	0.08762	51	27	103	82
Mmol_1764	hypothetical protein	0.94	0.2491	0.1171	9	24	35	29
Mmol_1765	hypothetical protein	1.31	0.07147	0.08552	50	59	123	149
Mmol_1766	translation initiation factor IF-1	2.85	0.219	0.1116	43	45	420	222
Mmol_1767	cold-shock DNA-binding domain protein	-4.60	0.302	0.1273	23463	69075	1089	2719
Mmol_1768	diguanylate cyclase	1.27	0.07707	0.08672	74	45	139	150
Mmol_1769	cytochrome c class I	-3.54	0.04383	0.08045	52105	45857	4046	4367
Mmol_1770	PQQ-dependent dehydrogenase, methanol/ethanol family	-2.68	0.06286	0.08355	13321	15754	2251	2274
Mmol_1771	GAF modulated sigma54 specific transcriptional regulator, Fis family	1.86	0.2271	0.113	82	81	217	378
Mmol_1772	conserved hypothetical protein	1.26	0.1432	0.09807	76	39	138	139
Mmol_1773	protein of unknown function DUF182	0.61	0.08514	0.08822	228	222	326	361
Mmol_1774	aldehyde oxidase and xanthine dehydrogenase molybdopterin binding	0.44	0.07782	0.08687	255	225	345	307
Mmol_1775	(2Fe-2S)-binding domain protein	0.96	0.3269	0.1328	191	219	511	288
Mmol_1776	transcriptional regulator, LysR family	1.11	0.2112	0.1103	53	18	63	89
Mmol_1777	short-chain dehydrogenase/reductase SDR	0.09	0.8794	0.2605	42	85	65	70
Mmol_1778	transcriptional regulator, LysR family	2.19	0.1288	0.09514	25	18	118	83
Mmol_1779	short-chain dehydrogenase/reductase SDR	1.88	0.07068	0.08534	40	20	95	128
Mmol_1780	metal dependent phosphohydrolase	-1.55	0.2642	0.12	84	157	33	48
Mmol_1781	protein of unknown function DUF1555	3.31	0.2054	0.1093	104	33	898	470
Mmol_1782	UTP-glucose-1-phosphate uridylyltransferase	0.19	0.5845	0.1922	532	767	687	792
Mmol_1783	mannose-1-phosphate guanylyltransferase/mannose-6-phosphate isomerase	0.99	0.03157	0.07679	194	235	436	418
Mmol_1784	Phosphomannomutase	0.99	0.1333	0.09608	411	225	718	545
Mmol_1785	nucleotide sugar dehydrogenase	0.30	0.5915	0.1937	109	138	113	191
Mmol_1786	glycoside hydrolase family 5	-0.72	0.3955	0.1491	185	333	214	101
Mmol_1787	glycosyl transferase group 1	-1.30	0.2451	0.1164	501	307	165	163
Mmol_1788	glycosyl transferase, WecB/TagA/CpsF family	-1.77	0.00223	0.0562	476	497	154	131
Mmol_1789	glycosyl transferase family 2	-1.32	0.04408	0.08051	438	442	196	157
Mmol_1790	O-antigen polymerase	1.00	0.2801	0.1231	26	25	40	64
Mmol_1791	polysaccharide biosynthesis protein	1.18	0.1484	0.09908	31	13	42	58
Mmol_1792	EpsI family protein	-0.19	0.4419	0.1599	153	130	138	111
Mmol_1793	exosortase 2	-0.26	0.5706	0.1892	155	159	99	163
Mmol_1794	chain length determinant protein tyrosine kinase EpsG	0.15	0.7113	0.2217	433	284	342	456
Mmol_1795	chain length determinant protein EpsF	0.42	0.3765	0.1448	484	296	494	553
Mmol_1796	polysaccharide export protein EpsE	0.75	0.15	0.09938	273	244	387	486
Mmol_1797	peptidyl-prolyl cis-trans isomerase, EpsD family	1.26	0.03076	0.07647	219	154	424	468
Mmol_1798	exopolysaccharide biosynthesis operon protein EpsL	1.05	0.03044	0.07633	70	79	163	146
Mmol_1799	putative transcriptional regulator, Crp/Fnr family	0.23	0.3344	0.1347	235	226	295	247
Mmol_1800	transcriptional regulator, LuxR family	0.79	0.1968	0.1077	32	59	69	88
Mmol_1801	Undecaprenyl-phosphate glucose phosphotransferase	2.25	0.1998	0.1082	16	19	107	63
Mmol_1802	VanZ family protein	3.07	0.2864	0.1243	45	0	280	105
Mmol_1803	protein of unknown function DUF1555	2.50	0.1417	0.09779	190	121	1056	702
Mmol_1804	BNR repeat-containing protein	0.56	0.209	0.1099	93	69	103	136
Mmol_1805	conserved hypothetical protein	1.13	0.485	0.17	20	41	32	104
Mmol_1806	Protein-tyrosine phosphatase, low molecular weight	-0.09	0.6567	0.2082	69	57	62	56
Mmol_1807	lipoprotein, osmotically inducible	-2.42	0.1624	0.1016	9882	6422	1543	1496
Mmol_1808	Protein-tyrosine phosphatase, low molecular weight	2.32	0.09396	0.08962	23	0	51	68
Mmol_1809	major intrinsic protein	0.25	0.4193	0.1545	38	28	37	43
Mmol_1810	Glyoxalase/bleomycin resistance protein/dioxygenase	-1.61	0.395	0.149	58	168	28	45
Mmol_1811	transcriptional regulator, ArsR family	-1.70	0.000627	0.05358	175	179	56	52
Mmol_1812	protein of unknown function DUF181	1.73	0.004964	0.06068	40	51	149	159
Mmol_1813	Alcohol dehydrogenase zinc-binding domain protein	-2.61	0.004804	0.06047	603	555	75	114
Mmol_1814	RNA polymerase, sigma 32 subunit, RpoH	-1.42	0.06414	0.0837	2396	1913	936	674
Mmol_1815	conserved hypothetical protein	-2.05	0.008999	0.06514	2489	2257	447	696
Mmol_1816	protein of unknown function DUF971	2.45	0.04972	0.08164	51	30	201	249
Mmol_1817	ubiquinone/menaquinone biosynthesis methyltransferase	3.32	0.05465	0.08245	15	28	241	196
Mmol_1818	conserved hypothetical protein	2.54	0.01866	0.07143	31	14	122	144
Mmol_1819	2-polyprenylphenol 6-hydroxylase	2.32	0.01231	0.06826	31	37	171	172
Mmol_1820	Na+/solute symporter	1.78	0.1305	0.09551	73	38	229	153
Mmol_1821	hypothetical protein	1.01	0.3672	0.1426	10	50	59	62
Mmol_1822	formamidopyrimidine-DNA glycosylase	2.47	0.01521	0.07	6	14	61	56
Mmol_1823	conserved hypothetical protein	0.92	0.2221	0.1121	126	146	210	304
Mmol_1824	conserved hypothetical protein	1.36	0.06295	0.08357	193	185	516	454
Mmol_1825	ABC transporter, permease protein, putative	1.16	0.2667	0.1205	98	100	167	277
Mmol_1826	ABC transporter related	1.28	0.03605	0.07838	163	122	319	376
Mmol_1827	Tetratricopeptide TPR_2 repeat protein	0.66	0.4188	0.1544	310	317	355	634
Mmol_1828	outer membrane lipoprotein LolB	1.06	0.2189	0.1116	78	84	137	201
Mmol_1829	4-diphosphocytidyl-2C-methyl-D-erythritol kinase	0.55	0.5373	0.1818	215	591	421	759
Mmol_1830	ribose-phosphate pyrophosphokinase	5.03	0.257	0.1187	20	29	1162	481
Mmol_1831	ribosomal 5S rRNA E-loop binding protein Ctc/L25/TL5	1.93	0.241	0.1157	589	646	3053	1665
Mmol_1832	peptidyl-tRNA hydrolase	5.69	0.004163	0.05948	0	4	108	101
Mmol_1833	GTP-binding protein YchF	2.68	0.02942	0.0759	36	36	225	244
Mmol_1834	CheA signal transduction histidine kinase	-1.15	0.02777	0.07522	19	17	7	9
Mmol_1835	response regulator receiver protein	0.02	0.9805	0.282	7	12	13	6
Mmol_1836	conserved hypothetical protein	1.18	0.4771	0.1682	18	0	11	30
Mmol_1837	RNA-directed DNA polymerase (Reverse transcriptase)	-2.01	0.3027	0.1274	80	33	6	21
Mmol_1838	hypothetical protein	-6.11	0.0874	0.0886	10759	8126	21	252
Mmol_1839	hypothetical protein	-1.48	0.1724	0.1032	130	212	31	91
Mmol_1840	hypothetical protein	-1.87	0.03958	0.0794	48	56	8	19
Mmol_1841	Integrase catalytic region	-0.26	0.6802	0.2141	48	26	33	29
Mmol_1842	transposase IS3/IS911 family protein	0.83	0.6847	0.2152	10	16	4	42
Mmol_1844	conserved hypothetical protein	-0.39	0.6445	0.2053	29	19	9	27
Mmol_1845	endonuclease	-0.23	0.4235	0.1555	63	66	48	63
Mmol_1846	conserved hypothetical protein	-0.52	0.2076	0.1096	99	77	70	52
Mmol_1847	conserved hypothetical protein	-0.49	0.3916	0.1482	84	89	43	79
Mmol_1848	DNA-cytosine methyltransferase	-0.33	0.07025	0.08524	202	219	162	173
Mmol_1849	HNH endonuclease	0.36	0.2163	0.1111	224	176	244	269
Mmol_1850	conserved hypothetical protein	-1.05	0.2218	0.112	140	103	30	86
Mmol_1851	hypothetical protein	2.67	0.1041	0.09097	44	81	470	336
Mmol_1852	conserved hypothetical protein	0.82	0.1046	0.09102	138	184	281	290
Mmol_1853	Heavy metal transport/detoxification protein	-0.25	0.5808	0.1914	231	347	208	278
Mmol_1854	conserved hypothetical protein	1.21	0.3	0.1269	174	104	422	220
Mmol_1855	flagellar transcriptional activator	4.15	0.09748	0.09011	62	22	630	866
Mmol_1856	GTP-binding signal recognition particle SRP54 G- domain protein	4.44	0.2034	0.1089	43	22	927	481
Mmol_1857	MotR	3.21	0.1745	0.1035	33	50	490	291
Mmol_1858	Calcium-binding EF-hand-containing protein	-1.44	0.2384	0.1152	23842	39985	12655	10801
Mmol_1859	Na+/H+ antiporter NhaA	-2.40	0.2962	0.1262	186	451	41	79
Mmol_1860	protein of unknown function DUF482	0.33	0.2788	0.1228	235	188	238	296
Mmol_1861	hypothetical protein	0.17	0.8776	0.2601	1473	1872	830	2925
Mmol_1862	two component transcriptional regulator, winged helix family	2.03	0.1009	0.09056	89	41	315	219
Mmol_1863	histidine kinase	0.97	0.188	0.106	105	64	199	134
Mmol_1864	uroporphyrin-III C-methyltransferase	0.77	0.1053	0.09111	331	236	535	432
Mmol_1865	tRNA-i(6)A37 thiotransferase enzyme MiaB	2.10	0.1097	0.09163	34	66	256	177
Mmol_1866	PhoH family protein	2.53	0.2303	0.1137	38	46	326	170
Mmol_1867	phosphate-starvation-inducible E	0.26	0.1257	0.09449	188	167	206	220
Mmol_1868	protein of unknown function UPF0054	0.93	0.2483	0.117	174	352	387	614
Mmol_1869	CBS domain containing protein	0.64	0.3957	0.1491	203	268	465	268
Mmol_1870	hypothetical protein	0.27	0.7322	0.2268	723	580	485	1091
Mmol_1871	large conductance mechanosensitive channel protein	-0.10	0.8365	0.2509	1691	1760	1192	2037
Mmol_1872	apolipoprotein N-acyltransferase	1.82	0.05367	0.0823	20	24	73	87
Mmol_1873	glycyl-tRNA synthetase, alpha subunit	2.37	0.003863	0.05891	35	48	225	209
Mmol_1874	glycyl-tRNA synthetase, beta subunit	2.03	0.1237	0.09405	95	94	445	329
Mmol_1875	histidinol-phosphate phosphatase family protein	1.67	0.02269	0.07262	20	34	82	94
Mmol_1876	phospholipid/glycerol acyltransferase	2.68	0.02543	0.07413	16	36	184	153
Mmol_1877	protein of unknown function DUF45	1.39	0.01718	0.07088	107	79	256	235
Mmol_1878	electron transport protein SCO1/SenC	0.59	0.5468	0.1839	190	126	144	332
Mmol_1879	branched-chain amino acid aminotransferase	2.25	0.2272	0.113	203	183	1194	650
Mmol_1880	conserved hypothetical protein	1.40	0.04457	0.08062	58	73	159	188
Mmol_1881	glutamate racemase	1.97	0.01374	0.0692	76	51	245	258
Mmol_1882	ATP/cobalamin adenosyltransferase	0.36	0.6131	0.1985	41	17	34	40
Mmol_1883	poly(A) polymerase	0.92	0.1361	0.09666	119	124	254	206
Mmol_1884	2-amino-4-hydroxy-6- hydroxymethyldihydropteridine pyrophosphokinase	1.24	0.05442	0.08242	22	36	75	64
Mmol_1885	deoxynucleoside kinase	0.02	0.9757	0.281	91	57	47	104
Mmol_1886	3-methyl-2-oxobutanoate hydroxymethyltransferase	1.61	0.01055	0.06681	76	63	216	210
Mmol_1887	pantoate/beta-alanine ligase	1.39	0.06127	0.08336	33	49	106	110
Mmol_1888	aspartate 1-decarboxylase	1.25	0.3143	0.1299	341	491	1317	669
Mmol_1889	iojap-like protein	2.33	0.363	0.1416	275	204	1827	585
Mmol_1890	protein of unknown function DUF163	4.65	0.004173	0.05949	0	10	120	131
Mmol_1891	hypothetical protein	-5.22	0.1169	0.0925	767	1107	19	30
Mmol_1892	Deoxyribodipyrimidine photo-lyase	-0.02	0.981	0.2821	155	113	180	85
Mmol_1893	VacJ family lipoprotein	2.78	0.01811	0.07124	108	77	641	640
Mmol_1894	peptidase U62 modulator of DNA gyrase	0.15	0.6154	0.199	451	328	431	433
Mmol_1895	protein of unknown function DUF615	0.32	0.4754	0.1678	204	205	208	302
Mmol_1896	SirA family protein	1.47	0.1582	0.1009	36	141	199	295
Mmol_1897	conserved hypothetical protein	1.39	0.1845	0.1053	148	137	305	444
Mmol_1898	molybdenum cofactor synthesis domain protein	0.52	0.4604	0.1643	80	179	219	152
Mmol_1899	thiamine-monophosphate kinase	0.97	0.3647	0.142	190	206	511	265
Mmol_1900	Phosphatidylglycerophosphatase	-0.21	0.7186	0.2235	339	614	410	413
Mmol_1901	CinA domain protein	-2.49	0.04088	0.07974	8035	8965	1470	1549
Mmol_1902	conserved hypothetical protein	-2.42	0.08033	0.08736	18647	14372	2466	3712
Mmol_1903	recA protein	-0.15	0.6317	0.2026	725	530	529	598
Mmol_1904	regulatory protein RecX	-1.77	0.1117	0.09185	434	431	72	181
Mmol_1905	alanyl-tRNA synthetase	2.16	0.2367	0.1149	141	166	901	480
Mmol_1906	aspartate kinase	1.25	0.1034	0.09087	262	444	863	823
Mmol_1907	hypothetical protein	-0.77	0.1628	0.1016	140	150	67	102
Mmol_1908	TonB-dependent receptor	-0.08	0.8353	0.2507	38	52	51	35
Mmol_1909	protein of unknown function DUF156	1.71	0.04862	0.08143	92	42	236	203
Mmol_1910	conserved hypothetical protein	-5.49	0.1308	0.09556	4670	7062	114	147
Mmol_1911	putative transmembrane protein	0.31	0.1334	0.09611	1628	1465	1923	1900
Mmol_1912	PepSY-associated TM helix domain protein	2.43	0.4856	0.1701	142	114	153	1230
Mmol_1913	conserved hypothetical protein	3.94	0.5134	0.1764	279	149	81	6532
Mmol_1914	TonB-dependent siderophore receptor	2.86	0.5378	0.1819	229	187	43	2983
Mmol_1915	small multidrug resistance protein	-0.40	0.7123	0.222	625	211	250	384
Mmol_1916	sulfatase	1.06	0.3103	0.129	21	13	48	26
Mmol_1917	protein of unknown function DUF6 transmembrane	-1.10	0.1995	0.1082	33	22	15	10
Mmol_1918	protein of unknown function DUF347	-1.05	0.2378	0.1151	108	67	35	49
Mmol_1919	protein of unknown function DUF81	0.62	0.315	0.13	8	4	9	9
Mmol_1920	ribonucleoside-diphosphate reductase, alpha subunit	1.86	0.1383	0.09711	111	120	353	489
Mmol_1921	Ribonucleoside-diphosphate reductase	1.50	0.285	0.124	67	57	121	232
Mmol_1922	Ankyrin	1.89	0.07641	0.08659	145	90	376	496
Mmol_1923	diguanylate cyclase with PAS/PAC and GAF sensors	-1.39	0.2077	0.1097	375	241	106	128
Mmol_1924	diguanylate cyclase/phosphodiesterase	-0.06	0.9382	0.2731	207	107	106	196
Mmol_1925	diguanylate cyclase with PAS/PAC sensor	-0.48	0.1364	0.09673	312	354	208	268
Mmol_1926	rRNA (adenine-N(6)-)-methyltransferase	1.05	0.2105	0.1101	155	83	303	192
Mmol_1927	signal recognition particle protein	-0.71	0.00453	0.06008	752	742	465	447
Mmol_1928	cytochrome c assembly protein	-0.00	0.9939	0.2847	127	120	90	156
Mmol_1929	HAD-superfamily subfamily IB hydrolase, TIGR01490	2.05	0.005886	0.0617	151	179	662	708
Mmol_1930	protein of unknown function DUF6 transmembrane	1.55	0.06625	0.08425	108	119	307	359
Mmol_1931	hypothetical protein	1.52	0.2425	0.1159	266	196	843	482
Mmol_1932	2-isopropylmalate synthase	1.27	0.02163	0.07232	196	235	492	553
Mmol_1933	CDP-diacylglycerol/serine O-phosphatidyltransferase	2.87	0.009375	0.06559	52	20	279	248
Mmol_1934	OmpA/MotB domain protein	0.41	0.2671	0.1206	3637	2710	4204	4221
Mmol_1935	queuine tRNA-ribosyltransferase	3.61	0.04285	0.08022	23	25	282	319
Mmol_1936	preprotein translocase, YajC subunit	-0.74	0.1704	0.1028	269	215	109	180
Mmol_1937	protein-export membrane protein SecD	1.75	0.04746	0.08121	157	144	475	538
Mmol_1938	protein-export membrane protein SecF	1.64	0.009218	0.06541	46	63	165	178
Mmol_1939	protein of unknown function DUF21	1.26	0.03956	0.0794	42	57	129	108
Mmol_1940	ATP-dependent Clp protease adaptor protein ClpS	-0.73	0.2404	0.1156	2656	3700	2005	1819
Mmol_1941	ATP-dependent Clp protease, ATP-binding subunit clpA	-1.04	0.1261	0.09456	2989	2914	1118	1748
Mmol_1942	protein of unknown function UPF0126	0.49	0.07266	0.08579	551	495	777	690
Mmol_1943	Glutathione S-transferase domain protein	1.04	0.08381	0.08799	50	38	91	90
Mmol_1944	dihydroorotate dehydrogenase	1.81	0.05267	0.08214	41	66	188	192
Mmol_1945	hypothetical protein	-2.24	0.1062	0.09122	141	97	15	34
Mmol_1946	molybdopterin oxidoreductase	-0.71	0.3447	0.1372	600	646	231	529
Mmol_1947	Cupin 4 family protein	-0.20	0.4025	0.1507	123	102	89	107
Mmol_1948	hypothetical protein	-0.00	0.9978	0.2855	142	132	72	202
Mmol_1949	NolW domain protein	0.86	0.1219	0.09364	79	118	174	187
Mmol_1950	conserved hypothetical protein	0.30	0.8072	0.2443	6365	1016	5260	3804
Mmol_1951	beta-lactamase domain protein	1.02	0.1074	0.09135	62	93	179	136
Mmol_1952	uncharacterized lipoprotein	0.40	0.5199	0.1779	956	1039	1648	975
Mmol_1953	dihydrodipicolinate synthase	1.54	0.04273	0.0802	426	556	1549	1300
Mmol_1954	electron transport complex, RnfABCDGE type, A subunit	0.00	0.9892	0.2838	80	67	62	86
Mmol_1955	electron transport complex, RnfABCDGE type, B subunit	1.72	0.05201	0.08203	131	93	408	332
Mmol_1956	electron transport complex, RnfABCDGE type, C subunit	0.74	0.01456	0.06967	130	117	210	202
Mmol_1957	electron transport complex, RnfABCDGE type, D subunit	1.48	0.1006	0.09052	66	34	143	137
Mmol_1958	electron transport complex, RnfABCDGE type, G subunit	0.49	0.2342	0.1144	229	256	300	385
Mmol_1959	electron transport complex, RnfABCDGE type, E subunit	0.88	0.05069	0.08181	367	273	552	625
Mmol_1960	endonuclease III	1.84	0.01337	0.06897	67	98	306	288
Mmol_1961	conserved hypothetical protein	1.91	0.1182	0.09279	28	39	147	107
Mmol_1962	Domain of unknown function DUF1841	1.91	0.07486	0.08627	77	32	239	173
Mmol_1963	RNA polymerase, sigma-24 subunit, ECF subfamily	-0.17	0.7632	0.2341	212	117	146	146
Mmol_1964	hypothetical protein	-1.08	0.2968	0.1263	548	1016	252	486
Mmol_1965	conserved hypothetical protein	-0.47	0.5974	0.195	2661	3574	1074	3437
Mmol_1966	protein of unknown function DUF692	0.13	0.6993	0.2188	275	404	369	376
Mmol_1967	conserved hypothetical protein	1.24	0.1689	0.1026	37	59	92	138
Mmol_1968	protein of unknown function DUF1289	1.01	0.07658	0.08662	522	348	831	920
Mmol_1969	preprotein translocase, SecA subunit	1.84	0.2139	0.1107	325	265	1323	784
Mmol_1970	Peptidase M23	2.65	0.0785	0.08701	130	60	509	688
Mmol_1971	protein of unknown function DUF721	1.55	0.3909	0.148	60	44	82	226
Mmol_1972	V-type H(+)-translocating pyrophosphatase	0.54	0.386	0.1469	114	58	123	129
Mmol_1973	protein of unknown function DUF125 transmembrane	2.17	0.05328	0.08224	53	30	210	165
Mmol_1974	Inorganic diphosphatase	3.72	0.2284	0.1133	46	93	1249	602
Mmol_1975	protein of unknown function DUF1232	-0.23	0.6724	0.2122	76	126	69	103
Mmol_1976	phosphoribosylaminoimidazole-succinocarboxamide synthase	1.60	0.08069	0.08743	272	230	844	685
Mmol_1977	pyruvate kinase	0.41	0.462	0.1647	253	138	295	225
Mmol_1978	Phosphoglycerate kinase	1.50	0.1749	0.1035	263	223	822	559
Mmol_1979	glyceraldehyde-3-phosphate dehydrogenase, type I	1.81	0.1896	0.1063	185	222	876	555
Mmol_1980	transketolase	1.10	0.05119	0.08189	638	492	1104	1323
Mmol_1981	oxidoreductase domain protein	-0.15	0.4991	0.1732	429	475	453	360
Mmol_1983	alkyl hydroperoxide reductase/ Thiol specific antioxidant/ Mal allergen	-2.01	0.268	0.1207	1656	772	171	431
Mmol_1984	protein of unknown function DUF558	0.73	0.1664	0.1022	111	73	147	160
Mmol_1985	hypothetical protein	2.82	0.04614	0.08095	22	0	87	69
Mmol_1986	Methyltransferase type 12	1.00	0.06379	0.08366	16	18	37	32
Mmol_1987	transcriptional regulator, XRE family	2.42	0.1142	0.09213	22	20	133	99
Mmol_1988	hypothetical protein	1.49	0.2098	0.11	26	19	49	79
Mmol_1989	acetylglutamate kinase	3.14	0.01354	0.06908	28	58	408	359
Mmol_1990	pyrimidine 5'-nucleotidase	2.63	0.06698	0.08444	26	7	107	105
Mmol_1991	transcriptional regulator, TetR family	1.39	0.06596	0.08418	91	46	162	197
Mmol_1992	conserved hypothetical protein	1.80	0.311	0.1291	101	84	201	449
Mmol_1993	polynucleotide adenylyltransferase/metal dependent phosphohydrolase	1.41	0.05084	0.08184	182	139	426	428
Mmol_1994	NAD-dependent epimerase/dehydratase	0.16	0.6395	0.2042	358	348	456	330
Mmol_1995	Lytic transglycosylase catalytic	-0.04	0.708	0.2209	337	316	335	301
Mmol_1996	hypothetical protein	-1.52	0.156	0.1005	401	255	174	54
Mmol_1997	UDP-3-0-acyl N-acetylglucosamine deacetylase	0.82	0.3719	0.1437	584	707	1473	806
Mmol_1998	cell division protein FtsZ	0.53	0.5098	0.1756	1113	883	1909	978
Mmol_1999	cell division protein FtsA	1.60	0.433	0.1577	203	192	924	274
Mmol_2000	cell division protein FtsQ	0.56	0.5425	0.183	259	226	492	225
Mmol_2001	D-alanine/D-alanine ligase	1.46	0.4045	0.1512	193	222	838	302
Mmol_2002	UDP-N-acetylenolpyruvoylglucosamine reductase	0.92	0.3755	0.1446	149	181	414	212
Mmol_2003	UDP-N-acetylmuramate/alanine ligase	1.11	0.4378	0.1589	298	258	865	335
Mmol_2004	UDP-N-acetylglucosamine--N-acetylmuramyl- (pentapeptide) pyrophosphoryl-undecaprenol N-acetylglucosamine transferase	1.54	0.3493	0.1383	160	107	550	230
Mmol_2005	cell division protein FtsW	1.03	0.4383	0.159	114	80	283	113
Mmol_2006	UDP-N-acetylmuramoylalanine/D-glutamate ligase	0.87	0.5236	0.1787	226	265	669	229
Mmol_2007	phospho-N-acetylmuramoyl-pentapeptide- transferase	0.50	0.4291	0.1567	179	173	307	191
[truncated: 341 more rows]
