# Supplementary material for: Comparative transcriptomics in three Methylophilaceae species uncover different strategies for environmental adaptation
Source: PeerJ. 2013 Jul 25;1:e115. doi: 10.7717/peerj.115 (PMC3728764; doi:10.7717/peerj.115)
Supplement: Table S4 — Comparative RNA-Seq statistics for induced with methanol vs. methylamine in Methylotenera mobilis JLW8. [file peerj-01-115-s004.xls]

Comparative RNA-Seq statistics for induced with methanol vs. methylamine in Methylotenera mobilis JLW8
locus tag	product	log2 fold change	pvalue	qvalue	Me-i	Me-i	MA	MA
Mmol_0001	chromosomal replication initiator protein DnaA	-0.35	0.3299	0.1758	178	233	143	180
Mmol_0002	DNA polymerase III, beta subunit	-0.73	0.2529	0.1617	215	319	124	199
Mmol_0003	DNA gyrase, B subunit	0.04	0.8601	0.3105	448	437	404	503
Mmol_0004	transcriptional regulator, TetR family	0.92	0.3764	0.1862	98	61	201	100
Mmol_0005	efflux transporter, RND family, MFP subunit	2.95	0.3855	0.1881	69	41	688	169
Mmol_0006	transporter, hydrophobe/amphiphile efflux-1 (HAE1) family	2.33	0.4133	0.1951	50	35	347	84
Mmol_0007	RND efflux system, outer membrane lipoprotein, NodT family	2.66	0.3934	0.1899	45	40	434	109
Mmol_0008	transcriptional regulator, LysR family	1.44	0.5214	0.22	31	38	160	30
Mmol_0009	short-chain dehydrogenase/reductase SDR	-0.53	0.338	0.1777	20	26	11	20
Mmol_0010	NmrA family protein	-0.40	0.3894	0.1889	68	56	36	58
Mmol_0011	transcriptional regulator, HxlR family	-1.09	0.2831	0.166	162	292	135	77
Mmol_0012	conserved hypothetical protein	-0.49	0.4828	0.2115	116	203	120	107
Mmol_0013	hypothetical protein	0.05	0.9325	0.3281	204	324	204	342
Mmol_0014	transcriptional regulator, LysR family	-0.95	0.115	0.1485	210	217	90	131
Mmol_0015	HtpX domain protein	-0.52	0.2455	0.1606	791	603	457	515
Mmol_0016	Integral membrane protein TerC	1.03	0.1606	0.1512	43	28	86	60
Mmol_0017	cytochrome B561	0.14	0.5074	0.2168	418	466	440	533
Mmol_0018	beta-lactamase domain protein	-0.21	0.2	0.1543	233	239	216	193
Mmol_0019	DoxX family protein	0.22	0.7913	0.2929	314	315	214	519
Mmol_0020	GCN5-related N-acetyltransferase	1.59	0.2245	0.1574	91	119	400	237
Mmol_0021	coenzyme PQQ biosynthesis protein A	2.30	0.3379	0.1777	1298	1037	3051	8427
Mmol_0022	diguanylate cyclase	-0.28	0.3442	0.1791	310	247	242	218
Mmol_0023	CBS domain containing membrane protein	0.69	0.2668	0.1637	196	178	356	250
Mmol_0024	formaldehyde-activating enzyme	1.36	0.1071	0.1482	674	1163	2362	2347
Mmol_0025	hypothetical protein	-0.14	0.8381	0.305	1243	601	667	1002
Mmol_0026	putative transmembrane protein	0.55	0.1662	0.1517	824	680	975	1222
Mmol_0027	protein of unknown function DUF883 ElaB	0.16	0.6282	0.248	970	1393	1300	1342
Mmol_0028	A/G-specific adenine glycosylase	1.17	0.1342	0.1489	149	115	342	252
Mmol_0029	AsmA family protein	-0.79	0.1237	0.1487	810	703	345	530
Mmol_0030	undecaprenol kinase	-0.70	0.3906	0.1892	584	333	268	296
Mmol_0031	protein of unknown function DUF937	0.40	0.4755	0.2099	463	374	425	679
Mmol_0032	RNA-binding S4 domain protein	2.02	0.184	0.1532	78	103	453	282
Mmol_0033	conserved hypothetical protein	-1.36	0.0268	0.1452	1495	1594	694	507
Mmol_0034	conserved hypothetical protein	-0.34	0.2919	0.1676	147	143	99	130
Mmol_0035	thiamine biosynthesis protein ThiC	-0.09	0.8642	0.3115	707	688	452	856
Mmol_0036	hypothetical protein	-1.38	0.1275	0.1487	396	290	69	195
Mmol_0037	short-chain dehydrogenase/reductase SDR	0.57	0.4448	0.2028	311	317	594	338
Mmol_0038	conserved hypothetical protein	-1.58	0.004213	0.1311	248	235	76	85
Mmol_0039	AMP-dependent synthetase and ligase	-1.81	0.07353	0.147	456	365	132	102
Mmol_0040	hypothetical protein	-1.71	0.05683	0.1467	369	468	156	100
Mmol_0041	hypothetical protein	0.34	0.2467	0.1608	89	82	98	119
Mmol_0042	conserved hypothetical protein	0.32	0.1989	0.1543	85	88	115	100
Mmol_0043	histidine kinase	0.87	0.0276	0.1452	92	92	172	166
Mmol_0044	two component, sigma54 specific, transcriptional regulator, Fis family	2.15	0.02194	0.1445	90	44	325	274
Mmol_0045	Protein-L-isoaspartate(D-aspartate) O-methyltransferase	0.75	0.1173	0.1485	348	372	658	555
Mmol_0046	type I secretion outer membrane protein, TolC family	0.78	0.1673	0.1518	266	232	484	372
Mmol_0047	isochorismatase hydrolase	1.60	0.2641	0.1633	206	97	608	308
Mmol_0048	Three-deoxy-D-manno-octulosonic-acid transferase domain protein	-0.34	0.493	0.2137	171	113	112	112
Mmol_0049	ribonucleoside-diphosphate reductase, adenosylcobalamin-dependent	-1.11	0.1681	0.1519	1583	1481	467	948
Mmol_0050	conserved hypothetical protein	-0.65	0.1437	0.1494	1067	1236	601	871
Mmol_0051	isochorismatase hydrolase	0.64	0.1739	0.1524	47	31	55	66
Mmol_0052	transcriptional regulator, AraC family	1.74	0.1767	0.1526	131	125	515	343
Mmol_0053	transcriptional regulator, AraC family	0.70	0.04871	0.1465	90	76	145	127
Mmol_0054	putative secreted protein	-0.92	0.3793	0.1868	193	278	44	205
Mmol_0055	hypothetical protein	-1.36	0.6522	0.2545	0	9	0	3
Mmol_0056	short-chain dehydrogenase/reductase SDR	-3.08	0.01944	0.1441	1118	1206	220	55
Mmol_0057	transcriptional regulator, TetR family	-0.23	0.3241	0.1744	195	231	178	183
Mmol_0058	DSBA oxidoreductase	-1.86	0.09681	0.1479	150	137	60	19
Mmol_0059	OsmC family protein	-0.71	0.172	0.1522	295	233	168	155
Mmol_0060	NADH:flavin oxidoreductase/NADH oxidase	-1.21	0.0685	0.147	201	251	83	112
Mmol_0061	putative transcriptional regulator, ArsR family	-0.44	0.5753	0.2339	274	181	92	241
Mmol_0062	2-dehydropantoate 2-reductase	-0.16	0.6635	0.2578	54	66	64	43
Mmol_0063	NADH:flavin oxidoreductase/NADH oxidase	0.58	0.2973	0.1686	59	36	84	59
Mmol_0064	alkylhydroperoxidase like protein, AhpD family	0.83	0.1876	0.1535	35	21	59	42
Mmol_0065	Flavocytochrome c sulphide dehydrogenase flavin-binding	0.13	0.8061	0.2968	33	32	46	26
Mmol_0066	hypothetical protein	-0.70	0.4842	0.2118	24	54	30	17
Mmol_0067	beta-lactamase domain protein	-1.95	0.03858	0.1461	156	129	52	21
Mmol_0068	Sulphur oxidation protein SoxZ	-5.50	0.2058	0.1547	1252	2474	57	24
Mmol_0069	transcriptional regulator, TetR family	-0.61	0.2687	0.164	125	132	64	105
Mmol_0070	protein of unknown function DUF6 transmembrane	-0.77	0.1664	0.1517	59	80	33	48
Mmol_0071	conserved hypothetical protein	-1.05	0.5097	0.2173	15	4	3	6
Mmol_0072	Integrase catalytic region	-0.64	0.1388	0.1489	20	17	11	12
Mmol_0073	TniB family protein	-0.83	0.1592	0.1511	54	40	20	33
Mmol_0074	hypothetical protein	-0.46	0.2762	0.165	42	37	23	35
Mmol_0075	hypothetical protein	-0.63	0.4121	0.1948	102	122	41	104
Mmol_0076	hypothetical protein	0.61	0.6487	0.2535	13	11	8	30
Mmol_0077	helix-turn-helix domain protein	-1.67	0.1211	0.1486	108	72	15	41
Mmol_0078	hypothetical protein	-0.59	0.4916	0.2134	96	123	36	109
Mmol_0079	hypothetical protein	-2.94	0.1453	0.1496	1195	751	70	184
Mmol_0080	hypothetical protein	0.94	0.3054	0.1703	60	60	144	86
Mmol_0082	conserved hypothetical protein	-0.63	0.2596	0.1627	57	68	29	51
Mmol_0083	conserved hypothetical protein	-0.24	0.6215	0.2462	99	108	65	111
Mmol_0084	hypothetical protein	0.30	0.1561	0.1507	16	19	20	23
Mmol_0085	hypothetical protein	-3.74	0.1558	0.1507	6340	10202	481	757
Mmol_0086	RND efflux system, outer membrane lipoprotein, NodT family	-1.73	0.07835	0.1471	150	117	46	34
Mmol_0087	transcriptional regulator, TetR family	0.06	0.8299	0.3029	22	28	24	28
Mmol_0088	efflux transporter, RND family, MFP subunit	-0.53	0.2071	0.1548	66	77	59	40
Mmol_0089	acriflavin resistance protein	0.13	0.6462	0.2528	22	17	24	19
Mmol_0090	short-chain dehydrogenase/reductase SDR	-1.10	0.03041	0.1455	66	58	33	24
Mmol_0091	LrgA family protein	-0.73	0.4899	0.2131	229	101	62	137
Mmol_0092	LrgB family protein	1.11	0.1246	0.1487	58	36	101	103
Mmol_0093	protein of unknown function UPF0187	0.16	0.8449	0.3067	19	53	33	47
Mmol_0094	conserved hypothetical protein	-0.17	0.4308	0.1995	31	30	24	30
Mmol_0095	isochorismatase hydrolase	-0.66	0.5361	0.2237	56	136	50	70
Mmol_0096	diguanylate cyclase	-0.93	0.181	0.153	107	75	40	55
Mmol_0097	Catalase domain protein	0.11	0.5513	0.2276	122	104	113	131
Mmol_0098	Sigma 54 interacting domain protein	-0.29	0.2784	0.1652	49	51	36	45
Mmol_0099	FMN reductase	-1.58	0.004067	0.1306	228	215	67	81
Mmol_0100	Biopolymer transport protein ExbD/TolR	-1.67	0.2591	0.1626	105	193	46	46
Mmol_0101	MotA/TolQ/ExbB proton channel	-0.95	0.1967	0.1541	59	80	36	35
Mmol_0102	TonB family protein	-0.50	0.3759	0.1861	28	43	22	28
Mmol_0103	ABC transporter related	-1.69	0.04516	0.1464	85	78	32	18
Mmol_0104	putative dibenzothiophene desulfurization enzyme B	-0.32	0.5066	0.2166	30	20	20	20
Mmol_0105	nitrate/sulfonate/bicarbonate ABC transporter periplasmic ligand-binding protein	-0.18	0.789	0.2923	29	19	14	29
Mmol_0106	binding-protein-dependent transport systems inner membrane component	0.62	0.2211	0.1569	13	20	26	26
Mmol_0107	binding-protein-dependent transport systems inner membrane component	-0.07	0.8065	0.2969	113	83	98	89
Mmol_0108	TonB-dependent receptor	-0.83	0.1638	0.1515	38	51	18	31
Mmol_0109	major facilitator superfamily MFS_1	0.44	0.3459	0.1795	3	6	7	6
Mmol_0110	Alkanesulfonate monooxygenase	-2.05	0.03983	0.1461	88	74	16	22
Mmol_0111	Alkanesulfonate monooxygenase	-1.69	0.1739	0.1524	87	59	22	23
Mmol_0112	monooxygenase, putative	-1.09	0.08279	0.1474	76	60	24	39
Mmol_0113	class II aldolase/adducin family protein	-0.65	0.2619	0.163	128	96	51	92
Mmol_0114	conserved hypothetical protein	-0.84	0.4092	0.1941	114	124	26	106
Mmol_0115	Thioredoxin domain protein	-3.05	0.09443	0.1478	659	863	100	83
Mmol_0116	cytochrome c biogenesis protein transmembrane region	-1.60	0.1247	0.1487	309	228	78	98
Mmol_0117	hypothetical protein	-0.03	0.9006	0.3204	202	160	191	163
Mmol_0118	hypothetical protein	0.48	0.4865	0.2123	57	55	100	57
Mmol_0119	protein of unknown function DUF1458	0.11	0.7814	0.2903	832	945	1161	759
Mmol_0120	RelA/SpoT family protein	0.61	0.1963	0.1541	333	295	538	419
Mmol_0121	Alcohol dehydrogenase zinc-binding domain protein	0.39	0.1687	0.1519	269	222	295	349
Mmol_0122	hypothetical protein	-3.85	0.2152	0.1559	33671	67425	1516	5497
Mmol_0123	diguanylate cyclase/phosphodiesterase with PAS/PAC sensor(s)	0.22	0.2516	0.1615	275	235	288	305
Mmol_0124	Ubiquinone biosynthesis hydroxylase, UbiH/UbiF/VisC/COQ6 family	-0.82	0.3395	0.178	497	279	278	162
Mmol_0125	serine/threonine protein kinase	-0.40	0.09595	0.1479	140	154	114	109
Mmol_0126	PAS/PAC sensor signal transduction histidine kinase	0.67	0.166	0.1517	97	70	132	134
Mmol_0127	response regulator receiver protein	2.65	0.07253	0.147	47	40	301	245
Mmol_0128	response regulator receiver modulated diguanylate cyclase/phosphodiesterase	2.34	0.1712	0.1522	40	27	212	132
Mmol_0129	response regulator receiver modulated diguanylate cyclase/phosphodiesterase with PAS/PAC sensor(s)	2.88	0.2197	0.1566	32	21	259	135
Mmol_0130	beta-lactamase domain protein	1.79	0.3867	0.1884	15	9	66	22
Mmol_0131	diguanylate cyclase/phosphodiesterase	0.66	0.1929	0.1538	47	42	80	62
Mmol_0132	conserved hypothetical protein	-0.42	0.3453	0.1794	444	318	259	309
Mmol_0133	NnrS family protein	0.54	0.3228	0.1741	190	129	275	188
Mmol_0134	conserved hypothetical protein	1.09	0.1661	0.1517	148	121	334	241
Mmol_0135	major facilitator superfamily MFS_1	1.42	0.2466	0.1608	51	62	191	111
Mmol_0136	DNA-3-methyladenine glycosylase II	-0.42	0.4624	0.2069	166	110	130	77
Mmol_0137	2OG-Fe(II) oxygenase	1.04	0.2921	0.1676	228	69	316	297
Mmol_0138	protein of unknown function DUF861 cupin_3	0.20	0.4374	0.2011	323	251	328	334
Mmol_0139	Sua5/YciO/YrdC/YwlC family protein	0.53	0.4085	0.1939	361	322	607	378
Mmol_0140	conserved hypothetical protein	0.89	0.1461	0.1497	253	302	584	447
Mmol_0141	diguanylate cyclase/phosphodiesterase with PAS/PAC sensor(s)	1.30	0.01448	0.1427	172	137	401	360
Mmol_0142	hypothetical protein	-1.45	0.124	0.1487	615	901	373	180
Mmol_0143	6-phosphogluconate dehydrogenase, decarboxylating	1.29	0.1134	0.1484	618	737	1447	1867
Mmol_0144	SNARE associated Golgi protein	1.25	0.02008	0.1442	34	25	67	74
Mmol_0145	oxidoreductase FAD/NAD(P)-binding domain protein	-2.08	0.0547	0.1467	560	652	134	152
Mmol_0146	Electron transfer flavoprotein alpha subunit	-0.03	0.9602	0.3345	846	743	1044	511
Mmol_0147	Electron transfer flavoprotein alpha/beta-subunit	-1.14	0.1293	0.1488	2194	2165	1234	739
Mmol_0148	transcriptional regulator, LysR family	-1.53	0.1334	0.1489	1408	1050	400	452
Mmol_0149	Electron-transferring-flavoprotein dehydrogenase	0.30	0.5147	0.2183	631	497	835	556
Mmol_0150	catalase/peroxidase HPI	-2.17	0.04043	0.1462	6785	5873	695	2119
Mmol_0151	transcriptional regulator, LysR family	0.29	0.2549	0.162	393	382	513	437
Mmol_0152	diguanylate cyclase with PAS/PAC sensor	-1.36	0.01483	0.1429	162	151	58	63
Mmol_0153	MJ0042 family finger-like protein	-0.27	0.4417	0.2021	452	336	352	302
Mmol_0154	ribosomal protein L11 methyltransferase	1.38	0.000957	0.1098	160	166	431	422
Mmol_0155	acetyl-CoA carboxylase, biotin carboxylase	1.58	0.08203	0.1473	304	262	935	762
Mmol_0156	acetyl-CoA carboxylase, biotin carboxyl carrier protein	1.88	0.1716	0.1522	290	344	1407	927
Mmol_0157	3-dehydroquinate dehydratase, type II	1.19	0.1743	0.1524	177	234	556	383
Mmol_0158	Redoxin domain protein	1.32	0.1329	0.1488	100	103	221	285
Mmol_0159	cytochrome c biogenesis protein transmembrane region	1.05	0.105	0.1482	295	255	633	509
Mmol_0160	CutA1 divalent ion tolerance protein	-2.02	0.05242	0.1466	422	342	112	76
Mmol_0161	FxsA cytoplasmic membrane protein	-0.55	0.407	0.1935	821	742	722	343
Mmol_0162	oxidoreductase FAD/NAD(P)-binding domain protein	0.02	0.9688	0.3365	865	651	1002	538
Mmol_0163	HemY domain protein	0.12	0.1292	0.1488	108	113	123	117
Mmol_0164	protein of unknown function DUF513 hemX	0.37	0.3349	0.177	160	191	260	194
Mmol_0165	Uroporphyrinogen III synthase HEM4	0.06	0.9226	0.3257	333	164	246	272
Mmol_0166	porphobilinogen deaminase	0.27	0.588	0.2373	536	377	673	431
Mmol_0167	Conserved TM helix repeat-containing protein	0.12	0.9298	0.3274	154	144	49	274
Mmol_0168	two component transcriptional regulator, LytTR family	0.42	0.4721	0.2091	125	65	133	123
Mmol_0169	histidine kinase internal region	-0.67	0.14	0.149	118	143	85	79
Mmol_0170	argininosuccinate lyase	-0.17	0.378	0.1865	519	486	408	487
Mmol_0171	oxygen-independent coproporphyrinogen III oxidase	0.87	0.1967	0.1541	59	51	118	85
Mmol_0172	conserved hypothetical protein	1.53	0.04368	0.1463	96	173	414	366
Mmol_0173	non-canonical purine NTP pyrophosphatase, rdgB/HAM1 family	1.19	0.05804	0.1467	201	123	401	339
Mmol_0174	ribonuclease PH	0.68	0.4496	0.204	137	124	142	278
Mmol_0175	protein serine/threonine phosphatase	0.95	0.2017	0.1544	117	133	282	201
Mmol_0176	serine/threonine protein kinase	0.58	0.4464	0.2032	53	72	66	121
Mmol_0177	domain of unknown function DUF1732	0.60	0.2881	0.1669	118	121	151	211
Mmol_0178	hypothetical protein	-1.01	0.2715	0.1643	57	65	15	45
Mmol_0179	protein of unknown function DUF404	-0.17	0.5741	0.2336	47	43	34	46
Mmol_0180	protein of unknown function DUF403	0.61	0.1233	0.1486	121	124	174	201
Mmol_0181	transglutaminase domain protein	0.11	0.7659	0.2862	179	127	140	189
Mmol_0182	20S proteasome A and B subunits	0.56	0.1863	0.1534	408	281	545	472
Mmol_0183	guanylate kinase	0.91	0.1673	0.1518	380	488	945	689
Mmol_0184	DNA-directed RNA polymerase, omega subunit	0.66	0.02995	0.1455	604	651	1001	989
Mmol_0185	(p)ppGpp synthetase I, SpoT/RelA	1.06	0.2378	0.1595	266	260	663	438
Mmol_0186	endoribonuclease L-PSP	1.84	0.1633	0.1515	225	146	808	523
Mmol_0187	ATP-dependent DNA helicase RecG	2.58	0.1773	0.1527	29	30	222	136
Mmol_0188	Chorismate lyase	2.33	0.2137	0.1557	44	17	204	108
Mmol_0189	4-hydroxybenzoate polyprenyl transferase	1.30	0.2864	0.1666	22	12	57	29
Mmol_0190	hypothetical protein	-0.91	0.01999	0.1442	340	374	177	203
Mmol_0191	ribosomal protein L13	2.10	0.4225	0.1974	1604	1477	10604	2649
Mmol_0192	ribosomal protein S9	2.64	0.3385	0.1778	709	792	7003	2371
Mmol_0193	N-acetyl-gamma-glutamyl-phosphate reductase	0.60	0.39	0.1891	838	542	1309	779
Mmol_0194	conserved hypothetical protein	0.23	0.6403	0.2511	231	179	185	296
Mmol_0195	protein of unknown function DUF583	0.20	0.5464	0.2264	1586	1221	1826	1392
Mmol_0196	iron-sulfur cluster assembly accessory protein	-2.46	0.01806	0.1438	9276	8593	1029	2220
Mmol_0197	citrate synthase I	-0.03	0.915	0.3239	587	597	679	479
Mmol_0198	protein of unknown function UPF0075	1.07	0.028	0.1453	91	75	179	172
Mmol_0199	Peptidase M23	0.88	0.216	0.1561	236	273	387	549
Mmol_0200	tyrosyl-tRNA synthetase	0.72	0.2461	0.1607	178	160	325	232
Mmol_0201	diguanylate cyclase with PAS/PAC sensor	-0.18	0.2459	0.1607	648	692	551	629
Mmol_0202	sulfate ABC transporter, ATPase subunit	0.32	0.4949	0.2141	62	64	93	63
Mmol_0203	sulfate ABC transporter, inner membrane subunit CysW	0.36	0.555	0.2285	27	28	45	26
Mmol_0204	sulfate ABC transporter, inner membrane subunit CysT	0.19	0.1816	0.153	44	39	46	50
Mmol_0205	diguanylate phosphodiesterase	-0.60	0.4759	0.21	15	25	7	19
Mmol_0206	sulfate ABC transporter, periplasmic sulfate-binding protein	-0.00	0.9936	0.3422	7	7	5	9
Mmol_0207	phosphate-selective porin O and P	0.74	0.4807	0.2111	5	7	15	6
Mmol_0208	hypothetical protein	-2.43	0.2281	0.1579	23	11	0	6
Mmol_0209	protein of unknown function DUF150	2.11	0.1147	0.1484	82	87	315	419
Mmol_0210	NusA antitermination factor	2.21	0.02177	0.1445	103	70	430	372
Mmol_0211	translation initiation factor IF-2	1.43	0.009543	0.1401	252	199	635	582
Mmol_0212	ribosome-binding factor A	0.78	0.1104	0.1483	270	295	443	529
Mmol_0213	tRNA pseudouridine synthase B	2.88	0.2577	0.1624	38	44	420	192
Mmol_0214	ribosomal protein S15	-0.54	0.01255	0.1419	7817	7776	5430	5281
Mmol_0215	3' exoribonuclease	1.50	0.1318	0.1488	232	206	711	533
Mmol_0216	transcriptional regulator, TraR/DksA family	1.46	0.05014	0.1465	402	711	1699	1368
Mmol_0217	Methylenetetrahydrofolate dehydrogenase (NADP(+))	0.20	0.1729	0.1523	157	142	179	164
Mmol_0218	hypothetical protein	-1.27	0.2166	0.1561	160	228	30	130
Mmol_0219	transcriptional regulator, XRE family	-1.79	0.07741	0.1471	426	337	125	95
Mmol_0220	hypothetical protein	0.83	0.5805	0.2353	0	15	13	13
Mmol_0221	hypothetical protein	-1.00	0.3236	0.1743	34	61	26	21
Mmol_0222	type I site-specific deoxyribonuclease, HsdR family	0.21	0.08312	0.1474	86	92	99	106
Mmol_0223	conserved hypothetical protein	-0.48	0.3081	0.1708	448	333	337	222
Mmol_0224	DNA binding domain protein, excisionase family	-1.67	0.1174	0.1485	3818	2922	1005	1118
Mmol_0225	hypothetical protein	0.08	0.8611	0.3107	25	39	27	41
Mmol_0226	conserved hypothetical protein	-1.06	0.4249	0.198	86	34	19	38
Mmol_0227	conserved hypothetical protein	-0.36	0.4661	0.2078	49	74	40	55
Mmol_0228	restriction modification system DNA specificity domain protein	-0.83	0.02357	0.1448	62	68	35	38
Mmol_0229	Site-specific DNA-methyltransferase (adenine-specific)	-0.59	0.1679	0.1519	184	170	98	137
Mmol_0230	Relaxase/mobilization nuclease family protein	-1.79	0.0265	0.1451	11	13	2	4
Mmol_0231	mobilisation protein	-2.14	0.1214	0.1486	7	10	0	4
Mmol_0232	conserved hypothetical protein	-1.88	0.06326	0.1469	324	340	59	120
Mmol_0233	conserved hypothetical protein	-1.48	0.1263	0.1487	235	215	46	115
Mmol_0234	hypothetical protein	-0.83	0.0742	0.147	63	72	31	44
Mmol_0235	MT-A70 family protein	-1.71	0.1887	0.1535	33	24	1	16
Mmol_0236	hypothetical protein	0.03	0.9742	0.3378	7	14	6	16
Mmol_0237	plasmid replicase	-1.40	0.07479	0.1471	33	28	12	11
Mmol_0238	TonB-dependent receptor	4.97	0.2559	0.1621	82	65	3270	1363
Mmol_0239	putative diguanylate cyclase	-0.01	0.9894	0.3412	178	326	215	287
Mmol_0240	two component, sigma54 specific, transcriptional regulator, Fis family	1.51	0.002424	0.1217	229	204	605	633
Mmol_0241	Sporulation domain protein	2.20	0.1356	0.1489	93	98	364	513
Mmol_0242	pilus (MSHA type) biogenesis protein MshL	-0.30	0.2747	0.1648	469	502	441	349
Mmol_0243	Tetratricopeptide domain protein	0.31	0.3146	0.1721	523	395	551	591
Mmol_0244	type II secretion system protein E	0.63	0.2163	0.1561	399	263	495	527
Mmol_0245	type II secretion system protein	0.84	0.06829	0.147	163	120	267	242
Mmol_0246	conserved hypothetical protein	0.42	0.2067	0.1548	243	193	291	293
Mmol_0247	conserved hypothetical protein	1.72	0.1154	0.1485	77	106	350	256
Mmol_0248	conserved hypothetical protein	1.15	0.03099	0.1456	169	141	368	323
Mmol_0249	hypothetical protein	0.35	0.2935	0.1678	108	83	108	136
Mmol_0250	conserved hypothetical protein	1.75	0.09977	0.148	57	67	236	185
Mmol_0251	UBA/THIF-type NAD/FAD binding protein	2.02	0.01392	0.1425	73	47	237	253
Mmol_0252	band 7 protein	1.58	0.2257	0.1576	74	68	160	266
Mmol_0253	protein of unknown function DUF107	1.15	0.1572	0.1509	122	116	227	301
Mmol_0254	DNA photolyase FAD-binding	-1.44	0.02338	0.1447	240	271	85	102
Mmol_0255	LemA family protein	-0.62	0.03927	0.1461	273	302	198	176
Mmol_0256	conserved hypothetical protein	0.85	0.1596	0.1511	90	53	122	137
Mmol_0257	valyl-tRNA synthetase	0.95	0.2027	0.1545	235	222	514	371
Mmol_0258	SirA family protein	-0.39	0.6517	0.2544	268	305	109	330
Mmol_0259	Rhodanese domain protein	-0.32	0.5243	0.2207	739	473	528	441
Mmol_0260	Alkaline phosphatase	0.25	0.589	0.2376	54	48	74	48
Mmol_0261	hypothetical protein	-4.24	0.02097	0.1444	63	76	0	7
Mmol_0262	protein of unknown function DUF81	-0.67	0.3481	0.18	26	25	22	10
Mmol_0263	transcriptional regulator, MerR family	-2.23	0.009322	0.1399	76	68	12	18
Mmol_0264	nicotinate-nucleotide/dimethylbenzimidazole phosphoribosyltransferase	0.98	0.1389	0.1489	342	220	555	557
Mmol_0265	cobalamin 5'-phosphate synthase	0.50	0.4942	0.214	241	101	231	252
Mmol_0266	alpha-ribazole phosphatase	1.11	0.08517	0.1475	173	120	355	277
Mmol_0267	L-threonine-O-3-phosphate decarboxylase	1.15	0.04336	0.1463	67	63	153	138
Mmol_0268	cobalamin biosynthesis protein CobD	0.72	0.3898	0.189	68	80	156	87
Mmol_0269	cobyric acid synthase CobQ	0.43	0.5068	0.2166	254	200	390	224
Mmol_0270	conserved hypothetical protein	0.83	0.2271	0.1578	79	155	245	171
Mmol_0271	Adenosylcobinamide-phosphate guanylyltransferase	1.65	0.08126	0.1473	84	88	295	246
Mmol_0272	periplasmic binding protein	0.20	0.1063	0.1482	103	105	123	116
Mmol_0273	cob(II)yrinic acid a,c-diamide reductase	1.50	0.1018	0.1481	39	38	120	97
Mmol_0274	hypothetical protein	0.74	0.05439	0.1467	49	42	71	82
Mmol_0275	MotA/TolQ/ExbB proton channel	1.08	0.1582	0.151	47	26	79	76
Mmol_0276	Magnesium chelatase	1.30	0.1418	0.1491	42	32	107	77
Mmol_0277	Cobyrinic acid ac-diamide synthase	1.04	0.08882	0.1476	109	68	193	173
Mmol_0278	cob(I)alamin adenosyltransferase	0.33	0.3482	0.18	324	381	505	384
Mmol_0279	conserved hypothetical protein	0.21	0.2873	0.1668	255	217	266	279
Mmol_0280	TonB-dependent receptor	-0.16	0.512	0.2177	430	525	468	386
Mmol_0281	conserved hypothetical protein	-0.13	0.7815	0.2904	2141	1315	1520	1640
Mmol_0282	protein of unknown function DUF710	-0.03	0.9445	0.3309	437	326	456	292
Mmol_0283	conserved hypothetical protein	-0.11	0.6226	0.2465	140	111	116	116
Mmol_0284	protein of unknown function DUF55	1.55	0.1298	0.1488	160	169	550	417
Mmol_0285	40-residue YVTN family beta-propeller repeat protein	-0.13	0.7907	0.2928	993	1050	686	1186
Mmol_0286	threonine dehydratase, biosynthetic	0.09	0.7926	0.2933	202	281	292	223
Mmol_0287	ribose 5-phosphate isomerase	0.20	0.597	0.2398	675	544	578	824
Mmol_0288	phosphate uptake regulator, PhoU	-0.48	0.3343	0.1768	1441	1185	1177	699
Mmol_0289	DNA topoisomerase I	0.99	0.07014	0.147	184	264	400	492
Mmol_0290	PP-loop domain protein	0.29	0.3888	0.1888	184	140	224	173
Mmol_0291	short-chain dehydrogenase/reductase SDR	0.61	0.3858	0.1882	265	305	544	330
Mmol_0292	protein of unknown function DUF185	-0.18	0.5166	0.2188	276	216	195	238
Mmol_0293	tRNA (guanine-N(7)-)-methyltransferase	1.27	0.2787	0.1653	421	254	1057	569
Mmol_0294	GTP-binding protein HSR1-related	0.09	0.7132	0.2719	168	127	158	157
Mmol_0295	cytochrome c class I	0.02	0.9735	0.3376	996	421	671	770
Mmol_0296	ResB family protein	0.28	0.3789	0.1867	251	186	271	259
Mmol_0297	cytochrome c-type biogenesis protein CcsB	0.70	0.135	0.1489	296	210	393	427
Mmol_0298	signal transduction histidine kinase regulating citrate/malate metabolism	-0.99	0.09739	0.1479	57	44	20	30
Mmol_0299	conserved hypothetical protein	-2.51	0.02832	0.1453	37566	41931	6308	7641
Mmol_0300	ABC transporter related	0.77	0.2317	0.1585	460	432	885	639
Mmol_0301	protein of unknown function DUF140	0.72	0.2636	0.1633	396	342	718	496
Mmol_0302	Mammalian cell entry related domain protein	0.37	0.6431	0.2519	211	238	185	396
Mmol_0303	toluene tolerance family protein	-0.99	0.1614	0.1513	1372	1053	396	822
Mmol_0304	hypothetical protein	0.03	0.9509	0.3324	1116	1000	1378	785
Mmol_0305	ABC transporter related	2.45	0.1919	0.1538	85	64	517	305
Mmol_0306	ABC-2 type transporter	1.72	0.2178	0.1563	57	25	174	96
Mmol_0307	BolA family protein	-0.30	0.6278	0.2479	699	1253	897	689
Mmol_0308	glutaredoxin-like protein	-0.61	0.3914	0.1894	1203	731	638	628
Mmol_0309	UDP-N-acetylglucosamine 1-carboxyvinyltransferase	0.93	0.1961	0.1541	516	389	1017	706
Mmol_0310	ATP phosphoribosyltransferase	1.92	0.1751	0.1525	289	253	1243	811
Mmol_0311	histidinol dehydrogenase	1.74	0.2615	0.163	313	240	1211	636
Mmol_0312	histidinol-phosphate aminotransferase	1.02	0.1552	0.1507	271	146	496	352
Mmol_0313	Orotidine 5'-phosphate decarboxylase	1.16	0.3542	0.1814	1814	2043	5813	2826
Mmol_0314	Imidazoleglycerol-phosphate dehydratase	-0.41	0.3467	0.1797	1368	1007	920	867
Mmol_0315	imidazole glycerol phosphate synthase, glutamine amidotransferase subunit	0.66	0.06974	0.147	376	329	560	555
Mmol_0316	phosphoribosylformimino-5-aminoimidazole carboxamide ribotide isomerase	0.87	0.1084	0.1483	606	656	1256	1049
Mmol_0317	imidazoleglycerol phosphate synthase, cyclase subunit	1.24	0.02112	0.1444	345	276	751	716
Mmol_0318	Phosphoribosyl-AMP cyclohydrolase	0.52	0.3008	0.1693	677	501	990	696
Mmol_0319	phosphoribosyl-ATP diphosphatase	-0.79	0.1409	0.149	886	674	373	529
Mmol_0320	histidine triad (HIT) protein	1.05	0.03564	0.1459	538	453	1096	957
Mmol_0321	twin-arginine translocation protein, TatA/E family subunit	-0.19	0.6967	0.2673	1030	1006	654	1134
Mmol_0322	twin-arginine translocation protein, TatB subunit	-0.72	0.1329	0.1488	583	465	260	378
Mmol_0323	Sec-independent protein translocase, TatC subunit	1.52	0.192	0.1538	151	115	466	299
Mmol_0324	HtrA2 peptidase	-0.15	0.4201	0.1968	224	210	213	178
Mmol_0325	protein of unknown function DUF34	1.15	0.02947	0.1454	169	125	304	349
Mmol_0326	ubiquinol-cytochrome c reductase, iron-sulfur subunit	1.05	0.07718	0.1471	325	306	609	703
Mmol_0327	Cytochrome b/b6 domain protein	0.41	0.4984	0.2149	307	260	283	473
Mmol_0328	cytochrome c1	0.61	0.08966	0.1477	339	295	445	522
Mmol_0329	Glutathione S-transferase domain protein	1.10	0.04904	0.1465	493	631	1228	1185
Mmol_0330	Stringent starvation protein B	-0.15	0.7686	0.287	393	278	223	381
Mmol_0331	translation elongation factor Tu	1.92	0.12	0.1486	1324	1601	6387	4720
Mmol_0332	preprotein translocase, SecE subunit	2.43	0.02887	0.1454	286	177	1350	1142
Mmol_0333	NusG antitermination factor	0.88	0.5156	0.2186	165	224	185	530
Mmol_0334	ribosomal protein L11	2.23	0.1508	0.1502	624	701	3701	2511
Mmol_0335	ribosomal protein L1	2.19	0.2348	0.159	575	420	2965	1573
Mmol_0336	ribosomal protein L10	1.48	0.4316	0.1997	1289	1121	5095	1622
Mmol_0337	ribosomal protein L7/L12	2.23	0.06868	0.147	531	657	2510	3068
Mmol_0338	DNA-directed RNA polymerase, beta subunit	0.94	0.1468	0.1497	628	537	1268	972
Mmol_0339	DNA-directed RNA polymerase, beta' subunit	0.61	0.03538	0.1459	801	843	1302	1210
Mmol_0340	ribosomal protein S12	0.48	0.2128	0.1555	2099	2762	3808	2989
Mmol_0341	ribosomal protein S7	-0.74	0.2566	0.1622	1689	1284	591	1188
Mmol_0342	translation elongation factor G	-0.50	0.179	0.1528	1691	1919	1081	1477
Mmol_0343	translation elongation factor Tu	1.87	0.124	0.1487	1397	1611	6343	4693
Mmol_0344	ribosomal protein S10	0.25	0.7727	0.288	372	624	351	832
Mmol_0345	ribosomal protein L3	1.77	0.09591	0.1479	802	835	3088	2485
Mmol_0346	ribosomal protein L4/L1e	0.92	0.2768	0.165	972	825	2089	1315
Mmol_0347	Ribosomal protein L25/L23	-0.03	0.9592	0.3343	1167	1127	762	1486
Mmol_0348	ribosomal protein L2	1.24	0.1193	0.1486	909	860	2320	1852
Mmol_0349	ribosomal protein S19	0.24	0.376	0.1861	1077	1403	1545	1388
Mmol_0350	ribosomal protein L22	0.18	0.7192	0.2736	1755	3071	2925	2525
Mmol_0351	ribosomal protein S3	0.18	0.4165	0.1959	1630	1373	1861	1553
Mmol_0352	ribosomal protein L16	0.70	0.3774	0.1864	1455	1844	3405	1960
Mmol_0353	ribosomal protein L29	0.19	0.4914	0.2134	2798	2560	3425	2681
Mmol_0354	ribosomal protein S17	-0.83	0.4177	0.1962	2872	1405	1329	1071
Mmol_0355	ribosomal protein L14	0.81	0.05907	0.1468	888	1113	1903	1615
Mmol_0356	ribosomal protein L24	0.95	0.1668	0.1518	1311	1650	3301	2407
Mmol_0357	ribosomal protein L5	0.28	0.2326	0.1586	1067	1232	1284	1513
Mmol_0358	ribosomal protein S14	1.31	0.1406	0.149	696	913	1673	2321
Mmol_0359	ribosomal protein S8	1.11	0.3007	0.1693	716	476	1660	905
Mmol_0360	ribosomal protein L6	0.88	0.2756	0.1649	909	753	1872	1191
Mmol_0361	ribosomal protein L18	1.37	0.02189	0.1445	597	424	1403	1232
Mmol_0362	ribosomal protein S5	1.39	0.2822	0.1659	932	1210	3652	1959
Mmol_0363	ribosomal protein L30	1.92	0.4776	0.2104	1145	1902	9733	1798
Mmol_0364	ribosomal protein L15	-0.28	0.08481	0.1475	1286	1233	990	1086
Mmol_0365	preprotein translocase, SecY subunit	0.26	0.3876	0.1886	1150	961	1418	1110
Mmol_0366	translation initiation factor IF-1	1.26	0.2521	0.1616	447	467	1364	829
Mmol_0367	ribosomal protein L36	1.86	0.2705	0.1642	524	355	2128	1057
Mmol_0368	ribosomal protein S13	1.93	0.2217	0.1569	527	996	3768	2059
Mmol_0369	ribosomal protein S11	1.31	0.03379	0.1458	644	949	1886	2078
Mmol_0370	ribosomal protein S4	1.79	0.205	0.1546	491	313	1755	1035
Mmol_0371	DNA-directed RNA polymerase, alpha subunit	0.61	0.3714	0.1851	863	748	1521	944
Mmol_0372	ribosomal protein L17	1.92	0.3517	0.1808	1289	727	5590	2056
Mmol_0373	glutaredoxin 2	1.13	0.2944	0.168	30	75	150	79
Mmol_0374	magnesium transporter	0.48	0.3371	0.1775	173	137	256	177
Mmol_0375	MscS Mechanosensitive ion channel	1.02	0.04208	0.1462	77	65	144	147
Mmol_0376	ribosomal protein L33	0.26	0.6692	0.2595	1169	1709	1244	2200
Mmol_0377	ribosomal protein L28	1.73	0.3819	0.1874	1190	1220	5922	2090
Mmol_0378	deoxyuridine 5'-triphosphate nucleotidohydrolase Dut	-0.05	0.926	0.3265	179	167	112	221
Mmol_0379	TonB-dependent receptor	1.92	0.3595	0.1825	44	38	230	83
Mmol_0380	phosphopantothenoylcysteine decarboxylase/phosphopantothenate/cysteine ligase	-0.26	0.1087	0.1483	159	146	130	123
Mmol_0381	conserved hypothetical protein	-0.95	0.1021	0.1481	262	209	93	151
Mmol_0382	DNA repair protein RadC	-0.31	0.3487	0.1801	170	170	117	157
Mmol_0383	conserved hypothetical protein	-0.73	0.5256	0.221	167	65	45	94
Mmol_0384	carbon starvation protein CstA	-0.49	0.1936	0.1539	525	422	290	386
Mmol_0385	conserved hypothetical protein	-0.55	0.3044	0.1701	1484	1500	778	1266
Mmol_0386	prolipoprotein diacylglyceryl transferase	-1.00	0.2541	0.1619	259	397	164	164
Mmol_0387	conserved hypothetical protein	-1.13	0.4278	0.1987	367	138	63	167
Mmol_0388	conserved hypothetical protein	-0.84	0.4983	0.2149	52	32	4	42
Mmol_0389	hypothetical protein	1.23	0.3688	0.1845	20	37	41	95
Mmol_0390	TfoX domain protein	0.67	0.3875	0.1886	37	42	46	79
Mmol_0391	hypothetical protein	-0.70	0.5015	0.2155	49	52	11	51
Mmol_0392	hypothetical protein	-0.25	0.5349	0.2234	24	25	25	16
Mmol_0393	conserved hypothetical protein	0.03	0.9453	0.3311	71	94	68	100
Mmol_0394	hypothetical protein	-1.33	0.049	0.1465	341	374	111	174
Mmol_0395	integron integrase	-1.62	0.06601	0.1469	766	587	162	276
Mmol_0396	dihydroxy-acid dehydratase	0.12	0.6081	0.2427	626	494	647	569
Mmol_0397	Aldose 1-epimerase	-0.67	0.005536	0.1348	796	806	504	501
Mmol_0398	cytochrome c class I	-2.59	0.1677	0.1519	10785	17067	2422	2197
Mmol_0399	amino acid permease-associated region	-0.49	0.4538	0.205	115	69	68	63
Mmol_0400	Aspartyl aminopeptidase	2.04	0.264	0.1633	48	45	258	129
Mmol_0401	Coproporphyrinogen oxidase	2.04	0.2678	0.1638	45	58	286	140
Mmol_0402	phosphoribosylamine/glycine ligase	2.78	0.1933	0.1539	62	47	482	277
Mmol_0403	phosphoribosylaminoimidazolecarboxamide formyltransferase/IMP cyclohydrolase	2.06	0.2585	0.1625	103	136	665	334
Mmol_0404	transcriptional regulator, Fis family	1.52	0.1991	0.1543	206	139	614	380
Mmol_0405	TIM-barrel protein, nifR3 family	1.95	0.2466	0.1608	189	223	1037	553
Mmol_0406	major facilitator superfamily MFS_1	0.25	0.4457	0.2031	49	47	65	50
Mmol_0407	protein of unknown function UPF0153	1.02	0.4022	0.1922	147	142	402	184
Mmol_0408	molybdopterin binding domain protein	0.50	0.1384	0.1489	206	203	308	270
Mmol_0409	DNA polymerase I	0.06	0.6953	0.2669	126	148	140	145
Mmol_0410	conserved hypothetical protein	-0.54	0.5121	0.2178	243	427	136	326
Mmol_0411	conserved hypothetical protein	-1.05	0.05917	0.1468	1610	1642	699	875
Mmol_0412	homoserine kinase	1.73	0.1578	0.1509	174	128	598	403
Mmol_0413	transmembrane protein	1.92	0.02238	0.1446	123	73	342	403
Mmol_0414	UvrD/REP helicase	0.17	0.6029	0.2413	170	181	229	167
Mmol_0415	Extradiol ring-cleavage dioxygenase class III protein subunit B	0.80	0.1001	0.148	285	225	446	446
Mmol_0416	hypothetical protein	-0.05	0.9549	0.3333	48	46	24	67
Mmol_0417	NmrA family protein	0.69	0.4588	0.2061	36	54	98	48
Mmol_0418	Pirin domain protein	-1.35	0.3601	0.1826	34	80	18	27
Mmol_0419	transcriptional regulator, LysR family	-0.24	0.6153	0.2446	57	36	37	43
Mmol_0420	small-conductance mechanosensitive channel	-0.89	0.1441	0.1494	153	150	65	98
Mmol_0421	membrane protein involved in aromatic hydrocarbon degradation	-0.10	0.4702	0.2087	44	39	38	39
Mmol_0422	alpha/beta hydrolase fold protein	0.00	0.9887	0.3411	59	46	52	53
Mmol_0423	diguanylate cyclase/phosphodiesterase with PAS/PAC sensor(s)	-0.70	0.129	0.1488	72	78	54	38
Mmol_0424	putative transmembrane protein	-0.60	0.5611	0.2301	42	21	33	9
Mmol_0425	TonB-dependent receptor	1.30	0.5607	0.23	32	34	141	23
Mmol_0426	peptidylprolyl isomerase FKBP-type	0.98	0.05617	0.1467	124	107	211	246
Mmol_0427	conserved hypothetical protein	-1.67	0.1969	0.1541	73	70	6	38
Mmol_0428	chaperonin GroEL	0.70	0.5108	0.2175	672	637	1488	640
Mmol_0429	chaperonin Cpn10	-0.53	0.1262	0.1487	1091	1285	926	714
Mmol_0430	aldo/keto reductase	-0.44	0.03103	0.1456	360	336	265	248
Mmol_0431	alkylphosphonate utilization operon protein PhnA	-0.11	0.9007	0.3205	457	352	562	187
Mmol_0432	7TM domain sensor diguanylate cyclase	-0.75	0.004517	0.1321	306	297	183	176
Mmol_0433	peptidase U32	-0.06	0.7629	0.2854	192	218	215	178
Mmol_0434	adenosylmethionine-8-amino-7-oxononanoate aminotransferase	1.14	0.1261	0.1487	173	183	437	348
Mmol_0435	D-alanyl-D-alanine carboxypeptidase/D-alanyl-D-alanine-endopeptidase	0.63	0.1027	0.1481	107	89	154	151
Mmol_0436	Peptidylprolyl isomerase	0.52	0.2409	0.1599	206	315	342	406
Mmol_0437	OsmC family protein	0.22	0.543	0.2255	450	303	467	413
Mmol_0438	conserved hypothetical protein	-0.74	0.397	0.1909	819	1412	377	963
Mmol_0439	conserved hypothetical protein	-0.82	0.1199	0.1486	732	910	363	565
Mmol_0440	protein of unknown function DUF224 cysteine-rich region domain protein	-0.48	0.05686	0.1467	168	167	116	124
Mmol_0441	carboxyl-terminal protease	-0.54	0.3423	0.1787	2121	2184	1070	1881
Mmol_0442	conserved hypothetical protein	0.12	0.7721	0.2879	258	175	272	198
Mmol_0443	Ferritin Dps family protein	-1.58	0.0853	0.1475	1409	1915	322	788
Mmol_0444	NLP/P60 protein	1.16	0.203	0.1545	424	369	1053	717
Mmol_0445	helicase c2	0.27	0.4199	0.1968	143	114	175	134
Mmol_0446	hypothetical protein	1.32	0.1106	0.1483	77	128	297	214
Mmol_0447	Class I peptide chain release factor	-0.32	0.4305	0.1994	56	76	44	62
Mmol_0448	peptidase M22 glycoprotease	1.38	0.2196	0.1566	251	182	701	430
Mmol_0449	ribosomal-protein-alanine acetyltransferase	-0.28	0.3808	0.1871	328	419	315	300
Mmol_0450	hypothetical protein	-0.27	0.6335	0.2493	493	782	402	657
Mmol_0451	LemA family protein	-1.25	0.1083	0.1483	1109	929	273	584
Mmol_0452	protein of unknown function DUF477	1.42	0.0438	0.1463	121	88	286	277
Mmol_0453	protein of unknown function DUF477	1.60	0.2794	0.1654	66	69	141	270
Mmol_0454	conserved hypothetical protein	1.09	0.05295	0.1466	115	117	236	259
Mmol_0455	prolyl-tRNA synthetase	1.22	0.1601	0.1511	200	168	497	359
Mmol_0456	Lytic transglycosylase catalytic	-0.02	0.9491	0.332	1822	1336	1719	1396
Mmol_0457	hypothetical protein	0.26	0.5617	0.2302	95	98	92	139
Mmol_0458	S-adenosylmethionine/tRNA-ribosyltransferase- isomerase	0.58	0.3041	0.17	29	17	34	35
Mmol_0459	coenzyme PQQ biosynthesis protein A	1.77	0.5475	0.2266	1043	637	5232	507
Mmol_0460	hypothetical protein	1.70	0.5038	0.216	31	94	347	59
Mmol_0461	Thioredoxin domain protein	-0.31	0.4705	0.2088	168	158	161	102
Mmol_0462	peptidase S24 and S26 domain protein	-0.28	0.04795	0.1465	319	334	260	279
Mmol_0463	conserved hypothetical protein	-0.37	0.6905	0.2655	124	137	46	157
Mmol_0464	antibiotic biosynthesis monooxygenase	-1.00	0.1272	0.1487	89	80	31	53
Mmol_0465	isochorismatase hydrolase	-1.05	0.1892	0.1536	136	139	44	88
Mmol_0466	Pirin domain protein	-0.73	0.3521	0.1809	60	100	45	50
Mmol_0467	transcriptional regulator, LysR family	0.61	0.2743	0.1647	58	58	103	75
Mmol_0468	transcriptional regulator, GntR family with aminotransferase domain	-0.04	0.9395	0.3297	154	128	176	99
Mmol_0469	conserved hypothetical protein	2.94	0.1324	0.1488	23	3	78	128
Mmol_0470	oxidoreductase alpha (molybdopterin) subunit	3.09	0.2572	0.1623	9	9	48	108
Mmol_0471	methyl-accepting chemotaxis sensory transducer	-0.31	0.4416	0.2021	352	374	232	352
Mmol_0472	conserved hypothetical protein	-0.17	0.8165	0.2995	138	251	110	234
Mmol_0473	phage integrase family protein	-0.96	0.2401	0.1598	130	124	40	90
Mmol_0474	ABC transporter related	-0.79	0.07027	0.147	31	36	16	22
Mmol_0475	hypothetical protein	-1.36	0.07425	0.147	13	11	4	5
Mmol_0476	Hemolysin-type calcium binding domain protein	0.87	0.3108	0.1713	162	157	361	221
Mmol_0477	type I secretion membrane fusion protein, HlyD family	0.77	0.1863	0.1534	57	32	69	85
Mmol_0478	transcriptional regulator, XRE family	0.44	0.4883	0.2127	23	23	23	39
Mmol_0479	hypothetical protein	-0.41	0.6019	0.2411	24	26	28	10
Mmol_0480	AAA ATPase	-1.16	0.07098	0.147	24	27	11	11
Mmol_0481	Integrase catalytic region	-1.45	0.1037	0.1481	15	15	3	7
Mmol_0482	DNA-cytosine methyltransferase	-0.95	0.04468	0.1463	217	197	110	104
Mmol_0483	protein of unknown function DUF262	-0.78	0.3268	0.175	47	79	24	49
Mmol_0484	conserved hypothetical protein, putative P-loop containing nucleoside triphosphate hydrolase	-0.76	0.1046	0.1482	151	131	68	98
Mmol_0485	hypothetical protein	-0.06	0.8554	0.3093	143	149	164	117
Mmol_0486	cytochrome c class I	0.81	0.2035	0.1545	1121	670	1543	1590
Mmol_0487	bis(5'nucleosyl)-tetraphosphatase, ApaH	1.48	0.3656	0.1838	29	39	135	55
Mmol_0488	phospholipid/glycerol acyltransferase	0.95	0.2405	0.1599	45	26	85	53
Mmol_0489	ornithine-acyl(acyl carrier protein) N-acyltransferase	0.85	0.3494	0.1803	71	65	157	89
Mmol_0490	17 kDa surface antigen	0.28	0.3538	0.1813	1847	1500	2258	1796
Mmol_0491	PfkB domain protein	-0.36	0.3805	0.1871	645	468	376	491
Mmol_0492	transcriptional regulator, TetR family	-0.86	0.307	0.1706	241	401	156	198
Mmol_0493	hypothetical protein	-0.10	0.6976	0.2675	366	481	385	403
Mmol_0494	conserved hypothetical protein	-0.73	0.3578	0.1821	554	318	188	335
Mmol_0495	Redoxin domain protein	-1.53	0.1346	0.1489	388	498	63	243
Mmol_0496	FAD linked oxidase domain protein	0.53	0.2312	0.1584	734	514	880	921
Mmol_0497	putative lipoprotein	-0.42	0.04145	0.1462	112	108	81	82
Mmol_0498	histidine kinase	-0.28	0.2813	0.1657	230	189	161	184
Mmol_0499	two component transcriptional regulator PhoB, winged helix family	-0.77	0.002539	0.1221	435	438	259	253
Mmol_0500	major facilitator superfamily MFS_1	0.17	0.6352	0.2498	131	108	157	112
Mmol_0501	6,7-dimethyl-8-ribityllumazine synthase	0.21	0.07369	0.147	671	687	803	765
Mmol_0502	NusB antitermination factor	0.02	0.936	0.3289	773	647	813	628
Mmol_0503	protein serine/threonine phosphatase	0.21	0.396	0.1906	274	286	354	291
Mmol_0504	FHA domain containing protein	0.23	0.3396	0.1781	186	204	207	251
Mmol_0505	putative metal dependent phosphohydrolase	0.50	0.1562	0.1508	173	140	221	221
Mmol_0506	UDP-2,3-diacylglucosamine hydrolase	1.05	0.1233	0.1486	169	141	364	282
Mmol_0507	peptidyl-prolyl cis-trans isomerase cyclophilin type	2.64	0.162	0.1513	345	481	3156	2000
Mmol_0508	peptidyl-prolyl cis-trans isomerase cyclophilin type	1.01	0.05997	0.1468	231	189	459	384
Mmol_0509	ErfK/YbiS/YcfS/YnhG family protein	-0.23	0.494	0.214	1207	915	1021	788
Mmol_0510	Tetratricopeptide TPR_2 repeat protein	-0.68	0.3275	0.1752	779	566	262	575
Mmol_0511	cysteinyl-tRNA synthetase	0.43	0.1843	0.1532	301	236	350	374
Mmol_0512	arginine biosynthesis bifunctional protein ArgJ	1.55	0.06523	0.1469	204	162	590	482
Mmol_0513	thiamine monophosphate synthase	1.55	0.04654	0.1464	150	111	387	383
Mmol_0514	protein of unknown function DUF461	1.21	0.2687	0.164	60	60	176	104
Mmol_0515	protein of unknown function DUF329	-0.22	0.41	0.1943	47	38	33	41
Mmol_0516	protein of unknown function DUF1342	1.10	0.04525	0.1464	161	134	316	320
Mmol_0517	dephospho-CoA kinase	0.09	0.7526	0.2827	106	141	119	143
Mmol_0518	Prepilin peptidase	0.71	0.2581	0.1625	95	93	179	128
Mmol_0519	conserved hypothetical protein	-3.63	0.1838	0.1532	25155	44097	3100	2501
Mmol_0520	Trans-hexaprenyltranstransferase	0.28	0.4107	0.1944	503	509	693	532
Mmol_0521	ribosomal protein L21	0.55	0.3578	0.1821	1235	2289	2667	2502
Mmol_0522	ribosomal protein L27	2.15	0.1456	0.1496	819	1120	5128	3471
Mmol_0523	GTP-binding protein Obg/CgtA	0.34	0.4765	0.2101	395	287	516	347
Mmol_0524	glutamate 5-kinase	0.82	0.3648	0.1837	269	212	547	302
Mmol_0525	phosphoribosylaminoimidazole carboxylase, catalytic subunit	0.71	0.3814	0.1873	281	166	469	262
Mmol_0526	phosphoribosylaminoimidazole carboxylase, ATPase subunit	1.75	0.2119	0.1554	133	76	447	257
Mmol_0527	band 7 protein	-0.02	0.9559	0.3335	49	76	54	69
Mmol_0528	hypothetical protein	-1.60	0.0672	0.1469	85	75	17	36
Mmol_0529	ribosomal protein S20	1.09	0.2703	0.1642	1114	1196	3057	1868
Mmol_0530	integral membrane protein MviN	0.19	0.7767	0.2891	134	60	126	96
Mmol_0531	riboflavin biosynthesis protein RibF	2.18	0.2788	0.1653	61	45	333	153
Mmol_0532	isoleucyl-tRNA synthetase	1.13	0.1679	0.1519	167	149	400	293
Mmol_0533	lipoprotein signal peptidase	-1.91	0.03772	0.146	484	598	105	183
Mmol_0534	oxidoreductase molybdopterin binding	-0.02	0.9586	0.3342	719	522	493	730
Mmol_0535	two component transcriptional regulator, Fis family	0.08	0.7939	0.2936	132	165	134	180
Mmol_0536	histidine kinase	-0.15	0.2868	0.1667	96	93	90	80
Mmol_0537	TonB-dependent receptor	0.28	0.4662	0.2078	40	42	42	58
Mmol_0538	putative signal peptide protein	0.49	0.000944	0.1098	157	160	225	223
Mmol_0539	conserved hypothetical protein	0.23	0.5447	0.2259	494	329	531	436
Mmol_0540	conserved hypothetical protein	-0.72	0.2891	0.1671	1385	1181	510	1051
Mmol_0541	cytochrome c oxidase accessory protein CcoG	-0.81	0.1482	0.1499	463	358	254	213
Mmol_0542	cytochrome c oxidase, cbb3-type, subunit III	1.12	0.2858	0.1665	414	380	1086	636
Mmol_0543	Cbb3-type cytochrome oxidase component	1.86	0.09587	0.1479	329	133	993	689
Mmol_0544	cytochrome c oxidase, cbb3-type, subunit II	0.42	0.1401	0.149	479	387	539	623
Mmol_0545	cytochrome c oxidase, cbb3-type, subunit I	0.91	0.2562	0.1622	441	396	944	625
Mmol_0546	protoheme IX farnesyltransferase	0.43	0.5058	0.2164	55	38	80	46
Mmol_0547	cytochrome oxidase assembly	0.52	0.1023	0.1481	42	52	73	63
Mmol_0548	hypothetical protein	0.51	0.2403	0.1598	101	91	154	119
Mmol_0549	surfeit locus 1	-0.93	0.02772	0.1453	196	194	97	107
Mmol_0550	conserved hypothetical protein	-1.88	0.1279	0.1487	834	1208	212	340
Mmol_0551	Cytochrome-c oxidase	0.21	0.4071	0.1935	177	138	171	194
Mmol_0552	cytochrome c oxidase assembly protein CtaG/Cox11	-0.01	0.9637	0.3354	160	202	185	174
Mmol_0553	cytochrome c oxidase, subunit I	-0.49	0.1698	0.152	366	298	265	208
Mmol_0554	cytochrome c oxidase, subunit II	-0.45	0.2015	0.1544	357	388	311	233
Mmol_0555	transmembrane protein	-0.49	0.1327	0.1488	293	330	195	250
Mmol_0556	cytochrome oxidase maturation protein, cbb3-type	-1.36	0.08707	0.1476	1587	1309	534	595
Mmol_0557	heavy metal translocating P-type ATPase	-0.77	0.1805	0.1529	315	241	154	173
Mmol_0558	ATP-dependent chaperone ClpB	-1.04	0.1869	0.1534	923	642	426	334
Mmol_0559	Lytic transglycosylase catalytic	-0.77	0.1795	0.1529	3421	2572	1912	1605
Mmol_0560	conserved hypothetical protein	-0.68	0.09434	0.1478	1898	1751	983	1290
Mmol_0561	protein of unknown function UPF0047	-0.78	0.05608	0.1467	1149	1181	623	735
Mmol_0562	conserved hypothetical protein	0.38	0.7284	0.2761	1695	1857	1127	3507
Mmol_0563	Peptidase M23	-0.33	0.4449	0.2029	86	124	77	90
Mmol_0564	phosphoglycerate mutase, 2,3-bisphosphoglycerate-independent	-1.24	0.1897	0.1536	347	524	213	155
Mmol_0565	Rhodanese domain protein	-0.26	0.3919	0.1895	773	700	706	523
Mmol_0566	glutaredoxin 3	-0.24	0.3589	0.1824	408	334	320	308
Mmol_0567	protein-export protein SecB	0.01	0.9542	0.3332	373	477	396	463
Mmol_0568	protein of unknown function DUF1058	1.79	0.03111	0.1456	128	164	507	504
Mmol_0569	Glycerol-3-phosphate dehydrogenase (NAD(P)(+))	2.45	0.04322	0.1463	100	48	454	360
Mmol_0570	RNA methyltransferase, TrmH family, group 2	1.27	0.1206	0.1486	52	61	156	120
Mmol_0571	conserved hypothetical protein	0.07	0.9118	0.3231	76	35	50	67
Mmol_0572	biotin synthase	-0.26	0.5866	0.2369	805	635	446	756
Mmol_0573	8-amino-7-oxononanoate synthase	-0.10	0.9123	0.3233	639	439	253	755
Mmol_0574	bioH protein	-0.39	0.6783	0.2621	183	169	59	210
Mmol_0575	biotin biosynthesis protein BioC	0.92	0.4527	0.2047	107	67	96	235
Mmol_0576	dethiobiotin synthase	1.25	0.1273	0.1487	89	107	201	265
Mmol_0577	peptidase M48 Ste24p	1.24	0.0351	0.1459	43	60	127	118
Mmol_0578	nicotinate (nicotinamide) nucleotide adenylyltransferase	0.25	0.6331	0.2493	313	172	325	252
Mmol_0579	gamma-glutamyl phosphate reductase	-0.76	0.05886	0.1468	1209	1054	581	754
Mmol_0580	DNA polymerase III, delta subunit	2.01	0.1618	0.1513	110	87	477	316
Mmol_0581	Rare lipoprotein B	0.38	0.3985	0.1913	276	219	265	379
Mmol_0582	leucyl-tRNA synthetase	0.82	0.08273	0.1474	207	162	358	293
Mmol_0583	adenylate kinase	1.85	0.08521	0.1475	98	122	351	444
Mmol_0584	dimethyladenosine transferase	2.46	0.2535	0.1618	27	23	189	92
Mmol_0585	4-hydroxythreonine-4-phosphate dehydrogenase	1.66	0.1389	0.1489	94	82	325	236
Mmol_0586	SurA domain protein	0.26	0.1365	0.1489	224	246	295	266
Mmol_0587	Organic solvent tolerance protein	1.22	0.1354	0.1489	85	100	245	185
Mmol_0588	aminoglycoside phosphotransferase	-0.22	0.5449	0.226	295	266	287	196
Mmol_0589	Nucleotidyl transferase	0.66	0.1784	0.1528	146	93	170	208
Mmol_0590	peptidase M24	0.62	0.2264	0.1577	496	386	784	572
Mmol_0591	Ubiquinone biosynthesis hydroxylase, UbiH/UbiF/VisC/COQ6 family	0.50	0.1547	0.1506	375	299	468	485
Mmol_0592	Ubiquinone biosynthesis hydroxylase, UbiH/UbiF/VisC/COQ6 family	0.76	0.06928	0.147	358	279	585	494
Mmol_0593	putative thiol:disulphide interchange protein	0.04	0.9619	0.3349	491	494	279	733
Mmol_0594	type II secretion system protein	-0.03	0.9399	0.3298	237	316	215	326
Mmol_0595	type IV-A pilus assembly ATPase PilB	0.16	0.6348	0.2497	219	292	246	325
Mmol_0596	cold-shock DNA-binding domain protein	-3.25	0.08994	0.1477	21669	14827	375	3451
Mmol_0597	Isocitrate dehydrogenase (NADP(+))	0.17	0.5644	0.2309	338	416	368	482
Mmol_0598	pseudouridine synthase	0.50	0.1993	0.1543	115	84	126	158
Mmol_0599	glutamine amidotransferase class-I	0.24	0.1309	0.1488	116	126	143	142
Mmol_0600	chorismate synthase	0.86	0.1751	0.1525	287	299	600	463
Mmol_0601	major facilitator superfamily MFS_1	-0.06	0.7326	0.2772	126	110	103	124
Mmol_0602	conserved hypothetical protein	-0.00	0.9988	0.3434	203	210	181	232
Mmol_0603	protein of unknown function DUF198	-0.82	0.2984	0.1688	1424	2014	554	1396
Mmol_0604	deoxyxylulose-5-phosphate synthase	0.60	0.1996	0.1543	134	143	234	186
Mmol_0605	Polyprenyl synthetase	0.62	0.3451	0.1793	315	239	522	329
Mmol_0606	exodeoxyribonuclease VII, small subunit	-1.07	0.104	0.1482	584	493	184	330
Mmol_0607	Carboxylesterase	-1.64	0.05916	0.1468	226	215	52	89
Mmol_0608	beta-lactamase domain protein	-2.44	0.05328	0.1466	1511	1188	171	324
Mmol_0609	cyclic nucleotide-binding protein	-0.83	0.0025	0.122	860	885	482	502
Mmol_0610	Isoprenylcysteine carboxyl methyltransferase	-1.32	0.1282	0.1487	235	214	56	123
Mmol_0611	hypothetical protein	1.22	0.06609	0.1469	5404	6498	15125	12569
Mmol_0612	MxaD	0.89	0.4958	0.2143	850	1786	1305	3567
Mmol_0613	40-residue YVTN family beta-propeller repeat protein	-0.33	0.09193	0.1477	122	113	87	99
Mmol_0614	NUDIX hydrolase	-0.63	0.1619	0.1513	1413	1804	937	1143
Mmol_0615	phosphatidylserine decarboxylase	1.02	0.3712	0.185	77	38	159	75
Mmol_0616	ketol-acid reductoisomerase	1.28	0.08159	0.1473	452	660	1347	1361
Mmol_0617	acetolactate synthase, small subunit	0.95	0.03753	0.146	280	242	472	536
Mmol_0618	acetolactate synthase, large subunit, biosynthetic type	0.63	0.02807	0.1453	546	564	884	836
Mmol_0619	type II secretion system protein E	0.13	0.6015	0.241	148	124	133	165
Mmol_0620	nicotinate-nucleotide pyrophosphorylase	0.53	0.3939	0.1901	64	87	83	135
Mmol_0621	Glutathione S-transferase domain protein	0.81	0.2439	0.1604	393	208	537	517
Mmol_0622	conserved hypothetical protein	0.04	0.9244	0.3261	262	211	184	304
Mmol_0623	tRNA (5-methylaminomethyl-2-thiouridylate)-methyltransferase	0.98	0.08422	0.1474	133	182	347	276
Mmol_0624	NUDIX hydrolase	-0.34	0.2762	0.165	455	569	428	379
Mmol_0625	multiple antibiotic resistance (MarC)-related protein	0.65	0.1824	0.1531	53	37	72	69
Mmol_0626	maf protein	0.62	0.192	0.1538	180	238	277	368
Mmol_0627	ribonuclease, Rne/Rng family	1.52	0.1644	0.1516	240	234	798	563
Mmol_0628	conserved hypothetical protein	-3.27	0.00567	0.1351	2820	2556	155	401
Mmol_0629	protein of unknown function YGGT	-0.40	0.311	0.1714	103	77	62	75
Mmol_0630	pyrroline-5-carboxylate reductase	-0.94	0.03762	0.146	1141	1023	534	590
Mmol_0631	alanine racemase domain protein	0.07	0.6972	0.2674	98	111	120	100
Mmol_0632	twitching motility protein	-0.50	0.3658	0.1839	394	261	193	271
Mmol_0633	twitching motility protein	-0.30	0.6178	0.2453	559	374	261	496
Mmol_0634	dihydroorotase, multifunctional complex type	0.93	0.1948	0.154	133	144	306	224
Mmol_0635	aspartate carbamoyltransferase	0.73	0.1638	0.1515	127	90	206	155
Mmol_0636	Uracil phosphoribosyltransferase	0.30	0.6096	0.2431	101	57	119	76
Mmol_0637	Holliday junction resolvase YqgF	0.89	0.1031	0.1481	94	86	181	151
Mmol_0638	protein of unknown function DUF179	-0.49	0.1094	0.1483	347	364	276	229
Mmol_0639	3,4-dihydroxy-2-butanone 4-phosphate synthase	0.79	0.3153	0.1722	210	188	425	265
Mmol_0640	riboflavin synthase, alpha subunit	-1.23	0.1127	0.1484	551	444	204	219
Mmol_0641	lipoprotein releasing system, transmembrane protein, LolC/E family	1.21	0.1609	0.1512	74	36	125	130
Mmol_0642	lipoprotein releasing system, ATP-binding protein	1.34	0.01905	0.144	127	107	312	280
Mmol_0643	DNA internalization-related competence protein ComEC/Rec2	0.96	0.2142	0.1558	43	32	88	59
Mmol_0644	response regulator receiver modulated metal dependent phosphohydrolase	0.52	0.3054	0.1703	50	80	93	94
Mmol_0645	multi-sensor hybrid histidine kinase	-0.11	0.6515	0.2544	56	70	54	62
Mmol_0646	MotA/TolQ/ExbB proton channel	1.79	0.01937	0.1441	336	320	1171	1104
Mmol_0647	Biopolymer transport protein ExbD/TolR	1.48	0.1793	0.1528	150	120	303	453
Mmol_0648	lipid A ABC exporter, fused ATPase and inner membrane subunits MsbA	2.32	0.02149	0.1445	44	33	192	193
Mmol_0649	tetraacyldisaccharide 4'-kinase	-0.14	0.4128	0.195	301	350	302	288
Mmol_0650	protein of unknown function DUF343	-0.92	0.3723	0.1853	1214	629	530	442
Mmol_0651	3-deoxy-D-manno-octulosonate cytidylyltransferase	0.54	0.5185	0.2192	538	348	857	427
Mmol_0652	type IV pilus assembly PilZ	-1.37	0.02338	0.1447	145	155	49	67
Mmol_0653	2-oxo-acid dehydrogenase E1 subunit, homodimeric type	0.80	0.1486	0.1499	385	346	563	709
Mmol_0654	Dihydrolipoyllysine-residue acetyltransferase	0.54	0.1934	0.1539	626	620	818	997
Mmol_0655	diguanylate cyclase/phosphodiesterase with PAS/PAC sensor(s)	-0.64	0.3479	0.18	183	151	67	146
Mmol_0656	dihydrolipoamide dehydrogenase	0.59	0.2694	0.1641	497	298	633	564
Mmol_0657	putative secreted protein	0.47	0.371	0.185	418	250	539	389
Mmol_0658	FAD linked oxidase domain protein	0.04	0.9234	0.3259	618	400	514	530
Mmol_0659	conserved hypothetical protein	-0.53	0.5772	0.2344	68	47	17	63
Mmol_0660	putative transcriptional acitvator, Baf family	0.86	0.222	0.157	79	70	160	113
Mmol_0661	biotin/acetyl-CoA-carboxylase ligase	0.23	0.2862	0.1666	123	102	140	124
Mmol_0662	glutaminyl-tRNA synthetase	0.78	0.0253	0.145	153	150	266	255
Mmol_0663	serine/threonine protein kinase	-0.41	0.4758	0.21	146	128	71	135
Mmol_0664	protein serine/threonine phosphatase	-0.22	0.5732	0.2333	165	180	118	179
Mmol_0665	flavin reductase domain protein FMN-binding	1.35	0.09982	0.148	82	71	174	217
Mmol_0666	magnesium and cobalt transport protein CorA	1.43	0.1403	0.149	72	82	240	178
Mmol_0667	phosphoribosylformylglycinamidine synthase	0.03	0.9486	0.3319	555	365	520	416
Mmol_0668	Ankyrin	-1.55	0.2255	0.1575	5386	3167	1211	1708
Mmol_0669	cytochrome c class I	-0.73	0.351	0.1806	799	830	292	691
Mmol_0670	Flavocytochrome c sulphide dehydrogenase flavin-binding	-0.88	0.03398	0.1458	1093	1077	621	554
Mmol_0671	L-sorbosone dehydrogenase, putative	1.16	0.009709	0.1402	276	234	547	593
Mmol_0672	conserved hypothetical protein	0.09	0.2068	0.1548	770	814	827	862
Mmol_0673	conserved hypothetical protein	0.20	0.1137	0.1484	447	485	518	551
Mmol_0674	protein of unknown function DUF455	1.29	0.1119	0.1484	371	219	721	723
Mmol_0675	phosphoserine phosphatase SerB	-0.08	0.4894	0.213	319	288	279	297
Mmol_0676	succinyl-CoA synthetase, beta subunit	-0.24	0.3775	0.1864	539	515	502	389
Mmol_0677	succinyl-CoA synthetase, alpha subunit	0.11	0.7366	0.2783	702	696	877	630
Mmol_0678	Ankyrin	-0.68	0.1604	0.1512	671	526	402	343
Mmol_0679	NAD+ synthetase	0.06	0.8614	0.3108	527	363	502	426
Mmol_0680	nitrogen regulatory protein P-II	-0.29	0.6727	0.2605	529	878	380	769
Mmol_0681	protein of unknown function DUF486	-0.07	0.8541	0.309	107	71	85	85
Mmol_0682	HI0933 family protein	3.01	0.1341	0.1489	26	15	136	204
Mmol_0683	ferrous iron transport protein B	0.95	0.4041	0.1928	112	147	160	342
Mmol_0684	FeoA family protein	0.17	0.8592	0.3103	1237	435	627	1250
Mmol_0685	PpiC-type peptidyl-prolyl cis-trans isomerase	1.91	0.1934	0.1539	283	347	909	1469
Mmol_0686	BolA family protein	1.56	0.03561	0.1459	258	447	946	1134
Mmol_0687	YCII-related	0.49	0.2286	0.158	388	366	591	471
Mmol_0688	intracellular septation protein A	-0.41	0.03326	0.1457	216	222	171	159
Mmol_0689	PHP domain protein	0.80	0.1252	0.1487	156	131	278	221
Mmol_0690	Sua5/YciO/YrdC/YwlC family protein	0.63	0.2615	0.163	156	93	224	162
Mmol_0691	peptidase M50	0.70	0.3427	0.1788	96	58	94	157
Mmol_0692	tryptophanyl-tRNA synthetase	0.93	0.09212	0.1478	275	282	570	494
Mmol_0693	chromosome segregation and condensation protein ScpA	0.07	0.8551	0.3093	152	218	165	223
Mmol_0694	chromosome segregation and condensation protein, ScpB	1.59	0.3027	0.1697	164	108	555	264
Mmol_0695	pseudouridine synthase	0.59	0.3803	0.187	445	335	729	445
Mmol_0696	methyltransferase small	0.84	0.1173	0.1485	79	75	126	150
Mmol_0697	modification methylase, HemK family	1.73	0.1516	0.1503	65	65	254	180
Mmol_0698	succinyl-diaminopimelate desuccinylase	1.24	0.05093	0.1466	80	108	227	219
Mmol_0699	arsenate reductase and related	1.15	0.08765	0.1476	69	120	184	235
Mmol_0700	2,3,4,5-tetrahydropyridine-2,6-dicarboxylate N-succinyltransferase	1.53	0.246	0.1607	338	382	1318	761
Mmol_0701	peptidase M48 Ste24p	-0.82	0.2374	0.1594	1085	763	499	547
Mmol_0702	K potassium transporter	0.85	0.1262	0.1487	102	72	155	159
Mmol_0703	exodeoxyribonuclease VII, large subunit	-0.43	0.3432	0.1789	118	162	100	108
Mmol_0704	Disulphide bond formation protein DsbB	-0.26	0.4047	0.1929	403	342	265	359
Mmol_0705	cysteine synthase B	-0.09	0.5599	0.2297	614	714	651	593
Mmol_0706	conserved hypothetical protein	-0.71	0.3478	0.1799	416	675	326	341
Mmol_0707	hypothetical protein	-1.50	0.1556	0.1507	528	626	86	321
Mmol_0708	conserved hypothetical protein	-0.82	0.2268	0.1577	1043	752	499	517
Mmol_0709	conserved hypothetical protein	0.57	0.1639	0.1515	356	270	473	454
Mmol_0710	peptidase M48 Ste24p	0.53	0.2011	0.1544	56	79	86	108
Mmol_0711	RNA methyltransferase, TrmA family	0.14	0.4643	0.2074	412	437	508	428
Mmol_0712	OmpW family protein	6.09	0.4977	0.2147	39	23	4231	46
Mmol_0713	oxygen-independent coproporphyrinogen III oxidase	3.00	0.4937	0.2139	15	18	255	19
Mmol_0714	transcriptional regulator, Crp/Fnr family	-0.70	0.302	0.1696	1069	881	384	813
Mmol_0715	Radical SAM domain protein	0.34	0.2487	0.1611	319	245	335	381
Mmol_0716	UspA domain protein	-1.47	0.04769	0.1464	208	251	107	58
Mmol_0717	conserved hypothetical protein	0.62	0.6246	0.2471	101	40	164	53
Mmol_0718	cytochrome c oxidase accessory protein CcoG	2.59	0.502	0.2156	36	25	343	29
Mmol_0719	cytochrome c oxidase, cbb3-type, subunit III	3.34	0.5022	0.2157	23	27	495	24
Mmol_0720	Cbb3-type cytochrome oxidase component	1.54	0.5546	0.2284	44	30	194	24
Mmol_0721	cytochrome c oxidase, cbb3-type, subunit II	3.80	0.502	0.2156	39	18	778	26
Mmol_0722	cytochrome c oxidase, cbb3-type, subunit I	4.02	0.4969	0.2146	17	25	661	24
Mmol_0723	extracellular solute-binding protein family 5	0.51	0.4192	0.1966	53	51	57	92
Mmol_0724	ErfK/YbiS/YcfS/YnhG family protein	0.49	0.1946	0.154	274	202	319	348
Mmol_0725	binding-protein-dependent transport systems inner membrane component	1.24	0.06537	0.1469	46	29	79	100
Mmol_0726	binding-protein-dependent transport systems inner membrane component	1.02	0.04434	0.1463	34	44	82	78
Mmol_0727	glycoside hydrolase family 3 domain protein	0.08	0.4794	0.2108	272	303	303	305
Mmol_0728	protein of unknown function UPF0005	0.73	0.2447	0.1605	1906	1085	2545	2405
Mmol_0729	CMP/dCMP deaminase zinc-binding	1.32	0.1745	0.1524	141	109	371	253
Mmol_0730	conserved hypothetical protein	-1.19	0.2471	0.1609	288	168	76	124
Mmol_0731	transcriptional regulator, LysR family	0.33	0.1769	0.1526	50	48	58	66
Mmol_0732	YceI family protein	-0.08	0.8782	0.315	530	540	348	662
Mmol_0733	NADH:flavin oxidoreductase/NADH oxidase	0.49	0.2591	0.1626	469	501	594	771
Mmol_0734	nitroreductase	1.29	0.1179	0.1485	518	413	982	1297
Mmol_0735	Thioredoxin domain protein	-0.42	0.373	0.1854	2637	1999	1338	2128
Mmol_0736	conserved hypothetical protein	0.72	0.07913	0.1472	98	128	178	194
Mmol_0737	Peptidase M23	0.61	0.1973	0.1542	94	137	182	170
Mmol_0738	protein-L-isoaspartate O-methyltransferase	-1.12	0.1919	0.1538	708	481	310	238
Mmol_0739	stationary-phase survival protein SurE	-0.71	0.03368	0.1458	383	425	231	261
Mmol_0740	conserved hypothetical protein	0.33	0.4537	0.2049	50	32	45	58
Mmol_0741	pyridoxamine 5'-phosphate oxidase-related FMN-binding	0.95	0.4435	0.2025	154	121	374	158
Mmol_0742	flavoprotein WrbA	1.07	0.2497	0.1612	68	37	140	83
Mmol_0743	protein of unknown function DUF490	1.25	0.2519	0.1616	25	17	64	37
Mmol_0744	surface antigen (D15)	0.83	0.1864	0.1534	55	63	120	89
Mmol_0745	adenylosuccinate lyase	0.29	0.1244	0.1487	359	316	424	400
Mmol_0746	conserved hypothetical protein	-0.60	0.3919	0.1895	111	67	42	75
Mmol_0747	uracil-DNA glycosylase	0.41	0.1858	0.1533	76	92	100	122
Mmol_0748	2-methylcitrate dehydratase	0.07	0.9165	0.3242	211	292	173	355
Mmol_0749	2-methylcitrate synthase/citrate synthase II	-0.31	0.5009	0.2154	309	375	208	343
Mmol_0750	methylisocitrate lyase	-0.86	0.2344	0.1589	407	617	202	363
Mmol_0751	HpcH/HpaI aldolase	-0.85	0.07259	0.147	501	570	288	307
Mmol_0752	MaoC domain protein dehydratase	-0.88	0.08998	0.1477	449	515	257	265
Mmol_0753	Citrate (pro-3S)-lyase	-1.76	0.1064	0.1482	1944	2609	774	571
Mmol_0754	transcriptional regulator, GntR family	-2.53	0.06726	0.1469	1236	1496	217	257
Mmol_0755	hypothetical protein	-2.41	0.05683	0.1467	883	1037	168	193
Mmol_0756	Malate dehydrogenase (oxaloacetate-decarboxylating) (NADP(+))	-1.53	0.02147	0.1444	743	739	274	239
Mmol_0757	succinate dehydrogenase, cytochrome b556 subunit	-0.79	0.1107	0.1483	483	391	275	231
Mmol_0758	succinate dehydrogenase, hydrophobic membrane anchor protein	-0.36	0.2001	0.1543	101	110	73	91
Mmol_0759	succinate dehydrogenase or fumarate reductase, flavoprotein subunit	-0.49	0.1246	0.1487	329	298	196	249
Mmol_0760	succinate dehydrogenase and fumarate reductase iron-sulfur protein	-1.01	0.1028	0.1481	371	374	154	215
Mmol_0761	protein of unknown function DUF339	-1.20	0.05854	0.1468	429	450	160	223
Mmol_0762	HpcH/HpaI aldolase	-1.05	0.1062	0.1482	613	549	210	352
Mmol_0763	AMP-dependent synthetase and ligase	-1.41	0.06738	0.1469	699	541	173	292
Mmol_0764	hydro-lyase, Fe-S type, tartrate/fumarate subfamily, alpha subunit	-0.28	0.05857	0.1468	518	493	434	401
Mmol_0765	hypothetical protein	-0.84	0.243	0.1603	2024	1375	1273	629
Mmol_0766	aconitate hydratase 2	0.09	0.4724	0.2092	608	535	597	622
Mmol_0767	hypothetical protein	-2.22	0.1971	0.1541	299	156	11	86
Mmol_0768	hypothetical protein	0.21	0.7895	0.2925	105	57	129	60
Mmol_0769	hypothetical protein	0.55	0.3131	0.1718	46	68	68	100
Mmol_0770	conserved hypothetical protein	1.07	0.1812	0.153	238	160	336	497
Mmol_0771	protein of unknown function DUF519	0.44	0.5452	0.2261	284	177	218	407
Mmol_0772	cation diffusion facilitator family transporter	0.54	0.3822	0.1874	185	94	172	233
Mmol_0773	4-oxalocrotonate tautomerase	1.28	0.1703	0.1521	226	285	509	733
Mmol_0774	conserved hypothetical protein; putative signal peptide	2.08	0.03687	0.146	23	53	144	180
Mmol_0775	excinuclease ABC, C subunit	0.36	0.3293	0.1756	137	98	167	133
Mmol_0776	CDP-diacylglycerol/glycerol-3-phosphate 3-phosphatidyltransferase	-0.61	0.1988	0.1543	309	249	144	222
Mmol_0777	BFD domain protein (2Fe-2S)-binding domain protein	0.82	0.273	0.1645	199	157	381	246
Mmol_0778	type I secretion system ATPase	0.33	0.4249	0.198	282	196	256	343
Mmol_0779	type I secretion membrane fusion protein, HlyD family	0.78	0.2548	0.162	160	136	206	302
Mmol_0780	transcriptional regulator, LuxR family	0.87	0.3272	0.1752	231	133	239	427
Mmol_0781	diguanylate cyclase/phosphodiesterase with extracellular sensor	1.13	0.07348	0.147	39	33	87	73
Mmol_0782	conserved hypothetical protein	-0.31	0.3205	0.1735	43	45	31	41
Mmol_0783	von Willebrand factor type A	-2.32	0.05526	0.1467	2859	2356	603	441
Mmol_0784	type I secretion outer membrane protein, TolC family	-0.50	0.3582	0.1822	837	731	403	708
Mmol_0785	efflux transporter, RND family, MFP subunit	-0.62	0.1962	0.1541	135	129	101	70
Mmol_0786	ABC transporter related	0.33	0.3304	0.1759	99	72	113	103
Mmol_0787	protein of unknown function DUF214	0.07	0.8621	0.311	96	65	98	71
Mmol_0788	protein of unknown function DUF214	-0.12	0.6058	0.2421	54	43	42	47
Mmol_0789	diguanylate cyclase	0.09	0.7863	0.2916	306	269	254	357
Mmol_0790	protein of unknown function DUF779	-0.93	0.2063	0.1547	579	448	165	372
Mmol_0791	Aldehyde dehydrogenase (NAD(+))	-1.17	0.1315	0.1488	2071	1832	576	1164
Mmol_0792	adenylate/guanylate cyclase	-0.03	0.8958	0.3193	142	115	122	131
Mmol_0793	hypothetical protein	-2.72	0.2133	0.1556	300	160	25	44
Mmol_0794	coenzyme PQQ biosynthesis protein A	-0.17	0.9018	0.3207	170	207	301	34
Mmol_0795	hypothetical protein	1.29	0.1107	0.1483	21	37	83	60
Mmol_0796	cysteine synthase A	-0.39	0.4962	0.2144	515	459	258	487
Mmol_0797	sulfate ABC transporter, periplasmic sulfate-binding protein	-0.88	0.04663	0.1464	49	55	26	29
Mmol_0798	Serine O-acetyltransferase	0.57	0.1182	0.1485	8	10	15	12
Mmol_0799	major membrane protein I	0.57	0.01668	0.1434	23	22	33	33
Mmol_0800	cysteine desulfurase, SufS subfamily	0.70	0.2847	0.1663	63	46	70	108
Mmol_0801	conserved hypothetical protein	-1.41	0.2308	0.1583	103	59	22	38
Mmol_0802	conserved hypothetical protein	-0.88	0.7362	0.2782	7	0	0	4
Mmol_0803	protein of unknown function DUF815	1.04	0.2618	0.163	82	52	103	174
Mmol_0804	DNA topoisomerase (ATP-hydrolyzing)	1.44	0.06384	0.1469	94	100	246	283
Mmol_0805	DNA topoisomerase IV, A subunit	1.35	0.03789	0.146	99	131	270	319
Mmol_0806	protein of unknown function DUF395 YeeE/YedE	-1.10	0.2191	0.1565	262	164	58	140
Mmol_0807	protein of unknown function DUF395 YeeE/YedE	-1.71	0.07666	0.1471	169	230	35	85
Mmol_0808	Hydroxyacylglutathione hydrolase	-2.55	0.1174	0.1485	407	587	60	108
Mmol_0809	transcriptional regulator, ArsR family	-4.27	0.0279	0.1453	520	584	19	37
Mmol_0810	protein of unknown function DUF442	-4.35	0.08774	0.1476	471	617	21	31
Mmol_0811	protein of unknown function DUF81	-2.30	0.1953	0.154	332	197	47	60
Mmol_0812	response regulator receiver protein	-2.46	0.3016	0.1695	92	229	35	23
Mmol_0813	PAS/PAC sensor signal transduction histidine kinase	-0.40	0.02254	0.1446	152	149	117	111
Mmol_0814	response regulator receiver protein	-0.79	0.2003	0.1543	228	325	129	190
Mmol_0815	CheW protein	-2.06	0.2995	0.169	63	151	37	13
Mmol_0816	methyl-accepting chemotaxis sensory transducer with Pas/Pac sensor	0.34	0.6178	0.2453	70	83	128	67
Mmol_0817	response regulator receiver protein	-0.59	0.2905	0.1673	182	127	79	126
Mmol_0818	hypothetical protein	0.29	0.4853	0.2121	57	57	82	58
Mmol_0819	response regulator receiver protein	0.93	0.3468	0.1797	48	33	103	55
Mmol_0820	chemotaxis phosphatase, CheZ	0.09	0.8398	0.3054	39	64	49	59
Mmol_0821	ribonuclease, Rne/Rng family	0.39	0.1907	0.1537	355	380	523	442
Mmol_0822	pseudouridine synthase, RluA family	-0.14	0.7152	0.2724	208	189	141	219
Mmol_0823	HAD-superfamily hydrolase, subfamily IA, variant 1	0.91	0.294	0.1679	244	256	583	361
Mmol_0824	Rieske (2Fe-2S) domain protein	-0.44	0.6239	0.2469	382	166	162	242
Mmol_0825	peptidase S49	-0.31	0.4469	0.2034	464	393	273	418
Mmol_0826	protein of unknown function DUF344	0.01	0.9564	0.3337	105	131	125	112
Mmol_0827	Glucose-6-phosphate isomerase	0.33	0.3172	0.1727	421	474	630	494
Mmol_0828	1,4-alpha-glucan branching enzyme	0.47	0.1063	0.1482	156	180	235	231
Mmol_0829	glucose-1-phosphate adenylyltransferase	0.07	0.8755	0.3143	278	207	200	308
Mmol_0830	glycoside hydrolase family 57	0.01	0.9339	0.3284	343	377	380	344
Mmol_0831	4-alpha-glucanotransferase	-0.20	0.8021	0.2958	619	271	457	319
Mmol_0832	ROK family protein	1.75	0.05488	0.1467	94	84	323	280
Mmol_0833	diguanylate cyclase/phosphodiesterase with PAS/PAC sensor(s)	0.59	0.4137	0.1952	85	101	104	178
Mmol_0834	iron-sulfur cluster binding protein	-0.53	0.3645	0.1836	130	195	108	117
Mmol_0835	protein of unknown function UPF0079	-0.87	0.3037	0.1699	210	255	67	186
Mmol_0836	N-acetylmuramoyl-L-alanine amidase	-0.53	0.2595	0.1627	158	172	91	138
Mmol_0837	beta-lactamase domain protein	-1.40	0.04155	0.1462	541	490	150	239
Mmol_0838	helicase domain protein	0.31	0.3191	0.1732	87	67	97	94
Mmol_0839	hypothetical protein	3.36	0.5318	0.2226	0	0	0	10
Mmol_0840	methyl-accepting chemotaxis sensory transducer	-1.32	0.03169	0.1456	180	161	72	64
Mmol_0841	DNA mismatch repair protein MutL	0.40	0.1941	0.1539	172	142	228	187
Mmol_0842	TrkA-N domain protein	0.22	0.4709	0.2089	107	85	125	98
Mmol_0843	conserved hypothetical protein	0.73	0.195	0.154	89	85	163	126
Mmol_0844	tRNA delta(2)-isopentenylpyrophosphate transferase	1.20	0.1537	0.1505	70	27	94	130
Mmol_0845	conserved hypothetical protein	0.82	0.1182	0.1485	65	87	136	134
Mmol_0846	conserved hypothetical protein	0.80	0.1939	0.1539	93	52	108	146
Mmol_0847	aminotransferase class I and II	-0.05	0.7781	0.2895	242	201	211	217
Mmol_0848	protein of unknown function DUF6 transmembrane	0.20	0.4744	0.2097	116	92	133	107
Mmol_0849	diguanylate cyclase/phosphodiesterase with PAS/PAC sensor(s)	-1.55	0.03606	0.1459	76	91	23	34
Mmol_0850	CheW protein	-1.06	0.07564	0.1471	123	107	53	56
Mmol_0851	twitching motility protein	-0.72	0.2056	0.1547	230	245	111	178
Mmol_0852	Tetratricopeptide TPR_2 repeat protein	-0.29	0.2613	0.1629	141	117	112	99
Mmol_0854	phospholipase D/Transphosphatidylase	1.03	0.2056	0.1547	23	24	58	41
Mmol_0855	Endonuclease/exonuclease/phosphatase	1.03	0.473	0.2094	54	31	130	45
Mmol_0856	conserved hypothetical protein	0.63	0.4245	0.1979	104	120	124	223
Mmol_0857	Rhodanese domain protein	-1.01	0.1851	0.1533	601	835	330	383
Mmol_0858	formylmethanofuran dehydrogenase subunit C	0.39	0.2717	0.1644	403	297	473	443
Mmol_0859	formylmethanofuran/tetrahydromethanopterin N-formyltransferase	-0.83	0.2634	0.1632	926	885	333	686
Mmol_0860	pyridoxamine 5'-phosphate oxidase-related FMN-binding	-1.02	0.02473	0.1449	678	764	319	391
Mmol_0861	formylmethanofuran dehydrogenase subunit A	-0.46	0.08349	0.1474	605	676	507	428
Mmol_0862	Formylmethanofuran dehydrogenase	-0.71	0.1392	0.149	444	368	240	256
Mmol_0863	Nucleoside-diphosphate kinase	0.26	0.4566	0.2056	830	706	782	1054
Mmol_0864	radical SAM enzyme, Cfr family	0.90	0.04934	0.1465	188	140	325	287
Mmol_0865	type IV pilus biogenesis/stability protein PilW	0.61	0.09709	0.1479	248	234	345	393
Mmol_0866	conserved hypothetical protein	1.75	0.137	0.1489	249	201	882	631
Mmol_0867	1-hydroxy-2-methyl-2-(E)-butenyl 4-diphosphate synthase	1.84	0.112	0.1484	238	150	812	579
Mmol_0868	histidyl-tRNA synthetase	1.63	0.00382	0.1296	199	179	602	573
Mmol_0869	ABC transporter related	1.33	0.03734	0.146	262	229	578	656
Mmol_0870	ABC transporter related	1.43	0.02653	0.1451	289	237	719	705
Mmol_0871	conserved hypothetical protein	1.42	0.09934	0.148	336	341	1000	820
Mmol_0872	outer membrane assembly lipoprotein YfgL	1.58	0.1358	0.1489	573	373	1670	1154
Mmol_0873	small GTP-binding protein	0.95	0.0137	0.1424	322	275	560	595
Mmol_0874	hypothetical protein	-1.01	0.227	0.1577	502	509	156	346
Mmol_0875	methyl-accepting chemotaxis sensory transducer	-0.44	0.3034	0.1698	331	395	210	323
Mmol_0876	conserved hypothetical protein	-3.27	0.1378	0.1489	1670	2572	134	305
Mmol_0877	outer membrane assembly lipoprotein YfiO	-0.67	0.2942	0.168	312	213	158	172
Mmol_0878	pseudouridine synthase, RluA family	0.26	0.07494	0.1471	134	143	160	172
Mmol_0879	protein of unknown function DUF152	1.03	0.1696	0.152	168	163	387	292
Mmol_0880	zinc/iron permease	-0.36	0.4061	0.1933	476	401	418	268
Mmol_0881	conserved hypothetical protein	0.23	0.2713	0.1643	170	142	175	190
Mmol_0882	MiaB-like tRNA modifying enzyme YliG	0.27	0.1164	0.1485	311	310	363	387
Mmol_0883	conserved hypothetical protein	-1.43	0.3207	0.1736	189	401	86	132
Mmol_0884	transcriptional regulator, TetR family	-2.00	0.2425	0.1602	331	617	124	112
Mmol_0885	efflux transporter, RND family, MFP subunit	-0.18	0.4726	0.2093	425	358	385	306
Mmol_0886	transporter, hydrophobe/amphiphile efflux-1 (HAE1) family	0.01	0.964	0.3354	234	179	224	192
Mmol_0887	RND efflux system, outer membrane lipoprotein, NodT family	-0.53	0.05176	0.1466	645	584	458	393
Mmol_0888	hypothetical protein	-3.80	0.07914	0.1472	2645	3415	151	283
Mmol_0889	glutamyl-tRNA synthetase	1.25	0.06539	0.1469	448	337	832	1030
Mmol_0890	RNA chaperone Hfq	-1.23	0.08867	0.1476	1254	1323	425	676
Mmol_0891	GTP-binding proten HflX	0.24	0.1395	0.149	1174	1065	1337	1298
Mmol_0892	HflK protein	0.47	0.3646	0.1836	811	854	945	1365
Mmol_0893	HflC protein	1.07	0.05667	0.1467	672	746	1597	1392
Mmol_0894	histidyl-tRNA synthetase 2	1.36	0.06676	0.1469	437	311	965	957
Mmol_0895	adenylosuccinate synthetase	1.63	0.08188	0.1473	554	482	1772	1447
Mmol_0896	flavoprotein	1.69	0.1022	0.1481	274	261	769	965
Mmol_0897	dihydropteroate synthase DHPS	1.01	0.237	0.1593	239	256	400	599
Mmol_0898	protein of unknown function DUF447	1.76	0.04071	0.1462	98	94	310	342
Mmol_0899	conserved hypothetical protein	1.60	0.03198	0.1456	111	94	332	293
Mmol_0900	OmpA/MotB domain protein	1.58	0.09761	0.148	1393	1292	3575	4431
Mmol_0901	amidohydrolase	-0.27	0.4392	0.2015	616	604	591	416
Mmol_0902	ubiquinone biosynthesis O-methyltransferase	0.88	0.0932	0.1478	231	178	380	374
Mmol_0903	HAD-superfamily hydrolase, subfamily IA, variant 3	0.60	0.4253	0.1981	418	405	789	456
Mmol_0904	recombination protein RecR	0.76	0.1846	0.1532	228	148	315	324
Mmol_0905	conserved hypothetical protein	0.03	0.9501	0.3322	243	359	247	365
Mmol_0906	DNA polymerase III, subunits gamma and tau	0.60	0.3528	0.181	229	293	486	307
Mmol_0907	response regulator receiver modulated metal dependent phosphohydrolase	-1.66	0.2083	0.1548	321	193	67	96
Mmol_0908	PAS/PAC sensor signal transduction histidine kinase	0.05	0.8827	0.3161	144	104	113	143
Mmol_0909	two component transcriptional regulator, LuxR family	-0.06	0.8959	0.3193	357	345	243	429
Mmol_0910	TPR repeat-containing protein	0.87	0.1527	0.1504	115	138	200	263
Mmol_0911	conserved hypothetical protein	0.20	0.3421	0.1786	110	132	136	142
Mmol_0912	CDP-glycerol:poly(glycerophosphate) glycerophosphotransferase	0.14	0.7552	0.2834	105	73	79	118
Mmol_0913	Asparagine synthase (glutamine-hydrolyzing)	0.72	0.1128	0.1484	75	53	95	117
Mmol_0914	cytidyltransferase-related domain protein	-0.06	0.6316	0.2489	156	154	139	159
Mmol_0915	WxcM domain protein	-0.43	0.3597	0.1826	290	220	146	232
Mmol_0916	Glutamine--scyllo-inositol transaminase	0.76	0.1758	0.1526	163	107	224	234
Mmol_0917	Methyltransferase type 11	0.81	0.1877	0.1535	135	114	186	252
Mmol_0918	Tetratricopeptide TPR_2 repeat protein	0.77	0.08153	0.1473	131	101	179	217
Mmol_0919	flagellin domain protein	3.67	0.04238	0.1462	330	328	4439	3925
Mmol_0920	flagellar protein FlaG protein	1.51	0.5346	0.2234	122	102	88	550
Mmol_0921	flagellar hook-associated 2 domain protein	-0.88	0.1148	0.1485	1220	1221	559	763
Mmol_0922	flagellar protein FliS	-0.46	0.2374	0.1594	1154	1489	843	1084
Mmol_0923	putative flagellar synthesis (flagellar regulon)	-0.38	0.62	0.2458	946	954	406	1054
Mmol_0924	conserved hypothetical protein	-0.31	0.0376	0.146	681	691	565	539
Mmol_0925	flagellar protein FhlB-like protein	0.91	0.1748	0.1525	293	272	603	458
Mmol_0926	flagellar hook-basal body complex subunit FliE	1.46	0.226	0.1576	356	248	1041	618
Mmol_0927	flagellar M-ring protein FliF	-0.05	0.7262	0.2755	409	354	382	354
Mmol_0928	flagellar motor switch protein FliG	0.16	0.69	0.2654	377	499	576	401
Mmol_0929	flagellar assembly protein FliH	-0.14	0.4191	0.1966	592	515	501	506
Mmol_0930	ATPase, FliI/YscN family	0.29	0.2513	0.1615	541	550	721	617
Mmol_0931	flagellar export protein FliJ	-0.70	0.2222	0.157	764	1014	540	557
Mmol_0932	flagellar hook-length control protein	0.30	0.5233	0.2204	362	353	352	529
Mmol_0933	flagellar basal body-associated protein FliL	-0.96	0.2967	0.1685	330	563	129	330
Mmol_0934	flagellar motor switch protein FliM	0.01	0.9553	0.3334	456	572	489	547
Mmol_0935	flagellar motor switch protein FliN	0.23	0.5178	0.2191	358	519	517	513
Mmol_0936	flagellar biosynthesis protein FliO	1.39	0.2216	0.1569	145	117	422	262
Mmol_0937	flagellar biosynthetic protein FliP	0.69	0.1829	0.1531	62	101	118	146
Mmol_0938	flagellar biosynthetic protein FliQ	0.44	0.5287	0.2218	215	98	170	255
Mmol_0939	flagellar biosynthetic protein FliR	1.32	0.02392	0.1448	54	45	125	123
Mmol_0940	flagellar hook-associated protein 3	0.59	0.2775	0.1651	191	264	281	405
Mmol_0941	flagellar hook-associated protein FlgK	0.69	0.00089	0.1098	284	276	450	457
Mmol_0942	flagellar rod assembly protein/muramidase FlgJ	0.29	0.3475	0.1799	236	309	300	366
Mmol_0943	flagellar P-ring protein	0.14	0.4715	0.209	449	374	428	476
Mmol_0944	flagellar L-ring protein	-0.21	0.1166	0.1485	375	388	318	344
Mmol_0945	flagellar basal-body rod protein FlgG	0.53	0.2279	0.1579	393	576	614	786
Mmol_0946	flagellar basal-body rod protein FlgF	0.66	0.1013	0.1481	388	528	679	774
Mmol_0947	flagellar basal body FlaE domain protein	0.02	0.9179	0.3246	562	627	556	647
Mmol_0948	flagellar hook capping protein	0.22	0.7941	0.2937	354	290	215	537
Mmol_0949	flagellar basal-body rod protein FlgC	-1.05	0.1269	0.1487	800	648	347	351
Mmol_0950	flagellar basal-body rod protein FlgB	0.23	0.2216	0.1569	556	604	726	636
Mmol_0951	flagella basal body P-ring formation protein FlgA	3.27	0.1264	0.1487	63	54	675	468
Mmol_0952	anti-sigma-28 factor, FlgM	-1.36	0.1899	0.1536	1112	742	143	579
Mmol_0953	FlgN family protein	0.14	0.7584	0.2842	362	321	288	467
Mmol_0954	ATP-dependent DNA helicase RecQ	1.59	0.1394	0.149	33	27	106	76
Mmol_0955	ABC transporter related	0.61	0.002585	0.1222	230	238	352	361
Mmol_0956	nitroreductase	1.06	0.08352	0.1474	149	208	381	368
Mmol_0957	GreA/GreB family elongation factor	0.13	0.68	0.2625	296	383	319	424
Mmol_0958	GMP synthase, large subunit	0.04	0.7811	0.2903	468	407	446	450
Mmol_0959	inosine-5'-monophosphate dehydrogenase	0.16	0.4855	0.2121	1240	1099	1437	1172
Mmol_0960	conserved hypothetical protein	-1.69	0.1274	0.1487	1665	2527	383	919
Mmol_0961	protein of unknown function UPF0125	0.12	0.7331	0.2774	75	65	63	91
Mmol_0962	cyclase/dehydrase	-0.35	0.6376	0.2504	109	88	44	110
Mmol_0963	SsrA-binding protein	-1.33	0.2654	0.1635	544	943	283	308
Mmol_0964	diguanylate cyclase/phosphodiesterase with PAS/PAC and GAF sensor(s)	-1.11	0.05611	0.1467	578	529	209	303
Mmol_0965	transcriptional regulator, LysR family	-0.05	0.4521	0.2046	34	35	32	34
Mmol_0966	5- methyltetrahydropteroyltriglutamate/homocysteine S-methyltransferase	1.31	0.2624	0.1631	1141	1063	3442	2015
Mmol_0967	hypothetical protein	-1.66	0.0901	0.1477	120	115	50	24
Mmol_0968	diguanylate cyclase with PAS/PAC and GAF sensors	-0.24	0.581	0.2354	118	145	85	137
Mmol_0969	protein of unknown function DUF1255	-0.14	0.5644	0.2309	648	779	720	571
Mmol_0970	protein of unknown function DUF520	-1.38	0.1027	0.1481	1885	1907	918	534
Mmol_0971	3-isopropylmalate dehydratase, large subunit	-0.22	0.6131	0.244	1426	937	1072	952
Mmol_0972	Entericidin EcnAB	-0.19	0.8251	0.3017	370	391	170	498
Mmol_0973	3-isopropylmalate dehydratase, small subunit	-1.85	0.04098	0.1462	2019	1915	401	689
Mmol_0974	3-isopropylmalate dehydrogenase	-0.58	0.06654	0.1469	796	743	516	516
Mmol_0975	aspartate-semialdehyde dehydrogenase	-0.23	0.1248	0.1487	848	778	672	718
Mmol_0976	conserved hypothetical protein	0.38	0.03744	0.146	468	444	573	611
Mmol_0977	hypothetical protein	-0.64	0.488	0.2127	121	59	38	77
Mmol_0978	tRNA pseudouridine synthase A	1.12	0.1104	0.1483	154	103	320	238
Mmol_0979	Phosphoribosylanthranilate isomerase	1.14	0.1211	0.1486	191	137	417	308
Mmol_0980	tryptophan synthase, beta subunit	0.69	0.1036	0.1481	536	619	849	1020
Mmol_0981	tryptophan synthase, alpha subunit	1.09	0.04665	0.1464	265	277	604	551
Mmol_0982	acetyl-CoA carboxylase, carboxyl transferase, beta subunit	0.02	0.9542	0.3332	746	791	635	923
Mmol_0983	FolC bifunctional protein	0.62	0.0599	0.1468	281	277	445	414
Mmol_0984	Sporulation domain protein	-0.64	0.195	0.154	290	223	130	199
Mmol_0985	Colicin V production protein	-0.55	0.1884	0.1535	299	364	223	229
Mmol_0986	amidophosphoribosyltransferase	-0.32	0.2743	0.1647	917	771	760	592
Mmol_0987	O-succinylhomoserine sulfhydrylase	-0.05	0.8794	0.3153	630	520	651	459
Mmol_0988	beta-lactamase domain protein	2.19	0.5011	0.2155	37	55	377	45
Mmol_0989	DNA gyrase, A subunit	0.25	0.6955	0.2669	450	377	647	339
Mmol_0990	phosphoserine aminotransferase	0.60	0.4053	0.1931	304	351	622	369
Mmol_0991	chorismate mutase	0.17	0.7285	0.2761	382	218	369	306
Mmol_0992	histidinol-phosphate aminotransferase	0.61	0.1571	0.1508	97	68	114	140
Mmol_0993	coenzyme PQQ biosynthesis protein A	1.99	0.4407	0.2019	63	74	443	103
Mmol_0994	coenzyme PQQ biosynthesis protein B	2.99	0.4322	0.1998	36	49	587	101
Mmol_0995	coenzyme PQQ biosynthesis protein C	2.73	0.4959	0.2144	178	235	2525	221
Mmol_0996	coenzyme PQQ synthesis D	0.60	0.7046	0.2695	258	265	667	126
Mmol_0997	coenzyme PQQ biosynthesis protein E	0.79	0.6039	0.2416	282	272	763	197
Mmol_0998	drug resistance transporter, Bcr/CflA subfamily	0.30	0.5481	0.2268	44	25	40	45
Mmol_0999	DoxX family protein	-0.68	0.5135	0.218	379	180	87	262
Mmol_1000	protein of unknown function DUF45	0.15	0.594	0.239	87	79	80	104
Mmol_1001	4Fe-4S ferredoxin iron-sulfur binding domain protein	-0.65	0.03862	0.1461	4622	4485	2723	3065
Mmol_1002	sulfate adenylyltransferase, large subunit	0.63	0.365	0.1837	411	453	821	513
Mmol_1003	Sulfate adenylyltransferase	-0.21	0.221	0.1568	326	347	312	272
Mmol_1004	adenylylsulfate reductase, thioredoxin dependent	0.27	0.2069	0.1548	369	436	469	500
Mmol_1005	conserved hypothetical protein	-0.07	0.2593	0.1626	491	486	456	476
Mmol_1006	Ferredoxin--nitrite reductase	0.42	0.5358	0.2236	781	827	1387	771
Mmol_1007	protein of unknown function DUF81	0.03	0.9393	0.3297	262	166	253	185
Mmol_1008	transcriptional regulator, LysR family	-0.24	0.3954	0.1905	291	231	228	212
Mmol_1009	conserved hypothetical protein	-1.13	0.1613	0.1513	140	157	43	93
Mmol_1010	protein of unknown function DUF853 NPT hydrolase putative	0.32	0.4231	0.1976	203	133	193	228
Mmol_1011	protein of unknown function UPF0029	0.64	0.1482	0.1499	88	122	158	171
Mmol_1012	putative permease	0.21	0.5399	0.2247	199	142	220	175
Mmol_1013	protein of unknown function DUF344	-0.86	0.2079	0.1548	1334	1399	968	539
Mmol_1014	peptidase M48 Ste24p	-0.52	0.137	0.1489	904	1079	651	731
Mmol_1015	SH3 type 3 domain protein	-0.69	0.08299	0.1474	838	957	477	635
Mmol_1016	putative Chase2 sensor protein	-0.60	0.3715	0.1851	293	463	254	244
Mmol_1017	protein of unknown function DUF195	-0.72	0.0584	0.1468	356	413	255	211
Mmol_1018	molybdopterin converting factor, subunit 1	0.02	0.9721	0.3373	718	554	846	444
Mmol_1019	molybdopterin biosynthesis MoaE protein	-1.00	0.1401	0.149	293	297	180	114
Mmol_1020	ATP-dependent protease-like protein	-0.12	0.3674	0.1842	288	258	258	244
Mmol_1021	RNA-binding S4 domain protein	-0.25	0.493	0.2137	218	229	153	223
Mmol_1022	phosphoglucomutase/phosphomannomutase alpha/beta/alpha domain I	-0.32	0.2449	0.1605	175	164	151	120
Mmol_1023	putative transcriptional regulator	-1.82	0.2298	0.1582	74	146	9	52
Mmol_1024	mannose-1-phosphate guanylyltransferase/mannose-6-phosphate isomerase	0.52	0.3431	0.1789	237	222	269	389
Mmol_1025	GDP-mannose 4,6-dehydratase	-0.29	0.6862	0.2643	489	597	261	628
Mmol_1026	NAD-dependent epimerase/dehydratase	0.32	0.6325	0.2491	250	237	211	397
Mmol_1027	DegT/DnrJ/EryC1/StrS aminotransferase	0.90	0.475	0.2098	175	179	188	473
Mmol_1028	ABC-2 type transporter	1.25	0.1989	0.1543	52	48	96	142
Mmol_1029	ABC transporter related	0.26	0.6761	0.2614	221	291	216	399
Mmol_1030	methyltransferase FkbM family	-0.55	0.1341	0.1489	249	280	155	207
Mmol_1031	glycosyl transferase family 11	-0.47	0.355	0.1815	332	324	179	294
Mmol_1032	Methyltransferase type 12	0.75	0.115	0.1485	189	278	422	364
Mmol_1033	glycosyl transferase family 2	0.46	0.4906	0.2132	60	57	59	102
Mmol_1034	glycosyl transferase family 2	0.32	0.2344	0.1589	76	60	90	80
Mmol_1035	rhamnosyltransferase	-0.48	0.5048	0.2162	58	75	28	67
Mmol_1036	glycosyl transferase family 2	-0.48	0.2321	0.1585	171	138	112	110
Mmol_1037	NAD-dependent epimerase/dehydratase	1.22	0.08284	0.1474	100	91	242	203
Mmol_1038	sugar transferase	0.97	0.09251	0.1478	73	60	144	117
Mmol_1039	polysaccharide biosynthesis protein CapD	1.20	0.1065	0.1482	97	82	231	182
Mmol_1040	phosphoribosyltransferase	0.24	0.5588	0.2295	177	113	166	177
Mmol_1041	ATP-dependent transcriptional regulator, MalT-like, LuxR family	-0.97	0.2205	0.1568	954	805	269	632
Mmol_1042	ribonuclease R	-0.02	0.8244	0.3015	327	312	301	329
Mmol_1043	RNA methyltransferase, TrmH family, group 3	1.25	0.09057	0.1477	177	117	349	353
Mmol_1044	malate/quinone oxidoreductase	1.58	0.01706	0.1435	41	61	162	144
Mmol_1045	FHA domain containing protein	0.98	0.2489	0.1611	79	90	202	132
Mmol_1046	hypothetical protein	1.08	0.1609	0.1512	81	74	187	141
Mmol_1047	cyclic nucleotide-binding protein	0.48	0.2494	0.1612	207	211	258	326
Mmol_1048	protein of unknown function DUF81	0.28	0.4252	0.1981	47	43	47	63
Mmol_1049	diguanylate cyclase/phosphodiesterase with PAS/PAC and Chase sensor(s)	-0.15	0.8114	0.2982	112	100	61	130
Mmol_1050	putative nitric-oxide reductase subunit C	0.54	0.5212	0.2199	244	252	482	240
Mmol_1051	Nitric-oxide reductase	0.90	0.3465	0.1796	248	158	494	264
Mmol_1052	cytochrome c oxidase subunit III	0.40	0.4139	0.1953	82	49	95	78
Mmol_1053	conserved hypothetical protein	0.54	0.5723	0.233	70	36	107	47
Mmol_1054	ATPase associated with various cellular activities AAA_5	1.54	0.1773	0.1527	100	89	329	223
Mmol_1055	von Willebrand factor type A	0.47	0.1916	0.1538	85	67	104	106
Mmol_1056	transcriptional regulator, Crp/Fnr family	0.68	0.1932	0.1539	42	35	54	71
Mmol_1057	conserved hypothetical protein	0.77	0.06693	0.1469	32	39	66	56
Mmol_1058	protein of unknown function DUF59	-0.40	0.2904	0.1673	210	268	153	210
Mmol_1059	electron transport protein SCO1/SenC	1.27	0.3437	0.179	82	87	277	133
Mmol_1060	protein of unknown function DUF323	0.26	0.4597	0.2063	110	102	146	108
Mmol_1061	nitrite reductase, copper-containing	0.97	0.4913	0.2134	206	236	639	226
Mmol_1062	transcriptional regulator, BadM/Rrf2 family	-1.91	0.09398	0.1478	660	924	144	278
Mmol_1063	oxidoreductase FAD/NAD(P)-binding domain protein	-2.24	0.01772	0.1437	176	183	29	46
Mmol_1064	diguanylate cyclase/phosphodiesterase	-0.51	0.005534	0.1348	89	87	63	61
Mmol_1066	histidine kinase	0.85	0.2212	0.1569	47	51	74	103
Mmol_1067	two component transcriptional regulator, LuxR family	1.51	0.06171	0.1468	35	33	91	105
Mmol_1068	TonB-dependent receptor	0.42	0.4275	0.1987	27	24	41	27
Mmol_1069	conserved hypothetical protein	1.65	0.3062	0.1704	33	24	122	57
Mmol_1070	conserved hypothetical protein	1.68	0.05797	0.1467	13	10	41	34
Mmol_1071	general secretion pathway protein G	1.73	0.2722	0.1644	25	20	99	51
Mmol_1072	type II secretion system protein	1.53	0.2924	0.1677	16	13	58	29
Mmol_1073	type II secretion system protein E	1.00	0.249	0.1611	34	21	69	42
Mmol_1074	hypothetical protein	-0.19	0.7736	0.2883	24	15	11	23
Mmol_1075	conserved hypothetical protein	-0.07	0.456	0.2055	46	42	41	43
Mmol_1076	putative transmembrane protein	-0.77	0.2428	0.1602	60	86	45	40
Mmol_1077	conserved hypothetical protein	0.50	0.1204	0.1486	17	14	24	21
Mmol_1078	type II and III secretion system protein	-0.25	0.6104	0.2433	52	35	29	45
Mmol_1079	conserved hypothetical protein	1.44	0.06601	0.1469	12	8	28	29
Mmol_1080	type II secretion system protein G	0.02	0.8397	0.3054	47	49	46	52
Mmol_1081	conserved hypothetical protein	-0.56	0.4117	0.1947	58	70	27	60
Mmol_1082	7-cyano-7-deazaguanine reductase	-1.46	0.1108	0.1484	404	539	88	253
Mmol_1083	chromosome segregation protein SMC	1.73	0.136	0.1489	56	48	200	145
Mmol_1084	ZipA FtsZ-binding region	0.82	0.07392	0.147	187	203	368	320
Mmol_1085	DNA ligase, NAD-dependent	1.01	0.05126	0.1466	192	158	381	324
Mmol_1086	3'(2'),5'-bisphosphate nucleotidase	0.37	0.08686	0.1475	256	293	367	342
Mmol_1087	Tetratricopeptide domain protein	-0.51	0.228	0.1579	454	579	300	427
Mmol_1088	oxidoreductase molybdopterin binding	-2.12	0.02299	0.1447	773	649	113	212
Mmol_1089	Ferric reductase domain protein transmembrane component domain	-1.98	0.1793	0.1528	780	483	126	194
Mmol_1090	DoxX family protein	-2.48	0.001436	0.1161	271	282	55	43
Mmol_1091	conserved hypothetical protein	-0.61	0.1542	0.1506	249	250	141	184
Mmol_1092	globin	-0.16	0.8267	0.3021	73	166	114	100
Mmol_1093	conserved hypothetical protein	-1.01	0.1452	0.1496	145	106	43	81
Mmol_1094	diguanylate cyclase/phosphodiesterase with extracellular sensor	-0.27	0.5222	0.2202	94	90	59	93
Mmol_1095	diguanylate cyclase with PAS/PAC and GAF sensors	1.26	0.008425	0.1391	83	69	177	189
Mmol_1096	transcriptional regulator, TetR family	-2.41	0.176	0.1526	188	302	50	41
Mmol_1097	conserved hypothetical protein	-4.37	0.1729	0.1523	278	161	12	8
Mmol_1098	conserved hypothetical protein	-0.68	0.08411	0.1474	40	44	30	22
Mmol_1099	short-chain dehydrogenase/reductase SDR	-1.43	0.07103	0.147	55	70	15	31
Mmol_1100	Alcohol dehydrogenase GroES domain protein	0.13	0.8069	0.297	16	26	29	18
Mmol_1101	transcriptional regulator, TetR family	-1.67	0.01626	0.1433	256	290	98	73
Mmol_1102	von Willebrand factor, type A	-0.97	0.1414	0.1491	58	43	18	33
Mmol_1103	conserved hypothetical protein	-0.27	0.8208	0.3006	11	29	7	27
Mmol_1104	von Willebrand factor type A	-1.39	0.2063	0.1547	126	117	19	73
Mmol_1105	MxaA protein, putative	-0.99	0.3048	0.1701	21	12	8	9
Mmol_1106	conserved hypothetical protein	0.58	0.1934	0.1539	16	11	17	22
Mmol_1107	ATPase associated with various cellular activities AAA_3	-0.92	0.1552	0.1507	27	37	19	15
Mmol_1108	hypothetical protein	-1.81	0.05276	0.1466	743	957	165	318
Mmol_1109	transcriptional regulator, TetR family	-0.68	0.3456	0.1794	182	272	89	194
Mmol_1110	histone family protein DNA-binding protein	1.27	0.3579	0.1822	291	273	430	934
Mmol_1111	hypothetical protein	0.18	0.6323	0.249	13	9	10	14
Mmol_1112	Rhodanese domain protein	0.08	0.8353	0.3043	22	19	17	26
Mmol_1113	major facilitator superfamily MFS_1	0.08	0.5771	0.2344	43	48	51	45
Mmol_1114	Pirin domain protein	-0.76	0.07274	0.147	145	172	81	105
Mmol_1115	YceI family protein	-1.02	0.2879	0.1669	72	88	18	61
Mmol_1116	YceI family protein	-1.17	0.07306	0.147	84	83	31	42
Mmol_1117	cytochrome B561	-0.89	0.0328	0.1457	65	61	30	37
Mmol_1118	transcriptional regulator, LysR family	0.49	0.2168	0.1562	48	33	53	62
Mmol_1120	putative exonuclease RdgC	0.35	0.6652	0.2583	8	16	21	10
Mmol_1121	hypothetical protein	-0.01	0.9941	0.3423	43	72	93	21
Mmol_1122	protein of unknown function DUF1282	-1.44	0.1499	0.1501	194	192	41	100
Mmol_1123	Rieske (2Fe-2S) domain protein	-1.55	0.07622	0.1471	181	135	38	69
Mmol_1124	protein of unknown function DUF59	-1.86	0.01629	0.1433	268	251	74	69
Mmol_1125	SUF system FeS assembly protein, NifU family	-2.40	0.06898	0.147	145	203	14	51
Mmol_1126	cysteine desulfurase, SufS subfamily	-1.86	0.05427	0.1467	166	194	53	46
Mmol_1127	FeS assembly protein SufD	-1.89	0.01166	0.1415	916	888	246	241
Mmol_1128	FeS assembly ATPase SufC	-1.94	0.09333	0.1478	1708	2152	531	472
Mmol_1129	FeS assembly protein SufB	-2.54	0.01063	0.1409	2843	3187	329	707
Mmol_1131	conserved hypothetical protein	-1.24	0.2764	0.165	296	170	104	92
Mmol_1132	HAD-superfamily subfamily IIA hydrolase like protein	-0.79	0.03497	0.1458	337	378	226	186
Mmol_1133	conserved hypothetical protein	-1.86	0.331	0.176	1021	2640	241	770
Mmol_1134	beta-lactamase domain protein	1.53	0.276	0.1649	158	148	578	309
Mmol_1135	hydrolase, TatD family	-0.07	0.8348	0.3042	326	265	231	331
Mmol_1136	type IV pilus assembly PilZ	0.16	0.6026	0.2413	307	425	372	448
Mmol_1137	DNA polymerase III, delta prime subunit	0.91	0.22	0.1567	89	75	127	184
Mmol_1138	thymidylate kinase	1.76	0.1934	0.1539	103	125	476	300
Mmol_1139	aminodeoxychorismate lyase	0.71	0.3047	0.1701	93	77	169	109
Mmol_1140	aminodeoxychorismate lyase	0.93	0.1018	0.1481	153	96	222	255
Mmol_1141	3-oxoacyl-(acyl-carrier-protein) synthase 2	1.78	0.01615	0.1433	318	466	1391	1304
Mmol_1142	acyl carrier protein	-1.13	0.2133	0.1556	2166	2759	555	1695
Mmol_1143	3-oxoacyl-(acyl-carrier-protein) reductase	0.07	0.805	0.2965	810	668	872	675
Mmol_1144	malonyl CoA-acyl carrier protein transacylase	1.58	0.1629	0.1514	193	185	662	465
Mmol_1145	3-oxoacyl-(acyl-carrier-protein) synthase III	1.29	0.2515	0.1615	189	215	618	371
Mmol_1146	fatty acid/phospholipid synthesis protein PlsX	1.32	0.03387	0.1458	79	104	247	210
Mmol_1147	ribosomal protein L32	0.78	0.2586	0.1625	1967	2477	4569	3057
Mmol_1148	protein of unknown function DUF177	-1.29	0.1791	0.1528	336	214	79	146
Mmol_1149	acetyl-CoA carboxylase, biotin carboxylase	0.82	0.2035	0.1546	454	437	901	673
Mmol_1150	oxaloacetate decarboxylase alpha subunit	0.46	0.08392	0.1474	585	507	702	797
Mmol_1151	maf protein	-0.33	0.6979	0.2676	55	23	35	27
Mmol_1152	conserved hypothetical protein	-0.03	0.7121	0.2716	193	210	189	204
Mmol_1153	Uroporphyrin-III C/tetrapyrrole (Corrin/Porphyrin) methyltransferase	0.17	0.454	0.205	89	108	121	102
Mmol_1154	Ribonuclease H	2.01	0.01641	0.1433	91	51	308	269
Mmol_1155	lipid-A-disaccharide synthase	0.68	0.0978	0.148	185	178	310	273
Mmol_1156	acyl-(acyl-carrier-protein)--UDP-N- acetylglucosamine O-acyltransferase	1.59	0.05725	0.1467	144	140	456	403
Mmol_1157	beta-hydroxyacyl-(acyl-carrier-protein) dehydratase FabZ	0.38	0.1932	0.1539	201	165	216	259
Mmol_1158	UDP-3-O-(3-hydroxymyristoyl) glucosamine N-acyltransferase	1.08	0.2507	0.1614	411	384	1025	655
Mmol_1159	outer membrane chaperone Skp (OmpH)	-0.50	0.5225	0.2202	699	806	291	771
Mmol_1160	outer membrane protein assembly complex, YaeT protein	1.58	0.00482	0.133	183	155	524	490
Mmol_1161	membrane-associated zinc metalloprotease	0.57	0.2898	0.1672	53	88	102	107
Mmol_1162	1-deoxy-D-xylulose 5-phosphate reductoisomerase	2.33	0.1927	0.1538	86	81	529	317
Mmol_1163	phosphatidate cytidylyltransferase	1.64	0.0206	0.1443	65	42	174	160
Mmol_1164	undecaprenyl diphosphate synthase	1.23	0.06703	0.1469	115	186	371	336
Mmol_1165	ribosome recycling factor	1.48	0.06369	0.1469	249	256	659	751
Mmol_1166	uridylate kinase	1.22	0.1649	0.1516	433	251	637	959
Mmol_1167	translation elongation factor Ts	2.60	0.04305	0.1463	180	205	1243	1094
Mmol_1168	ribosomal protein S2	1.28	0.009156	0.1398	600	688	1538	1584
Mmol_1169	putative signal transduction protein	0.29	0.4349	0.2005	549	502	545	740
Mmol_1170	methionine aminopeptidase, type I	0.02	0.9571	0.3338	732	835	943	644
Mmol_1171	UTP-GlnB uridylyltransferase, GlnD	-0.45	0.06137	0.1468	230	217	153	175
Mmol_1172	protein of unknown function DUF861 cupin_3	-1.13	0.2654	0.1635	1218	683	276	592
Mmol_1173	protein of unknown function DUF861 cupin_3	2.14	0.06776	0.1469	450	738	2279	2948
Mmol_1174	peptide deformylase	0.11	0.6717	0.2602	648	511	563	687
Mmol_1175	methylthioadenosine phosphorylase	-1.12	0.08193	0.1473	545	470	238	228
Mmol_1176	squalene synthase HpnC	-0.54	0.2195	0.1566	247	246	141	197
Mmol_1177	squalene synthase HpnD	0.65	0.4414	0.202	58	60	65	121
Mmol_1178	squalene-associated FAD-dependent desaturase	0.37	0.385	0.188	91	66	85	118
Mmol_1179	DNA repair protein RadA	1.01	0.07618	0.1471	100	65	177	156
Mmol_1180	alanine racemase	1.19	0.195	0.154	110	71	251	162
Mmol_1181	replicative DNA helicase	0.27	0.1333	0.1488	314	310	392	363
Mmol_1182	ribosomal protein L9	0.68	0.0699	0.147	803	701	1209	1200
Mmol_1183	ribosomal protein S18	0.09	0.8953	0.3192	851	1846	1364	1499
Mmol_1184	single-strand binding protein/primosomal replication protein N	1.73	0.11	0.1483	575	703	2410	1830
Mmol_1185	ribosomal protein S6	1.78	0.128	0.1487	742	797	3023	2252
Mmol_1186	excinuclease ABC, B subunit	0.46	0.2794	0.1654	133	123	200	153
Mmol_1187	TPR repeat-containing protein	-0.32	0.5517	0.2277	860	776	461	849
Mmol_1188	aminotransferase class I and II	1.00	0.1723	0.1523	184	169	302	404
Mmol_1189	hypothetical protein	0.04	0.4835	0.2117	125	119	129	123
Mmol_1190	serine/threonine protein kinase	0.85	0.3867	0.1884	45	41	103	54
Mmol_1191	conserved hypothetical protein	0.81	0.4797	0.2108	42	6	52	34
Mmol_1192	type II secretion system protein E	0.35	0.3243	0.1745	133	155	159	208
Mmol_1193	type II secretion system protein	0.72	0.1884	0.1535	72	68	102	130
Mmol_1194	hypothetical protein	-0.03	0.9659	0.3359	150	68	76	137
Mmol_1195	general secretion pathway protein H	0.39	0.3416	0.1785	894	890	1338	1005
Mmol_1196	mannose-sensitive hemagglutinin a	1.93	0.2508	0.1614	521	532	2625	1392
Mmol_1197	general secretion pathway protein H	0.83	0.137	0.1489	209	133	320	290
Mmol_1198	conserved hypothetical protein	0.62	0.02553	0.145	76	84	126	121
Mmol_1199	general secretion pathway protein H	0.74	0.06302	0.1469	41	54	84	75
Mmol_1200	conserved hypothetical protein	1.14	0.118	0.1485	65	33	116	102
Mmol_1201	conserved hypothetical protein	-0.77	0.02857	0.1453	275	250	146	163
Mmol_1202	conserved hypothetical protein	-0.44	0.1596	0.1511	151	172	104	134
Mmol_1203	putative mannose-sensitive agglutinin (MSHA) biogenesis protein MshI	-1.07	0.1172	0.1485	280	218	108	130
Mmol_1204	putative mannose-sensitive agglutinin (MSHA) biogenesis protein MshI	1.73	0.09344	0.1478	14	44	103	89
Mmol_1205	putative mannose-sensitive agglutinin (MSHA) biogenesis protein MshJ	0.70	0.0552	0.1467	40	45	70	69
Mmol_1206	hypothetical protein	-0.20	0.5553	0.2286	147	134	100	144
Mmol_1207	type II and III secretion system protein	0.45	0.2698	0.1641	126	158	221	167
Mmol_1208	general secretion pathway protein, ATPase	-0.79	0.2565	0.1622	257	169	102	144
Mmol_1209	Tetratricopeptide TPR_2 repeat protein	-0.34	0.1043	0.1482	117	128	95	99
Mmol_1210	heavy metal translocating P-type ATPase	-0.98	0.1133	0.1484	264	269	111	159
Mmol_1211	protein of unknown function DUF808	0.95	0.1239	0.1487	65	37	91	108
Mmol_1212	conserved hypothetical protein	-0.44	0.04898	0.1465	122	127	92	91
Mmol_1213	lipolytic protein G-D-S-L family	-0.21	0.5682	0.2319	136	96	101	99
Mmol_1214	Pyrrolo-quinoline quinone	-0.32	0.4905	0.2132	276	268	164	271
Mmol_1215	conserved hypothetical protein	-1.30	0.2234	0.1572	166	107	56	54
Mmol_1216	conserved hypothetical protein	0.55	0.1948	0.154	55	74	95	94
Mmol_1217	ATP-dependent helicase HrpA	-0.23	0.1342	0.1489	392	359	335	308
Mmol_1218	putative PAS/PAC sensor protein	-0.17	0.849	0.3077	39	48	59	18
Mmol_1219	diguanylate cyclase/phosphodiesterase	0.07	0.8864	0.317	42	49	60	35
Mmol_1220	conserved hypothetical protein	-1.00	0.192	0.1538	189	132	70	90
Mmol_1221	transcriptional regulator, LysR family	-0.16	0.2269	0.1577	151	165	138	146
Mmol_1222	potassium efflux system protein	0.59	0.3802	0.187	73	59	76	123
Mmol_1223	hypothetical protein	1.35	0.2496	0.1612	27	48	69	123
Mmol_1224	diguanylate cyclase	-0.68	0.1156	0.1485	338	293	199	193
Mmol_1225	multi-sensor signal transduction histidine kinase	-0.88	0.206	0.1547	151	150	58	105
Mmol_1226	response regulator receiver protein	-1.66	0.04159	0.1462	87	106	24	37
Mmol_1227	response regulator receiver modulated diguanylate cyclase/phosphodiesterase	-0.50	0.4245	0.1979	116	135	59	119
Mmol_1228	conserved hypothetical protein	0.85	0.1553	0.1507	154	102	196	267
Mmol_1229	conserved hypothetical protein	0.24	0.077	0.1471	239	223	277	269
Mmol_1230	conserved hypothetical protein	-1.25	0.05355	0.1466	1222	1411	687	417
Mmol_1231	RNA polymerase, sigma-24 subunit, ECF subfamily	-0.68	0.4845	0.2119	339	592	450	130
Mmol_1232	conserved hypothetical protein	-1.23	0.2582	0.1625	94	160	47	61
Mmol_1233	hypothetical protein	-0.80	0.1351	0.1489	144	129	95	61
Mmol_1234	conserved hypothetical protein	-1.33	0.1223	0.1486	84	111	35	42
Mmol_1235	GTP-binding protein HSR1-related	0.62	0.513	0.2179	182	140	339	156
Mmol_1236	UvrD/REP helicase	1.20	0.0267	0.1452	34	45	86	99
Mmol_1237	ABC transporter related	1.40	0.05108	0.1466	57	48	150	128
Mmol_1238	Phosphatidylglycerol--membrane-oligosaccharide glycerophosphotransferase	0.70	0.1442	0.1494	23	34	49	45
Mmol_1239	glycosyl transferase family 2	1.80	0.05189	0.1466	40	33	140	118
Mmol_1240	putative beta (1-6) glucan synthase	1.77	0.1482	0.1499	43	38	162	115
Mmol_1241	conserved hypothetical protein	0.76	0.1171	0.1485	81	113	171	160
Mmol_1242	YdjC family protein	1.75	0.06135	0.1468	140	158	542	461
Mmol_1243	GtrA-like protein	0.18	0.8425	0.3061	58	45	32	85
Mmol_1244	glycosyl transferase family 2	0.76	0.2365	0.1593	203	112	257	278
Mmol_1245	conserved hypothetical protein	0.26	0.4971	0.2146	107	86	96	135
Mmol_1246	conserved hypothetical protein	0.85	0.6525	0.2546	146	148	71	458
Mmol_1247	alkyl hydroperoxide reductase/ Thiol specific antioxidant/ Mal allergen	0.44	0.5603	0.2299	53	53	49	95
Mmol_1248	chemotaxis phosphatase, CheZ	0.33	0.46	0.2064	371	588	619	583
Mmol_1249	response regulator receiver protein	1.36	0.02948	0.1454	295	299	742	787
Mmol_1250	response regulator receiver modulated CheB methylesterase	1.31	0.004811	0.133	124	119	304	302
Mmol_1251	CheD, stimulates methylation of MCP protein	1.54	0.02441	0.1449	55	78	201	189
Mmol_1252	MCP methyltransferase, CheR-type	-0.71	0.2112	0.1553	407	556	223	365
Mmol_1253	formaldehyde-activating enzyme	1.18	0.09533	0.1479	1521	1872	4284	3395
Mmol_1254	methyl-accepting chemotaxis sensory transducer with Pas/Pac sensor	-0.13	0.4754	0.2099	1142	1127	944	1127
Mmol_1255	methyl-accepting chemotaxis sensory transducer	0.33	0.1964	0.1541	280	256	310	363
Mmol_1256	methyl-accepting chemotaxis sensory transducer with Pas/Pac sensor	0.11	0.7578	0.2841	204	276	220	297
Mmol_1257	CheW protein	0.18	0.7403	0.2793	339	621	466	622
Mmol_1258	CheA signal transduction histidine kinase	0.02	0.8613	0.3108	555	549	520	603
Mmol_1259	response regulator receiver protein	-0.00	0.996	0.3427	602	592	439	753
Mmol_1260	conserved hypothetical protein	0.55	0.1227	0.1486	441	553	793	660
Mmol_1261	OmpA/MotB domain protein	-0.34	0.4337	0.2002	385	543	361	372
Mmol_1262	flagellar motor protein MotA	-0.24	0.4661	0.2078	571	608	416	582
Mmol_1263	hypothetical protein	-1.36	0.6522	0.2545	0	11	0	4
Mmol_1264	hypothetical protein	-1.70	0.0146	0.1428	252	285	69	96
Mmol_1265	flagellar transcriptional activator FlhC	0.39	0.5623	0.2303	277	353	293	533
Mmol_1266	flagellar transcriptional activator	1.17	0.2976	0.1687	472	362	666	1214
Mmol_1267	flagellar biosynthetic protein FlhB	0.69	0.2076	0.1548	96	107	186	141
Mmol_1268	flagellar biosynthesis protein FlhA	0.90	0.08861	0.1476	138	101	218	229
Mmol_1269	GTP-binding signal recognition particle SRP54 G- domain protein	0.37	0.3742	0.1857	133	197	214	212
Mmol_1270	MotR	-0.51	0.22	0.1567	129	144	79	113
Mmol_1271	RNA polymerase, sigma 28 subunit, FliA/WhiG	0.35	0.4791	0.2107	150	203	178	270
Mmol_1272	MotA/TolQ/ExbB proton channel	0.57	0.201	0.1544	120	130	165	208
Mmol_1273	OmpA/MotB domain protein	-0.63	0.2947	0.168	383	256	248	165
Mmol_1274	hypothetical protein	-2.53	0.09142	0.1477	263	262	13	76
Mmol_1275	hypothetical protein	-1.53	0.2915	0.1675	27	14	6	8
Mmol_1276	Propeptide PepSY amd peptidase M4	1.68	0.4914	0.2134	899	751	873	4401
Mmol_1277	GTP-binding protein TypA	1.89	0.07556	0.1471	114	126	486	403
Mmol_1278	DEAD/DEAH box helicase domain protein	1.18	0.217	0.1562	104	107	287	192
Mmol_1279	DEAD/DEAH box helicase domain protein	-0.44	0.4289	0.199	274	429	221	296
Mmol_1280	globin	-0.68	0.3649	0.1837	1304	2141	1047	1104
Mmol_1281	phosphoribosylglycinamide formyltransferase 2	0.05	0.8238	0.3014	648	505	605	589
Mmol_1282	two component, sigma54 specific, transcriptional regulator, Fis family	1.10	0.0233	0.1447	523	416	947	1071
Mmol_1283	TonB-dependent receptor	0.21	0.6211	0.2461	1546	1230	1288	1921
Mmol_1284	protein of unknown function DUF214	2.03	0.1244	0.1487	58	43	242	173
Mmol_1285	ABC transporter related	0.64	0.2378	0.1595	265	277	483	362
Mmol_1286	Arylesterase	-0.38	0.3696	0.1847	142	104	99	90
Mmol_1287	tRNA(Ile)-lysidine synthetase	1.56	0.1719	0.1522	52	41	165	111
Mmol_1288	acetyl-CoA carboxylase, carboxyl transferase, alpha subunit	-0.07	0.9213	0.3254	479	351	239	551
Mmol_1289	DNA polymerase III, alpha subunit	0.29	0.1978	0.1542	198	168	229	218
Mmol_1290	CheA signal transduction histidine kinase	1.25	0.002507	0.122	111	101	259	249
Mmol_1291	methyl-accepting chemotaxis sensory transducer	0.50	0.2088	0.1549	198	200	254	311
Mmol_1292	CheW protein	0.44	0.0733	0.147	118	136	178	169
Mmol_1293	response regulator receiver protein	-0.55	0.4407	0.2019	318	303	129	294
Mmol_1294	response regulator receiver protein	-1.87	0.1582	0.151	535	780	169	189
Mmol_1295	domain of unknown function DUF1745	-1.09	0.06673	0.1469	272	275	144	112
Mmol_1296	Redoxin domain protein	1.06	0.2983	0.1688	780	1671	1794	3319
Mmol_1297	RDD domain containing protein	-0.25	0.7048	0.2696	47	41	22	51
Mmol_1298	YbaK/prolyl-tRNA synthetase associated region	0.51	0.3315	0.1762	95	112	121	174
Mmol_1299	conserved hypothetical protein	-0.32	0.5129	0.2179	164	244	133	194
Mmol_1300	putative RNA methylase	0.10	0.6752	0.2612	223	226	212	269
Mmol_1301	spermidine synthase	0.38	0.2438	0.1604	113	152	163	182
Mmol_1302	ribonuclease II	0.16	0.6981	0.2677	266	276	241	364
Mmol_1303	protein of unknown function UPF0061	-0.61	0.1211	0.1486	247	233	177	138
Mmol_1304	ferric uptake regulator, Fur family	-0.12	0.8246	0.3015	112	67	99	66
Mmol_1305	cobalamin synthesis protein P47K	-0.11	0.4621	0.2069	103	102	89	102
Mmol_1306	methyltransferase type 11	0.01	0.9772	0.3385	299	242	226	318
Mmol_1307	hydroxyacylglutathione hydrolase	0.45	0.02653	0.1451	363	332	462	486
Mmol_1308	Lytic transglycosylase catalytic	-0.79	0.02551	0.145	435	481	246	284
Mmol_1309	extracellular solute-binding protein family 5	1.04	0.01032	0.1407	68	60	138	127
Mmol_1310	binding-protein-dependent transport systems inner membrane component	1.92	0.1655	0.1517	59	55	260	175
Mmol_1311	binding-protein-dependent transport systems inner membrane component	1.31	0.3342	0.1768	52	51	173	84
Mmol_1312	short-chain dehydrogenase/reductase SDR	1.05	0.01066	0.1409	294	257	549	593
Mmol_1313	major facilitator superfamily MFS_1	-0.74	0.3663	0.184	31	56	20	31
Mmol_1314	alpha/beta hydrolase fold protein	-1.45	0.005248	0.1341	140	150	56	49
Mmol_1315	short-chain dehydrogenase/reductase SDR	-2.23	0.1508	0.1502	78	116	22	19
Mmol_1316	transcriptional regulator, TetR family	-1.23	0.03833	0.146	145	135	59	60
Mmol_1317	PpiC-type peptidyl-prolyl cis-trans isomerase	-0.23	0.7117	0.2715	502	539	287	602
Mmol_1318	histone family protein DNA-binding protein	-0.34	0.6276	0.2478	6125	11810	6161	8020
Mmol_1319	ATP-dependent protease La	-0.71	0.3496	0.1803	1247	1106	429	1010
Mmol_1320	ATP-dependent Clp protease, ATP-binding subunit ClpX	-0.23	0.564	0.2308	635	849	519	749
Mmol_1321	ATP-dependent Clp protease, proteolytic subunit ClpP	-1.24	0.2054	0.1547	3555	3647	821	2221
Mmol_1322	trigger factor	-0.17	0.798	0.2947	1121	1448	706	1574
Mmol_1323	putative serine-rich protein	-0.36	0.5781	0.2346	105	66	45	88
Mmol_1324	hypothetical protein	-1.34	0.09388	0.1478	193	144	43	90
Mmol_1325	two component transcriptional regulator, winged helix family	-0.33	0.4602	0.2065	136	123	79	127
Mmol_1326	histidine kinase	0.60	0.2428	0.1602	75	45	80	102
Mmol_1327	conserved hypothetical protein	-1.45	0.288	0.1669	1385	732	400	377
Mmol_1328	outer membrane efflux protein	0.63	0.0595	0.1468	84	84	127	135
Mmol_1329	conserved hypothetical protein	1.84	0.1744	0.1524	38	41	172	114
Mmol_1330	acriflavin resistance protein	0.65	0.01221	0.1418	58	53	85	90
Mmol_1331	transcriptional coactivator/pterin dehydratase	1.58	0.009037	0.1397	105	104	310	317
Mmol_1332	aspartate/glutamate/uridylate kinase	0.63	0.452	0.2046	231	151	203	391
Mmol_1333	para-aminobenzoate synthase, subunit I	0.57	0.4601	0.2064	217	144	188	349
Mmol_1334	H4MPT-linked C1 transfer pathway protein	0.61	0.2917	0.1675	330	258	363	533
Mmol_1335	protein of unknown function DUF201	1.00	0.3398	0.1781	107	76	126	240
Mmol_1336	histidine biosynthesis protein	0.60	0.2107	0.1552	46	46	61	78
Mmol_1337	6-phospho 3-hexuloisomerase	1.97	0.235	0.159	170	300	640	1208
Mmol_1338	Orotidine 5'-phosphate decarboxylase	1.95	0.01812	0.1438	6199	5262	22156	22140
Mmol_1339	transaldolase	1.22	0.1874	0.1535	1021	968	1913	2720
Mmol_1340	histidine kinase	-0.44	0.2141	0.1557	49	39	30	35
Mmol_1341	two component transcriptional regulator, winged helix family	0.78	0.3558	0.1817	13	35	40	43
Mmol_1342	triphosphoribosyl-dephospho-CoA protein	2.00	0.002332	0.1214	41	33	152	146
Mmol_1343	alpha-L-glutamate ligase, RimK family	1.93	0.1129	0.1484	66	63	281	215
Mmol_1344	methenyltetrahydromethanopterin cyclohydrolase	0.19	0.6092	0.243	724	535	605	834
Mmol_1345	protein of unknown function DUF201	0.12	0.6156	0.2447	447	345	448	414
Mmol_1346	Methylene-tetrahydromethanopterin dehydrogenase	0.58	0.0563	0.1467	766	645	1089	1013
Mmol_1347	beta-ribofuranosylaminobenzene 5'-phosphate synthase family	0.05	0.8971	0.3196	772	510	615	711
Mmol_1348	phosphoenolpyruvate synthase	-0.44	0.1634	0.1515	1138	1170	934	765
Mmol_1349	protein of unknown function DUF299	-0.39	0.4807	0.2111	768	855	431	803
Mmol_1350	glutathione peroxidase	-1.99	0.08511	0.1475	1311	1196	147	483
Mmol_1351	Camphor resistance CrcB protein	-0.02	0.983	0.3398	220	153	106	263
Mmol_1352	glycogen/starch synthase, ADP-glucose type	-0.95	0.09012	0.1477	600	582	260	350
Mmol_1353	Exonuclease RNase T and DNA polymerase III	-0.86	0.1278	0.1487	606	606	277	388
Mmol_1354	Ste24 endopeptidase	0.46	0.2421	0.1601	279	304	447	353
Mmol_1355	conserved hypothetical protein	-0.19	0.5559	0.2288	1309	1042	1186	881
Mmol_1356	ribosome small subunit-dependent GTPase A	-0.05	0.9071	0.322	169	259	223	192
Mmol_1357	Histone deacetylase	1.88	0.1073	0.1483	23	33	120	88
Mmol_1358	metal dependent phosphohydrolase	0.39	0.2285	0.158	95	103	142	117
Mmol_1359	diguanylate cyclase/phosphodiesterase	0.58	0.2363	0.1592	39	48	76	55
Mmol_1360	6-pyruvoyl tetrahydropterin synthase and hypothetical protein	-0.03	0.9449	0.331	229	152	156	217
Mmol_1361	dTDP-4-dehydrorhamnose reductase	0.88	0.0786	0.1472	98	100	194	173
Mmol_1362	dTDP-4-dehydrorhamnose 3,5-epimerase	-0.47	0.3384	0.1778	150	163	86	140
Mmol_1363	glucose-1-phosphate thymidylyltransferase	-0.40	0.414	0.1953	307	256	160	269
Mmol_1364	dTDP-glucose 4,6-dehydratase	-0.27	0.3672	0.1842	335	343	242	319
Mmol_1365	DNA polymerase III, epsilon subunit	-0.95	0.1903	0.1537	257	272	95	178
Mmol_1366	Ribonuclease H	0.02	0.9701	0.3368	221	353	311	269
Mmol_1367	carbonic anhydrase	1.68	0.2044	0.1546	9	23	38	68
Mmol_1368	argininosuccinate synthase	0.86	0.3896	0.189	404	316	443	868
Mmol_1369	ornithine carbamoyltransferase	0.27	0.7271	0.2757	530	350	335	731
Mmol_1370	acetylornithine and succinylornithine aminotransferase	0.70	0.1783	0.1528	359	326	488	622
Mmol_1371	Rieske (2Fe-2S) domain protein	0.73	0.2123	0.1555	254	223	456	337
Mmol_1372	protein of unknown function DUF6 transmembrane	0.38	0.2473	0.1609	239	181	300	247
Mmol_1373	two component transcriptional regulator, LuxR family	-0.53	0.3455	0.1794	1374	943	829	780
Mmol_1374	histidine kinase	-0.23	0.6388	0.2507	364	227	275	228
Mmol_1375	dihydroxyacetone kinase, L subunit	1.02	0.3655	0.1838	96	114	142	283
Mmol_1376	dihydroxyacetone kinase, DhaK subunit	0.39	0.3864	0.1883	108	116	122	171
Mmol_1377	diguanylate cyclase	0.42	0.2286	0.158	163	181	256	205
Mmol_1378	(Glutamate--ammonia-ligase) adenylyltransferase	-0.18	0.6064	0.2423	266	241	182	266
Mmol_1379	acetate/CoA ligase	-1.05	0.06546	0.1469	408	437	169	238
Mmol_1380	hypothetical protein	0.38	0.6794	0.2624	33	18	20	47
Mmol_1381	hypothetical protein	1.12	0.04589	0.1464	1221	891	2084	2491
Mmol_1382	hypothetical protein	-0.19	0.6974	0.2675	58	52	35	61
Mmol_1383	hypothetical protein	-1.76	0.1736	0.1524	107	121	8	59
Mmol_1384	hypothetical protein	-1.73	0.2455	0.1606	54	110	10	39
Mmol_1385	conserved hypothetical protein	-1.15	0.1695	0.152	54	74	16	42
Mmol_1386	conserved hypothetical protein	-1.24	0.1381	0.1489	399	577	135	279
Mmol_1387	hypothetical protein	-1.54	0.07266	0.147	2170	2027	510	936
Mmol_1388	hypothetical protein	-1.51	0.2036	0.1546	4018	2598	1164	1165
Mmol_1389	conserved hypothetical protein	-2.86	0.01004	0.1405	608	536	44	112
Mmol_1390	hypothetical protein	-2.78	0.2106	0.1552	1999	1088	199	249
Mmol_1391	Tetratricopeptide TPR_2 repeat protein	-4.56	0.05754	0.1467	1602	1930	52	96
Mmol_1392	type II secretion system protein	-4.19	0.07704	0.1471	901	702	28	59
Mmol_1393	type II secretion system protein	-4.01	0.1307	0.1488	1211	810	46	79
Mmol_1394	type II secretion system protein E	-4.02	0.04641	0.1464	1353	1168	65	89
Mmol_1395	response regulator receiver protein	-5.22	0.01928	0.144	1140	1210	30	32
Mmol_1396	TadE family protein	-4.83	0.09161	0.1477	977	737	31	28
Mmol_1397	TadE family protein	-4.99	0.000365	0.1098	1348	1314	24	59
Mmol_1398	conserved hypothetical protein	-4.86	0.1336	0.1489	2194	1444	51	74
Mmol_1399	lipoprotein	-5.72	0.1659	0.1517	2034	3476	49	54
Mmol_1400	type II and III secretion system protein	-6.17	0.005623	0.135	2937	2878	36	44
Mmol_1401	Flp pilus assembly protein CpaB	-6.25	0.02622	0.1451	2505	2301	22	40
Mmol_1402	AAA ATPase	-6.11	0.1027	0.1481	3553	2570	53	35
Mmol_1403	peptidase A24A prepilin type IV	-7.32	0.07223	0.147	5644	4495	37	25
Mmol_1404	Flp/Fap pilin component	-8.81	0.01933	0.1441	60007	63786	203	72
Mmol_1405	PAS/PAC sensor signal transduction histidine kinase	-1.26	0.0072	0.1377	224	240	90	103
Mmol_1406	two component transcriptional regulator, LuxR family	-0.59	0.05576	0.1467	156	138	90	104
Mmol_1407	nitroreductase	-5.44	0.02889	0.1454	1758	1595	27	49
Mmol_1408	UspA domain protein	-4.57	0.1019	0.1481	822	1124	40	41
Mmol_1409	putative signal transduction protein with CBS domains	-3.75	0.1425	0.1492	415	637	36	41
Mmol_1410	peptide chain release factor 3	0.95	0.2154	0.156	107	105	240	170
Mmol_1411	conserved hypothetical protein	-1.14	0.3501	0.1804	522	257	193	159
Mmol_1412	hypothetical protein	1.23	0.08772	0.1476	25	13	39	51
Mmol_1413	conserved hypothetical protein	1.53	0.1239	0.1487	81	119	337	240
Mmol_1414	ABC transporter related	1.88	0.01389	0.1425	30	25	108	98
Mmol_1415	conserved hypothetical protein	-0.17	0.7059	0.2699	132	83	85	106
Mmol_1416	Nitrilase/cyanide hydratase and apolipoprotein N-acyltransferase	0.17	0.5615	0.2302	192	182	182	241
Mmol_1417	peptidase U62 modulator of DNA gyrase	0.26	0.1816	0.153	521	607	712	643
Mmol_1418	transcription-repair coupling factor	1.65	0.0664	0.1469	61	63	209	181
Mmol_1419	diguanylate cyclase/phosphodiesterase with PAS/PAC sensor(s)	-0.95	0.09711	0.1479	230	186	82	133
Mmol_1420	GTP-binding proten HflX	1.00	0.05546	0.1467	61	73	134	136
Mmol_1421	alanine dehydrogenase	0.03	0.8645	0.3116	249	211	247	223
Mmol_1422	UvrD/REP helicase	1.42	0.06547	0.1469	54	36	119	122
Mmol_1423	DNA helicase/exodeoxyribonuclease V, subunit B	1.16	0.02701	0.1452	76	64	166	147
Mmol_1424	conserved hypothetical protein	-0.95	0.04266	0.1463	210	195	103	106
Mmol_1425	transcription elongation factor GreB	0.53	0.05686	0.1467	126	109	160	179
Mmol_1426	conserved hypothetical protein	-0.44	0.6339	0.2495	126	60	98	40
Mmol_1427	conserved hypothetical protein	0.07	0.8307	0.3031	43	37	34	50
Mmol_1428	translation elongation factor P	2.47	0.1413	0.1491	174	150	1065	729
Mmol_1429	ribose 5-phosphate isomerase	0.35	0.1431	0.1493	704	662	815	922
Mmol_1430	Lytic transglycosylase catalytic	1.02	0.05017	0.1465	55	51	115	102
Mmol_1431	protein of unknown function DUF6 transmembrane	1.09	0.02949	0.1454	16	12	28	33
Mmol_1432	seryl-tRNA synthetase	0.24	0.2729	0.1645	510	426	593	516
Mmol_1433	AAA ATPase central domain protein	1.14	0.05004	0.1465	180	140	346	358
Mmol_1434	outer membrane lipoprotein carrier protein LolA	0.08	0.734	0.2776	442	571	543	528
Mmol_1435	cell divisionFtsK/SpoIIIE	0.29	0.4952	0.2142	360	228	381	338
Mmol_1436	Ferritin Dps family protein	0.10	0.8337	0.3039	385	637	634	462
Mmol_1437	thioredoxin reductase	0.46	0.3189	0.1731	543	403	757	543
Mmol_1438	Smr protein/MutS2	0.70	0.1878	0.1535	77	113	155	155
Mmol_1439	cytochrome c oxidase accessory protein CcoG	-0.73	0.06443	0.1469	117	100	59	72
Mmol_1440	conserved hypothetical protein	-1.75	0.02168	0.1445	653	560	216	144
Mmol_1441	Ferredoxin--nitrite reductase	-0.19	0.4033	0.1925	18	18	14	18
Mmol_1442	transcriptional regulator, GntR family with aminotransferase domain	0.57	0.1553	0.1507	92	72	122	121
Mmol_1443	flagellar protein FlaG protein	-0.10	0.7355	0.278	603	512	435	603
Mmol_1444	protein of unknown function DUF1348	0.97	0.03392	0.1458	194	171	337	380
Mmol_1445	ABC transporter related	1.90	0.09735	0.1479	58	49	226	177
Mmol_1446	2C-methyl-D-erythritol 2,4-cyclodiphosphate synthase	1.37	0.1888	0.1536	271	229	776	521
Mmol_1447	2-C-methyl-D-erythritol 4-phosphate cytidylyltransferase	-0.18	0.3391	0.1779	191	171	146	173
Mmol_1448	transcriptional regulator, GntR family with aminotransferase domain	0.36	0.398	0.1912	54	36	65	51
Mmol_1449	hypothetical protein	-0.33	0.7342	0.2777	12	30	10	23
Mmol_1450	FMN-binding negative transcriptional regulator	-1.26	0.3693	0.1846	61	26	22	13
Mmol_1451	two component transcriptional regulator, winged helix family	-1.14	0.1556	0.1507	152	184	46	107
Mmol_1452	Osmosensitive K channel His kinase sensor	-0.72	0.2203	0.1567	80	102	39	71
Mmol_1453	potassium-transporting ATPase, C subunit	-0.53	0.4522	0.2046	79	78	34	75
Mmol_1454	K+-transporting ATPase, B subunit	-0.20	0.09697	0.1479	49	51	43	44
Mmol_1455	potassium-transporting ATPase, A subunit	-0.84	0.1387	0.1489	81	66	40	42
Mmol_1458	RES domain protein	-1.80	0.02117	0.1444	230	214	49	78
Mmol_1459	hypothetical protein	-1.22	0.04872	0.1465	318	357	139	150
Mmol_1460	conserved hypothetical protein	-1.34	0.04368	0.1463	346	303	136	120
Mmol_1461	UBA/THIF-type NAD/FAD binding protein	-2.96	0.0118	0.1416	897	852	69	155
Mmol_1462	conserved hypothetical protein	-5.14	0.1419	0.1492	2672	4201	46	147
Mmol_1463	conserved hypothetical protein	-2.19	0.02299	0.1447	1356	1153	209	339
Mmol_1464	conserved hypothetical protein	-2.59	0.1569	0.1508	936	1530	119	289
Mmol_1465	protein of unknown function DUF955	-1.56	0.09916	0.148	389	336	67	178
Mmol_1466	hypothetical protein	-1.79	0.138	0.1489	44	55	3	25
Mmol_1467	hypothetical protein	-0.79	0.2277	0.1578	50	55	21	39
Mmol_1468	putative Tn7-like transposition protein B	-0.43	0.1818	0.153	35	40	24	32
Mmol_1469	conserved hypothetical protein	-1.84	0.1756	0.1525	25	16	5	6
Mmol_1470	hypothetical protein	-4.26	0.2697	0.1641	938	2342	63	107
Mmol_1471	transcriptional regulator, XRE family	-2.02	0.05396	0.1466	329	376	85	89
Mmol_1472	hypothetical protein	-1.00	0.2926	0.1677	17	31	9	14
Mmol_1473	hypothetical protein	-0.31	0.6538	0.255	4	7	6	3
Mmol_1474	hypothetical protein	-1.51	0.09293	0.1478	683	874	147	398
Mmol_1475	hypothetical protein	-0.46	0.2664	0.1636	95	120	93	63
Mmol_1476	helix-turn-helix domain protein	0.04	0.9292	0.3273	23	39	35	29
Mmol_1477	hypothetical protein	-0.95	0.1608	0.1512	87	116	48	57
Mmol_1478	cation efflux protein	0.85	0.4952	0.2142	69	50	59	156
Mmol_1479	heavy metal efflux pump, CzcA family	0.24	0.8	0.2952	112	81	61	167
Mmol_1480	efflux transporter, RND family, MFP subunit	0.70	0.6142	0.2443	76	93	61	214
Mmol_1481	outer membrane efflux protein	0.56	0.5864	0.2369	121	125	104	258
Mmol_1482	hypothetical protein	-0.94	0.3079	0.1708	329	196	138	134
Mmol_1483	heavy metal efflux pump, CzcA family	0.38	0.6423	0.2517	152	127	115	248
Mmol_1484	efflux transporter, RND family, MFP subunit	0.41	0.5545	0.2284	153	182	157	290
Mmol_1485	hypothetical protein	1.11	0.4756	0.2099	152	249	214	651
Mmol_1486	outer membrane efflux protein	1.59	0.1463	0.1497	141	154	374	516
Mmol_1487	hypothetical protein	-0.55	0.3066	0.1705	154	224	153	104
Mmol_1488	transcriptional regulator, MerR family	-0.14	0.296	0.1683	111	122	111	100
Mmol_1489	Heavy metal transport/detoxification protein	-1.88	0.04688	0.1464	94	120	39	19
Mmol_1490	putative cation efflux system protein CusC	-3.36	0.0404	0.1462	329	342	7	57
Mmol_1491	heavy metal translocating P-type ATPase	-0.89	0.05849	0.1468	141	129	73	72
Mmol_1492	hypothetical protein	-2.49	0.183	0.1531	29	15	0	8
Mmol_1493	conserved hypothetical protein	-1.02	0.1478	0.1499	183	144	52	108
Mmol_1494	Rh family protein/ammonium transporter	0.71	0.1488	0.15	111	73	135	168
Mmol_1495	conserved hypothetical protein	-1.12	0.1374	0.1489	485	354	126	260
Mmol_1496	twitching motility protein	-0.33	0.4918	0.2135	150	159	92	154
Mmol_1497	conserved hypothetical protein	-0.16	0.17	0.1521	196	212	176	189
Mmol_1498	Glutamate--tRNA ligase	0.55	0.2024	0.1545	82	83	108	133
Mmol_1499	Hsp33 protein	-0.38	0.3666	0.1841	189	259	182	164
Mmol_1500	Lysine exporter protein (LYSE/YGGA)	0.07	0.8672	0.3123	58	64	50	78
Mmol_1501	P(-)rp(+) fimbrial protein	-0.23	0.7007	0.2684	105	75	52	101
Mmol_1502	tRNA/rRNA methyltransferase (SpoU)	0.13	0.8896	0.3178	187	152	96	274
Mmol_1503	MIP family channel protein	-0.02	0.9749	0.3379	515	385	271	615
Mmol_1504	pseudouridine synthase	-0.99	0.04263	0.1463	184	208	103	93
Mmol_1505	protein of unknown function DUF502	-0.37	0.5295	0.222	177	127	81	154
Mmol_1506	Lipocalin family protein	-0.92	0.1552	0.1507	367	269	143	193
Mmol_1507	GumN family protein	-0.11	0.8336	0.3038	234	137	192	152
Mmol_1508	Radical SAM domain protein	-0.09	0.6637	0.2579	684	603	539	668
Mmol_1509	Exopolysaccharide synthesis ExoD	-0.95	0.07454	0.1471	133	110	50	75
Mmol_1510	leucyl/phenylalanyl-tRNA/protein transferase	-0.25	0.2458	0.1607	153	132	124	116
Mmol_1511	Arginyltransferase	-0.81	0.09327	0.1478	436	509	259	278
Mmol_1512	diguanylate cyclase/phosphodiesterase with PAS/PAC sensor(s)	0.11	0.5568	0.229	65	71	67	80
Mmol_1513	conserved hypothetical protein	-0.52	0.3399	0.1781	148	100	78	95
Mmol_1514	hypothetical protein	-1.22	0.2658	0.1636	181	105	53	70
Mmol_1515	Prephenate dehydrogenase	0.62	0.3243	0.1744	243	243	449	302
Mmol_1516	3-phosphoshikimate 1-carboxyvinyltransferase	0.33	0.5059	0.2165	226	152	283	191
Mmol_1517	cytidylate kinase	0.61	0.2915	0.1675	74	58	120	82
Mmol_1518	ribosomal protein S1	-1.19	0.05537	0.1467	1936	1583	651	888
Mmol_1519	integration host factor, beta subunit	-1.67	0.1456	0.1496	4734	4839	733	2277
Mmol_1520	tetratricopeptide repeat protein	0.11	0.8175	0.2997	99	90	77	127
Mmol_1521	orotidine 5'-phosphate decarboxylase	-1.03	0.2167	0.1562	998	652	337	471
Mmol_1522	competence protein ComEA helix-hairpin-helix repeat protein	-0.60	0.2484	0.161	1501	1977	865	1422
Mmol_1523	17 kDa surface antigen	2.63	0.2777	0.1651	599	457	4566	1993
Mmol_1524	methionyl-tRNA synthetase	0.64	0.08376	0.1474	154	195	282	262
Mmol_1525	protein of unknown function DUF59	1.09	0.2789	0.1653	349	305	520	872
Mmol_1526	6-phosphogluconolactonase	0.48	0.3678	0.1843	281	283	466	321
Mmol_1527	glucose-6-phosphate 1-dehydrogenase	-0.22	0.2532	0.1617	479	522	396	465
Mmol_1528	deoxycytidine triphosphate deaminase	1.34	0.07496	0.1471	295	211	718	563
Mmol_1529	Lysine decarboxylase	1.11	0.1741	0.1524	282	303	729	535
Mmol_1530	Dihydrofolate reductase	1.68	0.1172	0.1485	76	108	248	343
Mmol_1531	thymidylate synthase	0.00	0.9987	0.3434	337	410	379	369
Mmol_1532	threonine synthase	0.17	0.5095	0.2172	422	498	459	573
Mmol_1533	Homoserine dehydrogenase	0.66	0.2942	0.168	434	482	858	587
Mmol_1534	aminotransferase class I and II	0.40	0.3737	0.1856	620	395	704	633
Mmol_1535	protein of unknown function DUF498	-0.08	0.9248	0.3262	103	40	69	67
Mmol_1536	transcriptional regulator, ArsR family	-1.38	0.06031	0.1468	491	601	237	182
Mmol_1537	NADH:flavin oxidoreductase/NADH oxidase	-2.38	0.09709	0.1479	275	353	59	60
Mmol_1538	hypothetical protein	-0.83	0.3974	0.191	131	93	25	100
Mmol_1539	Beta-ketoacyl synthase	0.61	0.2205	0.1568	441	382	716	540
Mmol_1540	beta-hydroxyacyl-(acyl-carrier-protein) dehydratase FabA	0.68	0.4858	0.2122	338	262	655	306
Mmol_1541	ATPase associated with various cellular activities AAA_3	-1.24	0.1283	0.1488	476	359	104	249
Mmol_1542	conserved hypothetical protein	0.17	0.2755	0.1649	108	96	115	115
Mmol_1543	conserved hypothetical protein	0.34	0.4873	0.2125	98	92	96	146
Mmol_1544	von Willebrand factor type A	1.05	0.2327	0.1587	57	42	79	125
Mmol_1545	conserved hypothetical protein	0.16	0.8526	0.3086	77	100	55	142
Mmol_1546	von Willebrand factor, type A	0.05	0.9069	0.3219	150	124	112	171
Mmol_1547	conserved hypothetical protein	-0.20	0.5786	0.2348	135	96	93	109
Mmol_1548	folate-binding protein YgfZ	-2.42	0.1394	0.149	1494	2257	444	257
Mmol_1549	Septum formation initiator	1.12	0.1574	0.1509	120	116	294	222
Mmol_1550	enolase	1.84	0.01348	0.1423	207	179	722	665
Mmol_1551	2-dehydro-3-deoxyphosphooctonate aldolase	1.93	0.02865	0.1454	129	130	478	512
Mmol_1552	CTP synthase	1.09	0.02101	0.1444	251	276	585	536
Mmol_1553	hypothetical protein	4.23	0.51	0.2173	97	101	3689	42
Mmol_1554	class II aldolase/adducin family protein	1.47	0.3208	0.1736	114	108	418	200
Mmol_1555	translation initiation factor, aIF-2BI family	1.23	0.402	0.1922	201	190	654	266
Mmol_1556	TatD-related deoxyribonuclease	0.64	0.4504	0.2042	237	191	438	230
Mmol_1557	riboflavin biosynthesis protein RibD	3.55	0.3048	0.1701	35	22	504	179
Mmol_1558	ATP-cone domain protein	-0.62	0.3147	0.1721	747	511	412	408
Mmol_1559	Glycine hydroxymethyltransferase	-0.73	0.0429	0.1463	1239	1398	744	847
Mmol_1560	FeS assembly protein IscX	-0.08	0.8438	0.3064	369	388	275	441
Mmol_1561	conserved hypothetical protein	0.43	0.3833	0.1877	213	128	261	199
Mmol_1562	peptidase A2A	1.70	0.3122	0.1716	48	38	194	88
Mmol_1563	phosphoglucomutase/phosphomannomutase alpha/beta/alpha domain I	0.24	0.6954	0.2669	256	228	202	369
Mmol_1564	diguanylate phosphodiesterase	-1.39	0.1151	0.1485	727	791	186	394
Mmol_1565	YcgR family protein	-0.29	0.293	0.1678	392	386	353	282
Mmol_1566	conserved hypothetical protein	2.06	0.3566	0.1819	426	744	1261	3618
Mmol_1567	cytochrome c class I	2.68	0.2928	0.1677	1438	4144	10186	25572
Mmol_1568	ferredoxin-type protein, NapH/MauN family	1.88	0.04843	0.1465	421	263	1278	1251
Mmol_1569	MauM/NapG family ferredoxin-type protein	1.34	0.1178	0.1485	423	560	1063	1428
Mmol_1570	hypothetical protein	1.76	0.08657	0.1475	438	510	1779	1430
Mmol_1571	Cytochrome-c peroxidase	1.85	0.1699	0.152	191	300	691	1087
Mmol_1572	methylamine dehydrogenase light chain	1.81	0.0634	0.1469	1175	1557	4272	5276
Mmol_1573	methylamine dehydrogenase accessory protein MauD	2.07	0.03191	0.1456	634	605	2709	2492
Mmol_1574	methylamine utilisation MauE	1.98	0.009506	0.1401	527	415	1770	1941
Mmol_1575	methylamine dehydrogenase heavy chain	1.56	0.2463	0.1607	376	442	879	1540
Mmol_1576	conserved hypothetical protein	2.35	0.07432	0.147	717	616	3056	3743
Mmol_1577	transcriptional regulator, AraC family	1.09	0.0346	0.1458	1940	2503	4362	5066
Mmol_1578	twin-arginine translocation protein, TatA/E family subunit	0.54	0.5376	0.2241	790	2080	1487	2681
Mmol_1579	twin-arginine translocation protein, TatB subunit	0.14	0.8641	0.3115	587	1172	618	1318
Mmol_1580	Sec-independent protein translocase, TatC subunit	1.04	0.08064	0.1473	448	291	672	845
Mmol_1581	transcriptional regulator, MerR family	1.01	0.04018	0.1461	498	394	968	830
Mmol_1582	integration host factor, alpha subunit	0.02	0.9851	0.3403	599	446	291	766
Mmol_1583	phenylalanyl-tRNA synthetase, beta subunit	1.04	0.285	0.1664	147	142	373	225
Mmol_1584	phenylalanyl-tRNA synthetase, alpha subunit	1.69	0.09648	0.1479	44	57	143	186
Mmol_1585	ribosomal protein L20	-0.59	0.2658	0.1636	4896	6677	4005	3688
Mmol_1586	ribosomal protein L35	-0.75	0.3849	0.188	9607	17248	7334	8652
Mmol_1587	translation initiation factor IF-3	-0.00	0.9928	0.342	2187	2560	2480	2262
Mmol_1588	threonyl-tRNA synthetase	0.92	0.1964	0.1541	592	916	1702	1155
Mmol_1589	lytic murein transglycosylase	0.50	0.2891	0.1671	151	94	158	191
Mmol_1590	NAD-dependent epimerase/dehydratase	1.19	0.05787	0.1467	95	77	213	178
Mmol_1591	NUDIX hydrolase	0.80	0.2917	0.1675	129	137	282	183
Mmol_1592	conserved hypothetical protein	0.76	0.0833	0.1474	121	144	244	204
Mmol_1593	proton-translocating NADH-quinone oxidoreductase, chain N	1.24	0.2066	0.1547	286	189	689	434
Mmol_1594	proton-translocating NADH-quinone oxidoreductase, chain M	0.64	0.1484	0.1499	152	145	253	211
Mmol_1595	proton-translocating NADH-quinone oxidoreductase, chain L	1.29	0.1746	0.1525	204	111	469	302
Mmol_1596	NADH-ubiquinone oxidoreductase chain 4L	-0.16	0.7203	0.2739	270	216	271	162
Mmol_1597	NADH-ubiquinone/plastoquinone oxidoreductase chain 6	2.23	0.266	0.1636	144	94	757	360
Mmol_1598	NADH-quinone oxidoreductase, chain I	1.48	0.02362	0.1448	86	118	307	265
Mmol_1599	NADH dehydrogenase (quinone)	2.19	0.2115	0.1553	95	58	448	250
Mmol_1600	NADH-quinone oxidoreductase, chain G	1.94	0.09471	0.1479	236	197	936	732
Mmol_1601	NADH-quinone oxidoreductase, F subunit	1.27	0.01692	0.1435	342	282	796	714
Mmol_1602	NADH-quinone oxidoreductase, E subunit	0.83	0.07673	0.1471	323	393	641	633
Mmol_1603	NADH dehydrogenase I, D subunit	1.48	0.01627	0.1433	297	249	798	720
Mmol_1604	NADH (or F420H2) dehydrogenase, subunit C	0.76	0.2084	0.1549	161	167	318	240
Mmol_1605	NADH-quinone oxidoreductase, B subunit	2.11	0.01167	0.1415	170	111	647	574
Mmol_1606	NADH-ubiquinone/plastoquinone oxidoreductase chain 3	0.94	0.115	0.1485	147	211	390	297
Mmol_1607	preprotein translocase, SecG subunit	-0.69	0.1419	0.1492	1429	1116	885	689
Mmol_1608	triosephosphate isomerase	-0.24	0.3444	0.1792	352	408	283	358
Mmol_1609	Antimicrobial peptide resistance and lipid A acylation PagP	-0.47	0.3019	0.1695	510	382	323	320
Mmol_1610	carbohydrate kinase, YjeF related protein	0.44	0.07525	0.1471	344	295	458	412
Mmol_1611	single-stranded-DNA-specific exonuclease RecJ	0.97	0.1388	0.1489	74	74	130	162
Mmol_1612	conserved hypothetical protein	0.02	0.9328	0.3281	174	137	158	156
Mmol_1613	17 kDa surface antigen	1.03	0.281	0.1657	1919	1565	4467	2673
Mmol_1614	DNA-directed DNA polymerase	0.61	0.06714	0.1469	62	77	101	111
Mmol_1615	peptide methionine sulfoxide reductase	-0.86	0.02699	0.1452	363	326	208	172
Mmol_1616	hypothetical protein	-1.43	0.3293	0.1756	15	29	0	16
Mmol_1617	conserved hypothetical protein	-0.86	0.4115	0.1946	555	848	138	636
Mmol_1618	glycogen/starch/alpha-glucan phosphorylase	-0.54	0.2391	0.1597	402	308	232	257
Mmol_1619	heat shock protein Hsp90	0.42	0.5132	0.218	256	338	507	291
Mmol_1620	Ppx/GppA phosphatase	-0.08	0.8332	0.3037	140	109	142	93
Mmol_1621	conserved hypothetical protein	-2.17	0.06561	0.1469	1125	1525	168	419
Mmol_1622	Tetratricopeptide TPR_4	0.17	0.7275	0.2758	93	54	90	75
Mmol_1623	conserved hypothetical protein	0.37	0.6304	0.2486	872	628	633	1309
Mmol_1624	putative phosphohistidine phosphatase, SixA	1.02	0.1638	0.1515	103	67	142	205
Mmol_1625	Polyphosphate kinase	0.73	0.07788	0.1471	104	82	159	150
Mmol_1626	triosephosphate isomerase	1.91	0.1225	0.1486	44	29	161	113
Mmol_1627	UBA/THIF-type NAD/FAD binding protein	2.00	0.06469	0.1469	102	62	371	287
Mmol_1628	holo-acyl-carrier-protein synthase	-0.51	0.2553	0.1621	247	183	128	173
Mmol_1629	hypothetical protein	1.26	0.293	0.1678	111	45	248	126
Mmol_1630	pyridoxal phosphate biosynthetic protein PdxJ	2.32	0.1799	0.1529	166	99	828	499
Mmol_1631	DNA repair protein RecO	0.59	0.2685	0.1639	393	274	589	415
Mmol_1632	GTP-binding protein Era	-0.17	0.7324	0.2772	345	344	221	391
Mmol_1633	ribonuclease III	-1.31	0.06088	0.1468	1108	1050	350	522
Mmol_1634	transmembrane protein	-0.49	0.4603	0.2065	522	383	206	440
Mmol_1635	signal peptidase I	0.47	0.2389	0.1596	135	194	204	253
Mmol_1636	GTP-binding protein LepA	1.29	0.1522	0.1503	153	148	422	315
Mmol_1637	protease Do	1.03	0.2089	0.1549	542	382	751	1141
Mmol_1638	positive regulator of sigma E, RseC/MucC	1.58	0.1197	0.1486	533	588	1898	1456
Mmol_1639	putative sigma E regulatory protein, MucB/RseB	-0.46	0.2202	0.1567	650	559	365	512
Mmol_1640	anti sigma-E protein, RseA	-1.45	0.0148	0.1428	2588	2795	843	1133
Mmol_1641	RNA polymerase, sigma-24 subunit, ECF subfamily	-1.81	0.04755	0.1464	7702	8878	1425	3301
Mmol_1642	L-aspartate oxidase	0.46	0.07134	0.147	59	68	86	90
Mmol_1643	DEAD/DEAH box helicase domain protein	0.85	0.2877	0.1668	65	79	159	100
Mmol_1644	protein of unknown function DUF188	1.21	0.3095	0.1711	114	94	317	168
Mmol_1645	fkbp-type peptidyl-prolyl cis-trans isomerase	0.63	0.0623	0.1468	590	722	976	1054
Mmol_1646	hypothetical protein	0.15	0.8495	0.3078	442	537	316	774
Mmol_1647	conserved hypothetical protein	0.77	0.04625	0.1464	54	48	87	88
Mmol_1648	molybdopterin oxidoreductase	-0.37	0.2424	0.1602	305	246	191	235
Mmol_1649	nitrite reductase (NAD(P)H), small subunit	-0.42	0.1387	0.1489	243	260	206	168
Mmol_1650	protein serine/threonine phosphatase	0.03	0.8999	0.3203	216	162	179	208
Mmol_1651	major facilitator superfamily MFS_1	-0.53	0.5488	0.227	209	97	86	125
Mmol_1652	nitrite reductase (NAD(P)H), large subunit	-0.04	0.9358	0.3288	101	67	61	102
Mmol_1653	conserved hypothetical protein	0.25	0.5768	0.2343	69	91	76	114
Mmol_1654	nitrate ABC transporter, ATPase subunits C and D	0.09	0.5929	0.2387	59	61	58	68
Mmol_1655	nitrate ABC transporter, inner membrane subunit	-1.16	0.1392	0.149	50	37	12	27
Mmol_1656	nitrate transporter periplasmic component	-0.72	0.2881	0.1669	43	41	17	34
Mmol_1657	response regulator receiver and ANTAR domain protein	-1.26	0.2218	0.157	106	164	59	53
Mmol_1658	DNA mismatch repair protein MutS	0.81	0.07638	0.1471	133	95	187	213
Mmol_1659	diguanylate cyclase/phosphodiesterase	-1.91	0.04135	0.1462	130	143	36	36
Mmol_1660	methyl-accepting chemotaxis sensory transducer with Pas/Pac sensor	-0.25	0.6365	0.2501	45	27	35	25
Mmol_1661	secretion protein HlyD family protein	0.22	0.6743	0.2609	43	32	55	33
Mmol_1662	protein of unknown function DUF1656	0.11	0.9297	0.3274	7	21	6	25
Mmol_1663	Fusaric acid resistance protein conserved region	-0.48	0.2228	0.1571	37	39	31	23
Mmol_1664	RND efflux system, outer membrane lipoprotein, NodT family	-0.86	0.2109	0.1552	69	88	58	28
Mmol_1665	transcriptional regulator, MarR family	-2.14	0.1982	0.1542	933	1638	197	384
Mmol_1666	putative site-specific recombinase, prophage insertion	1.14	0.1663	0.1517	112	57	186	187
Mmol_1667	inositol monophosphatase	-0.72	0.2708	0.1642	438	652	293	367
Mmol_1668	RNA methyltransferase, TrmH family, group 1	-0.50	0.3733	0.1855	144	96	66	103
Mmol_1669	hypothetical protein	-1.88	0.006952	0.1373	848	804	213	235
Mmol_1670	serine O-acetyltransferase	0.05	0.9414	0.3301	137	184	104	229
Mmol_1671	transcriptional regulator, BadM/Rrf2 family	-2.38	0.04526	0.1464	5154	6540	357	1885
Mmol_1672	Cysteine desulfurase	-1.08	0.2484	0.161	1635	1385	349	1079
Mmol_1673	cysteine desulfurase IscS	-1.46	0.1761	0.1526	2916	2928	532	1589
Mmol_1674	FeS cluster assembly scaffold IscU	-1.91	0.1188	0.1485	3866	5887	416	2183
Mmol_1675	iron-sulfur cluster assembly protein IscA	-1.48	0.2079	0.1548	894	843	118	505
Mmol_1676	co-chaperone Hsc20	-0.81	0.3972	0.1909	385	713	168	459
Mmol_1677	Fe-S protein assembly chaperone HscA	0.39	0.418	0.1963	527	452	520	761
Mmol_1678	ferredoxin, 2Fe-2S type, ISC system	0.15	0.858	0.31	259	193	145	356
Mmol_1679	carbonic anhydrase	0.64	0.3192	0.1732	204	228	269	405
Mmol_1680	sulphate transporter	-0.40	0.5987	0.2402	42	21	28	19
Mmol_1681	hypothetical protein	-1.56	0.2684	0.1639	14	20	0	12
Mmol_1682	transcriptional regulator, LuxR family	-0.20	0.3621	0.1831	79	75	61	74
Mmol_1683	histidine kinase	-0.07	0.8731	0.3137	31	19	21	26
Mmol_1684	response regulator receiver protein	-0.02	0.9713	0.3371	36	43	49	29
Mmol_1685	hypothetical protein	-1.14	0.07881	0.1472	65	54	25	29
Mmol_1686	lysyl-tRNA synthetase	0.03	0.8819	0.3159	293	348	353	301
Mmol_1687	hypothetical protein	0.38	0.1736	0.1524	359	309	473	398
Mmol_1688	protein of unknown function DUF47	-0.04	0.8126	0.2985	387	386	412	339
Mmol_1689	phosphate transporter	0.97	0.101	0.1481	126	113	257	212
Mmol_1690	phosphate binding protein	-0.99	0.1432	0.1493	235	170	76	128
Mmol_1691	phosphate ABC transporter, inner membrane subunit PstC	0.14	0.7165	0.2728	114	74	113	95
Mmol_1692	phosphate ABC transporter, inner membrane subunit PstA	0.15	0.857	0.3097	202	96	229	103
Mmol_1693	phosphate ABC transporter, ATPase subunit	0.60	0.02867	0.1454	90	102	152	140
Mmol_1694	aminopeptidase N	-0.41	0.3453	0.1793	132	132	79	119
Mmol_1695	glycosyl transferase group 1	-0.07	0.8414	0.3058	38	27	26	36
Mmol_1696	conserved hypothetical protein	-0.31	0.5812	0.2355	19	13	9	17
Mmol_1697	phosphoesterase PA-phosphatase related	-0.05	0.8387	0.3051	59	57	64	49
Mmol_1698	phosphoglucosamine mutase	-0.09	0.2714	0.1643	506	536	496	486
Mmol_1699	dihydropteroate synthase	0.13	0.7796	0.2899	939	1033	1327	826
Mmol_1700	ATP-dependent metalloprotease FtsH	-0.41	0.471	0.2089	4357	2709	2875	2424
Mmol_1701	ribosomal RNA methyltransferase RrmJ/FtsJ	-0.91	0.02055	0.1443	1737	1908	880	1059
Mmol_1702	protein of unknown function UPF0044	-0.70	0.1058	0.1482	605	728	343	476
Mmol_1703	conserved hypothetical protein	0.33	0.5476	0.2267	231	124	209	236
Mmol_1704	transcription elongation factor GreA	0.75	0.1658	0.1517	199	322	383	493
Mmol_1705	carbamoyl-phosphate synthase, large subunit	0.62	0.2723	0.1644	547	451	904	633
Mmol_1706	carbamoyl-phosphate synthase, small subunit	0.59	0.4735	0.2095	625	627	1234	651
Mmol_1707	conserved hypothetical protein	1.78	0.1951	0.154	59	49	230	144
Mmol_1708	dihydrodipicolinate reductase	2.17	0.2686	0.1639	204	150	1080	516
Mmol_1709	SmpA/OmlA domain protein	0.94	0.03963	0.1461	233	176	419	368
Mmol_1710	ferric uptake regulator, Fur family	-1.08	0.08861	0.1476	820	636	266	420
Mmol_1711	DNA repair protein RecN	1.09	0.05605	0.1467	305	200	492	583
Mmol_1712	ATP-NAD/AcoX kinase	1.06	0.0159	0.1432	357	340	704	745
Mmol_1713	sulfatase	0.04	0.8861	0.3169	62	46	54	57
Mmol_1714	heat-inducible transcription repressor HrcA	-0.30	0.6055	0.242	152	263	183	154
Mmol_1715	ferrochelatase	-0.69	0.09507	0.1479	397	464	254	281
Mmol_1716	ADP-L-glycero-D-manno-heptose-6-epimerase	0.41	0.2831	0.166	340	364	410	525
Mmol_1717	sugar isomerase (SIS)	1.81	0.2681	0.1639	195	139	781	395
Mmol_1718	rfaE bifunctional protein	0.93	0.1603	0.1512	125	146	294	222
Mmol_1719	lipopolysaccharide heptosyltransferase II	1.11	0.007434	0.138	100	116	241	227
Mmol_1720	hypothetical protein	1.11	0.1284	0.1488	37	37	89	71
Mmol_1721	hypothetical protein	1.05	0.2391	0.1597	115	86	256	161
Mmol_1722	CMP-N-acetylneuraminic acid synthetase-like protein	-0.74	0.04459	0.1463	154	168	86	106
Mmol_1723	glycosyl transferase family 25	1.50	0.08305	0.1474	63	63	195	164
Mmol_1724	UDP-glucose 4-epimerase	1.10	0.04688	0.1464	107	82	207	198
Mmol_1725	Haloacid dehalogenase domain protein hydrolase	-0.24	0.6319	0.2489	199	126	160	115
Mmol_1726	2-dehydro-3-deoxyphosphogluconate aldolase/4-hydroxy-2-oxoglutarate aldolase	0.85	0.2859	0.1665	374	279	725	450
Mmol_1727	6-phosphogluconate dehydratase	0.06	0.8373	0.3048	597	462	622	482
Mmol_1728	Carbamoyltransferase	0.61	0.1875	0.1535	469	423	763	602
Mmol_1729	conserved hypothetical protein	2.74	0.2829	0.166	50	49	472	199
Mmol_1730	conserved hypothetical protein	1.22	0.04884	0.1465	110	104	263	236
Mmol_1731	conserved hypothetical protein	0.61	0.04186	0.1462	83	71	114	122
Mmol_1732	lipopolysaccharide kinase	0.23	0.1125	0.1484	104	112	128	125
Mmol_1733	lipid A biosynthesis acyltransferase	0.46	0.1826	0.1531	124	129	190	160
Mmol_1734	lipopolysaccharide kinase	1.78	0.2504	0.1613	180	151	742	402
Mmol_1735	glycosyl transferase group 1	1.25	0.1731	0.1523	141	117	363	254
Mmol_1736	lipopolysaccharide heptosyltransferase I	0.06	0.845	0.3067	41	50	55	39
Mmol_1737	GrpE protein	-0.40	0.3364	0.1773	142	193	143	111
Mmol_1738	chaperone protein DnaK	-1.03	0.1391	0.1489	1865	2008	1201	692
Mmol_1739	chaperone protein DnaJ	-0.03	0.9337	0.3283	833	811	984	622
Mmol_1740	response regulator receiver modulated diguanylate cyclase/phosphodiesterase	-1.42	0.1165	0.1485	426	354	79	212
Mmol_1741	response regulator receiver protein	-1.40	0.1667	0.1518	434	314	57	226
Mmol_1742	PAS/PAC sensor signal transduction histidine kinase	-1.91	0.02386	0.1448	839	960	162	315
Mmol_1743	sodium/hydrogen exchanger	1.24	0.1199	0.1486	231	119	397	432
Mmol_1744	conserved hypothetical protein	1.54	0.1798	0.1529	330	225	633	983
Mmol_1745	Excinuclease ABC C subunit domain protein	-0.43	0.4573	0.2058	836	527	509	500
Mmol_1746	lactoylglutathione lyase	1.12	0.1622	0.1513	943	932	2318	1747
Mmol_1747	4Fe-4S ferredoxin iron-sulfur binding domain protein	2.20	0.3446	0.1792	188	296	1647	587
Mmol_1748	pantetheine-phosphate adenylyltransferase	-0.07	0.7549	0.2833	569	451	479	493
Mmol_1749	methyltransferase	0.62	0.3665	0.184	607	644	742	1179
Mmol_1750	peptidase M16 domain protein	1.25	0.1365	0.1489	377	341	742	971
Mmol_1751	peptidase M16 domain protein	1.75	0.1124	0.1484	389	255	1264	908
Mmol_1752	signal recognition particle-docking protein FtsY	-0.21	0.2871	0.1667	548	474	472	412
Mmol_1753	Sigma 54 interacting domain protein	0.49	0.1396	0.149	158	156	207	236
Mmol_1754	protein of unknown function DUF214	0.16	0.7048	0.2695	163	99	142	151
Mmol_1755	Propeptide PepSY amd peptidase M4	-0.43	0.3831	0.1876	110	153	76	119
Mmol_1756	two component transcriptional regulator, winged helix family	0.80	0.1399	0.149	110	80	187	142
Mmol_1757	histidine kinase	0.57	0.0978	0.148	64	51	82	89
Mmol_1758	Propeptide PepSY amd peptidase M4	2.74	0.2715	0.1643	18	29	220	96
Mmol_1759	hypothetical protein	-5.02	0.000302	0.1098	1461	1497	29	61
Mmol_1760	diguanylate cyclase with PAS/PAC sensor	-0.58	0.2712	0.1643	114	104	91	55
Mmol_1761	conserved hypothetical protein	0.65	0.02039	0.1443	53	47	77	81
Mmol_1762	heavy metal efflux pump, CzcA family	1.05	0.0349	0.1458	29	26	61	54
Mmol_1763	efflux transporter, RND family, MFP subunit	1.67	0.0952	0.1479	30	27	103	82
Mmol_1764	hypothetical protein	0.38	0.4459	0.2031	31	18	35	29
Mmol_1765	hypothetical protein	0.55	0.1295	0.1488	85	100	123	149
Mmol_1766	translation initiation factor IF-1	1.91	0.2477	0.1609	71	99	420	222
Mmol_1767	cold-shock DNA-binding domain protein	-2.71	0.3153	0.1722	6672	18300	1089	2719
Mmol_1768	diguanylate cyclase	-0.50	0.3719	0.1852	246	164	139	150
Mmol_1769	cytochrome c class I	-0.01	0.9294	0.3273	4087	4368	4046	4367
Mmol_1770	PQQ-dependent dehydrogenase, methanol/ethanol family	-0.76	0.05524	0.1467	3702	3985	2251	2274
Mmol_1771	GAF modulated sigma54 specific transcriptional regulator, Fis family	-0.29	0.5593	0.2296	347	380	217	378
Mmol_1772	conserved hypothetical protein	0.10	0.7072	0.2702	147	111	138	139
Mmol_1773	protein of unknown function DUF182	0.45	0.1076	0.1483	247	255	326	361
Mmol_1774	aldehyde oxidase and xanthine dehydrogenase molybdopterin binding	0.53	0.061	0.1468	238	212	345	307
Mmol_1775	(2Fe-2S)-binding domain protein	1.04	0.3084	0.1709	173	216	511	288
Mmol_1776	transcriptional regulator, LysR family	-0.47	0.2433	0.1603	101	110	63	89
Mmol_1777	short-chain dehydrogenase/reductase SDR	-1.49	0.02583	0.1451	183	199	65	70
Mmol_1778	transcriptional regulator, LysR family	0.35	0.4166	0.1959	71	86	118	83
Mmol_1779	short-chain dehydrogenase/reductase SDR	-0.03	0.9037	0.3212	123	105	95	128
Mmol_1780	metal dependent phosphohydrolase	-2.82	0.05313	0.1466	263	317	33	48
Mmol_1781	protein of unknown function DUF1555	1.01	0.3542	0.1813	354	327	898	470
Mmol_1782	UTP-glucose-1-phosphate uridylyltransferase	0.15	0.4319	0.1997	719	615	687	792
Mmol_1783	mannose-1-phosphate guanylyltransferase/mannose-6-phosphate isomerase	0.34	0.04756	0.1464	323	351	436	418
Mmol_1784	Phosphomannomutase	0.22	0.6385	0.2506	675	411	718	545
Mmol_1785	nucleotide sugar dehydrogenase	-0.16	0.7222	0.2744	185	156	113	191
Mmol_1786	glycoside hydrolase family 5	0.75	0.4573	0.2058	85	101	214	101
Mmol_1787	glycosyl transferase group 1	0.38	0.1839	0.1532	137	115	165	163
Mmol_1788	glycosyl transferase, WecB/TagA/CpsF family	-0.13	0.5439	0.2257	142	169	154	131
Mmol_1789	glycosyl transferase family 2	0.41	0.2364	0.1592	150	115	196	157
Mmol_1790	O-antigen polymerase	0.49	0.5297	0.2221	52	21	40	64
Mmol_1791	polysaccharide biosynthesis protein	0.84	0.2085	0.1549	29	27	42	58
Mmol_1792	EpsI family protein	1.05	0.1253	0.1487	63	57	138	111
Mmol_1793	exosortase 2	0.44	0.5167	0.2188	127	65	99	163
Mmol_1794	chain length determinant protein tyrosine kinase EpsG	0.52	0.2395	0.1597	317	240	342	456
Mmol_1795	chain length determinant protein EpsF	0.31	0.1949	0.154	463	382	494	553
Mmol_1796	polysaccharide export protein EpsE	0.32	0.3276	0.1752	343	358	387	486
Mmol_1797	peptidyl-prolyl cis-trans isomerase, EpsD family	0.33	0.1646	0.1516	387	321	424	468
Mmol_1798	exopolysaccharide biosynthesis operon protein EpsL	0.12	0.4329	0.2	152	132	163	146
Mmol_1799	putative transcriptional regulator, Crp/Fnr family	-0.22	0.6088	0.2429	252	377	295	247
Mmol_1800	transcriptional regulator, LuxR family	-0.30	0.4436	0.2026	81	113	69	88
Mmol_1801	Undecaprenyl-phosphate glucose phosphotransferase	0.64	0.3994	0.1915	55	54	107	63
Mmol_1802	VanZ family protein	2.11	0.3367	0.1774	37	52	280	105
Mmol_1803	protein of unknown function DUF1555	0.86	0.2616	0.163	515	456	1056	702
Mmol_1804	BNR repeat-containing protein	-1.24	0.05529	0.1467	280	287	103	136
Mmol_1805	conserved hypothetical protein	-1.07	0.2787	0.1653	137	149	32	104
Mmol_1806	Protein-tyrosine phosphatase, low molecular weight	-1.64	0.3571	0.182	266	106	62	56
Mmol_1807	lipoprotein, osmotically inducible	-1.32	0.3102	0.1712	5000	2589	1543	1496
Mmol_1808	Protein-tyrosine phosphatase, low molecular weight	0.62	0.2225	0.1571	42	36	51	68
Mmol_1809	major intrinsic protein	0.43	0.4831	0.2116	39	19	37	43
Mmol_1810	Glyoxalase/bleomycin resistance protein/dioxygenase	-0.17	0.8039	0.2962	28	54	28	45
Mmol_1811	transcriptional regulator, ArsR family	-0.32	0.6597	0.2567	45	91	56	52
Mmol_1812	protein of unknown function DUF181	1.15	0.04456	0.1463	80	58	149	159
Mmol_1813	Alcohol dehydrogenase zinc-binding domain protein	-0.84	0.1425	0.1492	164	175	75	114
Mmol_1814	RNA polymerase, sigma 32 subunit, RpoH	-1.04	0.04116	0.1462	1564	1754	936	674
Mmol_1815	conserved hypothetical protein	0.08	0.8651	0.3117	626	458	447	696
Mmol_1816	protein of unknown function DUF971	0.09	0.6643	0.2581	201	221	201	249
Mmol_1817	ubiquinone/menaquinone biosynthesis methyltransferase	0.94	0.1157	0.1485	119	107	241	196
Mmol_1818	conserved hypothetical protein	1.53	0.05045	0.1465	50	41	122	144
Mmol_1819	2-polyprenylphenol 6-hydroxylase	1.49	0.00092	0.1098	62	59	171	172
Mmol_1820	Na+/solute symporter	1.07	0.203	0.1545	104	77	229	153
Mmol_1821	hypothetical protein	0.22	0.5027	0.2158	43	61	59	62
Mmol_1822	formamidopyrimidine-DNA glycosylase	0.86	0.04831	0.1465	31	32	61	56
Mmol_1823	conserved hypothetical protein	0.91	0.2261	0.1576	128	146	210	304
Mmol_1824	conserved hypothetical protein	1.65	0.02225	0.1446	172	136	516	454
Mmol_1825	ABC transporter, permease protein, putative	0.37	0.5245	0.2207	160	184	167	277
Mmol_1826	ABC transporter related	0.28	0.2711	0.1643	281	290	319	376
Mmol_1827	Tetratricopeptide TPR_2 repeat protein	-0.24	0.6564	0.2558	489	678	355	634
Mmol_1828	outer membrane lipoprotein LolB	0.74	0.2716	0.1643	107	95	137	201
Mmol_1829	4-diphosphocytidyl-2C-methyl-D-erythritol kinase	0.06	0.9083	0.3223	516	615	421	759
Mmol_1830	ribose-phosphate pyrophosphokinase	3.11	0.2783	0.1652	109	80	1162	481
Mmol_1831	ribosomal 5S rRNA E-loop binding protein Ctc/L25/TL5	2.76	0.2095	0.155	405	290	3053	1665
Mmol_1832	peptidyl-tRNA hydrolase	1.51	0.1019	0.1481	23	50	108	101
Mmol_1833	GTP-binding protein YchF	0.83	0.04728	0.1464	148	116	225	244
Mmol_1834	CheA signal transduction histidine kinase	-0.88	0.4117	0.1947	10	21	7	9
Mmol_1835	response regulator receiver protein	1.05	0.3641	0.1835	4	5	13	6
Mmol_1836	conserved hypothetical protein	-1.89	0.1387	0.1489	59	94	11	30
Mmol_1837	RNA-directed DNA polymerase (Reverse transcriptase)	-1.27	0.2017	0.1544	32	36	6	21
Mmol_1838	hypothetical protein	-2.57	0.1393	0.149	602	1021	21	252
Mmol_1839	hypothetical protein	-1.27	0.1921	0.1538	141	156	31	91
Mmol_1840	hypothetical protein	-1.82	0.05923	0.1468	57	43	8	19
Mmol_1841	Integrase catalytic region	-1.17	0.1398	0.149	79	60	33	29
Mmol_1842	transposase IS3/IS911 family protein	-0.97	0.4424	0.2023	43	49	4	42
Mmol_1844	conserved hypothetical protein	-0.91	0.2931	0.1678	32	38	9	27
Mmol_1845	endonuclease	0.22	0.4716	0.209	45	50	48	63
Mmol_1846	conserved hypothetical protein	-0.46	0.3347	0.1769	69	99	70	52
Mmol_1847	conserved hypothetical protein	-1.42	0.06879	0.147	144	187	43	79
Mmol_1848	DNA-cytosine methyltransferase	-0.61	0.08662	0.1475	240	272	162	173
Mmol_1849	HNH endonuclease	-0.51	0.1995	0.1543	406	325	244	269
Mmol_1850	conserved hypothetical protein	-2.10	0.08786	0.1476	249	255	30	86
Mmol_1851	hypothetical protein	0.61	0.2437	0.1604	223	304	470	336
Mmol_1852	conserved hypothetical protein	0.36	0.01029	0.1406	218	227	281	290
Mmol_1853	Heavy metal transport/detoxification protein	0.41	0.4334	0.2001	134	232	208	278
Mmol_1854	conserved hypothetical protein	1.08	0.3358	0.1772	170	134	422	220
Mmol_1855	flagellar transcriptional activator	2.08	0.123	0.1486	159	194	630	866
Mmol_1856	GTP-binding signal recognition particle SRP54 G- domain protein	3.03	0.2204	0.1567	85	86	927	481
Mmol_1857	MotR	2.20	0.1995	0.1543	88	81	490	291
Mmol_1858	Calcium-binding EF-hand-containing protein	-1.12	0.5515	0.2277	9288	41674	12655	10801
Mmol_1859	Na+/H+ antiporter NhaA	0.31	0.6432	0.2519	45	51	41	79
Mmol_1860	protein of unknown function DUF482	0.16	0.6453	0.2525	282	194	238	296
Mmol_1861	hypothetical protein	-1.02	0.3055	0.1703	3545	4050	830	2925
Mmol_1862	two component transcriptional regulator, winged helix family	0.75	0.2257	0.1576	197	120	315	219
Mmol_1863	histidine kinase	0.99	0.196	0.1541	98	69	199	134
Mmol_1864	uroporphyrin-III C-methyltransferase	0.27	0.3855	0.1881	455	345	535	432
Mmol_1865	tRNA-i(6)A37 thiotransferase enzyme MiaB	0.53	0.3184	0.173	136	164	256	177
Mmol_1866	PhoH family protein	1.26	0.3146	0.1721	100	106	326	170
Mmol_1867	phosphate-starvation-inducible E	-0.50	0.3065	0.1705	255	350	206	220
Mmol_1868	protein of unknown function UPF0054	0.54	0.3881	0.1887	374	314	387	614
Mmol_1869	CBS domain containing protein	0.39	0.5391	0.2245	254	307	465	268
Mmol_1870	hypothetical protein	-1.53	0.1122	0.1484	2352	2208	485	1091
Mmol_1871	large conductance mechanosensitive channel protein	-0.42	0.4555	0.2054	2590	1740	1192	2037
Mmol_1872	apolipoprotein N-acyltransferase	0.67	0.1327	0.1488	51	49	73	87
Mmol_1873	glycyl-tRNA synthetase, alpha subunit	1.28	0.007284	0.1378	81	96	225	209
Mmol_1874	glycyl-tRNA synthetase, beta subunit	0.99	0.1717	0.1522	207	182	445	329
Mmol_1875	histidinol-phosphate phosphatase family protein	0.85	0.07333	0.147	50	47	82	94
Mmol_1876	phospholipid/glycerol acyltransferase	2.01	0.07816	0.1471	41	42	184	153
Mmol_1877	protein of unknown function DUF45	0.14	0.438	0.2012	242	203	256	235
Mmol_1878	electron transport protein SCO1/SenC	-1.03	0.177	0.1527	553	420	144	332
Mmol_1879	branched-chain amino acid aminotransferase	0.58	0.4618	0.2068	624	606	1194	650
Mmol_1880	conserved hypothetical protein	0.04	0.7912	0.2929	159	177	159	188
Mmol_1881	glutamate racemase	1.31	0.007143	0.1376	92	110	245	258
Mmol_1882	ATP/cobalamin adenosyltransferase	-0.06	0.8291	0.3027	33	44	34	40
Mmol_1883	poly(A) polymerase	0.01	0.961	0.3347	200	256	254	206
Mmol_1884	2-amino-4-hydroxy-6- hydroxymethyldihydropteridine pyrophosphokinase	0.38	0.5207	0.2198	36	71	75	64
Mmol_1885	deoxynucleoside kinase	-1.07	0.2083	0.1548	158	161	47	104
Mmol_1886	3-methyl-2-oxobutanoate hydroxymethyltransferase	0.28	0.3974	0.191	148	203	216	210
Mmol_1887	pantoate/beta-alanine ligase	-0.10	0.6728	0.2605	102	130	106	110
Mmol_1888	aspartate 1-decarboxylase	-0.97	0.2627	0.1631	1460	2436	1317	669
Mmol_1889	iojap-like protein	1.13	0.4798	0.2109	455	642	1827	585
Mmol_1890	protein of unknown function DUF163	1.59	0.0396	0.1461	42	41	120	131
Mmol_1891	hypothetical protein	-2.64	0.01038	0.1407	148	165	19	30
Mmol_1892	Deoxyribodipyrimidine photo-lyase	-0.16	0.7936	0.2935	153	144	180	85
Mmol_1893	VacJ family lipoprotein	0.63	0.06832	0.147	439	391	641	640
Mmol_1894	peptidase U62 modulator of DNA gyrase	-0.13	0.008553	0.1392	472	472	431	433
Mmol_1895	protein of unknown function DUF615	-0.89	0.2907	0.1674	355	593	208	302
Mmol_1896	SirA family protein	-0.04	0.9223	0.3256	285	221	199	295
Mmol_1897	conserved hypothetical protein	-0.20	0.5775	0.2345	436	422	305	444
Mmol_1898	molybdenum cofactor synthesis domain protein	0.52	0.3391	0.1779	130	128	219	152
Mmol_1899	thiamine-monophosphate kinase	1.06	0.3453	0.1793	196	175	511	265
Mmol_1900	Phosphatidylglycerophosphatase	-0.29	0.005421	0.1345	501	507	410	413
Mmol_1901	CinA domain protein	-1.32	0.1055	0.1482	4157	3379	1470	1549
Mmol_1902	conserved hypothetical protein	-2.44	0.01875	0.1439	16956	16592	2466	3712
Mmol_1903	recA protein	-0.50	0.05853	0.1468	810	780	529	598
Mmol_1904	regulatory protein RecX	-0.55	0.4705	0.2088	178	194	72	181
Mmol_1905	alanyl-tRNA synthetase	2.00	0.2434	0.1603	190	154	901	480
Mmol_1906	aspartate kinase	1.72	0.002388	0.1216	239	273	863	823
Mmol_1907	hypothetical protein	-1.44	0.03376	0.1458	250	210	67	102
Mmol_1908	TonB-dependent receptor	-0.65	0.1549	0.1506	64	71	51	35
Mmol_1909	protein of unknown function DUF156	-0.78	0.5053	0.2163	538	216	236	203
Mmol_1910	conserved hypothetical protein	-2.86	0.07128	0.147	1054	852	114	147
Mmol_1911	putative transmembrane protein	-1.00	0.1686	0.1519	4348	3308	1923	1900
Mmol_1912	PepSY-associated TM helix domain protein	1.85	0.5232	0.2204	227	156	153	1230
Mmol_1913	conserved hypothetical protein	5.33	0.5	0.2152	86	77	81	6532
Mmol_1914	TonB-dependent siderophore receptor	4.56	0.5045	0.2162	68	59	43	2983
Mmol_1915	small multidrug resistance protein	-1.25	0.3521	0.1809	1036	475	250	384
Mmol_1916	sulfatase	-0.71	0.2789	0.1653	61	61	48	26
Mmol_1917	protein of unknown function DUF6 transmembrane	-1.33	0.4721	0.2092	14	50	15	10
Mmol_1918	protein of unknown function DUF347	-1.33	0.05754	0.1467	109	105	35	49
Mmol_1919	protein of unknown function DUF81	-0.54	0.3077	0.1707	11	16	9	9
Mmol_1920	ribonucleoside-diphosphate reductase, alpha subunit	0.43	0.358	0.1822	311	316	353	489
Mmol_1921	Ribonucleoside-diphosphate reductase	-0.46	0.4364	0.2008	205	282	121	232
Mmol_1922	Ankyrin	-0.03	0.9064	0.3218	402	489	376	496
Mmol_1923	diguanylate cyclase with PAS/PAC and GAF sensors	-1.14	0.09006	0.1477	231	287	106	128
Mmol_1924	diguanylate cyclase/phosphodiesterase	0.08	0.8922	0.3184	137	149	106	196
Mmol_1925	diguanylate cyclase with PAS/PAC sensor	-1.38	0.05793	0.1467	558	679	208	268
Mmol_1926	rRNA (adenine-N(6)-)-methyltransferase	0.02	0.9771	0.3384	307	183	303	192
Mmol_1927	signal recognition particle protein	-0.50	0.1314	0.1488	687	601	465	447
Mmol_1928	cytochrome c assembly protein	-0.75	0.2133	0.1556	218	198	90	156
Mmol_1929	HAD-superfamily subfamily IB hydrolase, TIGR01490	2.12	0.003797	0.1295	139	176	662	708
Mmol_1930	protein of unknown function DUF6 transmembrane	1.46	0.07377	0.147	164	77	307	359
Mmol_1931	hypothetical protein	1.28	0.2726	0.1645	251	292	843	482
Mmol_1932	2-isopropylmalate synthase	0.66	0.0773	0.1471	321	341	492	553
Mmol_1933	CDP-diacylglycerol/serine O-phosphatidyltransferase	0.49	0.3363	0.1773	235	141	279	248
Mmol_1934	OmpA/MotB domain protein	-0.03	0.6953	0.2669	4432	4143	4204	4221
Mmol_1935	queuine tRNA-ribosyltransferase	1.52	0.02225	0.1446	93	116	282	319
Mmol_1936	preprotein translocase, YajC subunit	-0.76	0.2167	0.1562	243	247	109	180
Mmol_1937	protein-export membrane protein SecD	1.46	0.02664	0.1451	201	167	475	538
Mmol_1938	protein-export membrane protein SecF	0.33	0.1743	0.1524	149	123	165	178
Mmol_1939	protein of unknown function DUF21	0.69	0.1501	0.1501	89	58	129	108
Mmol_1940	ATP-dependent Clp protease adaptor protein ClpS	-2.97	0.2232	0.1572	10194	19752	2005	1819
Mmol_1941	ATP-dependent Clp protease, ATP-binding subunit clpA	-1.59	0.02562	0.145	4505	4102	1118	1748
Mmol_1942	protein of unknown function UPF0126	-0.29	0.4378	0.2012	1033	758	777	690
Mmol_1943	Glutathione S-transferase domain protein	-0.59	0.411	0.1945	171	102	91	90
Mmol_1944	dihydroorotate dehydrogenase	0.65	0.1767	0.1526	141	101	188	192
Mmol_1945	hypothetical protein	-2.27	0.08656	0.1475	102	142	15	34
Mmol_1946	molybdopterin oxidoreductase	-1.15	0.1479	0.1499	761	922	231	529
Mmol_1947	Cupin 4 family protein	-0.56	0.07143	0.147	154	135	89	107
Mmol_1948	hypothetical protein	-0.96	0.2637	0.1633	237	295	72	202
Mmol_1949	NolW domain protein	-0.06	0.9038	0.3212	139	237	174	187
Mmol_1950	conserved hypothetical protein	1.62	0.08722	0.1476	1996	954	5260	3804
Mmol_1951	beta-lactamase domain protein	1.38	0.1053	0.1482	69	52	179	136
Mmol_1952	uncharacterized lipoprotein	1.53	0.2375	0.1594	450	455	1648	975
Mmol_1953	dihydrodipicolinate synthase	0.80	0.0938	0.1478	969	668	1549	1300
Mmol_1954	electron transport complex, RnfABCDGE type, A subunit	-1.30	0.2707	0.1642	234	131	62	86
Mmol_1955	electron transport complex, RnfABCDGE type, B subunit	0.90	0.07875	0.1472	231	166	408	332
Mmol_1956	electron transport complex, RnfABCDGE type, C subunit	0.37	0.2467	0.1608	179	139	210	202
Mmol_1957	electron transport complex, RnfABCDGE type, D subunit	0.76	0.00734	0.1378	79	86	143	137
Mmol_1958	electron transport complex, RnfABCDGE type, G subunit	0.02	0.9375	0.3292	316	360	300	385
Mmol_1959	electron transport complex, RnfABCDGE type, E subunit	0.36	0.3967	0.1908	557	360	552	625
Mmol_1960	endonuclease III	0.89	0.02585	0.1451	163	156	306	288
Mmol_1961	conserved hypothetical protein	1.12	0.1817	0.153	58	59	147	107
Mmol_1962	Domain of unknown function DUF1841	1.44	0.1128	0.1484	90	60	239	173
Mmol_1963	RNA polymerase, sigma-24 subunit, ECF subfamily	-0.82	0.1082	0.1483	238	277	146	146
Mmol_1964	hypothetical protein	-3.05	0.1354	0.1489	2441	3697	252	486
Mmol_1965	conserved hypothetical protein	-0.06	0.952	0.3326	2115	2575	1074	3437
Mmol_1966	protein of unknown function DUF692	0.10	0.6934	0.2663	300	395	369	376
Mmol_1967	conserved hypothetical protein	0.85	0.2403	0.1598	55	72	92	138
Mmol_1968	protein of unknown function DUF1289	1.27	0.01512	0.143	408	317	831	920
Mmol_1969	preprotein translocase, SecA subunit	1.21	0.2474	0.1609	540	370	1323	784
Mmol_1970	Peptidase M23	0.80	0.2132	0.1556	338	349	509	688
Mmol_1971	protein of unknown function DUF721	-0.06	0.9415	0.3302	182	139	82	226
Mmol_1972	V-type H(+)-translocating pyrophosphatase	0.30	0.4399	0.2017	122	82	123	129
Mmol_1973	protein of unknown function DUF125 transmembrane	0.99	0.149	0.15	95	93	210	165
Mmol_1974	Inorganic diphosphatase	2.24	0.2654	0.1635	195	196	1249	602
Mmol_1975	protein of unknown function DUF1232	-1.47	0.3365	0.1773	147	330	69	103
Mmol_1976	phosphoribosylaminoimidazole-succinocarboxamide synthase	0.49	0.1689	0.152	594	498	844	685
Mmol_1977	pyruvate kinase	0.05	0.8521	0.3085	261	242	295	225
Mmol_1978	Phosphoglycerate kinase	0.56	0.3144	0.1721	520	416	822	559
Mmol_1979	glyceraldehyde-3-phosphate dehydrogenase, type I	0.78	0.2898	0.1672	357	479	876	555
Mmol_1980	transketolase	-0.09	0.8142	0.2989	1527	1048	1104	1323
Mmol_1981	oxidoreductase domain protein	0.34	0.3025	0.1697	361	282	453	360
Mmol_1983	alkyl hydroperoxide reductase/ Thiol specific antioxidant/ Mal allergen	-2.02	0.1588	0.151	1516	922	171	431
Mmol_1984	protein of unknown function DUF558	-0.26	0.08329	0.1474	181	187	147	160
Mmol_1985	hypothetical protein	0.86	0.1481	0.1499	44	42	87	69
Mmol_1986	Methyltransferase type 12	0.92	0.2086	0.1549	11	24	37	32
Mmol_1987	transcriptional regulator, XRE family	1.19	0.155	0.1506	47	54	133	99
Mmol_1988	hypothetical protein	0.43	0.4603	0.2065	40	55	49	79
Mmol_1989	acetylglutamate kinase	0.76	0.04077	0.1462	206	247	408	359
Mmol_1990	pyrimidine 5'-nucleotidase	1.18	0.05318	0.1466	41	52	107	105
Mmol_1991	transcriptional regulator, TetR family	-0.23	0.4554	0.2053	238	183	162	197
Mmol_1992	conserved hypothetical protein	-0.90	0.3477	0.1799	794	422	201	449
Mmol_1993	polynucleotide adenylyltransferase/metal dependent phosphohydrolase	0.45	0.3682	0.1844	387	238	426	428
Mmol_1994	NAD-dependent epimerase/dehydratase	-0.08	0.8199	0.3004	465	363	456	330
Mmol_1995	Lytic transglycosylase catalytic	-0.24	0.1341	0.1489	384	368	335	301
Mmol_1996	hypothetical protein	-1.72	0.08678	0.1475	435	320	174	54
Mmol_1997	UDP-3-0-acyl N-acetylglucosamine deacetylase	-0.37	0.4942	0.214	1663	1287	1473	806
Mmol_1998	cell division protein FtsZ	0.16	0.7982	0.2947	1418	1161	1909	978
Mmol_1999	cell division protein FtsA	2.25	0.3826	0.1875	131	120	924	274
Mmol_2000	cell division protein FtsQ	2.11	0.2862	0.1666	85	81	492	225
Mmol_2001	D-alanine/D-alanine ligase	2.21	0.3435	0.1789	125	121	838	302
Mmol_2002	UDP-N-acetylenolpyruvoylglucosamine reductase	2.29	0.2441	0.1604	60	68	414	212
Mmol_2003	UDP-N-acetylmuramate/alanine ligase	2.51	0.313	0.1718	108	102	865	335
Mmol_2004	UDP-N-acetylglucosamine--N-acetylmuramyl- (pentapeptide) pyrophosphoryl-undecaprenol N-acetylglucosamine transferase	2.31	0.3019	0.1696	82	75	550	230
Mmol_2005	cell division protein FtsW	2.42	0.3007	0.1693	51	22	283	113
Mmol_2006	UDP-N-acetylmuramoylalanine/D-glutamate ligase	2.23	0.3526	0.181	110	80	669	229
Mmol_2007	phospho-N-acetylmuramoyl-pentapeptide- transferase	2.22	0.1512	0.1502	74	31	307	191
[truncated: 341 more rows]
