# Supplementary material for: Comparative transcriptomics in three Methylophilaceae species uncover different strategies for environmental adaptation
Source: PeerJ. 2013 Jul 25;1:e115. doi: 10.7717/peerj.115 (PMC3728764; doi:10.7717/peerj.115)
Supplement: Table S5 — Comparative RNA-Seq statistics for core vs. induced with methanol in Methylotenera versatilis 301. [file peerj-01-115-s005.xls]

Comparative RNA-Seq statistics for core vs. induced with methanol in Methylotenera versatilis 301
locus tag	product	log2 fold change	pvalue	qvalue	Core	Core	Me-i	Me-i
M301_0001	chromosomal replication initiator protein DnaA	2.14	0.01765	0.05531	65	128	403	448
M301_0002	DNA polymerase III, beta subunit	2.06	0.000926	0.05086	146	164	637	659
M301_0003	DNA gyrase, B subunit	0.93	0.07114	0.06432	278	199	434	474
M301_0004	hypothetical protein	1.50	0.01234	0.05514	125	99	334	301
M301_0005	IstB domain protein ATP-binding protein	1.09	0.242	0.1054	10	34	58	38
M301_0006	Integrase catalytic region	1.06	0.191	0.0935	38	83	152	101
M301_0007	hypothetical protein	4.72	0.1767	0.09011	0	0	16	9
M301_0008	ABC transporter related	1.58	0.1383	0.08098	7	6	23	17
M301_0009	hypothetical protein	3.77	0.03388	0.05636	0	0	6	7
M301_0010	Hemolysin-type calcium-binding region	-0.20	0.6297	0.1995	87	58	65	61
M301_0011	hypothetical protein	0.13	0.9387	0.2709	31	0	14	19
M301_0012	Ig family protein	-0.06	0.7962	0.2396	80	63	71	66
M301_0013	Glycosyl transferase related to UDP-glucuronosyltransferase-like	0.68	0.1026	0.07251	110	104	184	159
M301_0014	type I secretion membrane fusion protein, HlyD family	-0.67	0.2983	0.1188	43	29	22	23
M301_0015	type I secretion outer membrane protein, TolC family	-0.59	0.2159	0.09935	18	23	15	12
M301_0016	conserved hypothetical protein	0.50	0.5343	0.1756	14	41	44	36
M301_0017	IstB domain protein ATP-binding protein	0.54	0.1993	0.09542	23	18	34	26
M301_0019	hypothetical protein	0.91	0.5345	0.1756	27	0	31	21
M301_0020	hypothetical protein	1.18	0.4231	0.1488	54	0	57	66
M301_0021	hypothetical protein	0.29	0.2688	0.1112	744	590	859	770
M301_0022	hypothetical protein	0.68	0.1201	0.07633	1097	1409	1980	2037
M301_0023	hypothetical protein	0.77	0.01217	0.05513	168	152	283	264
M301_0024	deoxycytidine triphosphate deaminase	1.08	0.1168	0.07551	97	110	246	196
M301_0025	conserved hypothetical protein	0.38	0.6867	0.2137	24	84	87	54
M301_0026	diguanylate cyclase/phosphodiesterase with PAS/PAC and GAF sensor(s)	-1.92	0.1182	0.07579	316	418	100	93
M301_0027	20S proteasome A and B subunits	-0.64	0.1337	0.07983	650	774	473	441
M301_0028	protein of unknown function DUF404	0.96	0.01712	0.0553	124	147	276	252
M301_0029	transglutaminase domain protein	-0.00	0.9563	0.2746	217	232	224	223
M301_0030	hypothetical protein	0.84	0.2396	0.1048	94	42	105	140
M301_0031	conserved hypothetical protein	1.07	0.1697	0.08841	30	60	98	91
M301_0032	Phosphoenolpyruvate carboxylase	0.64	0.3909	0.1408	6	14	17	14
M301_0033	Protein of unknown function DUF2126	0.12	0.4886	0.1644	20	23	24	23
M301_0034	conserved hypothetical protein	0.64	0.1561	0.08507	20	21	36	29
M301_0035	transglutaminase domain protein	0.58	0.3773	0.1377	30	64	81	61
M301_0036	protein of unknown function DUF403	-0.59	0.2726	0.1122	160	113	99	82
M301_0037	protein of unknown function DUF404	0.70	0.3423	0.1297	29	13	43	27
M301_0038	transglutaminase domain protein	2.79	0.1787	0.09059	10	8	82	49
M301_0039	transglutaminase domain protein	2.09	0.09791	0.0714	79	39	295	208
M301_0040	Rubredoxin-type Fe(Cys)4 protein	1.49	0.07831	0.06644	307	244	863	691
M301_0041	putative transmembrane protein	1.56	0.2393	0.1048	96	12	162	159
M301_0042	cytochrome c class I	0.57	0.5994	0.1919	88	17	73	84
M301_0043	cytochrome c1 precursor protein	0.33	0.6688	0.2093	18	49	44	41
M301_0044	ThiJ/PfpI domain protein	1.04	0.4835	0.1633	0	76	74	82
M301_0045	hypothetical protein	0.24	0.6491	0.2044	57	45	75	45
M301_0046	conserved hypothetical protein	1.24	0.2378	0.1044	18	14	49	30
M301_0047	glycosyl transferase family 2	0.81	0.1414	0.08174	6	10	14	16
M301_0048	polysaccharide deacetylase	1.97	0.04662	0.05761	4	3	16	13
M301_0049	Tetratricopeptide TPR_2 repeat protein	1.28	0.1526	0.08433	3	8	14	13
M301_0050	diacylglycerol kinase	-2.69	0.03333	0.05631	46	36	2	9
M301_0051	Catalase	-0.43	0.05915	0.06073	241	219	181	160
M301_0052	transcriptional regulator, LysR family	2.22	0.03266	0.05629	112	37	381	317
M301_0053	protein of unknown function DUF1555	2.43	0.03937	0.05679	99	98	559	505
M301_0054	coenzyme PQQ biosynthesis protein A	-0.16	0.9319	0.2695	8585	186	3390	4478
M301_0055	MJ0042 family finger-like protein	0.78	0.09056	0.06952	51	57	101	86
M301_0056	ribosomal protein L11 methyltransferase	1.22	0.08184	0.06739	85	60	171	170
M301_0057	acetyl-CoA carboxylase, biotin carboxylase	1.87	0.02746	0.05606	137	108	450	449
M301_0058	acetyl-CoA carboxylase, biotin carboxyl carrier protein	1.86	0.04878	0.05803	295	146	769	832
M301_0059	3-dehydroquinate dehydratase, type II	1.38	0.02715	0.05604	244	164	569	495
M301_0060	alkyl hydroperoxide reductase/ Thiol specific antioxidant/ Mal allergen	0.43	0.5481	0.1791	45	108	105	103
M301_0061	cytochrome c biogenesis protein transmembrane region	-0.09	0.7093	0.2192	302	239	277	231
M301_0062	FxsA cytoplasmic membrane protein	0.60	0.09414	0.07044	213	186	327	278
M301_0063	oxidoreductase FAD/NAD(P)-binding domain protein	1.05	0.1274	0.07826	212	232	512	407
M301_0064	cytochrome B561	-7.94	0.2728	0.1122	3127	8347	29	16
M301_0065	Domain of unknown function DUF1924	-8.71	0.2473	0.1065	4898	11657	23	16
M301_0066	Dihaem cytochrome c	-6.57	0.147	0.08306	2596	4171	36	35
M301_0067	two component transcriptional regulator, winged helix family	-4.96	0.3085	0.1214	1589	4892	105	102
M301_0068	integral membrane sensor signal transduction histidine kinase	-4.57	0.2581	0.1087	926	2219	68	63
M301_0069	HAD-superfamily subfamily IIA hydrolase like protein	-1.32	0.2856	0.1155	566	1028	330	307
M301_0070	HemY domain protein	-1.28	0.6342	0.2006	20	428	103	80
M301_0071	protein of unknown function DUF513 hemX	0.88	0.3228	0.125	32	90	114	111
M301_0072	Uroporphyrinogen III synthase HEM4	1.38	0.01539	0.05525	151	128	369	360
M301_0073	porphobilinogen deaminase	0.69	0.1417	0.0818	282	251	385	475
M301_0074	two component transcriptional regulator, LytTR family	0.54	0.1114	0.07444	78	61	93	110
M301_0075	integral membrane sensor signal transduction histidine kinase	0.49	0.1213	0.07663	75	60	102	88
M301_0076	argininosuccinate lyase	0.46	0.3473	0.1309	222	139	248	250
M301_0077	hypothetical protein	-0.13	0.6563	0.2062	83	61	70	62
M301_0078	oxygen-independent coproporphyrinogen III oxidase	0.39	0.08334	0.06778	73	70	98	89
M301_0079	conserved hypothetical protein	-0.27	0.4921	0.1652	366	261	259	261
M301_0080	non-canonical purine NTP pyrophosphatase, rdgB/HAM1 family	0.28	0.3352	0.128	368	483	549	483
M301_0081	ribonuclease PH	1.09	0.05623	0.05995	347	339	764	693
M301_0082	protein serine/threonine phosphatase	0.12	0.5962	0.1912	100	79	97	96
M301_0083	serine/threonine protein kinase	0.65	0.09724	0.07123	68	54	94	99
M301_0084	domain of unknown function DUF1732	2.62	0.01373	0.0552	38	15	154	177
M301_0085	guanylate kinase	2.27	0.07659	0.06596	581	384	2034	2629
M301_0086	DNA-directed RNA polymerase, omega subunit	1.59	0.09285	0.07011	79	157	348	364
M301_0087	(p)ppGpp synthetase I, SpoT/RelA	1.08	0.06099	0.06132	121	96	208	252
M301_0088	ATP-dependent DNA helicase RecG	1.45	0.02216	0.05572	58	39	125	140
M301_0089	Chorismate lyase	2.17	0.1281	0.07844	29	0	74	59
M301_0090	4-hydroxybenzoate polyprenyl transferase	0.66	0.3691	0.1359	87	38	104	93
M301_0091	conserved hypothetical protein	0.34	0.3554	0.1328	172	121	192	179
M301_0092	ribosomal protein L13	1.37	0.05272	0.05894	842	1150	2842	2321
M301_0093	ribosomal protein S9	1.23	0.02423	0.05587	603	803	1712	1585
M301_0094	N-acetyl-gamma-glutamyl-phosphate reductase	1.69	0.0434	0.05704	217	146	593	576
M301_0095	conserved hypothetical protein	2.25	0.01844	0.05537	71	37	237	278
M301_0096	protein of unknown function DUF583	0.50	0.3605	0.1339	1055	615	1202	1156
M301_0097	iron-sulfur cluster assembly accessory protein	-0.12	0.8698	0.2561	5532	2436	3409	3915
M301_0098	conserved hypothetical protein	1.72	0.1183	0.07581	210	83	486	479
M301_0099	Heavy metal transport/detoxification protein	0.48	0.1139	0.07495	392	408	592	526
M301_0100	conserved hypothetical protein	1.72	0.07362	0.06509	100	219	549	506
M301_0101	conserved hypothetical protein	0.18	0.7591	0.231	905	484	924	646
M301_0102	citrate synthase I	1.72	0.04562	0.0574	176	108	480	458
M301_0103	protein of unknown function UPF0075	0.16	0.6137	0.1955	69	48	70	61
M301_0104	Peptidase M23	1.02	0.1259	0.07788	176	274	449	464
M301_0105	tyrosyl-tRNA synthetase	0.98	0.02718	0.05604	97	82	180	174
M301_0106	sulfate ABC transporter, ATPase subunit	1.00	0.03299	0.0563	77	73	157	145
M301_0107	sulfate ABC transporter, inner membrane subunit CysW	2.50	0.07594	0.06577	18	0	58	46
M301_0108	sulfate ABC transporter, inner membrane subunit CysT	3.09	0.02813	0.05609	10	8	73	82
M301_0109	diguanylate phosphodiesterase	2.27	0.0237	0.05583	37	14	135	118
M301_0110	sulfate ABC transporter, periplasmic sulfate-binding protein	3.10	0.05067	0.05838	8	6	70	60
M301_0111	Serine O-acetyltransferase	5.18	0.09561	0.07082	0	0	21	15
M301_0112	major membrane protein I	1.28	0.007763	0.05481	18	22	50	47
M301_0113	cysteine desulfurase, SufS subfamily	1.04	0.02925	0.05615	26	31	61	59
M301_0114	cysteine synthase A	1.40	0.0172	0.0553	190	144	468	415
M301_0115	sulfate ABC transporter, periplasmic sulfate-binding protein	0.89	0.04789	0.05786	16	19	33	34
M301_0116	phosphate-selective porin O and P	0.75	0.1308	0.07913	33	22	52	42
M301_0117	Protein of unknown function DUF2292	-0.13	0.9441	0.272	0	119	58	50
M301_0118	protein of unknown function DUF150	0.75	0.5745	0.1857	191	13	186	159
M301_0119	transcription termination factor NusA	1.18	0.06339	0.06208	207	151	397	413
M301_0120	translation initiation factor IF-2	0.56	0.2265	0.1018	237	341	421	433
M301_0121	ribosome-binding factor A	0.58	0.05052	0.05835	293	268	423	419
M301_0122	tRNA pseudouridine synthase B	1.35	0.02007	0.05554	37	29	83	87
M301_0123	ribosomal protein S15	1.05	0.09656	0.07106	658	671	1269	1489
M301_0124	polyribonucleotide nucleotidyltransferase	-0.29	0.2087	0.09754	385	331	274	314
M301_0125	transcriptional regulator, TraR/DksA family	1.28	0.091	0.06962	560	269	1113	907
M301_0126	Methylenetetrahydrofolate dehydrogenase (NADP(+))	1.18	0.03869	0.05674	157	140	317	357
M301_0127	hypothetical protein	1.87	0.01926	0.05546	940	1119	3773	3752
M301_0128	integrase family protein	1.63	0.1393	0.08121	76	100	320	226
M301_0129	conserved hypothetical protein	7.63	0.02672	0.05602	0	0	94	103
M301_0130	hypothetical protein	2.08	0.1916	0.09364	48	0	103	101
M301_0131	hypothetical protein	2.59	0.1162	0.0754	12	9	77	56
M301_0132	hypothetical protein	2.00	0.1979	0.09512	19	0	49	26
M301_0133	hypothetical protein	0.46	0.579	0.1869	27	66	83	46
M301_0134	hypothetical protein	6.19	0.2819	0.1145	0	0	53	19
M301_0135	hypothetical protein	2.90	0.05677	0.0601	0	10	43	31
M301_0136	transcriptional regulator, XRE family	1.41	0.008173	0.05486	37	39	103	103
M301_0137	conserved hypothetical protein	0.27	0.3893	0.1404	143	194	189	217
M301_0138	hypothetical protein	0.57	0.2766	0.1132	205	349	373	452
M301_0139	hypothetical protein	0.97	0.1091	0.07396	412	269	644	691
M301_0140	diguanylate cyclase	-1.40	0.4514	0.1557	66	218	56	52
M301_0141	two component, sigma54 specific, transcriptional regulator, Fis family	1.29	0.006275	0.05461	248	210	544	573
M301_0142	Sporulation domain protein	1.83	0.06376	0.06219	32	64	168	177
M301_0143	pilus (MSHA type) biogenesis protein MshL	-0.16	0.7278	0.2236	241	150	181	168
M301_0144	TPR repeat-containing protein	-0.07	0.8356	0.2485	375	258	283	319
M301_0145	type II secretion system protein E	-0.22	0.2627	0.1097	362	318	270	314
M301_0146	Type II secretion system F domain	-0.32	0.4409	0.1532	91	128	84	90
M301_0147	conserved hypothetical protein	-0.31	0.195	0.09444	186	164	140	142
M301_0148	conserved hypothetical protein	-0.51	0.3287	0.1264	243	171	140	149
M301_0149	hypothetical protein	-1.31	0.1433	0.08219	307	232	110	106
M301_0150	conserved hypothetical protein	-0.31	0.5344	0.1756	126	197	135	125
M301_0151	conserved hypothetical protein	0.69	0.2773	0.1134	79	143	182	177
M301_0152	UBA/THIF-type NAD/FAD binding protein	1.29	0.2199	0.1003	45	152	232	251
M301_0153	band 7 protein	1.15	0.01011	0.05502	120	143	303	280
M301_0154	protein of unknown function DUF107	1.74	0.207	0.09716	134	15	254	245
M301_0155	DNA photolyase FAD-binding	0.58	0.1563	0.08513	170	129	198	249
M301_0156	LemA family protein	1.76	0.04419	0.05711	60	59	213	193
M301_0157	conserved hypothetical protein	1.64	0.04969	0.0582	27	14	69	62
M301_0158	valyl-tRNA synthetase	1.28	0.03135	0.05624	128	97	267	281
M301_0159	SirA family protein	-0.40	0.7295	0.224	470	143	215	251
M301_0160	Rhodanese domain protein	0.98	0.05493	0.05959	174	178	332	363
M301_0161	diguanylate cyclase	-1.33	0.2671	0.1108	201	349	107	112
M301_0162	nicotinate-nucleotide/dimethylbenzimidazolephosp horibosyltransferase	2.57	0.06674	0.06308	24	19	117	143
M301_0163	cobalamin-5-phosphate synthase CobS	0.84	0.445	0.1542	43	8	46	48
M301_0164	alpha-ribazole phosphatase	1.17	0.03322	0.05631	28	34	75	65
M301_0165	L-threonine-O-3-phosphate decarboxylase	0.96	0.1913	0.09357	25	13	36	38
M301_0166	cobalamin biosynthesis protein CobD	5.96	0.0084	0.05488	0	0	31	31
M301_0167	cobyric acid synthase CobQ	1.12	0.1051	0.07308	57	32	104	91
M301_0168	serine/threonine protein kinase	0.19	0.2841	0.1151	104	91	111	111
M301_0169	Adenosylcobinamide-phosphateguanylyltransferase	0.21	0.3606	0.1339	240	267	321	266
M301_0170	periplasmic binding protein	0.10	0.6685	0.2092	84	108	102	104
M301_0171	cob(II)yrinic acid a,c-diamide reductase	0.95	0.3534	0.1323	37	9	44	46
M301_0172	CobB/CobQ domain protein glutamine amidotransferase	0.83	0.01078	0.05506	39	36	69	64
M301_0173	cob(I)alamin adenosyltransferase	0.57	0.433	0.1512	13	32	37	30
M301_0174	conserved hypothetical protein	1.55	0.08486	0.06817	405	154	711	927
M301_0175	TonB-dependent receptor	3.63	0.01612	0.05527	9	25	213	208
M301_0176	conserved hypothetical protein	-0.23	0.174	0.08946	672	639	594	525
M301_0177	protein of unknown function DUF710	1.32	0.1941	0.09422	259	68	362	454
M301_0178	Protein of unknown function DUF2237	1.67	0.06942	0.06384	45	90	247	185
M301_0179	protein of unknown function DUF55	1.66	0.02403	0.05586	36	43	119	134
M301_0180	40-residue YVTN family beta-propeller repeat protein	-0.00	0.9876	0.281	1312	1066	1169	1204
M301_0181	threonine dehydratase, biosynthetic	1.88	0.01106	0.05508	66	66	242	248
M301_0182	ribose 5-phosphate isomerase	1.20	0.1675	0.08786	192	91	320	330
M301_0183	conserved hypothetical protein	-0.47	0.3065	0.1209	209	151	113	148
M301_0184	Fe(II) trafficking protein YggX	0.99	0.008237	0.05486	217	246	475	445
M301_0185	diacylglycerol kinase	1.52	0.07999	0.0669	22	52	98	117
M301_0186	diguanylate cyclase/phosphodiesterase with PAS/PAC sensor(s)	-0.08	0.4943	0.1657	81	73	75	69
M301_0187	DNA-3-methyladenine glycosylase I	1.68	0.2215	0.1007	117	11	198	214
M301_0188	transcriptional regulator, ArsR family	3.30	0.02282	0.05577	51	0	276	230
M301_0189	NADH:flavin oxidoreductase/NADH oxidase	0.51	0.162	0.08644	122	109	180	148
M301_0190	short-chain dehydrogenase/reductase SDR	-2.49	0.4341	0.1515	63	319	39	28
M301_0191	transcriptional regulator, LysR family	0.64	0.3481	0.131	45	21	49	55
M301_0192	conserved hypothetical protein	1.33	0.1174	0.07563	69	27	137	106
M301_0193	transcriptional regulator, LysR family	1.65	0.09565	0.07083	72	21	167	128
M301_0194	BNR repeat-containing protein	0.45	0.6167	0.1962	757	232	675	675
M301_0195	conserved hypothetical protein	0.63	0.1752	0.08977	151	216	320	248
M301_0196	60S ribosomal protein L19	-3.01	0.2621	0.1096	759	1701	151	154
M301_0198	Superoxide dismutase	1.34	0.02006	0.05554	1158	953	2628	2711
M301_0199	tyrosine recombinase XerC	3.04	0.08732	0.06877	28	0	118	117
M301_0200	protein of unknown function DUF484	1.43	0.03893	0.05676	112	108	310	285
M301_0201	diaminopimelate epimerase	1.49	0.02891	0.05613	173	121	425	400
M301_0202	S-adenosylmethionine synthetase	-0.51	0.2368	0.1042	431	568	318	382
M301_0203	metal dependent phosphohydrolase	-0.67	0.3189	0.124	368	562	310	275
M301_0204	adenosylhomocysteinase	-0.03	0.8685	0.2558	665	820	753	699
M301_0205	membrane protein of unknown function	0.49	0.3119	0.1223	337	535	639	585
M301_0206	5,10-methylenetetrahydrofolate reductase	1.03	0.01227	0.05514	335	394	774	713
M301_0207	protein of unknown function DUF494	-1.04	0.112	0.07456	1911	2494	1214	923
M301_0208	DNA protecting protein DprA	-0.03	0.9715	0.2777	432	144	262	301
M301_0209	Peptidoglycan-binding lysin domain	0.95	0.09038	0.06948	548	359	927	830
M301_0210	peptide deformylase	1.75	0.05432	0.05941	236	241	755	853
M301_0211	methionyl-tRNA formyltransferase	1.70	0.01699	0.05529	64	94	275	241
M301_0212	peptidase M48 Ste24p	1.86	0.0177	0.05531	241	191	830	741
M301_0213	conserved hypothetical protein	1.55	0.04373	0.05706	201	143	513	499
M301_0214	sun protein	0.35	0.6065	0.1937	160	71	156	137
M301_0215	putative proline rich signal peptide protein	0.84	0.04872	0.05802	59	47	88	102
M301_0216	multi-sensor signal transduction histidine kinase	1.03	0.06489	0.06253	74	56	136	130
M301_0217	two component, sigma54 specific, transcriptional regulator, Fis family	0.32	0.4687	0.1598	590	366	551	644
M301_0218	exodeoxyribonuclease III Xth	1.47	0.01366	0.0552	54	51	150	142
M301_0219	HAD-superfamily hydrolase, subfamily IA, variant 3	2.07	0.06116	0.06138	12	19	73	57
M301_0220	CBS domain containing membrane protein	0.05	0.9605	0.2754	198	64	126	144
M301_0221	Thiopurine S-methyltransferase	0.44	0.3298	0.1267	378	249	423	429
M301_0222	Oligopeptidase A	0.88	0.02583	0.05597	310	285	546	551
M301_0223	conserved hypothetical protein	-0.24	0.208	0.0974	196	190	175	152
M301_0224	phosphoenolpyruvate-protein phosphotransferase	-0.26	0.323	0.125	309	257	237	235
M301_0225	Phosphotransferase system, phosphocarrier protein HPr	-0.35	0.3097	0.1217	470	597	429	405
M301_0226	PTS system fructose subfamily IIA component	-0.41	0.1245	0.0775	865	817	578	688
M301_0227	conserved hypothetical protein	0.33	0.1889	0.093	361	333	468	402
M301_0228	HPr kinase	-0.44	0.4023	0.1435	774	522	487	467
M301_0229	ribosomal subunit interface protein	-0.12	0.7367	0.2258	2693	3862	2690	3330
M301_0230	RNA polymerase, sigma 54 subunit, RpoN	1.26	0.02225	0.05573	187	195	444	472
M301_0231	ABC transporter related	1.00	0.04074	0.05688	128	111	239	242
M301_0232	lipopolysaccharide transport periplasmic protein LptA	0.87	0.1132	0.0748	127	131	255	215
M301_0233	protein of unknown function DUF1239	1.73	0.04715	0.05771	100	44	262	217
M301_0234	3-deoxy-D-manno-octulosonate 8-phosphate phosphatase, YrbI family	1.01	0.005983	0.05455	256	287	564	534
M301_0235	KpsF/GutQ family protein	1.65	0.01423	0.05522	126	113	391	362
M301_0236	potassium efflux system protein	1.43	0.06759	0.06333	63	43	146	144
M301_0237	FAD dependent oxidoreductase	0.78	0.03097	0.05622	164	136	268	248
M301_0238	hypothetical protein	1.65	0.2747	0.1127	0	24	40	37
M301_0239	molybdenum cofactor biosynthesis protein C	0.01	0.9884	0.2812	121	68	114	76
M301_0240	peptidase M48 Ste24p	0.71	0.02776	0.05607	343	388	628	570
M301_0241	transmembrane proetin, twin-arginine translocation pathway signal	0.42	0.5603	0.1822	362	151	333	353
M301_0242	Sulphur oxidation protein SoxZ	1.16	0.01758	0.05531	128	162	343	309
M301_0243	peroxiredoxin	-0.12	0.1776	0.09034	2192	2060	1999	1906
M301_0244	alkyl hydroperoxide reductase, F subunit	0.34	0.2817	0.1145	224	169	259	240
M301_0245	phospholipase D/Transphosphatidylase	0.03	0.9739	0.2782	84	31	58	60
M301_0246	FAD dependent oxidoreductase	1.46	0.04079	0.05688	57	41	139	134
M301_0247	Na+/H+ antiporter NhaA	1.66	0.1505	0.08384	7	22	47	47
M301_0248	protein of unknown function DUF21	0.76	0.4817	0.1628	25	5	30	21
M301_0249	DnaA regulatory inactivator Hda	2.16	0.1717	0.08891	0	33	76	71
M301_0250	protein of unknown function UPF0118	1.18	0.2079	0.09737	46	18	72	74
M301_0251	phosphoribosylformylglycinamidine cyclo-ligase	2.41	0.0138	0.0552	169	134	810	804
M301_0252	conserved hypothetical protein	-0.24	0.2682	0.1111	378	327	293	304
M301_0253	conserved hypothetical protein	-0.19	0.4295	0.1504	83	102	87	76
M301_0254	Fmu (Sun) domain protein	0.96	0.03693	0.05661	79	105	169	190
M301_0255	sodium:dicarboxylate symporter	0.32	0.3582	0.1334	54	75	83	79
M301_0256	glycosyl transferase group 1	2.20	0.1237	0.07729	0	5	11	14
M301_0257	conserved hypothetical protein	1.24	0.3997	0.1429	0	15	19	17
M301_0258	phosphoesterase PA-phosphatase related	0.56	0.1122	0.07459	15	12	22	19
M301_0259	peptidase M48 Ste24p	1.84	0.2201	0.1004	0	25	48	42
M301_0260	protein of unknown function DUF898 transmembrane	1.49	0.01366	0.0552	25	24	68	70
M301_0261	GCN5-related N-acetyltransferase	3.19	0.005836	0.05452	16	12	135	128
M301_0262	protein of unknown function DUF6 transmembrane	0.29	0.5522	0.1801	99	57	99	93
M301_0263	acriflavin resistance protein	0.01	0.9825	0.28	51	96	78	71
M301_0264	efflux transporter, RND family, MFP subunit	0.63	0.0972	0.07122	110	117	188	165
M301_0265	N-acetylmuramyl-L-alanine amidase, negative regulator of AmpC, AmpD	0.08	0.2416	0.1053	77	73	80	79
M301_0266	sodium/calcium exchanger membrane region	1.98	0.1124	0.07464	8	53	112	132
M301_0267	two component, sigma54 specific, transcriptional regulator, Fis family	0.69	0.1056	0.07319	66	47	99	83
M301_0268	integral membrane sensor signal transduction histidine kinase	0.61	0.6116	0.195	54	7	49	45
M301_0269	conserved hypothetical protein	2.66	0.02924	0.05615	36	28	217	193
M301_0270	RNA polymerase, sigma-24 subunit, ECF subfamily	-0.95	0.02014	0.05555	884	958	522	429
M301_0271	putative transmembrane protein	-1.35	0.1166	0.07548	3433	4418	1643	1430
M301_0272	conserved hypothetical protein	-1.99	0.1076	0.07363	2731	3591	865	729
M301_0273	RDD domain containing protein	-0.83	0.4309	0.1507	199	416	166	179
M301_0274	permease YjgP/YjgQ family protein	0.11	0.6902	0.2146	86	94	110	84
M301_0275	permease YjgP/YjgQ family protein	-0.35	0.8223	0.2456	211	30	103	86
M301_0276	Leucyl aminopeptidase	1.43	0.0191	0.05544	196	159	470	485
M301_0277	DNA polymerase III chi subunit HolC	0.38	0.2572	0.1086	320	238	346	380
M301_0278	hypothetical protein	1.51	0.04965	0.05819	161	119	397	401
M301_0279	glycine cleavage system H protein	1.33	0.006223	0.0546	131	156	373	349
M301_0280	peptidase S11 D-alanyl-D-alanine carboxypeptidase 1	-0.55	0.06905	0.06374	1140	1002	686	778
M301_0281	DNA topoisomerase I	0.71	0.03393	0.05636	153	142	243	242
M301_0282	PP-loop domain protein	1.16	0.004383	0.05414	74	81	170	178
M301_0283	diguanylate cyclase/phosphodiesterase	0.45	0.1025	0.0725	29	29	42	38
M301_0284	short-chain dehydrogenase/reductase SDR	1.20	0.08329	0.06777	112	115	282	242
M301_0285	protein of unknown function DUF185	1.43	0.2325	0.1032	14	80	136	119
M301_0286	tRNA (guanine-N(7)-)-methyltransferase	2.18	0.0508	0.0584	33	71	243	233
M301_0287	ribosome biogenesis GTP-binding protein YsxC	-0.91	0.01522	0.05525	746	723	388	394
M301_0288	cytochrome c class I	1.92	0.06246	0.06179	343	110	788	927
M301_0289	signal transduction histidine kinase regulating citrate/malate metabolism	0.60	0.5834	0.188	78	15	66	75
M301_0290	conserved hypothetical protein	-0.10	0.8638	0.2548	3050	1646	2130	2261
M301_0291	ABC transporter related	1.02	0.06632	0.06296	264	234	467	545
M301_0292	protein of unknown function DUF140	-0.18	0.04678	0.05764	136	141	120	123
M301_0293	Mammalian cell entry related domain protein	0.92	0.05838	0.06053	185	146	286	341
M301_0294	toluene tolerance family protein	-0.97	0.2111	0.09816	1945	1358	786	900
M301_0295	conserved hypothetical protein	-0.71	0.1738	0.08941	817	1025	580	549
M301_0296	ABC transporter related	1.77	0.02411	0.05586	212	351	1004	920
M301_0297	ABC-2 type transporter	1.32	0.1321	0.07946	129	274	484	522
M301_0298	BolA family protein	0.48	0.04916	0.0581	344	300	467	433
M301_0299	glutaredoxin-like protein	0.65	0.2983	0.1188	1112	581	1223	1426
M301_0300	UDP-N-acetylglucosamine1-carboxyvinyltransferase	1.02	0.1144	0.07504	315	478	788	821
M301_0301	ATP phosphoribosyltransferase	1.23	0.1483	0.08336	262	197	449	628
M301_0302	histidinol dehydrogenase	0.66	0.2372	0.1043	606	377	792	763
M301_0303	histidinol-phosphate aminotransferase	1.57	0.1077	0.07366	182	144	420	552
M301_0304	Orotidine 5'-phosphate decarboxylase	1.16	0.09967	0.07182	1454	1500	3013	3601
M301_0305	Imidazoleglycerol-phosphate dehydratase	0.67	0.1699	0.08847	432	285	501	637
M301_0306	imidazole glycerol phosphate synthase, glutamine amidotransferase subunit	1.56	0.006864	0.0547	128	101	325	351
M301_0307	phosphoribosylformimino-5-aminoimidazole carboxamide ribotide isomerase	1.02	0.02483	0.05591	261	334	572	634
M301_0308	imidazoleglycerol phosphate synthase, cyclase subunit	0.30	0.0489	0.05805	276	298	360	345
M301_0309	Phosphoribosyl-AMP cyclohydrolase	-0.02	0.9401	0.2712	415	295	340	358
M301_0310	phosphoribosyl-ATP diphosphatase	0.62	0.01419	0.05521	615	631	958	958
M301_0311	histidine triad (HIT) protein	0.73	0.08216	0.06748	474	396	659	786
M301_0312	twin-arginine translocation protein, TatA/E family subunit	0.05	0.9579	0.2749	940	324	539	767
M301_0313	twin-arginine translocation protein, TatB subunit	0.01	0.9815	0.2798	487	322	373	441
M301_0314	Sec-independent protein translocase, TatC subunit	1.08	0.1569	0.08525	68	135	226	205
M301_0315	HtrA2 peptidase	1.10	0.01355	0.05519	164	187	393	360
M301_0316	protein of unknown function DUF34	0.05	0.9633	0.276	158	44	120	88
M301_0317	ubiquinol-cytochrome c reductase, iron-sulfur subunit	1.53	0.000222	0.04531	424	441	1243	1259
M301_0318	Cytochrome b/b6 domain	1.26	0.0254	0.05594	213	153	410	467
M301_0319	cytochrome c1	0.79	0.07687	0.06604	269	260	432	484
M301_0320	Glutathione S-transferase domain	1.22	0.004129	0.05405	366	414	890	928
M301_0321	Stringent starvation protein B	0.69	0.0581	0.06045	280	317	480	486
M301_0322	translation elongation factor Tu	0.35	0.1311	0.0792	1365	1534	1848	1856
M301_0323	preprotein translocase, SecE subunit	1.05	0.1133	0.07482	365	540	942	938
M301_0324	NusG antitermination factor	0.76	0.155	0.08484	504	500	764	937
M301_0325	ribosomal protein L11	1.76	0.0476	0.0578	901	1321	3779	3729
M301_0326	ribosomal protein L1	1.08	0.07677	0.06601	1146	889	1919	2383
M301_0327	ribosomal protein L10	0.44	0.06897	0.06371	1049	1187	1491	1553
M301_0328	ribosomal protein L7/L12	1.10	0.1014	0.07225	582	622	1169	1407
M301_0329	DNA-directed RNA polymerase, beta subunit	0.34	0.1565	0.08518	1105	945	1206	1387
M301_0330	DNA-directed RNA polymerase, beta' subunit	-0.51	0.06559	0.06274	2086	1921	1291	1528
M301_0331	ribosomal protein S12	0.58	0.1698	0.08844	1269	1805	2059	2527
M301_0332	ribosomal protein S7	0.45	0.2485	0.1068	1330	1283	1582	1978
M301_0333	translation elongation factor G	0.37	0.09944	0.07177	890	819	1043	1167
M301_0334	translation elongation factor Tu	0.49	0.005242	0.05439	1265	1297	1794	1810
M301_0335	ribosomal protein S10	0.42	0.3512	0.1318	438	304	418	572
M301_0336	50S ribosomal protein L3	0.92	0.1833	0.09165	987	1760	2676	2524
M301_0337	ribosomal protein L4/L1e	0.63	0.1661	0.08752	985	1350	1843	1778
M301_0338	Ribosomal protein L25/L23	0.28	0.5837	0.188	1344	2409	2385	2181
M301_0339	ribosomal protein L2	1.05	0.005399	0.05443	1523	1433	3037	3079
M301_0340	ribosomal protein S19	0.21	0.2935	0.1176	1564	1314	1571	1762
M301_0341	ribosomal protein L22	-0.15	0.3267	0.1259	1821	2056	1800	1698
M301_0342	ribosomal protein S3	0.67	0.1527	0.08435	1061	953	1427	1767
M301_0343	ribosomal protein L16	0.22	0.619	0.1968	2010	1256	1686	2105
M301_0344	ribosomal protein L29	-0.52	0.1343	0.08	2258	2687	1629	1830
M301_0345	30S ribosomal protein S17	-0.30	0.2326	0.1033	1342	1583	1074	1295
M301_0346	ribosomal protein L14	1.33	0.04027	0.05685	826	1055	2330	2387
M301_0347	ribosomal protein L24	0.51	0.1813	0.0912	1011	992	1302	1554
M301_0348	ribosomal protein L5	0.77	0.2931	0.1175	533	1107	1375	1416
M301_0349	ribosomal protein S14	0.33	0.1448	0.08254	1162	1185	1400	1546
M301_0350	ribosomal protein S8	0.76	0.1582	0.08553	833	576	1176	1211
M301_0351	ribosomal protein L6	0.34	0.5375	0.1764	872	1610	1550	1587
M301_0352	ribosomal protein L18	-0.14	0.738	0.2261	693	1062	715	877
M301_0353	ribosomal protein S5	0.52	0.05494	0.05959	1139	1034	1543	1571
M301_0354	ribosomal protein L30	0.05	0.5691	0.1844	1154	1255	1243	1247
M301_0355	ribosomal protein L15	0.28	0.254	0.1079	1209	1477	1509	1757
M301_0356	preprotein translocase, SecY subunit	0.21	0.274	0.1125	619	602	662	755
M301_0357	ribosomal protein L36	0.08	0.9417	0.2715	1337	353	687	1096
M301_0358	30S ribosomal protein S13	0.90	0.1471	0.08307	1353	1610	2394	3125
M301_0359	30S ribosomal protein S11	0.46	0.1473	0.08313	1237	1584	2043	1850
M301_0360	ribosomal protein S4	0.76	0.1531	0.08443	1035	906	1445	1835
M301_0361	DNA-directed RNA polymerase, alpha subunit	1.02	0.04849	0.05798	660	469	1052	1235
M301_0362	ribosomal protein L17	1.30	0.1102	0.07419	499	620	1196	1555
M301_0363	glutaredoxin 2	1.42	0.1648	0.08717	33	106	199	175
M301_0364	Mg2 transporter protein CorA family protein	0.61	0.06612	0.0629	209	236	336	341
M301_0365	MscS Mechanosensitive ion channel	0.36	0.5934	0.1905	246	111	214	243
M301_0366	ribosomal protein L33	1.92	0.09825	0.07148	542	258	1249	1782
M301_0367	ribosomal protein L28	1.59	0.08343	0.06781	643	1105	2621	2630
M301_0368	deoxyuridine 5'-triphosphate nucleotidohydrolase Dut	1.69	0.08131	0.06725	37	103	245	209
M301_0369	TonB-dependent receptor	3.86	0.04292	0.05701	19	18	296	261
M301_0370	phosphopantothenoylcysteine decarboxylase/phosphopantothenate/cysteine ligase	1.07	0.05636	0.05999	56	78	146	136
M301_0371	pyruvate phosphate dikinase PEP/pyruvate-binding	0.83	0.3498	0.1315	28	9	35	31
M301_0372	conserved hypothetical protein	0.70	0.2019	0.096	22	26	44	33
M301_0373	DNA repair protein RadC	-0.08	0.6534	0.2055	50	59	54	49
M301_0374	conserved hypothetical protein	0.29	0.5173	0.1714	94	59	83	105
M301_0375	ABC transporter related	-0.05	0.1872	0.09259	97	99	94	95
M301_0376	carbon starvation protein CstA	0.53	0.2534	0.1078	208	142	256	250
M301_0377	protein of unknown function DUF466	0.39	0.09059	0.06953	470	404	598	547
M301_0378	conserved hypothetical protein	-0.33	0.5443	0.1781	1141	704	692	776
M301_0379	endonuclease IV	-0.55	0.4391	0.1527	674	1169	558	701
M301_0380	prolipoprotein diacylglyceryl transferase	2.76	0.03458	0.05642	10	8	69	61
M301_0381	diguanylate cyclase/phosphodiesterase with PAS/PAC sensor(s)	0.25	0.5964	0.1912	132	78	126	124
M301_0382	dihydroxy-acid dehydratase	0.91	0.01171	0.05511	590	551	1037	1101
M301_0383	Aldose 1-epimerase	0.44	0.2846	0.1152	627	440	715	736
M301_0384	cytochrome c class I	-1.09	0.03728	0.05664	20824	20640	9006	10406
M301_0385	amino acid permease-associated region	1.11	0.1925	0.09385	90	115	265	181
M301_0386	Aspartyl aminopeptidase	1.57	0.01292	0.05517	44	61	162	151
M301_0387	Coproporphyrinogen oxidase	0.82	0.2348	0.1038	81	150	201	207
M301_0388	phosphoribosylamine/glycine ligase	0.71	0.03736	0.05665	153	179	280	266
M301_0389	phosphoribosylaminoimidazolecarboxamide formyltransferase/IMP cyclohydrolase	1.49	0.06193	0.06162	147	137	372	428
M301_0390	transcriptional regulator, Fis family	0.05	0.9142	0.2657	361	229	359	252
M301_0391	TIM-barrel protein, nifR3 family	1.66	0.01189	0.05512	244	342	975	876
M301_0392	General substrate transporter	0.15	0.5067	0.1688	12	10	12	12
M301_0393	protein of unknown function UPF0153	1.91	0.2217	0.1007	65	0	123	123
M301_0394	molybdopterin binding domain	0.79	0.1707	0.08867	171	99	255	212
M301_0395	diguanylate cyclase	-0.05	0.7967	0.2398	121	125	131	106
M301_0397	17 kDa surface antigen	-2.13	0.4499	0.1553	236	1147	170	146
M301_0398	Excinuclease ABC C subunit domain protein	-1.46	0.1924	0.09384	28	45	10	16
M301_0399	DNA polymerase I	0.95	0.1658	0.08744	45	26	71	67
M301_0400	conserved hypothetical protein	1.49	0.1734	0.08933	116	36	219	209
M301_0401	conserved hypothetical protein	1.46	0.1288	0.07863	288	617	1239	1256
M301_0402	homoserine kinase	1.16	0.03124	0.05623	26	34	73	63
M301_0403	transmembrane protein	0.46	0.1823	0.09143	45	36	57	56
M301_0404	UvrD/REP helicase	0.86	0.03614	0.05655	107	97	185	186
M301_0405	diguanylate cyclase/phosphodiesterase with PAS/PAC and GAF sensor(s)	-3.22	0.1299	0.0789	266	387	35	34
M301_0406	diguanylate cyclase/phosphodiesterase with PAS/PAC and GAF sensor(s)	-0.45	0.1661	0.08752	108	93	73	74
M301_0407	TonB-dependent receptor	-1.50	0.2914	0.117	93	47	29	20
M301_0409	diguanylate cyclase/phosphodiesterase with extracellular sensor	-0.78	0.2171	0.09963	37	26	16	20
M301_0410	peptidylprolyl isomerase FKBP-type	1.68	0.0188	0.05541	108	75	302	283
M301_0411	chaperonin GroEL	1.85	0.02932	0.05615	927	727	2989	2993
M301_0412	Chaperonin Cpn10	1.61	0.02127	0.05565	823	956	2703	2719
M301_0413	conserved hypothetical protein	1.56	0.1696	0.08838	90	23	176	160
M301_0414	aldo/keto reductase	1.49	0.000685	0.04969	71	76	210	205
M301_0415	alkylphosphonate utilization operon protein PhnA	0.15	0.7231	0.2225	74	58	58	88
M301_0416	Phospholipase A(2)	0.23	0.1957	0.0946	67	59	70	78
M301_0418	protein of unknown function DUF1486	1.90	0.01227	0.05514	37	45	161	147
M301_0419	peptidase U32	1.26	0.04203	0.05696	88	66	189	182
M301_0420	adenosylmethionine-8-amino-7-oxononanoateaminotr ansferase	0.60	0.4944	0.1658	108	35	106	111
M301_0421	D-alanyl-D-alaninecarboxypeptidase/D-alanyl-D-al anine-endopeptidase	1.07	0.1796	0.0908	47	23	72	77
M301_0422	Peptidylprolyl isomerase	0.64	0.2695	0.1114	547	325	675	688
M301_0423	OsmC family protein	1.24	0.03685	0.05661	198	268	535	567
M301_0424	Glyoxalase/bleomycin resistance protein/dioxygenase	1.00	0.1069	0.07349	143	129	246	300
M301_0425	Uncharacterised conserved protein UCP019302	0.49	0.3188	0.124	399	359	444	618
M301_0426	conserved hypothetical protein	0.07	0.8773	0.2577	443	255	335	401
M301_0427	protein of unknown function DUF224 cysteine-rich region domain protein	0.64	0.1091	0.07394	128	102	176	183
M301_0428	carboxyl-terminal protease	-0.36	0.3201	0.1243	1524	1196	1066	1058
M301_0429	conserved hypothetical protein	0.31	0.4793	0.1623	144	228	250	209
M301_0430	NLP/P60 protein	1.32	0.1286	0.07858	236	105	450	403
M301_0431	helicase c2	1.43	0.01056	0.05505	35	27	87	82
M301_0432	Redoxin domain protein	0.97	0.115	0.07517	49	78	131	120
M301_0433	FAD-dependent pyridine nucleotide-disulphide oxidoreductase	-0.12	0.8423	0.25	517	924	802	527
M301_0434	conserved hypothetical protein	1.50	0.03467	0.05643	41	24	84	100
M301_0435	cytochrome c family protein	0.48	0.02181	0.05569	50	47	66	69
M301_0436	conserved hypothetical protein	0.85	0.05383	0.05927	160	127	253	268
M301_0437	conserved hypothetical protein	0.27	0.584	0.1881	414	240	412	375
M301_0438	conserved hypothetical protein	1.25	0.1921	0.09376	286	113	472	479
M301_0439	hypothetical protein	1.99	0.01915	0.05545	40	39	164	157
M301_0440	hypothetical protein	0.48	0.1266	0.07806	657	521	782	860
M301_0441	heme exporter protein CcmA	0.84	0.01553	0.05526	413	382	688	738
M301_0442	heme exporter protein CcmB	1.83	0.04954	0.05817	126	50	279	350
M301_0443	heme exporter protein CcmC	0.42	0.3468	0.1308	180	116	208	189
M301_0444	heme exporter protein CcmD	0.80	0.3731	0.1367	359	122	420	418
M301_0445	CcmE/CycJ protein	-0.24	0.4344	0.1516	1420	1097	1001	1136
M301_0446	cytochrome c-type biogenesis protein CcmF	0.03	0.8559	0.253	422	514	475	483
M301_0447	periplasmic protein thiol/disulphide oxidoreductase DsbE	-0.55	0.008862	0.05492	673	648	442	458
M301_0448	cytochrome C biogenesis protein	0.02	0.9619	0.2757	311	494	390	426
M301_0449	cytochrome c-type biogenesis protein CcmI	0.09	0.8215	0.2454	524	331	427	484
M301_0450	aminopeptidase N	-0.77	0.04505	0.05728	343	300	173	204
M301_0451	sodium/hydrogen exchanger	0.35	0.3686	0.1357	40	27	42	43
M301_0452	integral membrane sensor signal transduction histidine kinase	1.32	0.04714	0.05771	61	58	158	142
M301_0453	two component transcriptional regulator, winged helix family	1.75	0.07556	0.06566	74	39	193	187
M301_0454	outer membrane efflux protein	3.66	0.002363	0.05311	12	14	167	166
M301_0455	efflux transporter, RND family, MFP subunit	3.36	0.02378	0.05584	42	16	306	301
M301_0456	heavy metal efflux pump, CzcA family	2.33	0.02488	0.05591	51	45	254	232
M301_0457	conserved hypothetical protein	1.81	0.0531	0.05906	22	53	142	124
M301_0458	hypothetical protein	7.56	0.000479	0.04872	0	0	93	95
M301_0459	general secretion pathway protein G	-1.40	0.1066	0.07343	57	76	28	21
M301_0460	Type II secretion system F domain	-1.66	0.236	0.104	78	45	21	18
M301_0461	type II secretion system protein E	-1.07	0.2429	0.1055	55	35	20	22
M301_0462	conserved hypothetical protein	-0.58	0.7262	0.2233	50	7	20	18
M301_0463	transmembrane protein	-0.42	0.7121	0.2199	15	50	23	25
M301_0464	transmembrane protein	-0.85	0.1016	0.07228	31	25	17	13
M301_0465	prolin-rich transmembrane protein	1.55	0.2956	0.1181	15	0	24	21
M301_0466	type II and III secretion system protein	0.26	0.4983	0.1667	43	29	48	39
M301_0467	N-terminal methylation site	4.75	0.005472	0.05445	0	0	14	12
M301_0468	type II secretion system protein G	-1.56	0.05243	0.05885	62	49	23	14
M301_0469	hypothetical protein	-0.06	0.9601	0.2754	30	156	95	83
M301_0470	two component transcriptional regulator, LuxR family	0.21	0.6993	0.2168	192	101	172	168
M301_0471	multicopper oxidase type 2	-0.94	0.5335	0.1754	70	21	25	22
M301_0472	multicopper oxidase type 3	-1.79	0.1622	0.0865	32	47	11	11
M301_0473	hypothetical protein	-0.12	0.3079	0.1212	31	34	29	30
M301_0474	hypothetical protein	-0.95	0.2797	0.114	16	26	11	10
M301_0475	hypothetical protein	-0.35	0.4559	0.1568	20	16	18	10
M301_0476	hypothetical protein	5.58	0.0554	0.05972	0	0	26	21
M301_0477	putative signal peptide protein	0.13	0.9085	0.2645	43	8	28	27
M301_0478	conserved hypothetical protein	0.08	0.9156	0.266	61	24	46	43
M301_0479	conserved hypothetical protein	0.38	0.2056	0.09686	25	23	34	29
M301_0480	electron transport protein SCO1/SenC	1.65	0.1438	0.08231	35	18	103	67
M301_0481	response regulator receiver protein	0.67	0.2574	0.1086	644	370	768	842
M301_0482	Lytic transglycosylase catalytic	-0.89	0.4562	0.1569	174	74	63	70
M301_0483	PAS/PAC sensor signal transduction histidine kinase	-0.17	0.5182	0.1716	492	390	389	397
M301_0484	transcriptional regulator, ArsR family	0.04	0.9582	0.275	52	124	93	88
M301_0485	Glyoxalase/bleomycin resistance protein/dioxygenase	0.74	0.4986	0.1668	75	14	74	76
M301_0486	arsenical-resistance protein	0.58	0.4558	0.1568	31	12	35	31
M301_0487	Protein-tyrosine phosphatase, low molecular weight	1.43	0.09896	0.07165	35	14	58	76
M301_0488	cytochrome c class I	1.34	0.0174	0.0553	584	537	1425	1425
M301_0489	bis(5'nucleosyl)-tetraphosphatase, ApaH	2.59	0.07314	0.06494	0	48	158	131
M301_0490	phospholipid/glycerol acyltransferase	2.27	0.09171	0.0698	30	39	189	145
M301_0491	ornithine-acyl(acyl carrier protein) N-acyltransferase	1.27	0.08775	0.06887	42	50	123	99
M301_0492	17 kDa surface antigen	-0.87	0.3619	0.1342	3757	2061	1682	1502
M301_0493	PfkB domain protein	0.47	0.1819	0.09133	284	211	368	316
M301_0494	transcriptional regulator, TetR family	1.48	0.02225	0.05573	270	190	664	616
M301_0495	Polyketide cyclase/dehydrase	2.43	0.116	0.07537	117	159	869	627
M301_0496	conserved hypothetical protein	1.73	0.009794	0.055	127	101	384	371
M301_0497	conserved hypothetical protein	1.47	0.06283	0.06191	144	163	461	392
M301_0498	Redoxin domain protein	0.20	0.4172	0.1473	267	251	330	267
M301_0499	FAD linked oxidase domain protein	1.31	0.03418	0.05638	416	304	819	967
M301_0500	hypothetical protein	-0.08	0.7982	0.2401	156	110	123	129
M301_0501	OmpA/MotB domain protein	-1.08	0.1355	0.08028	1104	875	474	459
M301_0502	conserved hypothetical protein	-0.05	0.9498	0.2732	8439	3460	4527	6962
M301_0503	putative lipoprotein	1.09	0.0744	0.06532	46	64	131	104
M301_0504	integral membrane sensor signal transduction histidine kinase	0.94	0.1338	0.07986	25	45	73	62
M301_0505	two component transcriptional regulator, winged helix family	0.99	0.1124	0.07465	61	48	122	95
M301_0506	major facilitator superfamily MFS_1	1.41	0.08551	0.06833	121	68	259	243
M301_0507	6,7-dimethyl-8-ribityllumazine synthase	1.05	0.03858	0.05673	414	418	830	885
M301_0508	NusB antitermination factor	1.26	0.177	0.09018	80	241	349	423
M301_0509	protein serine/threonine phosphatase	0.18	0.07238	0.06471	236	228	261	263
M301_0510	FHA domain containing protein	1.32	0.09299	0.07014	230	118	411	460
M301_0511	metal dependent phosphohydrolase	1.36	0.03393	0.05636	238	156	480	535
M301_0512	UDP-2,3-diacylglucosamine hydrolase	0.93	0.194	0.0942	116	64	174	170
M301_0513	peptidyl-prolyl cis-trans isomerase cyclophilin type	1.75	0.01323	0.05518	120	177	472	531
M301_0514	peptidyl-prolyl cis-trans isomerase cyclophilin type	1.29	0.002714	0.0533	99	101	244	248
M301_0515	ErfK/YbiS/YcfS/YnhG family protein	1.28	0.01114	0.05508	110	98	244	264
M301_0516	TPR repeat-containing protein	0.57	0.1459	0.08281	404	301	546	502
M301_0517	cysteinyl-tRNA synthetase	0.74	0.03661	0.05659	90	109	158	176
M301_0518	TPR repeat-containing protein	0.64	0.03053	0.0562	35	32	55	50
M301_0519	response regulator receiver modulated diguanylate cyclase	0.98	0.07998	0.0669	107	101	220	191
M301_0520	arginine biosynthesis bifunctional protein ArgJ	1.35	0.09324	0.07021	327	167	535	722
M301_0521	protein of unknown function DUF815	2.30	0.001283	0.05187	38	46	204	212
M301_0522	thiamine monophosphate synthase	0.95	0.1727	0.08916	59	60	132	100
M301_0523	protein of unknown function DUF461	0.43	0.5824	0.1877	282	105	274	249
M301_0524	protein of unknown function DUF329	0.66	0.5392	0.1768	318	63	248	354
M301_0525	protein of unknown function DUF1342	-0.17	0.7266	0.2234	290	177	198	217
M301_0526	dephospho-CoA kinase	0.57	0.1053	0.07312	41	32	56	52
M301_0527	Prepilin peptidase	2.52	0.02605	0.05598	9	15	77	66
M301_0528	conserved hypothetical protein	-0.62	0.2546	0.108	2622	3685	2260	1833
M301_0529	Trans-hexaprenyltranstransferase	1.05	0.1058	0.07323	228	322	646	492
M301_0530	ribosomal protein L21	0.83	0.0326	0.05628	740	862	1400	1454
M301_0531	ribosomal protein L27	1.17	0.01348	0.05519	584	540	1219	1304
M301_0532	GTP-binding protein Obg/CgtA	0.89	0.0986	0.07156	233	240	406	471
M301_0533	glutamate 5-kinase	0.88	0.016	0.05527	138	126	235	253
M301_0534	phosphoribosylaminoimidazole carboxylase, catalytic subunit	1.42	0.06405	0.06228	85	53	181	191
M301_0535	phosphoribosylaminoimidazole carboxylase, ATPase subunit	1.18	0.2289	0.1024	167	57	262	249
M301_0536	ribosomal protein S20	-0.35	0.6702	0.2096	3553	1599	1777	2262
M301_0537	integral membrane protein MviN	1.94	0.02502	0.05592	38	30	131	132
M301_0538	riboflavin biosynthesis protein RibF	1.46	0.06849	0.06358	94	44	174	208
M301_0539	isoleucyl-tRNA synthetase	0.72	0.04319	0.05703	141	116	199	225
M301_0540	lipoprotein signal peptidase	0.04	0.847	0.2511	70	83	87	71
M301_0541	Domain of unknown function DUF1905	1.50	0.1135	0.07486	54	64	190	145
M301_0542	response regulator receiver modulated diguanylate cyclase/phosphodiesterase with PAS/PAC sensor(s)	0.46	0.01583	0.05527	63	62	85	87
M301_0543	response regulator receiver protein	-0.11	0.825	0.2462	92	55	57	78
M301_0544	multi-sensor signal transduction histidine kinase	1.12	0.1509	0.08394	26	13	44	41
M301_0545	heat shock protein DnaJ domain protein	0.23	0.2881	0.1162	107	127	136	139
M301_0546	conserved hypothetical protein	-0.31	0.4104	0.1456	372	274	279	243
M301_0547	protein of unknown function DUF808	0.58	0.4335	0.1514	133	56	134	150
M301_0548	two component transcriptional regulator, Fis family	1.11	0.02916	0.05614	83	109	221	193
M301_0549	integral membrane sensor signal transduction histidine kinase	1.14	0.05679	0.0601	52	36	102	94
M301_0550	TonB-dependent receptor	0.61	0.1025	0.0725	21	28	40	35
M301_0551	metal dependent phosphohydrolase	-3.30	0.1454	0.08268	396	608	57	44
M301_0552	diguanylate cyclase/phosphodiesterase with PAS/PAC and GAF sensor(s)	-2.88	0.2418	0.1053	243	499	51	49
M301_0553	Redoxin domain protein	0.63	0.1963	0.09475	101	67	124	136
M301_0554	hypothetical protein	2.57	0.02691	0.05603	47	12	159	194
M301_0555	putative lipoprotein	1.88	0.004331	0.05413	140	111	473	452
M301_0556	putative signal peptide protein	1.47	0.1126	0.07469	56	27	118	113
M301_0557	conserved hypothetical protein	1.13	0.02575	0.05596	64	50	122	129
M301_0558	cytochrome oxidase maturation protein, cbb3-type	-0.84	0.2199	0.1003	411	279	161	225
M301_0559	heavy metal translocating P-type ATPase	0.64	0.278	0.1135	156	89	199	185
M301_0560	ATP-dependent chaperone ClpB	-0.03	0.8236	0.2458	1195	1067	1152	1071
M301_0561	Lytic transglycosylase catalytic	0.60	0.3917	0.141	814	379	875	927
M301_0562	conserved hypothetical protein	0.87	0.1805	0.09101	458	269	646	685
M301_0563	response regulator receiver protein	1.64	0.2573	0.1086	0	58	118	65
M301_0564	conserved hypothetical protein	0.50	0.2552	0.1082	76	50	100	79
M301_0565	protein of unknown function UPF0047	1.30	0.08137	0.06727	120	79	243	250
M301_0566	hypothetical protein	0.68	0.4903	0.1648	139	37	142	140
M301_0567	Peptidoglycan-binding lysin domain	2.22	0.01442	0.05522	85	53	345	302
M301_0568	conserved hypothetical protein	1.74	0.09814	0.07145	1105	415	2431	2646
M301_0569	Peptidase M23	0.62	0.357	0.1331	53	26	61	60
M301_0570	phosphoglycerate mutase, 2,3-bisphosphoglycerate-independent	1.50	0.008291	0.05487	206	215	584	608
M301_0571	Rhodanese domain protein	1.47	0.04286	0.05701	205	298	713	679
M301_0572	glutaredoxin 3	2.17	0.005631	0.05448	229	156	835	905
M301_0573	protein-export protein SecB	1.55	0.03488	0.05645	388	503	1294	1319
M301_0574	protein of unknown function DUF1058	2.27	0.03152	0.05624	71	85	357	401
M301_0575	Glycerol-3-phosphate dehydrogenase (NAD(P)(+))	1.61	0.03306	0.0563	102	182	400	466
M301_0576	membrane-bound metal-dependent hydrolase	2.73	0.000818	0.0504	16	12	95	98
M301_0577	RNA methyltransferase, TrmH family, group 2	0.94	0.4242	0.149	18	115	130	126
M301_0578	phosphoribosyltransferase	1.22	0.1597	0.08586	25	9	37	44
M301_0579	biotin synthase	1.18	0.02127	0.05565	509	410	982	1108
M301_0580	8-amino-7-oxononanoate synthase	1.11	0.01144	0.0551	219	255	522	500
M301_0581	bioH protein	1.00	0.06434	0.06237	146	166	290	338
M301_0582	biotin biosynthesis protein BioC	1.74	0.03264	0.05629	65	73	245	219
M301_0583	dethiobiotin synthase	2.23	0.03753	0.05666	51	30	191	194
M301_0584	peptidase M48 Ste24p	0.67	0.08385	0.06791	134	102	203	174
M301_0585	nicotinate (nicotinamide) nucleotide adenylyltransferase	1.25	0.03803	0.0567	77	51	142	163
M301_0586	gamma-glutamyl phosphate reductase	0.62	0.02462	0.0559	301	297	452	469
M301_0587	conserved hypothetical protein	-1.52	0.3408	0.1294	413	182	113	94
M301_0588	DNA polymerase III, delta subunit	0.64	0.2718	0.112	412	242	497	523
M301_0589	Rare lipoprotein B	1.20	0.02102	0.05563	136	121	297	294
M301_0590	leucyl-tRNA synthetase	1.61	0.08874	0.0691	168	157	448	545
M301_0591	adenylate kinase	1.34	0.05689	0.06013	76	70	198	174
M301_0592	dimethyladenosine transferase	1.40	0.1132	0.07481	21	8	43	36
M301_0593	4-hydroxythreonine-4-phosphate dehydrogenase	-0.10	0.5756	0.186	50	60	53	50
M301_0594	SurA domain	0.89	0.2682	0.1111	69	29	88	95
M301_0595	Organic solvent tolerance protein	0.65	0.086	0.06845	110	90	154	160
M301_0596	aminoglycoside phosphotransferase	0.99	0.02686	0.05603	101	107	199	215
M301_0597	Nucleotidyl transferase	-0.36	0.04893	0.05806	587	614	471	463
M301_0598	peptidase M24	-0.01	0.9787	0.2792	320	208	249	275
M301_0599	Ubiquinone biosynthesis hydroxylase, UbiH/UbiF/VisC/COQ6 family	-0.17	0.516	0.1711	311	246	245	251
M301_0600	Ubiquinone biosynthesis hydroxylase, UbiH/UbiF/VisC/COQ6 family	0.52	0.2911	0.117	245	150	248	319
M301_0601	Disulphide bond isomerase, DsbC/G-like	-0.48	0.1105	0.07425	429	368	267	306
M301_0602	Type II secretion system F domain	0.79	0.1981	0.09516	257	154	343	366
M301_0603	type IV-A pilus assembly ATPase PilB	0.74	0.1586	0.08561	290	187	421	377
M301_0604	cold-shock DNA-binding domain protein	0.42	0.2727	0.1122	6351	4676	6464	8305
M301_0605	Isocitrate dehydrogenase (NADP(+))	0.52	0.02129	0.05565	262	240	372	349
M301_0606	pseudouridine synthase	0.79	0.006667	0.05467	92	85	157	149
M301_0607	glutamine amidotransferase class-I	0.25	0.06035	0.06112	163	175	197	206
M301_0608	chorismate synthase	1.16	0.04121	0.05691	162	122	310	326
M301_0609	conserved hypothetical protein	0.93	0.07043	0.06411	607	425	891	1081
M301_0610	major facilitator superfamily MFS_1	2.09	0.09123	0.06967	21	5	59	55
M301_0611	conserved hypothetical protein	1.42	0.06514	0.06261	25	50	113	90
M301_0612	conserved hypothetical protein	-4.04	0.1569	0.08525	17613	28514	1311	1502
M301_0613	two component transcriptional regulator, winged helix family	0.64	0.05313	0.05906	87	78	129	129
M301_0614	integral membrane sensor signal transduction histidine kinase	0.80	0.0673	0.06324	42	43	77	70
M301_0615	protein of unknown function DUF198	0.67	0.0146	0.05523	1337	1345	2115	2159
M301_0616	deoxyxylulose-5-phosphate synthase	1.69	0.1053	0.07313	382	99	654	897
M301_0617	Polyprenyl synthetase	2.27	0.08103	0.06718	46	14	148	144
M301_0618	exodeoxyribonuclease VII, small subunit	2.41	0.1422	0.08193	0	75	204	197
M301_0619	Carboxylesterase	1.10	0.007468	0.05478	63	69	137	147
M301_0620	beta-lactamase domain protein	1.66	0.0712	0.06434	32	34	97	113
M301_0621	cyclic nucleotide-binding protein	0.45	0.2634	0.1098	172	118	217	180
M301_0622	conserved hypothetical protein	-0.13	0.7147	0.2205	513	356	413	380
M301_0623	FimB	-0.59	0.2046	0.09663	845	1060	624	644
M301_0624	Pilus biogenesis protein tapA precursor, putative	-0.38	0.4703	0.1602	19509	30406	21733	16583
M301_0625	Polyketide cyclase/dehydrase	-1.33	0.1066	0.07341	3543	4381	1527	1627
M301_0626	40-residue YVTN family beta-propeller repeat protein	1.39	0.03095	0.05622	57	52	151	137
M301_0627	NUDIX hydrolase	1.77	0.02441	0.05588	313	359	1203	1087
M301_0628	phosphatidylserine decarboxylase	1.34	0.1064	0.07338	59	31	118	111
M301_0629	ketol-acid reductoisomerase	0.99	0.02425	0.05587	649	515	1101	1212
M301_0630	acetolactate synthase, small subunit	1.47	0.03433	0.0564	83	106	260	265
M301_0631	acetolactate synthase, large subunit, biosynthetic type	1.41	0.03805	0.0567	352	368	914	997
M301_0632	type II secretion system protein E	1.27	0.0229	0.05578	56	75	164	153
M301_0633	nicotinate-nucleotide pyrophosphorylase	1.00	0.08196	0.06743	38	60	106	91
M301_0634	Glutathione S-transferase domain	1.45	0.03072	0.05621	134	159	376	428
M301_0635	conserved hypothetical protein	-1.76	0.1125	0.07466	179	244	72	52
M301_0636	putative transmembrane protein	1.74	0.05092	0.05842	89	53	267	211
M301_0637	protein of unknown function DUF480	0.86	0.189	0.09304	74	39	95	112
M301_0638	tRNA(5-methylaminomethyl-2-thiouridylate)-methyl transferase	1.91	0.0246	0.05589	61	48	205	207
M301_0639	NUDIX hydrolase	2.12	0.002385	0.05312	38	45	178	183
M301_0640	maf protein	1.21	0.01996	0.05553	84	67	186	165
M301_0641	ribonuclease, Rne/Rng family	-0.27	0.6137	0.1955	314	189	213	204
M301_0642	conserved hypothetical protein	0.72	0.009671	0.05499	245	268	412	434
M301_0643	protein of unknown function YGGT	0.07	0.8917	0.2609	86	159	117	141
M301_0644	pyrroline-5-carboxylate reductase	0.47	0.09278	0.07009	493	407	652	595
M301_0645	alanine racemase domain protein	0.99	0.01659	0.05529	363	436	759	831
M301_0646	twitching motility protein	1.74	0.01878	0.05541	121	122	399	416
M301_0647	twitching motility protein	1.05	0.09813	0.07145	178	112	313	287
M301_0648	OmpA/MotB domain protein	1.33	0.09649	0.07104	64	76	198	157
M301_0649	hypothetical protein	0.46	0.574	0.1856	306	109	282	290
M301_0650	dihydroorotase, multifunctional complex type	1.06	0.1398	0.08135	106	183	311	293
M301_0651	aspartate carbamoyltransferase	1.43	0.1309	0.07914	77	184	368	340
M301_0652	Uracil phosphoribosyltransferase	1.62	0.01928	0.05546	45	60	173	152
M301_0653	Holliday junction resolvase YqgF	0.87	0.1728	0.08917	239	149	355	357
M301_0654	protein of unknown function DUF179	0.35	0.4879	0.1643	131	197	249	168
M301_0655	3,4-dihydroxy-2-butanone 4-phosphate synthase	1.78	0.0105	0.05504	90	77	299	276
M301_0656	riboflavin synthase, alpha subunit	0.69	0.2745	0.1127	237	133	296	300
M301_0657	diguanylate cyclase/phosphodiesterase	-0.71	0.22	0.1003	370	493	270	256
M301_0658	lipoprotein releasing system, transmembrane protein, LolC/E family	0.49	0.3805	0.1384	84	46	98	86
M301_0659	lipoprotein releasing system, ATP-binding protein	0.88	0.08442	0.06805	182	270	378	452
M301_0660	DNA internalization-related competence protein ComEC/Rec2	1.16	0.2433	0.1056	34	11	49	53
M301_0661	MotA/TolQ/ExbB proton channel	1.47	0.01169	0.05511	195	188	544	522
M301_0662	Biopolymer transport protein ExbD/TolR	1.36	0.05294	0.05901	258	205	650	541
M301_0663	lipid A ABC exporter, fused ATPase and inner membrane subunits MsbA	0.64	0.07886	0.0666	57	68	106	90
M301_0664	tetraacyldisaccharide 4'-kinase	1.47	0.01569	0.05526	33	46	104	115
M301_0665	protein of unknown function DUF343	2.52	0.1389	0.08113	46	36	193	283
M301_0666	3-deoxy-D-manno-octulosonatecytidylyltransferase	1.44	0.1599	0.08591	44	113	215	213
M301_0667	putative transcriptional regulator, Crp/Fnr family	1.42	0.04367	0.05705	37	60	136	125
M301_0668	Leucyl aminopeptidase	1.02	0.1072	0.07354	45	68	118	113
M301_0669	2-oxo-acid dehydrogenase E1 subunit, homodimeric type	1.66	0.01144	0.0551	211	167	568	628
M301_0670	Dihydrolipoyllysine-residue acetyltransferase	1.03	0.03997	0.05683	339	258	587	630
M301_0671	short-chain dehydrogenase/reductase SDR	2.19	0.1249	0.0776	101	98	523	383
M301_0672	transcriptional regulator, ArsR family	1.89	0.2663	0.1106	107	170	691	343
M301_0673	conserved hypothetical protein	0.05	0.9102	0.2649	268	398	409	280
M301_0674	penicillin-binding protein 1C	1.95	0.1917	0.09368	28	25	130	81
M301_0675	alpha-2-macroglobulin domain protein	0.38	0.2426	0.1055	76	58	90	84
M301_0676	dihydrolipoamide dehydrogenase	1.66	0.01258	0.05515	301	239	841	871
M301_0677	FAD linked oxidase domain protein	1.86	0.04405	0.05708	228	249	815	918
M301_0678	Protein of unknown function DUF2069, membrane	2.41	0.05541	0.05972	23	37	182	146
M301_0679	pyridoxamine 5'-phosphate oxidase-related FMN-binding	0.32	0.6065	0.1937	58	27	53	53
M301_0680	flavoprotein WrbA	1.66	0.06627	0.06294	28	45	116	116
M301_0681	protein of unknown function DUF490	0.69	0.06987	0.06396	15	12	23	22
M301_0682	surface antigen (D15)	0.75	0.2596	0.1091	38	19	52	44
M301_0683	adenylosuccinate lyase	0.55	0.1819	0.09134	197	269	352	332
M301_0684	response regulator receiver modulated metal dependent phosphohydrolase	-4.40	0.1488	0.08346	399	634	23	25
M301_0685	multi-sensor hybrid histidine kinase	-5.16	0.1371	0.08068	503	774	18	17
M301_0686	2-methylcitrate dehydratase	-0.52	0.2045	0.09658	330	326	195	262
M301_0687	2-methylcitrate synthase/citrate synthase II	-1.58	0.07878	0.06657	1310	999	305	466
M301_0688	methylisocitrate lyase	-1.46	0.1977	0.09505	1010	627	234	360
M301_0689	HpcH/HpaI aldolase	-1.53	0.2262	0.1018	2493	1461	558	809
M301_0690	MaoC domain protein dehydratase	-1.62	0.2306	0.1028	2174	1248	456	655
M301_0691	Citrate (pro-3S)-lyase	-0.94	0.2966	0.1184	1382	815	487	654
M301_0692	transcriptional regulator, GntR family	-2.22	0.09449	0.07053	3591	2803	637	739
M301_0693	Malate dehydrogenase (oxaloacetate-decarboxylating)	-1.44	0.306	0.1208	2066	1000	425	701
M301_0694	succinate dehydrogenase, cytochrome b556 subunit	-2.13	0.07177	0.06452	1232	961	201	300
M301_0695	succinate dehydrogenase, hydrophobic membrane anchor protein	-1.85	0.05392	0.0593	441	447	95	152
M301_0696	succinate dehydrogenase, flavoprotein subunit	-1.70	0.1435	0.08225	1334	906	274	417
M301_0697	succinate dehydrogenase and fumarate reductase iron-sulfur protein	-2.05	0.1247	0.07756	1657	1142	255	423
M301_0698	protein of unknown function DUF339	-2.09	0.06098	0.06132	698	530	96	192
M301_0699	HpcH/HpaI aldolase	-1.68	0.05822	0.06049	1508	1185	326	517
M301_0700	AMP-dependent synthetase and ligase	-1.97	0.1038	0.0728	1551	1111	252	425
M301_0701	hydro-lyase, Fe-S type, tartrate/fumarate subfamily, alpha subunit	-2.66	0.1091	0.07395	2357	1694	248	394
M301_0702	hypothetical protein	-1.62	0.08668	0.06861	474	358	109	161
M301_0703	aconitate hydratase 2	-0.87	0.05489	0.05958	811	747	370	485
M301_0704	conserved hypothetical protein	0.16	0.8268	0.2466	39	15	32	29
M301_0705	conserved hypothetical protein	0.63	0.07161	0.06447	23	18	30	33
M301_0706	conserved hypothetical protein	6.76	0.02675	0.05602	0	0	56	51
M301_0707	protein of unknown function DUF519	3.13	0.02656	0.05601	10	15	121	106
M301_0708	cation diffusion facilitator family transporter	0.92	0.02252	0.05575	47	56	96	101
M301_0709	4-oxalocrotonate tautomerase	0.63	0.4512	0.1557	509	183	509	559
M301_0710	RIO-like kinase	1.21	0.009306	0.05496	164	184	389	418
M301_0711	excinuclease ABC, C subunit	1.05	0.04155	0.05693	65	52	119	124
M301_0712	CDP-diacylglycerol/glycerol-3-phosphate3-phospha tidyltransferase	0.86	0.3836	0.139	28	101	113	121
M301_0713	type I secretion system ATPase	0.42	0.1122	0.0746	121	139	171	176
M301_0714	type I secretion membrane fusion protein, HlyD family	-0.17	0.3511	0.1318	185	161	156	152
M301_0715	transcriptional regulator, LuxR family	0.37	0.03539	0.05649	158	167	216	203
M301_0716	diguanylate cyclase/phosphodiesterase with extracellular sensor	-0.15	0.4993	0.1669	73	89	72	74
M301_0717	transglutaminase family protein cysteine peptidase BTLCP	-2.09	0.091	0.06962	79	104	25	17
M301_0718	outer membrane adhesin like proteiin	-1.51	0.03979	0.05682	898	1051	380	304
M301_0719	type 1 secretion target domain-containing protein	0.63	0.01587	0.05527	52	49	79	77
M301_0720	UDP-glucose 4-epimerase	2.84	0.04416	0.0571	8	0	32	26
M301_0721	glycosyl transferase group 1	0.57	0.1095	0.07404	12	9	17	15
M301_0722	protein of unknown function DUF1555	0.83	0.5805	0.1872	0	14	9	17
M301_0723	Nucleotidyl transferase	0.72	0.6326	0.2003	0	11	11	8
M301_0724	general secretion pathway protein G	5.99	0.08499	0.0682	0	0	36	27
M301_0725	Type II secretion system F domain	0.98	0.505	0.1684	0	11	10	12
M301_0726	type II secretion system protein E	0.14	0.7637	0.2321	19	11	16	17
M301_0727	hypothetical protein	1.13	0.4412	0.1532	0	8	9	8
M301_0728	conserved hypothetical protein	5.12	0.002179	0.05298	0	0	16	17
M301_0729	putative transmembrane protein	5.11	0.00192	0.05276	0	0	17	16
M301_0730	hypothetical protein	0.91	0.5362	0.1761	13	0	15	9
M301_0731	type II and III secretion system protein	3.21	0.04302	0.05702	0	3	14	16
M301_0732	general secretion pathway transmembrane protein	0.07	0.9439	0.272	49	13	34	30
M301_0733	type II secretion system protein G	5.02	0.1089	0.0739	0	0	13	19
M301_0734	conserved hypothetical protein	1.72	0.2603	0.1092	15	0	26	25
M301_0735	Lytic transglycosylase catalytic	1.02	0.4868	0.164	0	11	12	10
M301_0736	transcriptional regulator, LuxR family	5.58	0.1365	0.08053	0	0	29	18
M301_0737	protein of unknown function DUF1555	5.53	0.08801	0.06893	0	0	26	19
M301_0738	conserved hypothetical protein	1.60	0.1833	0.09167	22	4	43	38
M301_0739	Polypeptide-transport-associated domain protein ShlB-type	1.36	0.3555	0.1328	5	0	6	6
M301_0740	filamentous haemagglutinin family outer membrane protein	1.21	0.07253	0.06475	13	12	32	28
M301_0741	MotA/TolQ/ExbB proton channel	1.86	0.1971	0.09493	4	0	8	9
M301_0742	Biopolymer transport protein ExbD/TolR	3.05	0.2342	0.1036	0	0	2	5
M301_0743	Biopolymer transport protein ExbD/TolR	3.57	0.2081	0.09742	0	0	3	7
M301_0744	TonB-dependent receptor, putative	3.84	0.1463	0.08289	0	0	8	5
M301_0745	conserved hypothetical protein	0.57	0.7122	0.2199	0	20	17	13
M301_0746	conserved hypothetical protein	4.49	0.02103	0.05563	0	0	12	10
M301_0747	CAAX prenyl protease-related protein	4.04	0.07637	0.0659	0	0	6	9
M301_0748	hypothetical protein	0.80	0.5941	0.1906	0	16	11	17
M301_0749	protein of unknown function DUF1555	1.05	0.229	0.1024	23	9	32	35
M301_0750	peptidyl-prolyl cis-trans isomerase, EpsD family	3.78	0.01758	0.05531	0	0	6	7
M301_0751	polysaccharide export protein	0.94	0.5229	0.1728	0	6	6	5
M301_0752	chain length determinant protein EpsF	1.27	0.1056	0.07319	5	4	14	11
M301_0753	capsular exopolysaccharide family	1.22	0.4057	0.1444	19	0	24	20
M301_0754	exosortase 2	5.19	0.05739	0.06027	0	0	16	20
M301_0755	EpsI family protein	5.00	0.03785	0.05668	0	0	14	17
M301_0756	polysaccharide pyruvyl transferase	0.45	0.3268	0.126	9	15	18	15
M301_0757	glycosyl transferase group 1	1.22	0.1431	0.08214	14	5	26	20
M301_0758	conserved hypothetical protein	0.73	0.4599	0.1578	17	4	18	16
M301_0759	conserved hypothetical protein	0.76	0.1819	0.09135	17	22	38	28
M301_0760	glycosyl transferase group 1	-0.03	0.6756	0.211	35	33	34	32
M301_0761	glycosyl transferase family 2	-1.00	0.03121	0.05623	45	43	22	22
M301_0762	conserved hypothetical protein	0.74	0.1731	0.08926	18	28	41	37
M301_0763	glycosyl transferase group 1	0.70	0.1808	0.09109	13	20	31	24
M301_0764	glycosyl transferase group 1	0.07	0.809	0.2425	30	24	32	25
M301_0765	protein of unknown function DUF1555	2.12	0.025	0.05592	24	19	102	90
M301_0766	Alkaline phosphatase	-0.66	0.5159	0.1711	114	50	52	50
M301_0767	hypothetical protein	4.56	0.08433	0.06803	0	0	13	9
M301_0768	transcriptional regulator, Crp/Fnr family	1.58	0.03597	0.05654	34	46	122	119
M301_0769	conserved hypothetical protein	-7.36	0.1521	0.0842	39543	24133	189	198
M301_0770	transcriptional regulator, BadM/Rrf2 family	-4.42	0.1591	0.08573	6250	3795	288	179
M301_0771	Oxidoreductase FAD-binding domain protein	-0.94	0.1022	0.07241	69	60	41	25
M301_0772	protein of unknown function DUF1501	-3.64	0.1086	0.07384	2750	1992	210	168
M301_0773	Protein of unknown function DUF1800	-3.30	0.1127	0.07471	1359	982	123	113
M301_0774	putative membrane-associated protein	-4.02	0.003408	0.05371	1579	1626	108	89
M301_0775	hypothetical protein	-4.34	0.1541	0.08464	2424	1502	103	90
M301_0776	RNA polymerase, sigma-24 subunit, ECF subfamily	-5.09	0.003222	0.0536	6180	6364	221	148
M301_0777	Heat shock protein Hsp90-like	1.70	0.00469	0.05424	409	392	1296	1299
M301_0778	Alcohol dehydrogenase zinc-binding domain protein	2.40	0.03696	0.05661	33	73	315	252
M301_0779	conserved hypothetical protein	4.09	0.06371	0.06218	0	31	306	229
M301_0780	short-chain dehydrogenase/reductase SDR	2.37	0.1149	0.07515	81	48	393	276
M301_0781	transcriptional regulator, TetR family	3.75	0.06583	0.06281	28	33	453	372
M301_0782	hypothetical protein	-1.99	0.3194	0.1242	40244	16443	5195	9036
M301_0783	ribosomal protein S4	-4.53	0.09277	0.07009	1644	1239	65	60
M301_0784	conserved hypothetical protein	-4.02	0.02522	0.05593	211	195	13	11
M301_0785	glycogen/starch/alpha-glucan phosphorylase	0.06	0.5606	0.1822	273	245	276	265
M301_0786	conserved hypothetical protein	0.47	0.3769	0.1376	187	108	201	210
M301_0787	conserved hypothetical protein	0.19	0.7743	0.2346	71	32	55	61
M301_0788	outer membrane autotransporter barrel domain protein	-1.44	0.02317	0.0558	826	865	311	310
M301_0789	phosphoribosylformylglycinamidine synthase	0.08	0.8722	0.2566	557	316	431	490
M301_0790	Ankyrin	-0.11	0.7321	0.2247	2996	2280	2075	2801
M301_0791	cytochrome c class I	0.14	0.6286	0.1992	580	598	557	743
M301_0792	Flavocytochrome c sulphide dehydrogenase flavin-binding	1.10	0.1078	0.07367	198	125	296	397
M301_0793	nitroreductase	1.33	0.05881	0.06064	77	51	157	166
M301_0794	conserved hypothetical protein	1.44	0.04444	0.05714	597	533	1634	1437
M301_0795	SMP-30/Gluconolaconase/LRE domain protein	0.38	0.2321	0.1032	1002	756	1057	1236
M301_0796	protein of unknown function DUF455	1.50	0.03021	0.05619	228	139	556	485
M301_0797	phosphoserine phosphatase SerB	1.25	0.0196	0.05549	108	86	245	217
M301_0798	succinyl-CoA synthetase, beta subunit	0.69	0.3667	0.1353	254	103	262	315
M301_0799	succinyl-CoA synthetase, alpha subunit	0.32	0.259	0.1089	777	624	883	870
M301_0800	Ankyrin	0.13	0.7541	0.2299	390	626	613	502
M301_0801	NAD+ synthetase	0.86	0.02375	0.05584	230	191	400	364
M301_0802	nitrogen regulatory protein P-II	0.85	0.1072	0.07355	199	237	353	437
M301_0803	protein of unknown function DUF486	0.20	0.226	0.1017	198	176	216	214
M301_0804	diguanylate cyclase/phosphodiesterase with extracellular sensor	-0.09	0.2376	0.1044	81	78	77	72
M301_0805	conserved hypothetical protein	-0.20	0.3444	0.1302	189	226	190	170
M301_0806	globin	-1.18	0.1647	0.08716	470	649	265	228
M301_0807	conserved hypothetical protein	-2.38	0.1317	0.07935	315	446	77	68
M301_0808	ferrous iron transport protein B	-0.52	0.2378	0.1044	99	75	65	55
M301_0809	FeoA family protein	-0.57	0.3439	0.1301	73	87	71	37
M301_0810	PpiC-type peptidyl-prolyl cis-trans isomerase	-0.28	0.5681	0.1841	354	553	394	353
M301_0811	BolA family protein	-0.66	0.1783	0.09049	194	257	164	122
M301_0812	YCII-related	0.99	0.1461	0.08284	363	199	527	592
M301_0813	intracellular septation protein A	0.08	0.8347	0.2483	564	377	452	540
M301_0814	PHP domain protein	1.77	0.04192	0.05695	75	104	307	305
M301_0815	Sua5/YciO/YrdC/YwlC family protein	0.75	0.1824	0.09145	94	161	234	197
M301_0816	peptidase M50	0.77	0.2223	0.1009	66	115	149	160
M301_0817	tryptophanyl-tRNA synthetase	1.23	0.1783	0.09051	246	106	422	404
M301_0818	small multidrug resistance protein	0.80	0.3058	0.1207	76	181	208	239
M301_0819	chromosome segregation and condensation protein ScpA	0.58	0.2197	0.1003	86	59	110	107
M301_0820	chromosome segregation and condensation protein, ScpB	1.37	0.04324	0.05703	61	36	117	136
M301_0821	pseudouridine synthase	0.50	0.2169	0.09959	225	167	277	280
M301_0822	methyltransferase small	0.84	0.02975	0.05617	136	165	254	284
M301_0823	protein-(glutamine-N5) methyltransferase, ribosomal protein L3-specific	0.88	0.1923	0.09381	84	44	111	125
M301_0824	succinyl-diaminopimelate desuccinylase	1.66	0.03581	0.05652	36	69	181	155
M301_0825	arsenate reductase and related	1.28	0.1609	0.08617	49	19	78	87
M301_0826	diguanylate cyclase/phosphodiesterase	0.60	0.1193	0.0761	107	85	142	148
M301_0827	2,3,4,5-tetrahydropyridine-2,6-dicarboxylateN-su ccinyltransferase	0.83	0.003998	0.054	112	105	189	197
M301_0828	peptidase M48 Ste24p	-0.54	0.4124	0.1461	759	456	475	357
M301_0829	K potassium transporter	0.34	0.6265	0.1987	98	42	93	85
M301_0830	OmpA/MotB domain protein	1.12	0.02757	0.05606	114	87	210	227
M301_0831	transcriptional regulator, LysR family	1.57	0.1176	0.07566	39	15	86	79
M301_0832	acriflavin resistance protein	-0.03	0.9233	0.2676	167	117	127	151
M301_0833	efflux transporter, RND family, MFP subunit	-0.33	0.292	0.1172	274	217	177	213
M301_0834	RND efflux system, outer membrane lipoprotein, NodT family	-0.60	0.3653	0.135	236	150	121	132
M301_0835	hypothetical protein	-0.13	0.8784	0.258	78	31	44	56
M301_0836	4-oxalocrotonate tautomerase	0.30	0.6325	0.2002	46	73	53	93
M301_0837	putative signal peptide protein	0.62	0.07935	0.06673	44	35	63	58
M301_0838	transcriptional regulator, MarR family	0.84	0.0911	0.06964	117	173	242	279
M301_0839	transcriptional regulator, TetR family	1.69	0.03237	0.05627	142	124	454	404
M301_0840	ThiJ/PfpI domain protein	-0.09	0.9385	0.2708	61	252	158	136
M301_0841	protein of unknown function DUF1330	-0.09	0.8165	0.2442	86	114	111	77
M301_0842	protein of unknown function DUF6 transmembrane	0.90	0.1909	0.09349	29	46	83	57
M301_0843	putative exonuclease RdgC	1.59	0.07486	0.06545	56	44	168	135
M301_0844	transcriptional coactivator/pterin dehydratase	-1.07	0.2343	0.1037	10205	6752	3906	4166
M301_0845	Rieske [2Fe-2S] iron-sulphur domain	-1.21	0.4752	0.1614	1898	590	527	546
M301_0846	putative transmembrane protein	-3.35	0.01156	0.0551	2645	2789	286	245
M301_0847	Cytochrome-c oxidase	-2.59	0.1058	0.07324	1190	895	182	164
M301_0848	cytochrome c oxidase, subunit I	-2.08	0.03276	0.05629	937	841	223	197
M301_0849	cytochrome c oxidase, subunit II	-1.67	0.06832	0.06353	1375	1074	460	310
M301_0850	Protein of unknown function DUF2244, transmembrane	-0.76	0.3933	0.1414	3629	1989	1698	1614
M301_0851	protein of unknown function DUF1282	-1.97	3.3e-05	0.02601	5196	5225	1349	1318
M301_0852	transcriptional regulator, AraC family	-0.78	0.2474	0.1065	656	454	345	299
M301_0853	conserved hypothetical protein	-0.21	0.8212	0.2453	47	130	92	60
M301_0854	diguanylate cyclase/phosphodiesterase with PAS/PAC sensor(s)	-0.22	0.3933	0.1414	68	56	59	47
M301_0855	putative PAS/PAC sensor protein	-0.32	0.5794	0.187	437	260	268	291
M301_0856	methyl-accepting chemotaxis sensory transducer with Pas/Pac sensor	-2.02	0.07318	0.06495	67	84	21	16
M301_0857	MCP methyltransferase/methylesterase, CheR/CheB with PAS/PAC sensor	0.33	0.1523	0.08426	98	114	137	131
M301_0858	carboxyl-terminal protease	-0.22	0.1832	0.09164	528	479	458	406
M301_0859	transcriptional regulator, LysR family	1.83	0.07551	0.06564	83	44	224	227
M301_0860	Pirin domain protein	-0.86	0.03784	0.05668	60	57	35	29
M301_0861	Saccharopine dehydrogenase	-0.15	0.6656	0.2085	96	68	76	72
M301_0862	diguanylate cyclase with PAS/PAC sensor	1.12	0.2451	0.106	76	26	111	113
M301_0863	alkyl hydroperoxide reductase/ Thiol specific antioxidant/ Mal allergen	0.73	0.08449	0.06807	109	86	177	147
M301_0864	hypothetical protein	-2.21	0.09849	0.07154	6024	7854	1657	1350
M301_0865	conserved hypothetical protein	-2.30	0.102	0.07238	5286	6880	1291	1170
M301_0866	protein of unknown function UPF0118	-1.14	0.6344	0.2007	43	516	135	118
M301_0867	hypothetical protein	-0.91	0.6219	0.1976	25	143	55	35
M301_0868	conserved hypothetical protein	-3.12	0.3792	0.1381	405	1621	126	106
M301_0869	conserved hypothetical protein	-5.49	0.3082	0.1213	9173	28584	443	396
M301_0870	hypothetical protein	0.05	0.8768	0.2576	153	219	184	201
M301_0871	Cyclopropane-fatty-acyl-phospholipid synthase	1.69	0.1338	0.07986	77	69	200	272
M301_0872	methyl-accepting chemotaxis sensory transducer with Cache sensor	-2.37	0.3295	0.1266	207	562	83	65
M301_0873	cobyrinic acid ac-diamide synthase	1.47	0.007831	0.05482	53	42	138	128
M301_0874	conserved hypothetical protein	6.08	0.01554	0.05526	0	0	32	35
M301_0875	ABC transporter related	1.14	0.001996	0.05283	48	45	105	102
M301_0876	transcriptional regulator, MarR family	2.18	0.03136	0.05624	340	489	1875	1886
M301_0877	Catalase related subgroup	1.61	0.07275	0.06482	800	510	2259	1732
M301_0878	UvrD/REP helicase	1.78	0.008146	0.05486	29	39	123	112
M301_0879	conserved hypothetical protein	1.15	0.2099	0.09785	62	24	93	99
M301_0880	K potassium transporter	0.82	0.474	0.1611	4	28	35	23
M301_0881	two component transcriptional regulator, winged helix family	0.37	0.4412	0.1532	49	29	54	47
M301_0882	integral membrane sensor signal transduction histidine kinase	0.84	0.1581	0.0855	33	22	58	42
M301_0883	ribosome biogenesis GTP-binding protein YlqF	1.80	0.008955	0.05493	17	21	71	65
M301_0884	conserved hypothetical protein	1.40	0.09005	0.0694	72	32	127	149
M301_0885	dihydroxyacetone kinase, DhaK subunit	1.25	0.1258	0.07784	84	40	156	139
M301_0886	dihydroxyacetone kinase, L subunit	1.07	0.005231	0.05439	40	42	86	87
M301_0887	integral membrane sensor signal transduction histidine kinase	1.11	0.03764	0.05667	74	54	145	132
M301_0888	two component transcriptional regulator, LuxR family	1.02	0.1849	0.09205	397	210	612	620
M301_0889	conserved hypothetical protein	0.43	0.1901	0.09329	157	177	203	247
M301_0890	protein of unknown function DUF6 transmembrane	6.39	0.05925	0.06075	0	0	46	37
M301_0891	Rieske [2Fe-2S] iron-sulphur domain	1.77	0.1006	0.07206	121	54	297	297
M301_0892	acetylornithine and succinylornithine aminotransferase	1.02	0.003549	0.05379	239	230	469	484
M301_0893	ornithine carbamoyltransferase	0.98	0.05461	0.0595	294	379	681	649
M301_0894	conserved hypothetical protein	0.39	0.4249	0.1492	274	173	245	340
M301_0895	argininosuccinate synthase	1.13	0.03094	0.05622	256	324	652	620
M301_0896	formaldehyde-activating enzyme	-3.58	0.1256	0.0778	4455	6455	439	472
M301_0897	MCP methyltransferase, CheR-type	-4.40	0.2343	0.1036	380	821	31	25
M301_0898	CheD, stimulates methylation of MCP proteins	-3.96	0.1075	0.0736	639	882	46	50
M301_0899	response regulator receiver modulated CheB methylesterase	-3.64	0.272	0.112	411	1003	56	56
M301_0900	response regulator receiver protein	-4.02	0.2321	0.1031	955	2020	84	99
M301_0901	chemotaxis phosphatase, CheZ	-4.11	0.07137	0.06439	1151	1425	78	71
M301_0902	diguanylate cyclase/phosphodiesterase with PAS/PAC sensor(s)	-2.39	0.07876	0.06657	225	281	52	43
M301_0903	protein of unknown function DUF779	0.90	0.1196	0.07617	358	533	857	806
M301_0904	Aldehyde dehydrogenase (NAD(+))	0.02	0.9533	0.2739	2566	1916	2097	2435
M301_0905	isochorismatase hydrolase	-0.42	0.08187	0.0674	828	902	661	636
M301_0906	adenylate/guanylate cyclase	1.60	0.03871	0.05674	81	53	198	209
M301_0907	conserved hypothetical protein	0.27	0.3149	0.123	88	80	111	91
M301_0908	Rhodanese domain protein	-0.03	0.9435	0.2719	271	157	214	204
M301_0909	formylmethanofuran dehydrogenase subunit C	-0.25	0.3744	0.137	221	275	213	203
M301_0910	formylmethanofuran/tetrahydromethanopterinN-form yltransferase	-0.65	0.3267	0.126	354	539	293	273
M301_0911	pyridoxamine 5'-phosphate oxidase-related FMN-binding	0.21	0.2829	0.1148	397	335	442	404
M301_0912	formylmethanofuran dehydrogenase subunit A	-0.33	0.002716	0.0533	292	288	229	233
M301_0913	formylmethanofuran dehydrogenase	-0.15	0.45	0.1554	311	367	304	309
M301_0914	Nucleoside-diphosphate kinase	1.84	0.142	0.08188	311	296	907	1263
M301_0915	radical SAM enzyme, Cfr family	1.06	0.02107	0.05563	233	191	417	466
M301_0916	type IV pilus biogenesis/stability protein PilW	1.50	0.1173	0.07562	88	185	382	393
M301_0917	conserved hypothetical protein	1.46	0.02721	0.05604	177	122	379	444
M301_0918	1-hydroxy-2-methyl-2-(E)-butenyl 4-diphosphate synthase	1.01	0.05029	0.05831	289	204	464	525
M301_0919	histidyl-tRNA synthetase	0.81	0.1348	0.0801	316	199	420	483
M301_0920	ABC transporter related	0.67	0.2788	0.1138	350	190	407	452
M301_0921	ABC transporter related	1.26	0.04033	0.05685	189	208	449	503
M301_0922	Protein of unknown function DUF2133	1.22	0.0482	0.05792	271	236	551	635
M301_0923	outer membrane assembly lipoprotein YfgL	0.57	0.1838	0.09178	277	203	348	364
M301_0924	ribosome-associated GTPase EngA	0.92	0.09113	0.06965	157	156	277	318
M301_0925	Ferritin Dps family protein	1.33	0.04468	0.0572	293	247	730	628
M301_0926	conserved hypothetical protein	0.03	0.9515	0.2736	356	605	502	477
M301_0927	outer membrane assembly lipoprotein YfiO	1.28	0.03174	0.05625	146	99	319	276
M301_0928	pseudouridine synthase, RluA family	-0.18	0.4591	0.1576	434	350	338	352
M301_0929	protein of unknown function DUF152	-0.10	0.8477	0.2512	1321	764	962	987
M301_0930	Extradiol ring-cleavage dioxygenase class III protein subunit B	1.17	0.1484	0.08338	215	111	377	356
M301_0931	zinc/iron permease	1.76	0.01682	0.05529	37	44	145	131
M301_0932	conserved hypothetical protein	2.27	0.1389	0.08112	37	0	95	83
M301_0933	MiaB-like tRNA modifying enzyme YliG	1.64	0.047	0.05768	107	100	343	305
M301_0934	transcriptional regulator, HxlR family	1.24	0.1446	0.0825	103	115	295	222
M301_0935	flavodoxin/nitric oxide synthase	0.73	0.001769	0.0526	354	342	584	570
M301_0936	conserved hypothetical protein	0.32	0.3632	0.1345	265	191	285	286
M301_0937	transcriptional regulator, TetR family	1.07	0.1032	0.07266	286	173	549	417
M301_0938	efflux transporter, RND family, MFP subunit	1.34	0.09041	0.06949	292	264	774	637
M301_0939	transporter, hydrophobe/amphiphile efflux-1 (HAE1) family	0.44	0.1966	0.09481	306	232	397	331
M301_0940	RND efflux system, outer membrane lipoprotein, NodT family	-0.91	0.3801	0.1383	1029	531	432	399
M301_0941	conserved hypothetical protein	1.30	0.01432	0.05522	254	233	604	600
M301_0942	glutamyl-tRNA synthetase	1.43	0.1657	0.0874	366	214	614	946
M301_0943	RNA chaperone Hfq	-0.22	0.1557	0.085	5609	6066	4949	5048
M301_0944	GTP-binding proten HflX	1.14	0.03754	0.05666	818	1012	2052	1989
M301_0945	HflK protein	0.98	0.03155	0.05624	411	452	893	808
M301_0946	HflC protein	0.10	0.6508	0.2048	562	446	531	548
M301_0947	Protein of unknown function DUF2065	0.55	0.2532	0.1077	136	216	279	236
M301_0948	histidyl-tRNA synthetase 2	0.46	0.153	0.08442	313	347	414	491
M301_0949	adenylosuccinate synthetase	1.31	0.04053	0.05687	390	479	994	1162
M301_0950	flavoprotein	1.30	0.07526	0.06557	168	255	513	533
M301_0951	dihydropteroate synthase DHPS	0.94	0.09221	0.06994	64	97	146	163
M301_0952	protein of unknown function DUF447	0.50	0.02819	0.05609	73	69	98	104
M301_0953	protein of unknown function DUF556	0.85	0.4954	0.166	11	102	102	103
M301_0954	OmpA/MotB domain protein	0.77	0.1997	0.09551	2055	1276	2777	2885
M301_0955	amidohydrolase	0.79	0.0107	0.05506	95	106	171	178
M301_0956	ubiquinone biosynthesis O-methyltransferase	0.20	0.6333	0.2004	377	235	318	387
M301_0957	HAD-superfamily hydrolase, subfamily IA, variant 3	0.66	0.1408	0.0816	204	151	287	274
M301_0958	recombination protein RecR	0.97	0.1963	0.09475	156	78	238	220
M301_0959	conserved hypothetical protein	0.26	0.4065	0.1446	411	304	413	441
M301_0960	DNA polymerase III, subunits gamma and tau	1.43	0.02605	0.05598	49	74	157	175
M301_0961	diguanylate cyclase	-3.94	0.2292	0.1025	538	1123	61	46
M301_0962	PAS/PAC sensor signal transduction histidine kinase	-0.86	0.3793	0.1381	220	419	159	191
M301_0963	two component transcriptional regulator, LuxR family	0.18	0.4097	0.1454	470	393	449	529
M301_0964	conserved hypothetical protein	-2.43	0.2409	0.1051	1527	2990	440	400
M301_0965	PAS/PAC sensor hybrid histidine kinase	-1.24	0.2631	0.1098	135	228	80	73
M301_0966	response regulator receiver protein	-1.23	0.2534	0.1078	551	904	326	295
M301_0967	putative transcriptional regulator, Crp/Fnr family	-0.10	0.4585	0.1574	448	407	372	423
M301_0968	heavy metal translocating P-type ATPase	-0.47	0.3554	0.1327	444	311	261	284
M301_0969	Antimicrobial peptide resistance and lipid A acylation PagP	-2.01	0.2528	0.1077	755	391	157	128
M301_0970	NHL repeat containing protein	0.07	0.7788	0.2356	210	162	200	189
M301_0971	conserved hypothetical protein	-1.14	0.3609	0.134	266	126	76	101
M301_0972	Collagen triple helix repeat	-1.84	0.04262	0.05699	636	768	230	163
M301_0973	Ferritin Dps family protein	-0.92	0.2164	0.09947	366	257	174	154
M301_0974	hypothetical protein	-2.46	0.111	0.07436	337	457	79	64
M301_0975	CsbD family protein	-3.67	0.1935	0.0941	750	1360	87	78
M301_0976	conserved hypothetical protein	0.05	0.9492	0.2731	720	309	544	518
M301_0977	Protein of unknown function DUF2311, membrane	-0.20	0.2778	0.1135	1664	1905	1445	1651
M301_0978	protein of unknown function DUF883 ElaB	-0.75	0.4424	0.1535	7258	3519	2696	3709
M301_0979	conserved hypothetical protein	-1.04	0.2026	0.09617	1391	946	639	500
M301_0980	conserved hypothetical protein	-2.66	0.002308	0.05307	675	681	115	99
M301_0981	conserved hypothetical protein	-2.55	0.01634	0.05528	6302	6295	1207	938
M301_0982	conserved hypothetical protein	-1.75	0.01825	0.05535	1966	1782	602	513
M301_0983	phospholipase D/Transphosphatidylase	-0.94	0.03527	0.05648	115	101	61	51
M301_0984	putative signal peptide protein	-0.20	0.4193	0.1478	99	122	100	93
M301_0985	conserved hypothetical protein	-1.00	0.04705	0.0577	91	90	49	41
M301_0986	hypothetical protein	-3.20	0.1174	0.07563	1341	954	109	139
M301_0987	Entericidin EcnAB	-2.83	0.1541	0.08464	940	1449	176	159
M301_0988	transport-associated	-3.82	0.2561	0.1084	350	809	42	39
M301_0989	histone family protein DNA-binding protein	0.77	0.1933	0.09406	5862	3617	7862	8329
M301_0990	hypothetical protein	-0.31	0.487	0.1641	1935	1327	1282	1350
M301_0991	Trypsin-like serine protease typically periplasmic contain C-terminal PDZ domain-like	0.94	0.1347	0.0801	526	318	770	847
M301_0992	Tetratricopeptide TPR_2 repeat protein	-1.18	0.3451	0.1303	302	609	211	192
M301_0993	Methyltransferase type 11	-2.98	0.1876	0.09269	471	814	90	72
M301_0994	flagellin domain protein	-6.84	0.1898	0.09321	1920	3603	29	18
M301_0995	flagellar protein FlaG protein	-5.28	0.1893	0.0931	595	1102	22	21
M301_0996	flagellar hook-associated 2 domain protein	-3.57	0.2099	0.09785	428	819	56	48
M301_0997	flagellar protein FliS	-2.64	0.2678	0.111	317	699	87	76
M301_0998	putative flagellar synthesis (flagellar regulon)	-2.31	0.3351	0.128	287	787	94	121
M301_0999	conserved hypothetical protein	-2.71	0.1717	0.08891	552	890	109	111
M301_1000	type III secretion exporter	-3.22	0.002051	0.05288	517	503	51	58
M301_1001	flagellar hook-basal body complex subunit FliE	-5.18	0.05122	0.05847	1129	1325	40	26
M301_1002	flagellar M-ring protein FliF	-6.33	0.05014	0.05828	582	681	8	7
M301_1003	flagellar motor switch protein FliG	-5.98	0.1858	0.09227	398	733	9	8
M301_1004	Flagellar assembly protein FliH/Type III secretion system HrpE	-5.37	0.2543	0.108	483	1161	19	20
M301_1005	flagellar protein export ATPase FliI	-5.52	0.2853	0.1154	408	1135	20	13
M301_1006	flagellar export protein FliJ	-6.26	0.118	0.07576	338	492	4	6
M301_1007	flagellar hook-length control protein	-5.52	0.1745	0.08959	663	1166	19	19
M301_1008	flagellar basal body-associated protein FliL	-8.10	0.2516	0.1074	1258	3048	9	6
M301_1009	flagellar motor switch protein FliM	-6.65	0.2433	0.1056	345	802	6	5
M301_1010	flagellar motor switch protein FliN	-7.39	0.1195	0.07615	1054	1544	5	9
M301_1011	flagellar biosynthetic protein FliO	-6.15	0.2805	0.1142	386	1058	10	9
M301_1012	flagellar biosynthetic protein FliP	-4.63	0.2919	0.1172	185	518	14	13
M301_1013	flagellar biosynthetic protein FliQ	-4.88	0.2756	0.1129	533	1393	31	34
M301_1014	flagellar biosynthetic protein FliR	-3.11	0.02736	0.05605	447	487	51	57
M301_1015	type IV pilus assembly PilZ	-2.14	0.03181	0.05625	494	535	116	118
M301_1016	hypothetical protein	-1.76	0.1589	0.08567	367	254	88	94
M301_1017	diguanylate phosphodiesterase	-1.41	0.2362	0.1041	460	757	241	217
M301_1018	rRNA (adenine-N(6)-)-methyltransferase	1.56	0.184	0.09183	26	7	50	49
M301_1019	hypothetical protein	-2.97	0.2726	0.1122	233	543	47	52
M301_1020	histidine kinase	-0.30	0.3228	0.125	40	32	32	26
M301_1021	two component transcriptional regulator, winged helix family	-0.27	0.7145	0.2205	73	155	102	86
M301_1022	oxidoreductase FAD/NAD(P)-binding domain protein	1.37	0.2599	0.1091	119	138	423	244
M301_1023	Electron transfer flavoprotein alpha subunit	0.65	0.2981	0.1188	399	756	959	855
M301_1024	Electron transfer flavoprotein alpha/beta-subunit	0.44	0.3893	0.1404	494	588	879	593
M301_1025	transcriptional regulator, LysR family	1.70	0.08032	0.06699	127	65	319	306
M301_1026	Electron-transferring-flavoproteindehydrogenase	1.54	0.03614	0.05655	76	97	253	251
M301_1027	major facilitator superfamily MFS_1	0.90	0.07272	0.06481	41	60	88	101
M301_1028	Glutamate--putrescine ligase	-0.44	0.4865	0.164	143	84	70	97
M301_1029	methylmalonate-semialdehyde dehydrogenase	0.30	0.5457	0.1784	73	80	73	114
M301_1030	Beta-alanine--pyruvate transaminase	0.97	0.241	0.1051	41	47	70	105
M301_1031	transcriptional regulator, XRE family	0.45	0.3404	0.1293	91	145	153	169
M301_1032	diguanylate cyclase/phosphodiesterase	0.44	0.1603	0.08602	45	36	57	54
M301_1033	triosephosphate isomerase	0.64	0.2533	0.1078	88	61	95	137
M301_1034	Aminobutyraldehyde dehydrogenase	0.10	0.7983	0.2401	265	168	216	250
M301_1035	binding-protein-dependent transport systems inner membrane component	-0.43	0.3439	0.1301	41	57	34	39
M301_1036	binding-protein-dependent transport systems inner membrane component	-0.32	0.5387	0.1767	26	42	26	29
M301_1037	spermidine/putrescine ABC transporter ATPase subunit	0.22	0.3944	0.1417	290	236	276	338
M301_1038	extracellular solute-binding protein family 1	-0.56	0.1566	0.08519	846	700	545	500
M301_1039	protein of unknown function DUF1555	-0.13	0.9226	0.2675	87	15	48	44
M301_1040	transcriptional regulator, AsnC family	0.81	0.3831	0.1389	17	54	64	61
M301_1041	D-amino-acid dehydrogenase	-0.17	0.6718	0.21	804	547	530	670
M301_1042	alanine racemase	-0.07	0.8292	0.2471	361	255	265	321
M301_1043	endoribonuclease L-PSP	1.25	0.06831	0.06353	224	231	507	577
M301_1044	protein of unknown function DUF1211	0.94	0.1827	0.09152	218	219	361	480
M301_1045	protein of unknown function DUF1555	0.17	0.8842	0.2593	47	9	34	29
M301_1046	protein of unknown function DUF861 cupin_3	0.43	0.7868	0.2375	110	0	70	78
M301_1047	aminotransferase class-III	0.51	0.3582	0.1334	30	53	61	59
M301_1048	agmatinase	0.44	0.1445	0.08249	123	97	157	142
M301_1049	FAD dependent oxidoreductase	0.91	0.009217	0.05495	107	100	200	189
M301_1050	Ribonucleoside-diphosphate reductase	2.41	0.01652	0.05528	44	106	431	374
M301_1051	ribonucleoside-diphosphate reductase, alpha subunit	5.18	0.03715	0.05663	42	16	1134	994
M301_1052	5-methyltetrahydropteroyltriglutamate/homocystei neS-methyltransferase	-0.18	0.8519	0.2522	48	146	86	85
M301_1053	transcriptional regulator, LysR family	1.32	0.3041	0.1203	74	7	110	92
M301_1054	conserved hypothetical protein	0.62	0.07941	0.06674	51	40	67	73
M301_1055	GCN5-related N-acetyltransferase	2.15	0.06785	0.0634	17	13	75	61
M301_1056	RND efflux system, outer membrane lipoprotein, NodT family	-2.01	0.2437	0.1057	464	867	163	168
M301_1057	efflux transporter, RND family, MFP subunit	-2.53	0.305	0.1205	383	962	113	118
M301_1058	ABC transporter related	-2.78	0.205	0.09671	355	641	80	64
M301_1059	protein of unknown function DUF214	-3.02	0.3509	0.1317	368	1229	96	100
M301_1060	hypothetical protein	-1.08	0.2077	0.09733	384	552	217	226
M301_1061	transcriptional regulator, GntR family with aminotransferase domain	-0.07	0.8175	0.2445	75	55	65	60
M301_1062	peptidase C26	-0.08	0.8283	0.2469	382	260	305	304
M301_1063	Glutamate--putrescine ligase	-0.98	0.1715	0.08887	697	529	316	304
M301_1064	aminotransferase class-III	-0.78	0.009216	0.05495	427	441	256	249
M301_1065	extracellular solute-binding protein family 1	-0.84	0.1359	0.08037	1244	1027	634	637
M301_1066	spermidine/putrescine ABC transporter ATPase subunit	-0.11	0.8457	0.2508	324	179	207	260
M301_1067	binding-protein-dependent transport systems inner membrane component	0.39	0.1137	0.07491	121	119	150	165
M301_1068	binding-protein-dependent transport systems inner membrane component	-0.26	0.5353	0.1758	220	150	135	173
M301_1069	succinic semialdehyde dehydrogenase	-0.67	0.1555	0.08495	394	312	205	238
M301_1070	Betaine-aldehyde dehydrogenase	-1.00	0.2301	0.1027	606	404	231	274
M301_1071	4-aminobutyrate aminotransferase	-0.07	0.6165	0.1962	276	319	277	289
M301_1072	phosphoglucomutase/phosphomannomutase alpha/beta/alpha domain I	0.26	0.5086	0.1693	268	176	248	283
M301_1073	peptidase A2A	1.18	0.007503	0.05478	196	198	452	444
M301_1074	conserved hypothetical protein	0.65	0.1731	0.08925	45	53	67	87
M301_1075	FeS assembly protein IscX	3.46	0.01824	0.05535	0	34	203	176
M301_1076	Glycine hydroxymethyltransferase	-0.20	0.611	0.1948	1001	682	764	696
M301_1077	ATP-cone domain protein	-0.11	0.8375	0.249	553	302	373	416
M301_1078	hypothetical protein	0.41	0.1819	0.09133	224	177	243	290
M301_1079	riboflavin biosynthesis protein RibD	0.93	0.06217	0.0617	136	126	235	267
M301_1080	TatD-related deoxyribonuclease	-0.25	0.6682	0.2092	218	123	139	148
M301_1081	translation initiation factor, aIF-2BI family	1.56	0.04324	0.05703	46	79	175	193
M301_1082	class II aldolase/adducin family protein	0.76	0.01769	0.05531	62	59	99	105
M301_1083	CTP synthase	1.16	0.008194	0.05486	160	185	371	399
M301_1084	enolase	1.20	0.02029	0.05556	197	229	464	515
M301_1085	Septum formation initiator	0.66	0.1953	0.09451	103	163	197	224
M301_1086	folate-binding protein YgfZ	1.48	0.04224	0.05697	155	155	452	415
M301_1087	conserved hypothetical protein	0.28	0.8058	0.2418	71	14	51	52
M301_1088	von Willebrand factor, type A	0.30	0.6155	0.1959	90	45	81	84
M301_1089	conserved hypothetical protein	0.26	0.8753	0.2573	89	0	55	51
M301_1090	von Willebrand factor type A	0.65	0.3147	0.123	25	13	30	31
M301_1091	conserved hypothetical protein	0.15	0.5293	0.1744	51	54	65	52
M301_1092	conserved hypothetical protein	2.66	0.04516	0.0573	19	30	171	142
M301_1093	ATPase associated with various cellular activities AAA_3	2.53	0.08525	0.06826	74	52	415	320
M301_1094	beta-hydroxyacyl-(acyl-carrier-protein) dehydratase FabA	1.63	0.003955	0.05398	180	156	503	534
M301_1095	Beta-ketoacyl synthase	1.84	0.009638	0.05498	219	315	918	991
M301_1096	conserved hypothetical protein	1.47	0.06042	0.06114	175	88	392	335
M301_1097	protein of unknown function DUF498	1.50	0.1864	0.0924	66	52	202	133
M301_1098	aminotransferase class I and II	1.33	0.001235	0.05176	238	252	614	623
M301_1099	GCN5-related N-acetyltransferase	0.66	0.2612	0.1094	135	230	296	279
M301_1100	Homoserine dehydrogenase	1.00	0.04774	0.05783	315	230	521	573
M301_1101	threonine synthase	1.06	0.01282	0.05516	260	291	552	597
M301_1102	thymidylate synthase	0.91	0.2533	0.1078	127	59	175	175
M301_1103	hypothetical protein	-4.17	0.1021	0.07239	1640	1205	79	77
M301_1104	hypothetical protein	-4.75	0.1354	0.08024	1111	1696	45	58
M301_1105	putative two component, sigma54 specific, transcriptional regulator, Fis family	0.64	0.000359	0.04768	111	112	175	174
M301_1106	conserved hypothetical protein	1.36	0.009647	0.05498	27	33	74	81
M301_1107	integral membrane sensor signal transduction histidine kinase	0.70	0.1208	0.0765	47	32	70	59
M301_1108	Dihydrofolate reductase	1.94	0.02473	0.0559	52	97	313	263
M301_1109	Lysine decarboxylase	1.25	0.0427	0.057	132	134	330	304
M301_1110	deoxycytidine triphosphate deaminase	2.40	0.02535	0.05594	73	104	470	468
M301_1111	conserved hypothetical protein	0.21	0.7851	0.2371	182	68	147	143
M301_1112	glucose-6-phosphate 1-dehydrogenase	1.46	0.0651	0.0626	168	249	568	580
M301_1113	dienelactone hydrolase	1.06	0.001616	0.05242	236	246	511	497
M301_1114	6-phosphogluconolactonase	1.06	0.1867	0.09247	110	48	178	154
M301_1115	protein of unknown function DUF1555	1.65	0.1323	0.07949	253	187	578	811
M301_1116	protein of unknown function DUF218	0.63	0.6225	0.1977	99	9	82	86
M301_1117	DEAD/DEAH box helicase domain protein	1.11	0.05298	0.05902	296	436	746	830
M301_1118	DEAD/DEAH box helicase domain protein	-0.83	0.3836	0.139	259	486	223	195
M301_1119	GTP-binding protein TypA	0.57	0.1638	0.08693	220	167	281	292
M301_1120	FHA domain containing protein	0.70	0.2532	0.1077	31	54	69	70
M301_1121	conserved hypothetical protein	-0.04	0.9129	0.2654	91	64	72	79
M301_1122	cyclic nucleotide-binding protein	1.18	0.07553	0.06565	138	102	272	274
M301_1123	Inositol phosphatase/fructose-16-bisphosphatase	0.79	0.008534	0.05489	42	40	69	73
M301_1124	porin LamB type	4.40	0.1153	0.07522	0	5	46	69
M301_1125	PTS system, fructose subfamily, IIC subunit	1.74	0.06056	0.06119	92	77	259	309
M301_1126	1-phosphofructokinase	2.67	0.04748	0.05778	35	49	247	293
M301_1127	phosphoenolpyruvate-protein phosphotransferase	3.06	0.006417	0.05463	54	40	382	409
M301_1128	transcriptional regulator, DeoR family	5.04	0.004021	0.05401	10	68	1350	1259
M301_1129	conserved hypothetical protein	1.06	0.2029	0.09623	57	137	216	189
M301_1130	hypothetical protein	2.82	0.01487	0.05524	20	65	288	320
M301_1131	ABC transporter related	1.15	0.01545	0.05525	185	172	384	411
M301_1132	nitroreductase	1.32	0.01099	0.05507	224	178	482	522
M301_1133	GreA/GreB family elongation factor	0.92	0.1676	0.08788	85	94	192	146
M301_1134	GMP synthase, large subunit	0.68	0.02973	0.05617	153	167	254	259
M301_1135	inosine-5'-monophosphate dehydrogenase	0.52	0.06028	0.06109	846	813	1142	1237
M301_1136	transcriptional regulator, GntR family	0.78	0.3422	0.1297	21	8	24	26
M301_1137	conserved hypothetical protein	0.35	0.01679	0.05529	272	272	345	349
M301_1138	protein of unknown function UPF0125	1.34	0.01035	0.05503	129	102	283	306
M301_1139	cyclase/dehydrase	1.56	0.3029	0.12	77	0	113	113
M301_1140	SsrA-binding protein	1.21	0.05767	0.06034	56	59	125	141
M301_1141	import inner membrane translocase subunit Tim44	1.81	0.04374	0.05706	465	484	1752	1579
M301_1142	OmpA/MotB domain protein	-0.99	0.08915	0.0692	276	236	133	126
M301_1143	hypothetical protein	-0.17	0.561	0.1823	68	91	68	72
M301_1144	ATP-dependent DNA helicase RecQ	1.33	0.01663	0.05529	23	29	70	62
M301_1145	diguanylate cyclase with PAS/PAC sensor	1.18	0.0061	0.05457	118	122	277	267
M301_1146	integrase family protein	1.70	0.1174	0.07564	41	109	251	240
M301_1147	hypothetical protein	0.07	0.9318	0.2694	30	81	54	62
M301_1148	putative transcriptional regulator	2.29	0.1138	0.07493	34	0	93	77
M301_1149	hypothetical protein	1.16	0.4212	0.1483	47	0	67	39
M301_1150	hypothetical protein	0.92	0.5337	0.1755	0	139	139	125
M301_1151	conserved hypothetical protein	1.19	0.1499	0.08372	77	41	136	135
M301_1152	conserved hypothetical protein	1.00	0.4918	0.1652	41	0	48	36
M301_1153	conserved hypothetical protein	-0.64	0.3547	0.1326	133	211	104	117
M301_1154	putative GAF sensor protein	0.87	0.02006	0.05554	99	118	192	206
M301_1155	response regulator receiver protein	-0.08	0.9276	0.2686	63	185	100	133
M301_1156	conserved hypothetical protein	-0.22	0.4192	0.1478	162	129	115	134
M301_1157	hypothetical protein	0.60	0.501	0.1674	108	34	109	106
M301_1158	hypothetical protein	2.75	0.05274	0.05895	0	110	408	331
M301_1159	nitroreductase	2.35	0.06443	0.06239	11	18	85	67
M301_1160	transcriptional regulator, TetR family	0.82	0.1425	0.082	96	65	162	122
M301_1161	hypothetical protein	0.33	0.5984	0.1917	622	296	589	567
M301_1162	hypothetical protein	2.64	0.02507	0.05592	764	559	3876	4388
M301_1163	hypothetical protein	0.70	0.1988	0.09532	63	37	74	88
M301_1164	dTDP-4-dehydrorhamnose reductase	-0.92	0.3752	0.1372	243	467	188	186
M301_1165	glucose-1-phosphate thymidylyltransferase	-0.98	0.3332	0.1275	448	809	334	301
M301_1166	dTDP-4-dehydrorhamnose 3,5-epimerase	-0.61	0.632	0.2001	124	408	163	184
M301_1167	protein of unknown function DUF1255	0.02	0.9276	0.2686	1329	1033	1174	1222
M301_1168	protein of unknown function DUF520	0.18	0.7825	0.2365	1402	637	1083	1229
M301_1169	3-isopropylmalate dehydratase, large subunit	1.01	0.02625	0.05599	815	694	1435	1612
M301_1170	Entericidin EcnAB	0.55	0.4182	0.1476	1378	624	1285	1647
M301_1171	3-isopropylmalate dehydratase, small subunit	0.44	0.2429	0.1055	874	799	1006	1269
M301_1172	3-isopropylmalate dehydrogenase	0.63	0.09751	0.0713	449	349	563	670
M301_1173	aspartate-semialdehyde dehydrogenase	0.61	0.2232	0.1011	342	531	639	697
M301_1174	FimV N-terminal domain	-0.19	0.2593	0.109	891	808	697	797
M301_1175	conserved hypothetical protein	-0.97	0.1313	0.07925	386	296	156	192
M301_1176	tRNA pseudouridine synthase A	-0.14	0.8617	0.2543	610	246	367	408
M301_1177	Phosphoribosylanthranilate isomerase	-0.15	0.7001	0.217	657	445	503	492
M301_1178	tryptophan synthase, beta subunit	1.28	0.05912	0.06072	471	385	947	1137
M301_1179	tryptophan synthase, alpha subunit	0.90	0.02014	0.05555	189	158	310	341
M301_1180	acetyl-CoA carboxylase, carboxyl transferase, beta subunit	0.38	0.1	0.07191	343	342	429	461
M301_1181	FolC bifunctional protein	0.45	0.1787	0.0906	104	129	160	158
M301_1182	Sporulation domain protein	0.24	0.2912	0.117	276	292	364	309
M301_1183	Colicin V production protein	0.39	0.1741	0.08949	154	150	186	214
M301_1184	amidophosphoribosyltransferase	0.91	0.006872	0.0547	353	323	645	626
M301_1185	O-succinylhomoserine sulfhydrylase	0.42	0.3321	0.1273	242	158	283	254
M301_1186	DNA gyrase, A subunit	1.33	0.02249	0.05575	383	334	858	952
M301_1187	phosphoserine aminotransferase	1.61	0.06576	0.06279	195	260	622	773
M301_1188	chorismate mutase	0.77	0.1295	0.07879	289	241	401	506
M301_1189	histidinol-phosphate aminotransferase	0.80	0.1223	0.07692	254	243	394	469
M301_1190	phospho-2-dehydro-3-deoxyheptonate aldolase	0.50	0.1541	0.08464	417	369	503	607
M301_1191	coenzyme PQQ biosynthesis protein A	1.08	0.3668	0.1353	15289	1959	20691	15896
M301_1192	coenzyme PQQ biosynthesis protein B	3.92	0.01245	0.05515	138	367	3790	3856
M301_1193	coenzyme PQQ biosynthesis protein C	4.24	0.006607	0.05466	300	520	7778	7729
M301_1194	coenzyme PQQ synthesis D	1.94	0.02584	0.05597	960	1334	4366	4467
M301_1195	coenzyme PQQ biosynthesis protein E	2.98	0.03571	0.05652	681	699	5172	5709
M301_1196	drug resistance transporter, Bcr/CflA subfamily	2.92	0.05561	0.05978	0	16	67	59
M301_1197	protein of unknown function DUF45	0.87	0.3671	0.1354	136	40	159	163
M301_1198	conserved hypothetical protein	-3.98	0.005357	0.05442	734	712	49	42
M301_1199	4Fe-4S ferredoxin iron-sulfur binding domain protein	0.85	0.03088	0.05622	365	435	738	701
M301_1200	sulfate adenylyltransferase, large subunit	1.28	0.008263	0.05487	159	131	365	341
M301_1201	sulfate adenylyltransferase, small subunit	0.70	0.1939	0.09418	215	142	284	295
M301_1202	adenylylsulfate reductase, thioredoxin dependent	1.16	0.04692	0.05767	156	177	346	397
M301_1203	conserved hypothetical protein	1.50	0.07541	0.06562	191	108	413	437
M301_1204	nitrite and sulphite reductase 4Fe-4S region	1.33	0.02393	0.05585	342	295	795	805
M301_1205	protein of unknown function DUF81	1.23	0.06155	0.0615	54	60	146	126
M301_1206	transcriptional regulator, LysR family	0.68	0.4726	0.1607	198	57	198	210
M301_1207	conserved hypothetical protein	0.65	0.4863	0.1639	122	36	125	122
M301_1208	PQQ-dependent dehydrogenase, methanol/ethanol family	0.37	0.3003	0.1193	44	32	46	53
M301_1209	GAF modulated sigma54 specific transcriptional regulator, Fis family	0.67	0.0704	0.0641	202	198	332	305
M301_1210	conserved hypothetical protein	0.99	0.1042	0.07288	245	155	380	417
M301_1211	conserved hypothetical protein	0.70	0.148	0.0833	44	59	95	73
M301_1212	periplasmic solute binding protein	0.61	0.223	0.101	56	66	107	80
M301_1213	ABC-3 protein	0.41	0.231	0.1029	66	78	106	85
M301_1214	methyl-accepting chemotaxis sensory transducer	-4.23	0.2574	0.1086	287	678	30	21
M301_1215	diguanylate cyclase/phosphodiesterase with PAS/PAC sensor(s)	-1.78	0.1211	0.0766	217	290	68	78
M301_1216	protein of unknown function DUF853 NPT hydrolase putative	1.22	0.00498	0.05433	126	118	292	279
M301_1217	Formate--tetrahydrofolate ligase	0.78	0.05347	0.05916	55	55	92	98
M301_1218	protein of unknown function UPF0029	1.07	0.08527	0.06827	73	58	123	154
M301_1219	putative permease	1.08	0.1438	0.08232	40	71	121	116
M301_1220	Conserved TM helix repeat-containing protein	1.63	0.0511	0.05845	76	80	256	227
M301_1221	peptidase M48 Ste24p	-1.02	0.04337	0.05704	337	377	184	168
M301_1222	SH3 type 3 domain protein	-0.84	0.05437	0.05943	623	729	426	327
M301_1223	putative Chase2 sensor protein	1.27	0.06259	0.06183	39	27	90	72
M301_1224	Uroporphyrinogen III synthase HEM4	1.27	0.05439	0.05943	61	64	142	160
M301_1225	protein of unknown function DUF195	0.75	0.2287	0.1024	44	75	103	99
M301_1226	molybdopterin converting factor, subunit 1	0.66	0.06434	0.06237	219	174	327	294
M301_1227	molybdopterin biosynthesis MoaE protein	1.43	0.03499	0.05645	56	89	185	207
M301_1228	peptidase S16 lon domain protein	1.17	0.02931	0.05615	114	90	237	226
M301_1229	RNA-binding S4 domain protein	0.48	0.3537	0.1324	162	96	205	154
M301_1230	UbiA prenyltransferase	0.60	0.2533	0.1078	41	65	83	78
M301_1231	FAD linked oxidase domain protein	-0.21	0.6488	0.2043	169	108	128	111
M301_1232	short-chain dehydrogenase/reductase SDR	1.28	0.1221	0.07687	123	62	233	216
M301_1233	conserved hypothetical protein	0.51	0.1662	0.08754	76	60	97	98
M301_1234	polysaccharide biosynthesis protein	1.17	0.0065	0.05464	46	50	109	107
M301_1235	Methyltransferase type 11	0.71	0.1337	0.07984	133	99	186	193
M301_1236	rhamnosyltransferase	0.09	0.9244	0.2679	46	155	108	106
M301_1237	hypothetical protein	1.29	0.05056	0.05836	67	111	202	235
M301_1238	glycosyl transferase family 2	0.50	0.3078	0.1212	185	117	209	219
M301_1239	NAD-dependent epimerase/dehydratase	1.12	0.152	0.08418	279	143	439	476
M301_1240	amine oxidase	0.77	0.03597	0.05654	162	134	238	267
M301_1241	GtrA family protein	1.48	0.08166	0.06735	42	33	93	117
M301_1242	hypothetical protein	0.69	0.1229	0.07708	72	51	106	94
M301_1243	hypothetical protein	1.09	0.28	0.114	153	45	219	203
M301_1244	glycosyl transferase family 2	1.81	0.0742	0.06526	73	21	147	184
M301_1245	ABC-2 type transporter	1.81	0.02497	0.05592	10	16	45	48
M301_1246	ABC transporter related	1.12	0.09	0.06939	33	47	86	88
M301_1247	2OG-Fe(II) oxygenase	0.03	0.9654	0.2765	118	62	77	107
M301_1248	Rhamnan synthesis F	0.26	0.5274	0.1739	75	48	74	74
M301_1249	IstB domain protein ATP-binding protein	0.19	0.6635	0.208	23	37	38	30
M301_1251	integrase family protein	2.57	0.1273	0.07824	27	35	220	154
M301_1252	hypothetical protein	1.19	0.084	0.06795	860	764	2023	1682
M301_1253	hypothetical protein	1.05	0.01076	0.05506	538	467	1062	1016
M301_1254	NAD-dependent epimerase/dehydratase	1.80	0.06659	0.06304	276	127	673	727
M301_1255	sugar transferase	2.72	0.06098	0.06132	60	47	386	321
M301_1256	polysaccharide biosynthesis protein CapD	1.25	0.02065	0.05559	129	113	289	285
M301_1257	phosphoribosyltransferase	0.40	0.04997	0.05825	784	833	1027	1110
M301_1258	PQQ-dependent enzyme-like	2.32	0.058	0.06043	55	22	222	167
M301_1259	conserved hypothetical protein	0.97	0.5111	0.1699	166	0	168	158
M301_1260	cold-shock DNA-binding domain protein	-1.80	0.1776	0.09033	29348	44853	11485	9760
M301_1261	translation initiation factor IF-1	1.55	0.09029	0.06946	648	669	2106	1741
M301_1262	ATP-dependent transcriptional regulator, MalT-like, LuxR family	4.35	0.03287	0.05629	0	8	87	87
M301_1263	conserved hypothetical protein	2.91	0.09513	0.0707	0	31	115	117
M301_1264	ribonuclease R	0.93	0.04542	0.05736	112	129	229	232
M301_1265	RNA methyltransferase, TrmH family, group 3	0.72	0.0694	0.06383	123	97	176	188
M301_1266	malate/quinone oxidoreductase	1.34	0.05811	0.06046	62	85	205	166
M301_1267	TPR repeat-containing protein	-0.61	0.2012	0.09585	291	367	210	220
M301_1268	general secretion pathway protein, ATPase	-2.90	0.244	0.1058	270	561	62	48
M301_1269	pilus (MSHA type) biogenesis protein MshL	-4.15	0.263	0.1097	349	842	40	26
M301_1270	conserved hypothetical protein	-5.61	0.2473	0.1065	372	870	12	13
M301_1271	putative mannose-sensitive agglutinin (MSHA) biogenesis protein MshJ	-5.59	0.3032	0.1201	207	630	9	8
M301_1272	Fimbrial assembly family protein	-5.53	0.2341	0.1036	151	335	5	5
M301_1273	putative mannose-sensitive agglutinin (MSHA) biogenesis protein MshI	-3.84	0.2227	0.101	161	328	18	15
M301_1274	hypothetical protein	-3.52	0.2424	0.1054	135	291	20	16
M301_1275	conserved hypothetical protein	-1.56	0.2283	0.1023	74	44	22	18
M301_1276	general secretion pathway protein H	-1.56	0.4118	0.1459	51	154	40	29
M301_1277	conserved hypothetical protein	-3.64	0.2362	0.1041	247	524	34	27
M301_1278	general secretion pathway protein H	-3.20	0.3712	0.1363	246	951	58	72
M301_1279	mannose-sensitive hemagglutinin A	-3.18	0.25	0.1071	532	1154	101	85
M301_1280	general secretion pathway protein H	-4.31	0.2489	0.1068	249	571	22	18
M301_1281	conserved hypothetical protein	-5.60	0.1444	0.08245	233	370	8	3
M301_1282	Type II secretion system F domain	-3.77	0.2336	0.1035	220	465	27	22
M301_1283	type II secretion system protein E	-3.18	0.2361	0.104	198	410	38	28
M301_1284	hypothetical protein	1.87	0.01742	0.0553	105	62	328	286
M301_1285	conserved hypothetical protein-like	1.46	0.3211	0.1246	0	22	28	33
M301_1286	binding-protein-dependent transport systems inner membrane component	0.09	0.6987	0.2166	30	23	26	30
M301_1287	glycine betaine/L-proline ABC transporter, ATPase subunit	-1.05	0.3044	0.1204	75	43	28	29
M301_1288	Oxidoreductase FAD-binding domain protein	-0.70	0.4929	0.1654	51	23	24	21
M301_1289	Rieske [2Fe-2S] iron-sulphur domain	-0.10	0.6742	0.2106	64	51	57	50
M301_1290	Electron transfer flavoprotein alpha/beta-subunit	0.11	0.9383	0.2708	75	8	40	50
M301_1291	Electron transfer flavoprotein alpha subunit	0.07	0.8775	0.2578	67	41	58	55
M301_1292	protein of unknown function DUF224 cysteine-rich region domain protein	-0.09	0.9144	0.2657	35	14	22	24
M301_1293	NADH:flavin oxidoreductase/NADH oxidase	0.58	0.04377	0.05706	49	45	73	67
M301_1294	4-vinyl reductase, 4VR	0.14	0.8134	0.2435	27	55	53	38
M301_1295	Glycine hydroxymethyltransferase	0.31	0.2549	0.1081	39	31	42	45
M301_1296	L-serine dehydratase 1	-0.09	0.7105	0.2195	42	33	37	33
M301_1297	Sarcosine oxidase gamma subunit	1.24	0.4021	0.1435	39	0	49	45
M301_1298	sarcosine oxidase, alpha subunit family	0.88	0.1861	0.09232	16	28	42	41
M301_1299	Sarcosine oxidase delta subunit heterotetrameric	0.24	0.888	0.2601	28	0	21	12
M301_1300	sarcosine oxidase, beta subunit family	0.19	0.8032	0.2412	27	10	24	18
M301_1301	conserved hypothetical protein	1.91	0.03576	0.05652	14	11	50	43
M301_1302	choline ABC transporter, periplasmic binding protein	0.55	0.3091	0.1216	102	61	124	115
M301_1303	transcriptional regulator, AraC family	1.16	0.1537	0.08457	291	141	504	463
M301_1304	conserved hypothetical protein	0.44	0.54	0.177	149	62	141	147
M301_1305	betaine aldehyde dehydrogenase	0.90	0.1451	0.08263	34	22	53	52
M301_1306	choline dehydrogenase	1.40	0.02042	0.05557	45	31	107	96
M301_1307	protein of unknown function UPF0126	-0.43	0.2213	0.1006	40	32	29	24
M301_1308	protein of unknown function DUF861 cupin_3	2.09	0.03548	0.0565	455	313	1636	1644
M301_1309	UTP-GlnB uridylyltransferase, GlnD	-0.17	0.361	0.134	217	250	212	204
M301_1310	methionine aminopeptidase, type I	-0.15	0.6123	0.1951	1094	819	861	860
M301_1311	putative signal transduction protein	-3.95	0.07097	0.06427	536	662	37	39
M301_1312	ribosomal protein S2	0.78	0.1014	0.07223	3049	2329	4122	5136
M301_1313	translation elongation factor Ts	0.77	0.2808	0.1143	299	138	345	403
M301_1314	uridylate kinase	1.62	0.01487	0.05524	271	187	664	746
M301_1315	ribosome recycling factor	1.81	0.04202	0.05696	197	120	543	568
M301_1316	undecaprenyl diphosphate synthase	1.43	0.002315	0.05308	178	168	475	459
M301_1317	phosphatidate cytidylyltransferase	1.80	0.09067	0.06955	92	73	252	323
M301_1318	1-deoxy-D-xylulose 5-phosphate reductoisomerase	1.64	0.05702	0.06017	83	60	200	247
M301_1319	membrane-associated zinc metalloprotease	0.54	0.1073	0.07357	73	67	110	95
M301_1320	outer membrane protein assembly complex, YaeT protein	0.95	0.007024	0.05472	187	208	374	390
M301_1321	outer membrane chaperone Skp (OmpH)	1.61	0.07005	0.06401	520	559	1513	1775
M301_1322	UDP-3-O-[3-hydroxymyristoyl] glucosamine N-acyltransferase	1.14	0.02017	0.05555	114	90	218	233
M301_1323	beta-hydroxyacyl-(acyl-carrier-protein) dehydratase FabZ	0.86	0.0846	0.0681	213	183	326	391
M301_1324	acyl-[acyl-carrier-protein]--UDP-N-acetylglucosa mineO-acyltransferase	1.38	0.1495	0.08363	32	77	146	138
M301_1325	lipid-A-disaccharide synthase	0.80	0.03752	0.05666	52	65	107	96
M301_1326	Ribonuclease H	1.51	0.17	0.0885	43	11	73	83
M301_1327	Uroporphyrin-III C/tetrapyrrole (Corrin/Porphyrin) methyltransferase	0.89	0.2588	0.1089	10	25	31	36
M301_1328	conserved hypothetical protein	1.06	0.2157	0.09929	28	68	106	97
M301_1329	maf protein	1.11	0.2925	0.1173	42	11	56	60
M301_1330	oxaloacetate decarboxylase alpha subunit	0.72	0.021	0.05562	355	397	609	632
M301_1331	acetyl-CoA carboxylase, biotin carboxylase	1.28	0.006931	0.05471	190	227	492	523
M301_1332	protein of unknown function DUF177	0.05	0.8884	0.2602	160	114	157	126
M301_1333	ribosomal protein L32	1.51	0.07386	0.06516	1975	1157	4342	4555
M301_1334	fatty acid/phospholipid synthesis protein PlsX	-0.81	0.221	0.1006	272	375	190	178
M301_1335	3-oxoacyl-(acyl-carrier-protein) synthase III	1.04	0.08566	0.06836	240	247	466	538
M301_1336	malonyl CoA-acyl carrier protein transacylase	0.89	0.02365	0.05583	146	173	281	312
M301_1337	3-oxoacyl-(acyl-carrier-protein) reductase	0.90	0.005626	0.05448	194	190	362	353
M301_1338	acyl carrier protein	0.19	0.5093	0.1694	2143	1615	1955	2331
M301_1339	3-oxoacyl-[acyl-carrier-protein] synthase 2	2.15	0.02485	0.05591	108	113	510	477
M301_1340	aminodeoxychorismate lyase	2.75	0.01016	0.05502	30	24	192	178
M301_1341	aminodeoxychorismate lyase	2.35	0.02022	0.05555	17	40	154	137
M301_1342	thymidylate kinase	1.34	0.1984	0.09521	106	31	164	183
M301_1343	formaldehyde-activating enzyme	-1.45	0.0596	0.06087	17046	14274	6235	5191
M301_1344	UspA domain protein	-0.16	0.6806	0.2122	3719	2496	2828	2717
M301_1345	D-isomer specific 2-hydroxyacid dehydrogenase NAD-binding	-1.12	0.2156	0.09927	7508	5101	2940	2850
M301_1346	alkyl hydroperoxide reductase/ Thiol specific antioxidant/ Mal allergen	-1.27	0.01157	0.0551	9644	9277	4262	3603
M301_1347	channel protein, hemolysin III family	1.03	0.2094	0.09774	25	20	56	38
M301_1348	DNA polymerase III, delta prime subunit	1.44	0.0305	0.0562	58	73	167	192
M301_1349	type IV pilus assembly PilZ	1.26	0.02588	0.05597	91	126	243	278
M301_1350	hydrolase, TatD family	-0.11	0.805	0.2416	525	321	413	367
M301_1351	beta-lactamase domain protein	-0.51	0.6038	0.193	321	131	161	154
M301_1352	conserved hypothetical protein	-2.25	0.1722	0.08904	3435	5364	937	910
M301_1353	conserved hypothetical protein	0.61	0.5979	0.1916	70	11	59	64
M301_1354	phosphate-selective porin O and P	2.00	0.01182	0.05512	7	5	26	26
M301_1355	hypothetical protein	5.46	0.07928	0.06671	0	0	19	24
M301_1356	Formamidase	0.45	0.4928	0.1654	34	16	35	34
M301_1357	regulatory protein, FmdB family	1.38	0.3498	0.1315	49	0	68	61
M301_1358	urea ABC transporter, urea binding protein	1.07	0.1863	0.09239	34	16	51	54
M301_1359	urea ABC transporter, permease protein UrtB	2.33	0.1079	0.07369	0	7	20	16
M301_1360	urea ABC transporter, permease protein UrtC	1.16	0.1882	0.09284	7	5	16	11
M301_1361	urea ABC transporter, ATP-binding protein UrtD	2.00	0.1712	0.08879	0	9	16	19
M301_1362	urea ABC transporter, ATP-binding protein UrtE	-0.15	0.8538	0.2526	73	29	49	43
M301_1363	Urease accessory protein UreD	0.14	0.5271	0.1738	85	67	86	83
M301_1364	urease, gamma subunit	2.45	0.1318	0.07937	27	0	78	73
M301_1365	urease, beta subunit	1.77	0.01969	0.0555	27	21	78	88
M301_1366	urease, alpha subunit	1.90	0.07742	0.06619	29	11	74	80
M301_1367	UreE urease accessory domain protein	-0.03	0.8772	0.2577	68	53	59	59
M301_1368	Urease accessory protein UreF	0.16	0.4855	0.1637	35	28	34	36
M301_1369	urease accessory protein UreG	1.05	0.09454	0.07055	26	31	66	53
M301_1370	HupE/UreJ protein	1.26	0.2185	0.09996	74	23	113	122
M301_1371	integral membrane sensor hybrid histidine kinase	1.87	0.09878	0.07161	9	9	39	31
M301_1372	two component transcriptional regulator, LuxR family	1.39	0.02889	0.05613	62	77	196	170
M301_1373	(p)ppGpp synthetase I, SpoT/RelA	1.21	0.1118	0.07452	186	166	454	361
M301_1374	DoxX family protein	-0.04	0.9668	0.2768	195	556	491	239
M301_1375	Ferric reductase domain protein transmembrane component domain	0.53	0.3053	0.1206	143	114	219	153
M301_1376	oxidoreductase molybdopterin binding	0.44	0.3308	0.127	194	263	362	259
M301_1377	tetratricopeptide domain protein	-0.17	0.3471	0.1308	290	252	238	243
M301_1378	3'(2'),5'-bisphosphate nucleotidase	0.39	0.576	0.1861	115	49	116	100
M301_1379	DNA ligase, NAD-dependent	1.38	0.09105	0.06963	90	45	168	187
M301_1380	ZipA FtsZ-binding region	1.09	0.00488	0.0543	84	75	175	166
M301_1381	chromosome segregation protein SMC	0.74	0.08474	0.06814	90	75	138	138
M301_1382	7-cyano-7-deazaguanine reductase	3.71	0.08971	0.06933	18	15	251	192
M301_1383	Integrase catalytic region	0.44	0.5336	0.1754	60	131	160	101
M301_1384	IstB domain protein ATP-binding protein	3.76	0.2165	0.09949	0	8	79	38
M301_1385	hypothetical protein	0.85	0.2873	0.116	122	292	394	351
M301_1386	peptide deformylase	1.63	0.1198	0.07624	138	48	277	304
M301_1387	purine or other phosphorylase family 1	1.23	0.1759	0.08992	100	96	269	193
M301_1388	hypothetical protein	-0.36	0.7012	0.2172	122	48	55	78
M301_1389	two component transcriptional regulator, LuxR family	0.12	0.7078	0.2189	119	84	101	120
M301_1390	integral membrane sensor signal transduction histidine kinase	0.75	0.1289	0.07865	50	77	99	115
M301_1391	putative PAS/PAC sensor protein	-0.14	0.9002	0.2627	99	24	53	59
M301_1392	conserved hypothetical protein	-1.29	0.1752	0.08977	154	109	51	56
M301_1393	ferredoxin	-0.51	0.6712	0.2099	17	56	27	24
M301_1394	conserved hypothetical protein	-2.65	0.01812	0.05534	99	101	12	19
M301_1395	glycine cleavage T protein (aminomethyl transferase)	-1.42	0.2153	0.0992	37	24	10	12
M301_1396	Electron transfer flavoprotein alpha/beta-subunit	-1.88	0.1031	0.07262	157	201	46	50
M301_1397	Electron transfer flavoprotein alpha/beta-subunit	-2.13	0.3783	0.1379	85	270	40	40
M301_1398	leucine-rich repeat-containing protein	-1.67	0.2793	0.1139	65	126	29	30
M301_1399	protein of unknown function DUF224 cysteine-rich region domain protein	-2.44	0.1375	0.08078	71	104	14	18
M301_1400	NADH:flavin oxidoreductase/NADH oxidase	-1.96	0.0485	0.05798	119	101	25	31
M301_1401	amino acid permease-associated region	-2.04	0.04238	0.05698	139	142	26	42
M301_1402	globin	-0.17	0.8427	0.2501	40	15	25	24
M301_1403	protein of unknown function DUF6 transmembrane	-0.36	0.2629	0.1097	39	37	26	34
M301_1404	conserved hypothetical protein	-0.54	0.8092	0.2426	29	0	7	13
M301_1405	conserved hypothetical protein	-0.10	0.824	0.2459	72	114	76	97
M301_1406	3,4-dihydroxy-2-butanone 4-phosphate synthase	-0.25	0.6268	0.1988	344	212	259	209
M301_1407	protein of unknown function DUF198	0.54	0.179	0.09065	116	84	151	139
M301_1408	conserved hypothetical protein	-0.16	0.6238	0.198	261	253	271	190
M301_1409	hypothetical protein	-0.04	0.8845	0.2593	146	193	172	159
M301_1410	amino acid permease-associated region	-0.11	0.8548	0.2528	965	510	668	701
M301_1411	hypothetical protein	-1.65	0.2554	0.1082	1712	917	497	339
M301_1412	conserved hypothetical protein	-0.76	0.1997	0.09551	797	598	432	389
M301_1413	conserved hypothetical protein	-1.16	0.1453	0.08266	2081	1492	927	677
M301_1414	ferredoxin-dependent glutamate synthase	-0.29	0.3515	0.1319	5068	4871	4635	3498
M301_1415	glutamate synthase alpha subunit domain protein	-0.64	0.09401	0.07041	5046	4216	3296	2642
M301_1416	glutamine amidotransferase class-II	-0.26	0.5559	0.181	4767	3332	4000	2768
M301_1417	glutamine synthetase, type III	-0.03	0.9283	0.2687	2461	2173	2667	1875
M301_1418	sarcosine oxidase gamma subunit	0.36	0.3935	0.1414	2101	1371	2446	1999
M301_1419	glycine cleavage T protein (aminomethyl transferase)	0.86	0.149	0.08351	1462	1343	2835	2247
M301_1420	Sarcosine oxidase delta subunit heterotetrameric	-0.06	0.9088	0.2646	2003	2720	2868	1670
M301_1421	FAD dependent oxidoreductase	1.27	0.06834	0.06354	1595	881	3310	2673
M301_1422	N-formylglutamate amidohydrolase	1.29	0.1045	0.07296	188	107	370	352
M301_1423	formaldehyde-activating enzyme	1.27	0.08318	0.06774	601	305	1214	971
M301_1424	transcriptional regulator, XRE family	1.76	0.08453	0.06808	384	399	1457	1204
M301_1425	GCN5-related N-acetyltransferase	0.93	0.2036	0.09639	352	162	538	443
M301_1426	conserved hypothetical protein	-0.89	0.3179	0.1238	215	360	152	157
M301_1427	squalene synthase HpnC	-0.12	0.4535	0.1562	84	96	83	83
M301_1428	squalene synthase HpnD	-0.68	0.1041	0.07285	80	96	51	58
M301_1429	squalene-associated FAD-dependent desaturase	0.61	0.4581	0.1573	25	69	68	76
M301_1430	DNA repair protein RadA	1.12	0.0589	0.06066	61	39	100	118
M301_1431	replicative DNA helicase	1.00	0.07186	0.06454	171	131	298	307
M301_1432	ribosomal protein L9	2.47	0.08679	0.06864	338	119	1046	1488
M301_1433	ribosomal protein S18	1.17	0.05398	0.05931	586	378	1153	1020
M301_1434	single-strand binding protein/primosomal replication protein N	0.82	0.203	0.09625	279	487	700	654
M301_1435	ribosomal protein S6	1.98	0.03302	0.0563	403	185	1230	1095
M301_1436	conserved hypothetical protein	0.24	0.4934	0.1655	73	87	80	109
M301_1437	excinuclease ABC, B subunit	0.77	0.1527	0.08433	49	72	101	106
M301_1438	TPR repeat-containing protein	0.73	0.08929	0.06923	728	545	1011	1102
M301_1439	aminotransferase class I and II	1.00	0.03808	0.0567	194	154	357	338
M301_1440	heat shock protein DnaJ domain protein	6.00	0.1091	0.07395	0	0	37	26
M301_1441	conserved hypothetical protein	2.77	0.07031	0.06408	0	13	54	38
M301_1442	conserved hypothetical protein	1.94	0.2078	0.09735	25	0	50	46
M301_1443	conserved hypothetical protein	0.76	0.04587	0.05745	20	15	28	32
M301_1444	phosphoesterase PA-phosphatase related	-0.40	0.4704	0.1602	64	101	69	56
M301_1445	hypothetical protein	-5.31	0.2568	0.1085	1411	3422	64	56
M301_1446	conserved hypothetical protein	1.85	0.1398	0.08134	17	99	197	223
M301_1447	protein of unknown function UPF0061	-0.03	0.9471	0.2727	284	159	220	213
M301_1449	conserved hypothetical protein	1.43	0.06212	0.06168	51	102	228	186
M301_1450	phosphopantetheinyl transferase-like protein	-1.11	0.3913	0.1409	71	159	51	56
M301_1451	non-ribosomal peptide synthetase	-2.09	0.3958	0.142	84	289	41	46
M301_1452	cyanophycin synthetase	-0.86	0.4745	0.1612	329	802	285	336
M301_1453	cyanophycin synthetase	-1.04	0.4032	0.1438	340	751	265	266
M301_1454	ABC transporter related	1.25	0.1029	0.07257	32	51	99	100
M301_1455	Domain of unknown function DUF1854	0.14	0.2267	0.1019	105	97	112	112
M301_1456	Protein of unknown function DUF2132	2.11	0.1346	0.08006	0	52	99	128
M301_1457	conserved hypothetical protein	2.49	0.1405	0.08151	21	16	127	86
M301_1458	putative outer membrane protein	-3.48	0.3315	0.1271	494	1573	93	91
M301_1459	efflux transporter, RND family, MFP subunit	-3.60	0.3631	0.1345	815	3148	165	160
M301_1460	heavy metal efflux pump, CzcA family	-3.15	0.2987	0.1189	573	1511	110	124
M301_1461	diguanylate cyclase/phosphodiesterase with PAS/PAC and GAF sensor(s)	-1.21	0.1764	0.09004	96	134	47	51
M301_1462	hypothetical protein	-0.35	0.7767	0.2351	48	12	25	23
M301_1463	TonB-dependent receptor	0.94	0.1223	0.07692	69	44	113	105
M301_1464	conserved hypothetical protein	0.94	0.5232	0.1729	27	0	31	21
M301_1465	protein of unknown function DUF181	0.53	0.1999	0.09555	57	41	73	69
M301_1466	RNA polymerase, sigma-24 subunit, ECF subfamily	0.64	0.1145	0.07507	112	111	187	164
M301_1467	anti-ECFsigma factor, ChrR	0.14	0.8976	0.2621	188	44	123	132
M301_1468	alpha/beta hydrolase fold	1.41	0.1729	0.08921	47	12	72	88
M301_1469	Methyltransferase type 11	0.04	0.9388	0.2709	503	285	395	414
M301_1470	conserved hypothetical protein	0.41	0.01295	0.05517	205	200	270	268
M301_1471	protein of unknown function DUF1295	0.51	0.3149	0.123	75	120	140	138
M301_1472	conserved hypothetical protein	0.58	0.3773	0.1377	266	126	258	327
M301_1473	Lipocalin family protein	-0.27	0.4444	0.154	850	636	643	592
M301_1474	Stearoyl-CoA 9-desaturase	-0.12	0.07667	0.06598	179	177	167	162
M301_1475	amine oxidase	0.14	0.1134	0.07485	155	155	174	168
M301_1476	protein of unknown function DUF1365	0.62	0.3392	0.129	42	85	103	93
M301_1477	Cyclopropane-fatty-acyl-phospholipid synthase	0.36	0.2085	0.0975	73	89	106	102
M301_1478	conserved hypothetical protein	1.49	0.02791	0.05608	54	43	138	135
M301_1479	protein of unknown function DUF752	1.22	0.1969	0.09487	23	9	39	38
M301_1480	tRNA U-34 5-methylaminomethyl-2-thiouridine biosynthesis protein MnmC	5.01	0.143	0.08211	0	0	19	12
M301_1481	TPR repeat-containing protein	2.36	0.03495	0.05645	8	14	59	59
M301_1482	twitching motility protein	1.37	0.09413	0.07044	162	79	294	331
M301_1483	protein of unknown function DUF6 transmembrane	0.82	0.102	0.07238	18	14	26	32
M301_1484	succinyldiaminopimelate transaminase	1.67	0.02847	0.05611	79	85	274	251
M301_1485	tRNA delta(2)-isopentenylpyrophosphate transferase	1.13	0.2336	0.1035	71	21	90	114
M301_1486	hypothetical protein	0.51	0.3954	0.1419	42	22	45	47
M301_1487	DNA mismatch repair protein MutL	1.40	0.04337	0.05704	40	64	132	145
M301_1488	methyl-accepting chemotaxis sensory transducer	1.76	0.05852	0.06056	12	10	41	34
M301_1489	helicase domain protein	1.57	0.2978	0.1187	33	0	49	50
M301_1490	RNA-metabolising metallo-beta-lactamase	0.64	0.2484	0.1067	184	112	224	240
M301_1491	N-acetylmuramoyl-L-alanine amidase	0.51	0.1437	0.08228	83	105	131	138
M301_1492	protein of unknown function UPF0079	0.75	0.491	0.165	135	26	145	126
M301_1493	iron-sulfur cluster binding protein	1.67	0.05048	0.05834	22	36	92	96
M301_1494	diguanylate cyclase/phosphodiesterase	0.94	0.1901	0.09329	9	18	28	25
M301_1495	diguanylate cyclase/phosphodiesterase with PAS/PAC and Chase sensor(s)	-0.55	0.373	0.1367	132	85	70	78
M301_1496	ROK family protein	-0.08	0.9244	0.2679	159	63	105	106
M301_1497	4-alpha-glucanotransferase	0.45	0.2025	0.09614	155	114	173	196
M301_1498	glycoside hydrolase family 57	0.44	0.01367	0.0552	141	146	191	199
M301_1499	glucose-1-phosphate adenylyltransferase	0.84	0.02936	0.05615	125	152	257	240
M301_1500	1,4-alpha-glucan branching enzyme	1.43	0.03322	0.05631	142	115	344	349
M301_1501	Glucose-6-phosphate isomerase	1.71	0.02094	0.05562	169	125	473	491
M301_1502	protein of unknown function DUF344	0.23	0.8536	0.2525	52	8	39	30
M301_1503	membrane protein involved in aromatic hydrocarbon degradation	0.27	0.6468	0.2038	74	37	65	69
M301_1504	7TM domain sensor diguanylate cyclase	0.61	0.3604	0.1339	76	36	94	78
M301_1505	peptidase S49	0.74	0.000697	0.04973	206	211	346	350
M301_1506	Rieske [2Fe-2S] iron-sulphur domain	0.01	0.9542	0.2741	47	56	50	54
M301_1507	HAD-superfamily hydrolase, subfamily IA, variant 1	1.35	0.1271	0.07819	103	51	192	201
M301_1508	pseudouridine synthase, RluA family	0.89	0.1373	0.08074	41	26	64	60
M301_1509	ribonuclease, Rne/Rng family	0.18	0.325	0.1255	391	332	394	423
M301_1510	CrcB protein	-0.54	0.1781	0.09045	198	209	161	120
M301_1511	glycogen/starch synthase, ADP-glucose type	0.82	0.02227	0.05573	102	104	178	185
M301_1512	Exonuclease RNase T and DNA polymerase III	0.92	0.05718	0.06021	150	107	228	261
M301_1513	Ste24 endopeptidase	1.25	0.04766	0.05782	187	127	390	361
M301_1514	conserved hypothetical protein	1.10	0.06054	0.06118	274	217	524	531
M301_1515	ribosome small subunit-dependent GTPase A	1.29	0.008558	0.05489	58	69	161	149
M301_1516	metal dependent phosphohydrolase	1.15	0.0663	0.06295	83	91	208	180
M301_1517	diguanylate phosphodiesterase	0.45	0.4752	0.1613	37	18	38	38
M301_1518	6-pyruvoyl tetrahydropterin synthase and hypothetical protein	1.15	0.07014	0.06403	96	60	182	164
M301_1519	dTDP-glucose 4,6-dehydratase	0.96	0.06707	0.06318	140	191	311	333
M301_1520	DNA polymerase III, epsilon subunit	1.41	0.1884	0.09288	35	113	204	193
M301_1521	Ribonuclease H	0.42	0.009439	0.05497	73	73	99	97
M301_1522	methyltransferase type 11	0.65	0.3737	0.1369	118	51	122	142
M301_1523	hydroxyacylglutathione hydrolase	0.89	0.1894	0.09313	75	42	129	90
M301_1524	Lytic transglycosylase catalytic	0.94	0.1004	0.072	36	28	69	55
M301_1525	extracellular solute-binding protein family 5	0.45	0.1546	0.08477	109	106	158	137
M301_1526	binding-protein-dependent transport systems inner membrane component	0.20	0.4914	0.1651	157	118	158	157
M301_1527	binding-protein-dependent transport systems inner membrane component	0.27	0.315	0.123	113	89	132	112
M301_1528	short-chain dehydrogenase/reductase SDR	1.14	0.0686	0.06361	280	282	584	657
M301_1529	PpiC-type peptidyl-prolyl cis-trans isomerase	0.07	0.6593	0.207	293	342	317	350
M301_1530	histone family protein DNA-binding protein	0.95	0.03737	0.05665	3474	2633	5552	6257
M301_1531	ATP-dependent protease La	0.80	0.03889	0.05675	1249	1086	1907	2154
M301_1532	ATP-dependent Clp protease, ATP-binding subunit ClpX	0.05	0.7647	0.2323	1077	949	962	1141
M301_1533	ATP-dependent Clp protease, proteolytic subunit ClpP	0.00	0.9932	0.2822	2194	1374	1763	1813
M301_1534	trigger factor	1.02	0.0108	0.05506	350	370	710	749
M301_1535	conserved hypothetical protein	1.54	0.02316	0.05579	621	509	1657	1626
M301_1536	conserved hypothetical protein	0.49	0.6368	0.2013	238	53	202	208
M301_1537	outer membrane efflux protein	1.39	0.1463	0.0829	11	36	70	56
M301_1538	conserved hypothetical protein	1.54	0.009828	0.055	23	30	75	82
M301_1539	acriflavin resistance protein	0.18	0.3872	0.1399	21	25	28	24
M301_1540	transcriptional coactivator/pterin dehydratase	0.40	0.3854	0.1395	341	216	370	368
M301_1541	aspartate/glutamate/uridylate kinase	1.36	0.08422	0.068	265	262	620	730
M301_1542	para-aminobenzoate synthase, subunit I	1.30	0.001782	0.05262	84	90	212	217
M301_1543	H4MPT-linked C1 transfer pathway protein	0.91	0.2273	0.1021	86	43	119	123
M301_1544	protein of unknown function DUF201	0.93	0.04897	0.05807	48	44	83	93
M301_1545	histidine biosynthesis protein	0.51	0.1428	0.08206	47	47	72	63
M301_1546	sugar isomerase (SIS)	1.41	0.1379	0.08087	533	174	839	1035
M301_1547	Orotidine 5'-phosphate decarboxylase	1.13	0.1697	0.08841	9739	8798	23488	17193
M301_1548	transaldolase	0.84	0.03207	0.05626	1189	1042	1886	2111
M301_1549	integral membrane sensor signal transduction histidine kinase	0.06	0.8739	0.257	64	95	86	80
M301_1550	peptidoglycan-binding LysM	-0.51	0.08774	0.06887	278	256	188	187
M301_1551	two component transcriptional regulator, winged helix family	-0.25	0.639	0.2019	538	322	361	362
M301_1552	triphosphoribosyl-dephospho-CoA protein	-0.91	0.358	0.1333	157	85	66	63
M301_1553	alpha-L-glutamate ligase, RimK family	0.42	0.04247	0.05699	47	52	64	68
M301_1554	methenyltetrahydromethanopterin cyclohydrolase	0.07	0.9125	0.2653	395	805	575	683
M301_1555	protein of unknown function DUF201	-1.47	0.2549	0.1081	213	375	97	115
M301_1556	Methylene-tetrahydromethanopterin dehydrogenase	-0.63	0.3156	0.1232	265	390	208	216
M301_1557	beta-ribofuranosylaminobenzene 5'-phosphate synthase family	0.79	0.09638	0.07101	77	61	121	119
M301_1558	phosphoenolpyruvate synthase	1.22	0.01588	0.05527	421	351	853	946
M301_1559	protein of unknown function DUF299	0.77	0.05568	0.0598	167	216	343	310
M301_1560	glutathione peroxidase	0.74	0.1729	0.08921	478	290	595	693
M301_1561	chromate transporter, chromate ion transporter (CHR) family	2.29	0.02561	0.05596	24	9	79	89
M301_1562	conserved hypothetical protein	2.13	0.01247	0.05515	22	35	123	131
M301_1563	GreA/GreB family elongation factor	1.21	0.03338	0.05631	83	119	251	217
M301_1564	Uncharacterised conserved protein UCP015557	1.52	0.1069	0.07349	31	12	72	51
M301_1565	translation elongation factor P	3.02	0.004896	0.0543	120	59	755	710
M301_1566	ribose 5-phosphate isomerase	-0.59	0.2389	0.1047	1149	862	630	708
M301_1567	extracellular solute-binding protein family 3	1.39	0.02509	0.05592	59	42	143	124
M301_1568	seryl-tRNA synthetase	1.26	0.04999	0.05826	171	131	357	367
M301_1569	AAA ATPase central domain protein	0.98	0.218	0.09983	50	105	151	156
M301_1570	outer membrane lipoprotein carrier protein LolA	0.54	0.08585	0.06841	246	206	338	322
M301_1571	cell divisionFtsK/SpoIIIE	0.90	0.07371	0.06511	186	147	316	308
M301_1572	Ferritin Dps family protein	0.96	0.08178	0.06738	327	216	560	496
M301_1573	thioredoxin reductase	1.17	0.04851	0.05798	519	469	1040	1181
M301_1574	Smr protein/MutS2	0.34	0.5982	0.1916	93	200	192	179
M301_1575	BFD domain protein [2Fe-2S]-binding domain protein	0.94	0.5285	0.1742	0	98	90	98
M301_1576	Activator of Hsp90 ATPase 1 family protein	1.34	0.2131	0.09865	249	76	407	415
M301_1577	protein of unknown function DUF1348	0.75	0.01533	0.05525	123	139	228	214
M301_1578	ABC transporter related	1.06	0.0124	0.05514	46	51	97	105
M301_1579	2C-methyl-D-erythritol 2,4-cyclodiphosphate synthase	1.34	0.03772	0.05667	35	55	124	106
M301_1580	2-C-methyl-D-erythritol 4-phosphate cytidylyltransferase	2.48	0.03508	0.05646	36	19	154	158
M301_1581	transcriptional regulator, LuxR family	1.08	0.03894	0.05676	70	55	129	135
M301_1582	ammonium transporter	0.96	0.5177	0.1715	0	22	21	21
M301_1583	conserved hypothetical protein	0.90	0.06239	0.06177	150	139	287	253
M301_1584	conserved hypothetical protein	-1.12	0.4024	0.1436	295	127	92	102
M301_1585	conserved hypothetical protein	-2.03	0.1573	0.08534	1242	842	242	267
M301_1586	iron permease FTR1	-1.31	0.08906	0.06918	529	428	177	207
M301_1587	conserved hypothetical protein	-2.26	0.009086	0.05494	1065	971	241	183
M301_1588	Hsp33 protein	0.85	0.2099	0.09785	74	133	183	191
M301_1589	P(-)rp(+) fimbrial protein	0.92	0.2988	0.119	51	136	178	176
M301_1590	tRNA/rRNA methyltransferase (SpoU)	1.25	0.000898	0.05076	64	68	156	160
M301_1591	MIP family channel protein	2.50	0.04538	0.05735	49	58	325	282
M301_1592	pseudouridine synthase	0.55	0.4703	0.1602	68	27	75	65
M301_1593	esterase/lipase-like protein	1.50	0.01287	0.05516	27	36	86	92
M301_1594	Lipocalin family protein	0.30	0.2543	0.108	147	128	185	154
M301_1595	diguanylate cyclase/phosphodiesterase with PAS/PAC sensor(s)	1.22	0.02546	0.05595	31	28	70	69
M301_1596	CheW protein	0.00	0.9881	0.2811	32	23	30	26
M301_1597	hypothetical protein	1.28	0.1561	0.08509	11	8	20	28
M301_1598	ammonium transporter	-0.88	0.1746	0.08962	61	80	39	38
M301_1599	hypothetical protein	-0.03	0.9312	0.2693	186	129	161	147
M301_1600	GumN family protein	0.33	0.2972	0.1185	313	357	471	373
M301_1601	Radical SAM domain protein	1.15	0.01764	0.05531	118	141	282	293
M301_1602	conserved hypothetical protein	1.56	0.3017	0.1197	0	76	111	114
M301_1603	multicopper oxidase type 3	2.35	0.01651	0.05528	24	43	185	159
M301_1604	outer membrane efflux protein	1.90	0.0711	0.06431	37	19	107	108
M301_1605	conserved hypothetical protein	0.47	0.4423	0.1535	323	165	334	344
M301_1606	leucyl/phenylalanyl-tRNA/protein transferase	-0.72	0.2385	0.1046	398	287	218	196
M301_1607	Arginyltransferase	-0.21	0.3499	0.1315	214	179	179	161
M301_1608	Saccharopine dehydrogenase	0.11	0.6249	0.1983	44	35	43	42
M301_1609	transcriptional regulator-like protein	1.38	0.1519	0.08417	59	23	113	104
M301_1610	putative thiol-disulphide oxidoreductase DCC	0.59	0.3658	0.1351	101	48	128	97
M301_1611	Prephenate dehydrogenase	2.02	0.02028	0.05556	48	53	215	198
M301_1612	3-phosphoshikimate 1-carboxyvinyltransferase	1.01	0.02672	0.05602	46	57	101	108
M301_1613	cytidylate kinase	0.09	0.008138	0.05485	101	100	108	107
M301_1614	ribosomal protein S1	0.83	0.05651	0.06003	1355	1448	2356	2631
M301_1615	integration host factor, beta subunit	0.45	0.4006	0.1431	1291	738	1329	1443
M301_1616	tetratricopeptide repeat protein	0.96	0.05756	0.06031	71	51	125	112
M301_1617	orotidine 5'-phosphate decarboxylase	-1.25	0.5742	0.1857	864	133	217	202
M301_1618	competence protein ComEA helix-hairpin-helix repeat protein	-2.28	0.0474	0.05776	3946	4675	769	1006
M301_1619	17 kDa surface antigen	-1.04	0.03832	0.05672	1383	1580	833	605
M301_1620	methionyl-tRNA synthetase	0.87	0.05225	0.0588	115	88	193	178
M301_1621	ATPase-like, ParA/MinD	1.49	0.002619	0.05326	186	203	544	554
M301_1622	globin	1.47	0.04161	0.05693	140	79	328	280
M301_1623	phosphoribosylglycinamide formyltransferase 2	0.91	0.1085	0.07384	153	205	294	378
M301_1624	two component, sigma54 specific, transcriptional regulator, Fis family	-0.20	0.3896	0.1405	1244	1251	977	1200
M301_1625	TonB-dependent receptor	-0.34	0.358	0.1333	1631	2162	1406	1593
M301_1626	hypothetical protein	3.62	0.3151	0.1231	0	0	9	3
M301_1627	protein of unknown function DUF214	-0.06	0.8684	0.2558	108	72	82	89
M301_1628	ABC transporter related	-0.03	0.9211	0.2672	268	194	249	203
M301_1629	Arylesterase	1.03	0.1836	0.09173	48	95	150	141
M301_1630	Shikimate dehydrogenase substrate binding domain protein	0.43	0.4602	0.1578	124	65	121	133
M301_1631	tRNA(Ile)-lysidine synthetase	1.55	0.1404	0.0815	74	24	136	151
M301_1632	acetyl-CoA carboxylase, carboxyl transferase, alpha subunit	1.76	0.07411	0.06523	252	207	698	859
M301_1633	DNA polymerase III, alpha subunit	1.09	0.05848	0.06055	151	149	305	337
M301_1634	CheA signal transduction histidine kinase	-0.08	0.7555	0.2302	459	369	353	433
M301_1635	methyl-accepting chemotaxis sensory transducer	0.74	0.01965	0.0555	437	385	669	703
M301_1636	CheW protein	0.84	0.03729	0.05664	269	213	411	453
M301_1637	response regulator receiver protein	1.36	0.000694	0.04972	323	312	808	825
M301_1638	response regulator receiver protein	0.35	0.3906	0.1407	560	373	565	623
M301_1639	domain of unknown function DUF1745	1.03	0.04041	0.05686	286	215	492	532
M301_1640	Redoxin domain protein	0.27	0.36	0.1338	1192	893	1179	1343
M301_1641	YbaK/prolyl-tRNA synthetase associated region	-0.15	0.3769	0.1376	185	214	188	172
M301_1642	conserved hypothetical protein	0.21	0.8148	0.2439	47	151	128	102
M301_1643	putative RNA methylase	1.24	0.02488	0.05591	43	57	124	115
M301_1644	spermidine synthase	0.87	0.2704	0.1116	82	32	92	118
M301_1645	ribonuclease II	0.79	0.05113	0.05846	46	56	91	87
M301_1646	cobalamin synthesis protein P47K	1.99	0.08554	0.06834	24	19	97	76
M301_1647	transcriptional regulator, GntR family with aminotransferase domain	1.00	0.1311	0.07921	35	18	49	60
M301_1648	cytochrome c oxidase accessory protein CcoG	0.17	0.3704	0.1361	93	78	98	95
M301_1649	aminotransferase class I and II	0.34	0.3092	0.1216	162	218	248	235
M301_1650	protein of unknown function DUF323	0.39	0.2227	0.101	813	639	930	970
M301_1651	methionine-R-sulfoxide reductase	0.07	0.9174	0.2664	603	273	392	528
M301_1652	Histone deacetylase	0.39	0.07815	0.0664	64	65	87	81
M301_1653	CoA-binding domain protein	0.92	0.02047	0.05558	41	37	71	77
M301_1654	conserved hypothetical protein	1.66	0.1027	0.07253	9	14	31	43
M301_1655	ATP-dependent helicase HrpA	1.24	0.06363	0.06215	92	58	157	198
M301_1656	hypothetical protein	-0.50	0.5019	0.1676	51	95	57	45
M301_1657	[Glutamate--ammonia-ligase] adenylyltransferase	0.65	0.1354	0.08024	105	81	148	144
M301_1658	acetate/CoA ligase	1.01	0.01522	0.05525	157	162	327	314
M301_1659	PQQ-dependent dehydrogenase, methanol/ethanol family	2.10	0.03146	0.05624	189	129	677	688
M301_1660	hypothetical protein	0.97	0.102	0.07237	8488	8859	18440	15612
M301_1661	hypothetical protein	0.26	0.1912	0.09356	13206	15355	17594	16637
M301_1662	PAS/PAC sensor signal transduction histidine kinase	2.19	0.006094	0.05457	33	48	196	179
M301_1663	two component transcriptional regulator, LuxR family	2.57	0.01958	0.05549	27	11	120	110
M301_1664	peptide chain release factor 3	1.38	0.07676	0.066	138	88	291	301
M301_1665	conserved hypothetical protein	1.44	0.0355	0.0565	21	33	68	81
M301_1666	integral membrane sensor signal transduction histidine kinase	-1.03	0.02883	0.05613	122	115	51	64
M301_1667	two component transcriptional regulator, winged helix family	0.58	0.01809	0.05534	86	78	126	120
M301_1668	hypothetical protein	-5.08	0.3921	0.1411	272	1466	25	25
M301_1669	conserved hypothetical protein	0.81	0.07	0.064	89	106	172	170
M301_1670	ABC transporter related	1.53	0.0277	0.05607	30	48	106	124
M301_1671	conserved hypothetical protein	-0.90	0.1127	0.0747	120	146	75	67
M301_1672	Nitrilase/cyanide hydratase and apolipoprotein N-acyltransferase	0.06	0.8246	0.2461	322	426	380	397
M301_1673	peptidase U62 modulator of DNA gyrase	-0.23	0.712	0.2199	320	604	405	381
M301_1674	conserved hypothetical protein	-0.47	0.4458	0.1544	358	576	330	347
M301_1675	transcription-repair coupling factor	0.57	0.1335	0.0798	51	41	70	68
M301_1676	SNARE associated Golgi protein	0.34	0.2424	0.1054	69	54	80	76
M301_1677	Exodeoxyribonuclease V	-0.17	0.2291	0.1025	46	42	39	39
M301_1678	putative DNA repair protein	1.20	0.02418	0.05587	18	24	47	51
M301_1679	methyl-accepting chemotaxis sensory transducer with Pas/Pac sensor	-4.62	0.2392	0.1047	625	1387	44	37
M301_1680	methyl-accepting chemotaxis sensory transducer	-6.19	0.2079	0.09738	1125	2255	26	20
M301_1681	hypothetical protein	-6.68	0.000387	0.04798	1832	1807	24	10
M301_1682	methyl-accepting chemotaxis sensory transducer	-6.05	0.2362	0.1041	1316	2952	34	30
M301_1683	conserved hypothetical protein	-8.51	0.2168	0.09956	5947	12449	33	16
M301_1684	methyl-accepting chemotaxis sensory transducer with Pas/Pac sensor	-5.28	0.2733	0.1124	1006	2628	48	44
M301_1685	CheW protein	-5.80	0.307	0.121	902	2812	39	27
M301_1686	CheA signal transduction histidine kinase	-5.38	0.2452	0.106	1159	2678	50	41
M301_1687	response regulator receiver protein	-7.46	0.278	0.1135	1606	4387	15	18
M301_1688	conserved hypothetical protein	-6.68	0.1322	0.07948	1033	1578	12	12
M301_1689	OmpA/MotB domain protein	-5.29	0.1724	0.08908	506	882	22	13
M301_1690	flagellar motor protein MotA	-5.85	0.2523	0.1075	462	1107	18	8
M301_1691	conserved hypothetical protein	-4.90	0.00036	0.0477	589	595	18	21
M301_1692	flagellar transcriptional activator FlhC	-8.22	0.1726	0.08912	3003	5305	11	16
M301_1693	flagellar transcriptional activator	-6.49	0.2469	0.1064	4326	10192	84	77
M301_1694	flagellar biosynthetic protein FlhB	-5.03	0.04203	0.05696	478	419	16	11
M301_1695	flagellar biosynthesis protein FlhA	-4.84	0.2491	0.1069	231	538	17	9
M301_1696	flagellar biosynthetic protein FlhF	-6.05	0.1799	0.09087	569	1024	12	11
M301_1697	MotR	-5.11	0.1551	0.08486	485	794	17	19
M301_1698	RNA polymerase, sigma 28 subunit, FliA/WhiG subfamily	-4.66	0.2721	0.1121	414	1060	33	24
M301_1699	MotA/TolQ/ExbB proton channel	-4.80	0.196	0.09466	274	516	15	13
M301_1700	OmpA/MotB domain protein	-3.55	0.2287	0.1024	196	401	25	25
M301_1701	diguanylate cyclase/phosphodiesterase with PAS/PAC and GAF sensor(s)	-0.92	0.1044	0.07292	197	237	109	120
M301_1702	FlgN family protein	-2.24	0.2346	0.1037	732	1374	215	229
M301_1703	anti-sigma-28 factor, FlgM	-3.23	0.1989	0.09532	1266	2302	158	222
M301_1704	flagella basal body P-ring formation protein FlgA	-5.21	0.2201	0.1004	414	861	20	14
M301_1705	flagellar basal-body rod protein FlgB	-4.01	0.2456	0.1061	640	1429	57	71
M301_1706	flagellar basal-body rod protein FlgC	-4.59	0.2715	0.1119	705	1794	54	49
M301_1707	flagellar hook capping protein	-4.79	0.3235	0.1252	674	2239	65	39
M301_1708	fagellar hook-basal body protein	-4.14	0.3649	0.1349	600	2472	105	68
M301_1709	flagellar basal-body rod protein FlgF	-4.51	0.1649	0.0872	1268	2130	64	85
M301_1710	flagellar basal-body rod protein FlgG	-4.82	0.2284	0.1023	940	2007	52	52
M301_1711	flagellar L-ring protein	-4.97	0.2801	0.1141	431	1153	26	23
M301_1712	flagellar P-ring protein	-5.04	0.2525	0.1076	492	1167	27	23
M301_1713	flagellar rod assembly protein/muramidase FlgJ	-4.03	0.2349	0.1038	347	744	39	27
M301_1714	flagellar hook-associated protein FlgK	-2.35	0.2083	0.09746	589	1031	157	161
M301_1715	flagellar hook-associated protein 3	-2.86	0.1638	0.08692	360	572	63	65
M301_1716	protein of unknown function DUF336	-2.26	0.1167	0.07549	994	734	167	194
M301_1717	general secretion pathway protein G	1.58	0.04923	0.05812	59	63	172	193
M301_1718	Type II secretion system F domain	3.67	0.03198	0.05626	7	0	46	43
M301_1719	type II secretion system protein E	0.45	0.05918	0.06073	55	59	77	78
M301_1720	hypothetical protein	0.15	0.5168	0.1713	31	40	39	41
M301_1721	hypothetical protein	-0.38	0.6734	0.2104	15	37	20	20
M301_1722	hypothetical protein	-0.97	0.336	0.1282	52	27	25	15
M301_1723	type II and III secretion system protein	0.51	0.3525	0.1321	44	24	53	44
M301_1724	putative general secretion pathway GspG related transmembrane protein	0.03	0.9428	0.2718	32	51	45	39
M301_1725	type II secretion system protein G	0.54	0.5791	0.1869	64	16	61	56
M301_1726	conserved hypothetical protein	-0.55	0.6827	0.2127	45	12	19	19
M301_1729	AsmA family protein	0.50	0.6116	0.195	4	16	16	12
M301_1730	hypothetical protein	-0.47	0.6886	0.2142	25	81	40	37
M301_1731	Mammalian cell entry related domain protein	-1.11	0.05105	0.05844	139	152	67	67
M301_1732	ABC transporter related	-1.61	0.1467	0.08299	187	258	75	70
M301_1733	protein of unknown function DUF140	-1.20	0.3571	0.1331	111	53	37	34
M301_1734	ribonuclease BN	0.09	0.7128	0.2201	27	36	33	34
M301_1735	hypothetical protein	-0.03	0.9869	0.2809	88	0	57	28
M301_1736	conserved hypothetical protein	0.45	0.4454	0.1543	19	15	17	28
M301_1737	glycosyl transferase family 2	-0.55	0.5078	0.1691	13	26	14	12
M301_1738	polysaccharide deacetylase	0.36	0.5823	0.1877	30	13	30	25
M301_1739	Tetratricopeptide TPR_2 repeat protein	0.38	0.416	0.147	7	11	13	10
M301_1740	protein of unknown function UPF0118	0.78	0.2109	0.0981	51	28	72	65
M301_1741	diguanylate cyclase	0.91	0.03143	0.05624	81	64	142	130
M301_1742	conserved hypothetical protein	0.87	0.3497	0.1314	12	40	51	45
M301_1743	hypothetical protein	0.74	0.2149	0.09908	72	57	90	126
M301_1744	conserved hypothetical protein	1.71	0.07118	0.06433	46	18	112	98
M301_1746	transcriptional regulator, MerR family	1.53	0.002878	0.05338	300	269	843	804
M301_1747	integration host factor, alpha subunit	0.49	0.04172	0.05694	403	365	529	547
M301_1748	phenylalanyl-tRNA synthetase, beta subunit	0.68	0.004315	0.05412	97	102	162	157
M301_1749	phenylalanyl-tRNA synthetase, alpha subunit	0.58	0.5208	0.1723	110	33	105	109
M301_1750	ribosomal protein L20	0.18	0.4392	0.1528	1105	1212	1181	1449
M301_1751	ribosomal protein L35	0.31	0.3035	0.1201	2779	2137	3129	2973
M301_1752	translation initiation factor IF-3	0.32	0.197	0.09491	946	780	1003	1150
M301_1753	threonyl-tRNA synthetase	-0.35	0.236	0.104	492	415	359	352
M301_1754	lytic murein transglycosylase	0.32	0.3069	0.121	245	184	278	259
M301_1755	NAD-dependent epimerase/dehydratase	-0.27	0.5993	0.1919	227	140	143	162
M301_1756	NUDIX hydrolase	1.24	0.06497	0.06256	44	58	120	120
M301_1757	protein of unknown function zinc metallopeptidase putative	0.65	0.3426	0.1298	128	266	293	324
M301_1758	proton-translocating NADH-quinone oxidoreductase, chain N	0.13	0.4859	0.1638	210	236	224	263
M301_1759	proton-translocating NADH-quinone oxidoreductase, chain M	-0.04	0.9406	0.2713	144	74	99	113
M301_1760	proton-translocating NADH-quinone oxidoreductase, chain L	0.08	0.9172	0.2664	184	76	141	133
M301_1761	NADH-ubiquinone oxidoreductase chain 4L	0.89	0.1307	0.07909	110	65	143	184
M301_1762	NADH-ubiquinone/plastoquinone oxidoreductase chain 6	0.05	0.9278	0.2686	194	102	136	171
M301_1763	NADH-quinone oxidoreductase, chain I	0.28	0.3998	0.1429	361	259	360	394
M301_1764	NADH dehydrogenase (quinone)	0.02	0.9713	0.2777	170	83	111	146
M301_1765	NADH-quinone oxidoreductase, chain G	0.28	0.3978	0.1425	595	433	565	680
M301_1766	NADH-quinone oxidoreductase, F subunit	0.59	0.04199	0.05696	283	284	417	436
M301_1767	NADH-quinone oxidoreductase, E subunit	0.79	0.06194	0.06163	196	170	317	315
M301_1768	NADH dehydrogenase I, D subunit	0.71	0.05991	0.06097	243	310	425	482
M301_1769	NADH (or F420H2) dehydrogenase, subunit C	0.74	0.09764	0.07133	255	348	481	527
M301_1770	NADH-quinone oxidoreductase, B subunit	2.34	0.1587	0.08564	497	549	2101	3186
M301_1771	NADH-ubiquinone/plastoquinone oxidoreductase chain 3	1.92	0.08718	0.06873	102	101	348	426
M301_1772	RND efflux system, outer membrane lipoprotein, NodT family	0.31	0.2301	0.1027	87	108	125	116
M301_1773	efflux transporter, RND family, MFP subunit	0.71	0.1477	0.08322	59	41	85	79
M301_1774	acriflavin resistance protein	0.37	0.7178	0.2213	75	17	56	63
M301_1775	hypothetical protein	0.65	0.06728	0.06324	91	72	136	119
M301_1776	conserved hypothetical lipoprotein	1.59	0.2655	0.1104	0	105	137	179
M301_1777	transposase IS116/IS110/IS902 family protein	-1.47	0.3483	0.1311	64	147	35	41
M301_1778	hypothetical protein	0.80	0.252	0.1075	36	69	92	93
M301_1779	DegT/DnrJ/EryC1/StrS aminotransferase	0.36	0.5749	0.1858	42	89	85	83
M301_1780	protein of unknown function DUF6 transmembrane	-0.36	0.7733	0.2344	65	260	130	123
M301_1781	protein of unknown function DUF6 transmembrane	1.68	0.03246	0.05628	23	37	89	107
M301_1782	Beta-ketoacyl synthase	0.04	0.9074	0.2643	291	434	357	389
M301_1783	phosphopantetheine-binding	0.17	0.7575	0.2307	434	467	366	647
M301_1784	alpha/beta hydrolase fold	-0.63	0.4069	0.1447	876	1514	720	823
M301_1785	aminotransferase class-III	-0.49	0.06137	0.06144	973	1046	709	730
M301_1786	2,3-diketo-5-methylthio-1-phosphopentanephosphat ase	-0.09	0.9159	0.2661	297	795	530	496
M301_1787	DNA-directed DNA polymerase	-0.09	0.5735	0.1855	71	82	69	74
M301_1788	conserved hypothetical protein	0.38	0.347	0.1308	107	73	112	122
M301_1789	EcoEI R domain protein	1.13	0.07527	0.06557	32	37	83	69
M301_1790	filamentation induced by cAMP protein Fic	0.76	0.1168	0.07552	47	68	108	87
M301_1791	Protein of unknown function DUF2081	0.59	0.04897	0.05807	47	41	62	70
M301_1792	restriction modification system DNA specificity domain	0.90	0.08451	0.06808	28	22	42	51
M301_1793	Site-specific DNA-methyltransferase (adenine-specific)	0.85	0.01343	0.05519	34	32	58	62
M301_1794	conserved hypothetical protein	-0.90	0.1441	0.08239	16	13	8	7
M301_1795	hypothetical protein	0.58	0.08344	0.06781	31	25	45	40
M301_1796	hypothetical protein	1.05	0.02808	0.05609	100	86	191	195
M301_1797	TOPRIM domain protein	0.66	0.1706	0.08865	99	71	133	136
M301_1798	hypothetical protein	0.27	0.7067	0.2186	38	92	67	89
M301_1799	phage transcriptional regulator, AlpA	3.21	0.04504	0.05727	76	0	369	337
M301_1800	hypothetical protein	2.15	0.03198	0.05626	87	61	330	329
M301_1801	integrase family protein	1.99	0.04556	0.05739	190	302	974	988
M301_1802	preprotein translocase, SecG subunit	0.66	0.03248	0.05628	1186	1336	1959	2030
M301_1803	triosephosphate isomerase	0.27	0.7275	0.2236	236	89	196	195
M301_1804	carbohydrate kinase, YjeF related protein	1.38	0.1332	0.07972	50	23	94	98
M301_1805	hemerythrin-like metal-binding protein	-0.66	0.4318	0.1509	181	95	102	73
M301_1806	phosphoesterase DHHA1	1.41	0.06313	0.062	69	133	238	301
M301_1807	phosphoesterase RecJ domain protein	0.56	0.3095	0.1216	52	30	56	64
M301_1809	Glutathione S-transferase domain	1.56	0.04393	0.05707	188	99	394	456
M301_1810	peroxiredoxin, Ohr subfamily	1.17	0.1311	0.0792	78	139	251	239
M301_1811	Carboxymethylenebutenolidase	1.31	0.2046	0.09661	176	58	297	285
M301_1812	transcriptional regulator, MarR family	3.46	0.01354	0.05519	35	71	625	558
M301_1814	transcriptional regulator, MarR family	0.06	0.901	0.2629	855	610	599	924
M301_1815	Cl- channel voltage-gated family protein	-0.48	0.5141	0.1706	974	523	471	602
M301_1816	peptidoglycan-associated lipoprotein	-0.90	0.2007	0.09574	3430	2437	1426	1724
M301_1817	transposase IS4 family protein	0.88	0.1441	0.08238	206	126	290	320
M301_1818	transcriptional regulator, MerR family	0.62	0.2321	0.1032	100	63	122	131
M301_1819	protein of unknown function DUF81	4.19	0.1872	0.09261	0	0	11	6
M301_1820	conserved hypothetical protein	0.50	0.2932	0.1175	180	287	350	312
M301_1821	transposase IS116/IS110/IS902 family protein	-1.70	0.5265	0.1737	965	136	155	184
M301_1822	conserved hypothetical protein	0.05	0.9247	0.2679	44	80	64	65
M301_1823	protein of unknown function DUF347	-0.08	0.8401	0.2495	66	79	83	55
M301_1824	integral membrane sensor signal transduction histidine kinase	1.00	0.06203	0.06166	58	41	110	90
M301_1825	two component transcriptional regulator, winged helix family	0.56	0.4951	0.1659	163	59	169	159
M301_1827	hypothetical protein	0.24	0.8838	0.2592	0	72	42	42
M301_1828	YVTN beta-propeller repeat-containing protein	1.84	0.04322	0.05703	24	25	93	84
M301_1829	cytochrome c	1.13	0.04077	0.05688	29	38	76	73
M301_1830	conserved hypothetical protein	-5.21	0.2595	0.109	574	1407	23	30
M301_1831	conserved hypothetical protein	-2.43	0.38	0.1382	418	1459	182	165
M301_1832	natural resistance-associated macrophage protein	-1.30	0.231	0.1029	86	136	43	47
M301_1833	phospholipase D/Transphosphatidylase	-0.04	0.4458	0.1544	126	129	120	127
M301_1834	hypothetical protein	-1.29	0.4225	0.1486	99	275	58	94
M301_1835	conserved hypothetical protein	-1.87	0.1532	0.08446	515	739	167	176
M301_1836	conserved hypothetical protein	-1.54	0.05636	0.05999	1478	1236	514	420
M301_1837	17 kDa surface antigen	-1.95	0.1734	0.08932	656	999	215	212
M301_1838	hypothetical protein	-0.40	0.04997	0.05825	125	132	99	96
M301_1839	hypothetical protein	-1.49	0.3211	0.1246	843	1776	482	449
M301_1840	hypothetical protein	-0.80	0.5798	0.1871	602	176	238	209
M301_1841	phage-related minor tail protein	-3.70	0.2777	0.1135	574	227	20	40
M301_1842	transcriptional regulator, LysR family	-0.10	0.8199	0.245	18	29	24	20
M301_1843	Uncharacterised protein family UPF0324	3.98	0.1145	0.07507	0	6	61	40
M301_1844	oxidoreductase molybdopterin binding	1.52	0.06325	0.06203	82	37	188	155
M301_1845	cytochrome c class I	1.59	0.1665	0.08762	13	75	161	105
M301_1846	protein of unknown function DUF202	0.93	0.2715	0.1119	124	49	173	158
M301_1847	beta-lactamase-like	2.50	0.07517	0.06555	24	13	91	121
M301_1848	integron integrase	0.65	0.1342	0.07997	26	28	39	47
M301_1849	hypothetical protein	0.05	0.9618	0.2757	186	42	138	99
M301_1850	hypothetical protein	2.03	0.1542	0.08466	0	22	55	34
M301_1851	hypothetical protein	-0.13	0.8689	0.2559	24	58	41	34
M301_1852	protein of unknown function DUF262	-0.14	0.8866	0.2598	163	53	97	99
M301_1853	hypothetical protein	0.12	0.8976	0.2621	83	24	50	67
M301_1855	hypothetical protein	0.88	0.0331	0.0563	33	39	71	62
M301_1856	conserved hypothetical protein	0.48	0.03056	0.0562	169	187	256	241
M301_1857	integrase family protein	0.40	0.1165	0.07546	189	162	217	249
M301_1858	integrase family protein	0.66	0.05096	0.05843	196	169	270	307
M301_1859	integrase family protein	0.84	0.1404	0.0815	321	223	486	491
M301_1861	2,3-bisphosphoglycerate-independent phosphoglycerate mutase	0.62	0.2607	0.1093	69	41	80	89
M301_1862	17 kDa surface antigen	-2.01	0.0107	0.05505	5117	4593	1014	1394
M301_1863	pentapeptide repeat protein	-1.32	0.114	0.07497	1743	1383	598	654
M301_1864	putative transcriptional regulator, ModE family	0.84	0.09556	0.07081	180	238	380	366
M301_1865	phosphate-selective porin O and P	1.27	0.06538	0.06268	63	58	158	137
M301_1866	molybdenum ABC transporter, periplasmic molybdate-binding protein	1.06	0.02244	0.05574	33	26	65	58
M301_1867	molybdate ABC transporter, inner membrane subunit	1.96	0.09377	0.07035	23	9	64	64
M301_1868	ABC transporter related	1.25	0.06336	0.06207	52	31	88	110
M301_1869	DNA-directed DNA polymerase	0.17	0.4616	0.1581	61	49	58	66
M301_1870	protein of unknown function DUF1555	1.28	0.2027	0.09618	8	32	57	41
M301_1871	protein of unknown function DUF1555	0.57	0.7123	0.2199	0	19	16	13
M301_1872	peptide methionine sulfoxide reductase	-0.19	0.2934	0.1175	517	584	480	487
M301_1873	magnesium and cobalt transport protein CorA	0.29	0.3341	0.1277	169	225	228	255
M301_1874	hypothetical protein	-5.29	0.3353	0.128	774	2799	51	39
M301_1875	hypothetical protein	6.47	0.06266	0.06185	0	0	48	39
M301_1876	helix-turn-helix domain protein	0.98	0.08435	0.06804	56	62	107	127
M301_1877	flavin reductase domain protein FMN-binding	1.42	0.0499	0.05824	150	95	317	341
M301_1878	hypothetical protein	0.21	0.4154	0.1468	149	146	153	189
M301_1879	glutaminyl-tRNA synthetase	0.77	0.04543	0.05736	256	222	403	414
M301_1880	biotin/acetyl-CoA-carboxylase ligase	1.23	0.003166	0.05357	52	48	116	119
M301_1881	transcriptional activator, Baf family	1.05	0.3797	0.1382	52	8	64	61
M301_1882	Sporulation domain protein	1.83	0.1613	0.08628	35	28	136	91
M301_1883	stationary-phase survival protein SurE	1.25	0.04439	0.05714	162	102	338	292
M301_1884	protein-L-isoaspartate O-methyltransferase	1.21	0.1285	0.07853	93	42	170	144
M301_1885	Peptidase M23	0.19	0.7574	0.2306	79	38	63	71
M301_1886	conserved hypothetical protein	0.21	0.7738	0.2345	225	89	175	190
M301_1887	Thioredoxin domain	0.95	0.06973	0.06392	159	108	240	275
M301_1888	nitroreductase	-0.04	0.3846	0.1393	393	378	382	366
M301_1889	NADH:flavin oxidoreductase/NADH oxidase	0.93	0.1274	0.07827	329	211	496	532
M301_1890	YceI family protein	-0.93	0.3577	0.1333	422	227	161	180
M301_1891	Pirin domain protein	2.44	0.07345	0.06503	11	8	60	49
M301_1892	transcriptional regulator, LysR family	1.31	0.06876	0.06365	281	282	653	743
M301_1893	ATPase associated with various cellular activities AAA_3	1.34	0.1348	0.0801	74	73	212	163
M301_1894	protein of unknown function DUF58	1.66	0.08783	0.06889	8	27	64	49
M301_1895	transglutaminase domain protein	1.33	0.3605	0.1339	0	19	27	22
M301_1896	CMP/dCMP deaminase zinc-binding	2.95	0.007076	0.05473	17	27	171	175
M301_1897	protein of unknown function UPF0005	0.80	0.04356	0.05705	2086	1645	3058	3420
M301_1898	glycoside hydrolase family 3 domain protein	1.41	0.1124	0.07464	39	74	153	149
M301_1899	binding-protein-dependent transport systems inner membrane component	1.81	0.05593	0.05987	10	16	48	48
M301_1900	binding-protein-dependent transport systems inner membrane component	0.66	0.2787	0.1137	27	51	52	71
M301_1901	ErfK/YbiS/YcfS/YnhG family protein	0.80	0.446	0.1544	123	27	124	138
M301_1902	extracellular solute-binding protein family 5	-0.07	0.8189	0.2448	40	55	48	42
M301_1903	OmpA domain protein transmembrane region-containing protein	-3.35	0.3029	0.12	165	452	26	34
M301_1904	conserved hypothetical protein	-3.40	0.2914	0.117	118	313	9	31
M301_1905	short-chain dehydrogenase/reductase SDR	-2.71	0.2072	0.09721	114	205	22	26
M301_1906	putative transcriptional activator, TenA family	-3.12	0.3805	0.1384	123	500	25	46
M301_1907	AMP-dependent synthetase and ligase	-2.38	0.3211	0.1246	132	346	41	50
M301_1908	conserved hypothetical protein	-2.18	0.4357	0.1519	116	521	66	73
M301_1909	conserved hypothetical protein	0.18	0.6784	0.2117	33	53	56	43
M301_1910	conserved hypothetical protein	0.55	0.5125	0.1702	75	26	73	76
M301_1911	integral membrane sensor signal transduction histidine kinase	0.90	0.2328	0.1033	50	23	65	72
M301_1912	two component, sigma54 specific, transcriptional regulator, Fis family	1.31	0.0419	0.05695	30	49	105	92
M301_1913	cytochrome c oxidase, cbb3-type, subunit I	1.24	0.02529	0.05594	383	476	993	1034
M301_1914	cytochrome c oxidase, cbb3-type, subunit II	1.12	0.000421	0.04829	540	525	1151	1169
M301_1915	Cbb3-type cytochrome oxidase component	0.72	0.3987	0.1427	122	340	379	384
M301_1916	cytochrome c oxidase, cbb3-type, subunit III	0.78	0.05525	0.05968	523	667	1098	946
M301_1917	cytochrome c oxidase accessory protein CcoG	0.19	0.3695	0.1359	189	154	189	204
M301_1918	conserved hypothetical protein	-0.08	0.8073	0.2422	689	494	504	614
M301_1919	Ubiquinone biosynthesis hydroxylase, UbiH/UbiF/VisC/COQ6 family	1.07	0.09316	0.07019	114	159	288	287
M301_1920	Radical SAM domain protein	0.31	0.4763	0.1616	87	138	126	151
M301_1921	transcriptional regulator, Crp/Fnr family	0.01	0.9835	0.2802	206	103	158	153
M301_1922	oxygen-independent coproporphyrinogen III oxidase	3.25	0.09219	0.06993	11	36	267	191
M301_1923	OmpW family protein	3.30	0.0483	0.05794	162	198	1900	1639
M301_1924	conserved hypothetical protein	0.80	0.1751	0.08974	106	63	155	139
M301_1925	RNA methyltransferase, TrmA family	1.78	0.01802	0.05534	30	48	146	127
M301_1926	3'-5' exonuclease, PolB-like	0.22	0.7325	0.2248	65	121	138	80
M301_1927	hypothetical protein	-3.02	0.2244	0.1014	531	1040	112	82
M301_1928	conserved hypothetical protein	-0.86	0.177	0.09019	1612	1183	851	689
M301_1929	conserved hypothetical protein	-2.07	0.1293	0.07875	1454	2035	462	367
M301_1930	conserved hypothetical protein	-0.65	0.02082	0.05561	122	123	80	76
M301_1931	cysteine synthase B	0.71	0.112	0.07455	104	143	212	195
M301_1932	Disulphide bond formation protein DsbB	0.66	0.2586	0.1089	132	79	165	170
M301_1933	exodeoxyribonuclease VII, large subunit	1.37	0.05264	0.05891	48	32	102	107
M301_1934	Ppx/GppA phosphatase	1.21	0.1515	0.08409	94	43	152	166
M301_1935	conserved hypothetical protein	-0.43	0.2845	0.1152	715	705	438	615
M301_1936	putative phosphohistidine phosphatase, SixA	-0.08	0.8659	0.2552	267	155	195	204
M301_1937	Polyphosphate kinase	-0.03	0.8341	0.2482	117	99	102	109
M301_1938	conserved hypothetical protein	7.34	0.01586	0.05527	0	0	78	83
M301_1939	UBA/THIF-type NAD/FAD binding protein	1.68	0.003964	0.05398	53	59	177	186
M301_1940	holo-acyl-carrier-protein synthase	0.90	0.3846	0.1393	43	172	199	202
M301_1941	pyridoxal phosphate biosynthetic protein PdxJ	1.30	0.01286	0.05516	139	129	331	329
M301_1942	DNA repair protein RecO	0.99	0.09049	0.0695	103	72	179	170
M301_1943	hypothetical protein	1.00	0.1965	0.09478	195	98	300	288
M301_1944	GTP-binding protein Era	1.03	0.04343	0.05704	155	167	313	347
M301_1945	ribonuclease III	1.18	0.01624	0.05528	73	86	190	171
M301_1946	transmembrane protein	0.75	0.4233	0.1488	64	222	260	223
M301_1947	signal peptidase I	1.01	0.07743	0.0662	86	60	153	142
M301_1948	GTP-binding protein LepA	1.63	0.0244	0.05588	61	37	162	144
M301_1949	hypothetical protein	0.63	0.4557	0.1567	37	109	123	104
M301_1950	Endonuclease/exonuclease/phosphatase	1.31	0.0286	0.05611	22	17	53	46
M301_1951	phospholipase D/Transphosphatidylase	0.82	0.5836	0.188	43	0	42	33
M301_1952	protease Do	0.44	0.3339	0.1277	2529	1659	2769	2896
M301_1953	positive regulator of sigma E, RseC/MucC	-0.14	0.476	0.1615	766	746	625	752
M301_1954	sigma E regulatory protein, MucB/RseB	0.27	0.04941	0.05815	794	835	974	990
M301_1955	anti sigma-E protein, RseA	-0.29	0.1821	0.09138	3204	2834	2537	2414
M301_1956	RNA polymerase, sigma-24 subunit, ECF subfamily	-0.35	0.3681	0.1356	6507	4854	4274	4622
M301_1957	L-aspartate oxidase	0.62	0.2083	0.09747	57	37	68	76
M301_1958	nuclease (SNase domain protein)	1.40	0.3258	0.1257	17	0	19	26
M301_1959	DEAD/DEAH box helicase domain protein	0.93	0.1159	0.07535	58	96	158	136
M301_1960	fkbp-type peptidyl-prolyl cis-trans isomerase	2.36	0.007406	0.05477	264	181	1087	1198
M301_1961	protein of unknown function DUF748	0.56	0.1686	0.08813	60	44	80	74
M301_1962	DNA mismatch repair protein MutS	0.94	0.1275	0.07828	78	49	118	128
M301_1963	site-specific recombinase Gcr	1.48	0.003465	0.05375	61	72	181	191
M301_1964	inositol monophosphatase	1.70	0.0889	0.06914	199	91	458	484
M301_1965	Rhomboid family protein	0.92	0.1725	0.0891	65	38	99	96
M301_1966	conserved hypothetical protein	0.69	0.2013	0.09586	68	40	96	79
M301_1967	RNA methyltransferase, TrmH family, group 1	1.19	0.1806	0.09104	120	52	190	203
M301_1968	serine O-acetyltransferase	0.91	0.1573	0.08533	108	68	164	167
M301_1969	transcriptional regulator, BadM/Rrf2 family	-0.23	0.4925	0.1653	2328	1720	1851	1591
M301_1970	Cysteine desulfurase	-0.04	0.7931	0.2389	608	634	652	557
M301_1971	cysteine desulfurase IscS	-0.33	0.1525	0.08429	1438	1275	1111	1052
M301_1972	FeS cluster assembly scaffold IscU	-0.67	0.138	0.0809	3079	3732	2043	2234
M301_1973	iron-sulfur cluster assembly protein IscA	0.01	0.9651	0.2764	3659	3234	3095	3841
M301_1974	co-chaperone Hsc20	-0.89	0.05835	0.06052	924	849	477	480
M301_1975	Fe-S protein assembly chaperone HscA	-0.19	0.419	0.1477	345	284	269	283
M301_1976	ferredoxin, 2Fe-2S type, ISC system	-0.25	0.6184	0.1967	371	235	216	295
M301_1977	carbonic anhydrase	2.14	0.02522	0.05593	39	84	260	287
M301_1978	conserved hypothetical protein	-1.44	0.236	0.104	64	107	33	30
M301_1979	alkaline phosphatase	-0.29	0.7433	0.2273	49	19	26	29
M301_1980	lysyl-tRNA synthetase	1.17	0.04167	0.05694	219	178	441	451
M301_1981	peptide chain release factor 2	0.55	0.1789	0.09063	312	432	520	567
M301_1982	conserved hypothetical protein	1.13	0.1329	0.07965	61	30	85	116
M301_1983	arsenate reductase	1.27	0.2178	0.0998	101	32	166	156
M301_1984	Putitive phosphate transport regulator	0.80	0.3088	0.1215	348	143	396	458
M301_1985	phosphate transporter	2.45	0.01143	0.0551	50	26	204	220
M301_1986	phosphate ABC transporter, periplasmic phosphate-binding protein	-0.34	0.4293	0.1503	72	102	71	66
M301_1987	phosphate ABC transporter, inner membrane subunit PstC	-0.33	0.8085	0.2424	8	39	18	19
M301_1988	phosphate ABC transporter, inner membrane subunit PstA	1.24	0.1183	0.0758	19	15	47	36
M301_1989	phosphate ABC transporter, ATPase subunit	0.45	0.7131	0.2201	10	77	66	53
M301_1990	phosphate uptake regulator, PhoU	0.20	0.8112	0.243	108	38	79	88
M301_1991	phosphoglucosamine mutase	0.93	0.04379	0.05706	74	79	153	139
M301_1992	dihydropteroate synthase	0.98	0.04907	0.05808	78	101	193	163
M301_1993	ATP-dependent metalloprotease FtsH	0.42	0.1127	0.07471	2099	1835	2608	2662
M301_1994	ribosomal RNA methyltransferase RrmJ/FtsJ	0.38	0.6577	0.2066	559	183	531	435
M301_1995	protein of unknown function UPF0044	1.13	0.13	0.07893	86	45	167	120
M301_1996	conserved hypothetical protein	1.63	0.01373	0.0552	75	105	297	264
M301_1997	GreA/GreB family elongation factor	1.71	0.1157	0.0753	192	55	380	434
M301_1998	carbamoyl-phosphate synthase, large subunit	1.24	0.04197	0.05696	158	111	307	331
M301_1999	hypothetical protein	0.61	0.1129	0.07474	54	57	79	92
M301_2000	carbamoyl-phosphate synthase, small subunit	1.15	0.04395	0.05707	204	168	409	416
M301_2001	Glutamate--putrescine ligase	1.19	0.09684	0.07113	38	60	114	109
M301_2002	diguanylate cyclase	1.09	0.03273	0.05629	34	27	66	63
M301_2003	dihydrodipicolinate reductase	1.20	0.01498	0.05524	135	116	284	293
M301_2004	SmpA/OmlA domain protein	1.10	0.1271	0.07819	132	78	230	219
M301_2005	ferric uptake regulator, Fur family	0.36	0.5389	0.1767	443	223	402	457
M301_2006	DNA repair protein RecN	1.59	0.02757	0.05606	90	152	340	392
M301_2007	ATP-NAD/AcoX kinase	1.75	0.02935	0.05615	68	115	323	296
M301_2008	heat-inducible transcription repressor HrcA	0.81	0.02883	0.05613	136	114	213	227
M301_2009	ferrochelatase	1.18	0.2187	0.1	38	109	174	158
M301_2010	ADP-L-glycero-D-manno-heptose-6-epimerase	0.68	0.2245	0.1014	128	81	168	168
M301_2011	rfaE bifunctional protein	0.79	0.06702	0.06316	91	77	147	144
M301_2012	lipopolysaccharide heptosyltransferase II	1.20	0.1586	0.08562	66	26	115	95
M301_2013	TPR repeat-containing protein	0.11	0.8372	0.2489	146	274	223	231
[truncated: 768 more rows]
