# Supplementary material for: Comparative transcriptomics in three Methylophilaceae species uncover different strategies for environmental adaptation
Source: PeerJ. 2013 Jul 25;1:e115. doi: 10.7717/peerj.115 (PMC3728764; doi:10.7717/peerj.115)
Supplement: Table S6 — Comparative RNA-Seq statistics for core vs. methylamine in Methylotenera versatilis 301. [file peerj-01-115-s006.xls]

Comparative RNA-Seq statistics for core vs. methylamine in Methylotenera versatilis 301
locus tag	product	log2 fold change	pvalue	qvalue	Core	Core	MA	MA
M301_0001	chromosomal replication initiator protein DnaA	2.45	0.07375	0.101	65	128	604	454
M301_0002	DNA polymerase III, beta subunit	2.33	0.1437	0.1024	146	164	928	637
M301_0003	DNA gyrase, B subunit	1.16	0.09744	0.101	278	199	603	461
M301_0004	hypothetical protein	1.54	0.09643	0.101	125	99	368	285
M301_0005	IstB domain protein ATP-binding protein	0.51	0.5613	0.1948	10	34	32	32
M301_0006	Integrase catalytic region	-0.19	0.7925	0.2515	38	83	47	59
M301_0007	hypothetical protein	3.62	0.1343	0.1016	0	0	7	4
M301_0008	ABC transporter related	1.72	0.004782	0.09941	7	6	21	23
M301_0009	hypothetical protein	6.53	0.02778	0.1008	0	0	48	43
M301_0010	Hemolysin-type calcium-binding region	-0.32	0.4966	0.1785	87	58	58	58
M301_0011	hypothetical protein	1.33	0.3684	0.1465	31	0	40	37
M301_0012	Ig family protein	-0.28	0.3819	0.1498	80	63	58	60
M301_0013	Glycosyl transferase related to UDP-glucuronosyltransferase-like	0.75	0.03766	0.1009	110	104	172	188
M301_0014	type I secretion membrane fusion protein, HlyD family	-0.71	0.291	0.1284	43	29	22	22
M301_0015	type I secretion outer membrane protein, TolC family	0.06	0.8013	0.2536	18	23	21	22
M301_0016	conserved hypothetical protein	1.60	0.09082	0.101	14	41	93	78
M301_0017	IstB domain protein ATP-binding protein	0.11	0.6319	0.212	23	18	21	23
M301_0019	hypothetical protein	0.15	0.9287	0.2825	27	0	16	14
M301_0020	hypothetical protein	2.10	0.1293	0.1013	54	0	135	97
M301_0021	hypothetical protein	0.91	0.1802	0.1069	744	590	1463	1053
M301_0022	hypothetical protein	0.49	0.2226	0.1142	1097	1409	1985	1533
M301_0023	hypothetical protein	1.15	0.1527	0.1035	168	152	407	306
M301_0024	deoxycytidine triphosphate deaminase	2.00	0.1386	0.1019	97	110	488	347
M301_0025	conserved hypothetical protein	0.30	0.7412	0.2391	24	84	74	59
M301_0026	diguanylate cyclase/phosphodiesterase with PAS/PAC and GAF sensor(s)	-1.75	0.1179	0.101	316	418	117	101
M301_0027	20S proteasome A and B subunits	-0.65	0.1067	0.101	650	774	520	384
M301_0028	protein of unknown function DUF404	0.52	0.09662	0.101	124	147	210	180
M301_0029	transglutaminase domain protein	-0.10	0.6711	0.2216	217	232	181	236
M301_0030	hypothetical protein	0.72	0.3158	0.1341	94	42	121	104
M301_0031	conserved hypothetical protein	1.44	0.06101	0.101	30	60	135	109
M301_0032	Phosphoenolpyruvate carboxylase	0.81	0.3208	0.1352	6	14	22	13
M301_0033	Protein of unknown function DUF2126	0.18	0.3434	0.1407	20	23	25	23
M301_0034	conserved hypothetical protein	0.65	0.08577	0.101	20	21	35	31
M301_0035	transglutaminase domain protein	0.41	0.5243	0.1854	30	64	67	59
M301_0036	protein of unknown function DUF403	-0.58	0.268	0.1237	160	113	80	103
M301_0037	protein of unknown function DUF404	-0.27	0.719	0.2336	29	13	20	15
M301_0038	transglutaminase domain protein	1.84	0.01045	0.1003	10	8	32	35
M301_0039	transglutaminase domain protein	1.16	0.1471	0.1028	79	39	126	138
M301_0040	Rubredoxin-type Fe(Cys)4 protein	1.43	0.04132	0.1009	307	244	743	749
M301_0041	putative transmembrane protein	1.34	0.2845	0.1271	96	12	147	130
M301_0042	cytochrome c class I	1.09	0.3418	0.1403	88	17	114	111
M301_0043	cytochrome c1 precursor protein	0.68	0.4105	0.157	18	49	55	54
M301_0044	ThiJ/PfpI domain protein	0.96	0.5123	0.1824	0	76	63	84
M301_0045	hypothetical protein	0.77	0.06973	0.101	57	45	95	80
M301_0046	conserved hypothetical protein	1.81	0.1588	0.1042	18	14	70	47
M301_0047	glycosyl transferase family 2	1.09	0.1208	0.101	6	10	18	18
M301_0048	polysaccharide deacetylase	2.20	0.1498	0.1031	4	3	21	14
M301_0049	Tetratricopeptide TPR_2 repeat protein	1.82	0.0494	0.1009	3	8	22	19
M301_0050	diacylglycerol kinase	-1.11	0.08872	0.101	46	36	16	21
M301_0051	Catalase	-0.23	0.4011	0.1547	241	219	169	222
M301_0052	transcriptional regulator, LysR family	0.42	0.623	0.2099	112	37	102	98
M301_0053	protein of unknown function DUF1555	0.71	0.4387	0.1639	99	98	212	109
M301_0054	coenzyme PQQ biosynthesis protein A	-2.46	0.5496	0.1919	8585	186	935	657
M301_0055	MJ0042 family finger-like protein	1.52	0.07464	0.101	51	57	171	143
M301_0056	ribosomal protein L11 methyltransferase	1.70	0.07635	0.101	85	60	266	207
M301_0057	acetyl-CoA carboxylase, biotin carboxylase	1.65	0.074	0.101	137	108	427	344
M301_0058	acetyl-CoA carboxylase, biotin carboxyl carrier protein	1.44	0.07266	0.101	295	146	675	520
M301_0059	3-dehydroquinate dehydratase, type II	1.88	0.03909	0.1009	244	164	824	680
M301_0060	alkyl hydroperoxide reductase/ Thiol specific antioxidant/ Mal allergen	0.73	0.3409	0.14	45	108	154	102
M301_0061	cytochrome c biogenesis protein transmembrane region	-0.40	0.2777	0.1257	302	239	209	201
M301_0062	FxsA cytoplasmic membrane protein	0.26	0.4597	0.1691	213	186	274	203
M301_0063	oxidoreductase FAD/NAD(P)-binding domain protein	0.25	0.2892	0.1281	212	232	286	241
M301_0064	cytochrome B561	-8.07	0.2727	0.1246	3127	8347	20	21
M301_0065	Domain of unknown function DUF1924	-8.73	0.2473	0.1192	4898	11657	18	20
M301_0066	Dihaem cytochrome c	-6.69	0.1469	0.1027	2596	4171	32	33
M301_0067	two component transcriptional regulator, winged helix family	-4.77	0.3097	0.1326	1589	4892	117	119
M301_0068	integral membrane sensor signal transduction histidine kinase	-4.37	0.2596	0.1219	926	2219	75	76
M301_0069	HAD-superfamily subfamily IIA hydrolase like protein	-1.60	0.2584	0.1216	566	1028	276	248
M301_0070	HemY domain protein	-0.75	0.7338	0.2373	20	428	152	115
M301_0071	protein of unknown function DUF513 hemX	0.56	0.4975	0.1787	32	90	91	89
M301_0072	Uroporphyrinogen III synthase HEM4	0.75	0.02519	0.1008	151	128	244	226
M301_0073	porphobilinogen deaminase	-0.14	0.3154	0.134	282	251	231	252
M301_0074	two component transcriptional regulator, LytTR family	0.45	0.2886	0.1279	78	61	109	81
M301_0075	integral membrane sensor signal transduction histidine kinase	0.50	0.1185	0.101	75	60	103	88
M301_0076	argininosuccinate lyase	0.25	0.5644	0.1956	222	139	241	190
M301_0077	hypothetical protein	0.64	0.2613	0.1222	83	61	133	92
M301_0078	oxygen-independent coproporphyrinogen III oxidase	0.09	0.8295	0.2602	73	70	93	59
M301_0079	conserved hypothetical protein	-0.33	0.4274	0.1611	366	261	267	233
M301_0080	non-canonical purine NTP pyrophosphatase, rdgB/HAM1 family	0.07	0.7687	0.2458	368	483	470	426
M301_0081	ribonuclease PH	0.53	0.1166	0.101	347	339	527	467
M301_0082	protein serine/threonine phosphatase	0.34	0.2707	0.1242	100	79	125	101
M301_0083	serine/threonine protein kinase	1.51	0.03567	0.1009	68	54	188	161
M301_0084	domain of unknown function DUF1732	2.41	0.0421	0.1009	38	15	160	125
M301_0085	guanylate kinase	1.28	0.2279	0.1152	581	384	881	1461
M301_0086	DNA-directed RNA polymerase, omega subunit	1.75	0.05577	0.1009	79	157	450	347
M301_0087	(p)ppGpp synthetase I, SpoT/RelA	0.85	0.08988	0.101	121	96	217	175
M301_0088	ATP-dependent DNA helicase RecG	1.09	0.04742	0.1009	58	39	111	96
M301_0089	Chorismate lyase	2.72	0.07363	0.101	29	0	116	80
M301_0090	4-hydroxybenzoate polyprenyl transferase	0.86	0.2744	0.125	87	38	118	109
M301_0091	conserved hypothetical protein	0.50	0.2112	0.1122	172	121	229	186
M301_0092	ribosomal protein L13	2.38	0.04006	0.1009	842	1150	5620	4780
M301_0093	ribosomal protein S9	1.97	0.0536	0.1009	603	803	3014	2487
M301_0094	N-acetyl-gamma-glutamyl-phosphate reductase	1.44	0.06417	0.101	217	146	488	501
M301_0095	conserved hypothetical protein	2.55	0.007581	0.1	71	37	332	304
M301_0096	protein of unknown function DUF583	0.53	0.3188	0.1348	1055	615	1283	1136
M301_0097	iron-sulfur cluster assembly accessory protein	-0.08	0.9158	0.2797	5532	2436	3880	3676
M301_0098	conserved hypothetical protein	0.12	0.8777	0.2712	210	83	185	134
M301_0099	Heavy metal transport/detoxification protein	0.05	0.8293	0.2602	392	408	459	367
M301_0100	conserved hypothetical protein	-0.08	0.9094	0.2783	100	219	156	147
M301_0101	conserved hypothetical protein	0.04	0.9425	0.2855	905	484	726	702
M301_0102	citrate synthase I	0.98	0.1296	0.1013	176	108	291	272
M301_0103	protein of unknown function UPF0075	1.09	0.13	0.1013	69	48	144	105
M301_0104	Peptidase M23	1.65	0.1253	0.101	176	274	829	581
M301_0105	tyrosyl-tRNA synthetase	1.06	0.04813	0.1009	97	82	202	174
M301_0106	sulfate ABC transporter, ATPase subunit	0.19	0.491	0.1771	77	73	96	75
M301_0107	sulfate ABC transporter, inner membrane subunit CysW	1.84	0.1835	0.1076	18	0	39	27
M301_0108	sulfate ABC transporter, inner membrane subunit CysT	2.47	0.1139	0.101	10	8	58	42
M301_0109	diguanylate phosphodiesterase	0.48	0.5275	0.1862	37	14	34	39
M301_0110	sulfate ABC transporter, periplasmic sulfate-binding protein	1.57	0.007474	0.1	8	6	22	23
M301_0111	Serine O-acetyltransferase	4.20	0.008229	0.1001	0	0	8	9
M301_0112	major membrane protein I	0.33	0.3234	0.1358	18	22	22	28
M301_0113	cysteine desulfurase, SufS subfamily	0.39	0.1547	0.1037	26	31	37	38
M301_0114	cysteine synthase A	1.05	0.03576	0.1009	190	144	321	372
M301_0115	sulfate ABC transporter, periplasmic sulfate-binding protein	0.47	0.2785	0.1258	16	19	29	21
M301_0116	phosphate-selective porin O and P	-0.21	0.6224	0.2097	33	22	26	22
M301_0117	Protein of unknown function DUF2292	-0.05	0.9765	0.2928	0	119	58	56
M301_0118	protein of unknown function DUF150	1.14	0.3873	0.1512	191	13	248	204
M301_0119	transcription termination factor NusA	0.74	0.1285	0.1012	207	151	335	262
M301_0120	translation initiation factor IF-2	0.45	0.2606	0.1221	237	341	437	353
M301_0121	ribosome-binding factor A	0.08	0.6362	0.2129	293	268	322	272
M301_0122	tRNA pseudouridine synthase B	1.36	0.06244	0.101	37	29	93	77
M301_0123	ribosomal protein S15	2.45	0.01542	0.1006	658	671	3699	3549
M301_0124	polyribonucleotide nucleotidyltransferase	0.36	0.3256	0.1363	385	331	520	397
M301_0125	transcriptional regulator, TraR/DksA family	1.80	0.08947	0.101	560	269	1441	1442
M301_0126	Methylenetetrahydrofolate dehydrogenase (NADP(+))	0.67	0.01676	0.1006	157	140	244	229
M301_0127	hypothetical protein	1.34	0.1563	0.1039	940	1119	2177	3032
M301_0128	integrase family protein	-0.72	0.1672	0.1053	76	100	47	60
M301_0129	conserved hypothetical protein	3.79	0.2525	0.1203	0	0	9	4
M301_0130	hypothetical protein	0.11	0.9502	0.2872	48	0	37	15
M301_0131	hypothetical protein	0.54	0.1564	0.1039	12	9	16	16
M301_0132	hypothetical protein	0.59	0.7041	0.2299	19	0	13	15
M301_0133	hypothetical protein	-0.02	0.9744	0.2924	27	66	40	52
M301_0134	hypothetical protein	4.86	0.1964	0.1097	0	0	9	19
M301_0135	hypothetical protein	0.95	0.521	0.1845	0	10	8	10
M301_0136	transcriptional regulator, XRE family	2.22	0.1212	0.101	37	39	208	153
M301_0137	conserved hypothetical protein	1.60	0.1231	0.101	143	194	592	429
M301_0138	hypothetical protein	1.58	0.1099	0.101	205	349	969	688
M301_0139	hypothetical protein	1.34	0.07963	0.101	412	269	979	750
M301_0140	diguanylate cyclase	-1.11	0.4962	0.1784	66	218	72	60
M301_0141	two component, sigma54 specific, transcriptional regulator, Fis family	0.99	0.02981	0.1008	248	210	484	428
M301_0142	Sporulation domain protein	2.09	0.02661	0.1008	32	64	227	187
M301_0143	pilus (MSHA type) biogenesis protein MshL	0.51	0.288	0.1278	241	150	312	245
M301_0144	TPR repeat-containing protein	0.06	0.8672	0.2688	375	258	325	333
M301_0145	type II secretion system protein E	-0.09	0.6167	0.2084	362	318	346	294
M301_0146	Type II secretion system F domain	0.58	0.1557	0.1038	91	128	179	148
M301_0147	conserved hypothetical protein	0.55	0.2342	0.1165	186	164	293	222
M301_0148	conserved hypothetical protein	-0.41	0.3725	0.1474	243	171	166	144
M301_0149	hypothetical protein	0.10	0.7022	0.2294	307	232	290	287
M301_0150	conserved hypothetical protein	0.64	0.1999	0.1103	126	197	267	236
M301_0151	conserved hypothetical protein	0.96	0.1722	0.1059	79	143	224	208
M301_0152	UBA/THIF-type NAD/FAD binding protein	1.56	0.1143	0.101	45	152	337	247
M301_0153	band 7 protein	1.24	0.1116	0.101	120	143	349	272
M301_0154	protein of unknown function DUF107	1.81	0.1935	0.1093	134	15	267	256
M301_0155	DNA photolyase FAD-binding	0.95	0.09152	0.101	170	129	290	288
M301_0156	LemA family protein	2.25	0.03354	0.1008	60	59	298	274
M301_0157	conserved hypothetical protein	2.47	0.03887	0.1009	27	14	130	105
M301_0158	valyl-tRNA synthetase	0.87	0.05715	0.1009	128	97	222	188
M301_0159	SirA family protein	0.12	0.8997	0.2761	470	143	349	316
M301_0160	Rhodanese domain protein	1.61	0.1166	0.101	174	178	606	472
M301_0161	diguanylate cyclase	-1.23	0.2774	0.1256	201	349	123	111
M301_0162	nicotinate-nucleotide/dimethylbenzimidazolephosp horibosyltransferase	2.04	0.06065	0.101	24	19	98	81
M301_0163	cobalamin-5-phosphate synthase CobS	1.20	0.2774	0.1256	43	8	67	53
M301_0164	alpha-ribazole phosphatase	1.36	0.1189	0.101	28	34	91	69
M301_0165	L-threonine-O-3-phosphate decarboxylase	1.15	0.1173	0.101	25	13	45	39
M301_0166	cobalamin biosynthesis protein CobD	6.00	0.01695	0.1006	0	0	33	30
M301_0167	cobyric acid synthase CobQ	0.43	0.4408	0.1645	57	32	59	61
M301_0168	serine/threonine protein kinase	0.38	0.2256	0.1148	104	91	139	113
M301_0169	Adenosylcobinamide-phosphateguanylyltransferase	-0.45	0.06644	0.101	240	267	177	195
M301_0170	periplasmic binding protein	0.46	0.2557	0.121	84	108	114	150
M301_0171	cob(II)yrinic acid a,c-diamide reductase	1.00	0.3319	0.1379	37	9	48	45
M301_0172	CobB/CobQ domain protein glutamine amidotransferase	0.72	0.153	0.1035	39	36	55	68
M301_0173	cob(I)alamin adenosyltransferase	1.05	0.3546	0.1433	13	32	64	31
M301_0174	conserved hypothetical protein	1.50	0.1526	0.1035	405	154	793	791
M301_0175	TonB-dependent receptor	4.36	0.07382	0.101	9	25	392	306
M301_0176	conserved hypothetical protein	0.85	0.2025	0.1107	672	639	1353	1004
M301_0177	protein of unknown function DUF710	1.36	0.1825	0.1074	259	68	466	374
M301_0178	Protein of unknown function DUF2237	1.35	0.07929	0.101	45	90	195	150
M301_0179	protein of unknown function DUF55	2.06	0.00221	0.09753	36	43	170	166
M301_0180	40-residue YVTN family beta-propeller repeat protein	0.40	0.3977	0.1538	1312	1066	1861	1279
M301_0181	threonine dehydratase, biosynthetic	1.28	0.0997	0.101	66	66	177	146
M301_0182	ribose 5-phosphate isomerase	1.30	0.109	0.101	192	91	406	295
M301_0183	conserved hypothetical protein	1.38	0.07771	0.101	209	151	529	413
M301_0184	Fe(II) trafficking protein YggX	1.09	0.1548	0.1037	217	246	562	422
M301_0185	diacylglycerol kinase	2.71	0.04501	0.1009	22	52	275	217
M301_0186	diguanylate cyclase/phosphodiesterase with PAS/PAC sensor(s)	0.32	0.1085	0.101	81	73	101	90
M301_0187	DNA-3-methyladenine glycosylase I	1.34	0.3031	0.1311	117	11	174	153
M301_0188	transcriptional regulator, ArsR family	2.79	0.0729	0.101	51	0	166	187
M301_0189	NADH:flavin oxidoreductase/NADH oxidase	-0.55	0.1878	0.1083	122	109	65	93
M301_0190	short-chain dehydrogenase/reductase SDR	-1.91	0.4697	0.1716	63	319	43	58
M301_0191	transcriptional regulator, LysR family	0.29	0.6423	0.2144	45	21	40	42
M301_0192	conserved hypothetical protein	0.38	0.615	0.2079	69	27	52	73
M301_0193	transcriptional regulator, LysR family	0.51	0.5732	0.1978	72	21	68	65
M301_0194	BNR repeat-containing protein	-0.49	0.6829	0.2246	757	232	352	352
M301_0195	conserved hypothetical protein	0.66	0.2308	0.1158	151	216	340	241
M301_0196	60S ribosomal protein L19	-1.93	0.2997	0.1303	759	1701	392	255
M301_0198	Superoxide dismutase	1.03	0.04676	0.1009	1158	953	2131	2182
M301_0199	tyrosine recombinase XerC	2.89	0.05959	0.1009	28	0	112	99
M301_0200	protein of unknown function DUF484	0.71	0.09351	0.101	112	108	192	170
M301_0201	diaminopimelate epimerase	0.72	0.1551	0.1038	173	121	235	247
M301_0202	S-adenosylmethionine synthetase	-0.84	0.1539	0.1036	431	568	306	250
M301_0203	metal dependent phosphohydrolase	-0.13	0.7661	0.2452	368	562	476	377
M301_0204	adenosylhomocysteinase	0.09	0.7326	0.237	665	820	890	694
M301_0205	membrane protein of unknown function	0.84	0.126	0.101	337	535	877	690
M301_0206	5,10-methylenetetrahydrofolate reductase	0.87	0.05439	0.1009	335	394	715	614
M301_0207	protein of unknown function DUF494	-0.50	0.2277	0.1152	1911	2494	1345	1772
M301_0208	DNA protecting protein DprA	0.05	0.9548	0.2882	432	144	317	279
M301_0209	Peptidoglycan-binding lysin domain	0.79	0.1913	0.1089	548	359	916	652
M301_0210	peptide deformylase	1.17	0.1471	0.1028	236	241	608	467
M301_0211	methionyl-tRNA formyltransferase	0.94	0.1106	0.101	64	94	172	132
M301_0212	peptidase M48 Ste24p	0.52	0.1395	0.102	241	191	304	319
M301_0213	conserved hypothetical protein	0.19	0.6077	0.2062	201	143	224	169
M301_0214	sun protein	1.15	0.1395	0.102	160	71	283	232
M301_0215	putative proline rich signal peptide protein	1.63	0.1673	0.1053	59	47	197	133
M301_0216	multi-sensor signal transduction histidine kinase	1.19	0.03603	0.1009	74	56	161	136
M301_0217	two component, sigma54 specific, transcriptional regulator, Fis family	0.30	0.4983	0.1789	590	366	584	596
M301_0218	exodeoxyribonuclease III Xth	1.65	0.05381	0.1009	54	51	176	155
M301_0219	HAD-superfamily hydrolase, subfamily IA, variant 3	2.29	0.02528	0.1008	12	19	82	69
M301_0220	CBS domain containing membrane protein	-0.56	0.6409	0.214	198	64	95	82
M301_0221	Thiopurine S-methyltransferase	0.20	0.5891	0.2017	378	249	383	339
M301_0222	Oligopeptidase A	0.12	0.3271	0.1367	310	285	338	308
M301_0223	conserved hypothetical protein	0.35	0.373	0.1476	196	190	283	211
M301_0224	phosphoenolpyruvate-protein phosphotransferase	-0.05	0.8436	0.2634	309	257	305	243
M301_0225	Phosphotransferase system, phosphocarrier protein HPr	0.02	0.9442	0.2859	470	597	583	496
M301_0226	PTS system fructose subfamily IIA component	-0.24	0.2339	0.1164	865	817	771	658
M301_0227	conserved hypothetical protein	-0.03	0.8407	0.2628	361	333	363	319
M301_0228	HPr kinase	-0.42	0.4136	0.1577	774	522	500	468
M301_0229	ribosomal subunit interface protein	0.59	0.1662	0.1051	2693	3862	5253	4605
M301_0230	RNA polymerase, sigma 54 subunit, RpoN	0.94	0.01764	0.1006	187	195	357	377
M301_0231	ABC transporter related	0.96	0.1571	0.104	128	111	265	201
M301_0232	lipopolysaccharide transport periplasmic protein LptA	1.21	0.1503	0.1032	127	131	340	258
M301_0233	protein of unknown function DUF1239	1.13	0.1803	0.107	100	44	166	150
M301_0234	3-deoxy-D-manno-octulosonate 8-phosphate phosphatase, YrbI family	0.58	0.03014	0.1008	256	287	389	425
M301_0235	KpsF/GutQ family protein	1.08	0.02123	0.1007	126	113	265	242
M301_0236	potassium efflux system protein	0.32	0.4119	0.1573	63	43	67	66
M301_0237	FAD dependent oxidoreductase	0.05	0.7472	0.2406	164	136	159	153
M301_0238	hypothetical protein	3.06	0.03456	0.1008	0	24	112	94
M301_0239	molybdenum cofactor biosynthesis protein C	0.42	0.4233	0.1601	121	68	110	144
M301_0240	peptidase M48 Ste24p	0.30	0.1416	0.1022	343	388	442	457
M301_0241	transmembrane proetin, twin-arginine translocation pathway signal	0.80	0.3126	0.1333	362	151	469	424
M301_0242	Sulphur oxidation protein SoxZ	1.33	0.02102	0.1007	128	162	389	342
M301_0243	peroxiredoxin	0.78	0.003784	0.09898	2192	2060	3713	3580
M301_0244	alkyl hydroperoxide reductase, F subunit	0.08	0.7476	0.2407	224	169	216	200
M301_0245	phospholipase D/Transphosphatidylase	-0.03	0.9759	0.2927	84	31	62	52
M301_0246	FAD dependent oxidoreductase	1.38	0.03662	0.1009	57	41	140	118
M301_0247	Na+/H+ antiporter NhaA	1.84	0.07959	0.101	7	22	57	50
M301_0248	protein of unknown function DUF21	1.65	0.1922	0.109	25	5	47	48
M301_0249	DnaA regulatory inactivator Hda	2.40	0.1295	0.1013	0	33	92	83
M301_0250	protein of unknown function UPF0118	1.27	0.1528	0.1035	46	18	83	72
M301_0251	phosphoribosylformylglycinamidine cyclo-ligase	1.33	0.01418	0.1005	169	134	400	360
M301_0252	conserved hypothetical protein	-0.34	0.3287	0.137	378	327	325	231
M301_0253	conserved hypothetical protein	0.21	0.4114	0.1572	83	102	118	97
M301_0254	Fmu (Sun) domain protein	0.76	0.2012	0.1105	79	105	182	130
M301_0255	sodium:dicarboxylate symporter	-0.15	0.6527	0.2169	54	75	64	52
M301_0256	glycosyl transferase group 1	2.43	0.1218	0.101	0	5	15	14
M301_0257	conserved hypothetical protein	0.55	0.7296	0.2363	0	15	14	8
M301_0258	phosphoesterase PA-phosphatase related	0.48	0.1333	0.1016	15	12	18	21
M301_0259	peptidase M48 Ste24p	1.98	0.2068	0.1114	0	25	51	49
M301_0260	protein of unknown function DUF898 transmembrane	2.07	0.03127	0.1008	25	24	108	101
M301_0261	GCN5-related N-acetyltransferase	2.89	0.07523	0.101	16	12	119	95
M301_0262	protein of unknown function DUF6 transmembrane	-0.23	0.6765	0.223	99	57	71	61
M301_0263	acriflavin resistance protein	-0.29	0.655	0.2175	51	96	68	52
M301_0264	efflux transporter, RND family, MFP subunit	0.14	0.583	0.2002	110	117	140	110
M301_0265	N-acetylmuramyl-L-alanine amidase, negative regulator of AmpC, AmpD	0.32	0.04804	0.1009	77	73	97	91
M301_0266	sodium/calcium exchanger membrane region	1.69	0.1964	0.1097	8	53	102	96
M301_0267	two component, sigma54 specific, transcriptional regulator, Fis family	1.10	0.06198	0.101	66	47	125	118
M301_0268	integral membrane sensor signal transduction histidine kinase	1.20	0.3135	0.1335	54	7	79	63
M301_0269	conserved hypothetical protein	3.08	0.02764	0.1008	36	28	289	260
M301_0270	RNA polymerase, sigma-24 subunit, ECF subfamily	-0.81	0.1053	0.101	884	958	615	435
M301_0271	putative transmembrane protein	-1.45	0.101	0.101	3433	4418	1582	1282
M301_0272	conserved hypothetical protein	-2.03	0.1001	0.101	2731	3591	868	675
M301_0273	RDD domain containing protein	-0.15	0.8242	0.259	199	416	313	239
M301_0274	permease YjgP/YjgQ family protein	0.05	0.5299	0.1868	86	94	92	94
M301_0275	permease YjgP/YjgQ family protein	-0.24	0.8721	0.27	211	30	104	99
M301_0276	Leucyl aminopeptidase	1.18	0.04749	0.1009	196	159	435	369
M301_0277	DNA polymerase III chi subunit HolC	0.39	0.2497	0.1197	320	238	383	346
M301_0278	hypothetical protein	1.75	0.04429	0.1009	161	119	515	428
M301_0279	glycine cleavage system H protein	1.85	0.05362	0.1009	131	156	558	474
M301_0280	peptidase S11 D-alanyl-D-alanine carboxypeptidase 1	-0.24	0.2235	0.1144	1140	1002	970	837
M301_0281	DNA topoisomerase I	0.52	0.1142	0.101	153	142	226	197
M301_0282	PP-loop domain protein	0.72	0.2065	0.1114	74	81	146	110
M301_0283	diguanylate cyclase/phosphodiesterase	1.04	0.07332	0.101	29	29	65	57
M301_0284	short-chain dehydrogenase/reductase SDR	1.16	0.2098	0.1119	112	115	304	207
M301_0285	protein of unknown function DUF185	1.19	0.3174	0.1344	14	80	109	107
M301_0286	tRNA (guanine-N(7)-)-methyltransferase	1.82	0.06138	0.101	33	71	193	179
M301_0287	ribosome biogenesis GTP-binding protein YsxC	-0.36	0.1874	0.1082	746	723	518	625
M301_0288	cytochrome c class I	1.74	0.1001	0.101	343	110	891	620
M301_0289	signal transduction histidine kinase regulating citrate/malate metabolism	0.98	0.3834	0.1502	78	15	89	95
M301_0290	conserved hypothetical protein	-1.61	0.2605	0.1221	3050	1646	665	876
M301_0291	ABC transporter related	1.39	0.1145	0.101	264	234	731	572
M301_0292	protein of unknown function DUF140	0.74	0.001461	0.09581	136	141	234	229
M301_0293	Mammalian cell entry related domain protein	1.58	0.07328	0.101	185	146	548	442
M301_0294	toluene tolerance family protein	-0.45	0.3596	0.1445	1945	1358	1305	1120
M301_0295	conserved hypothetical protein	0.40	0.2996	0.1303	817	1025	1387	1047
M301_0296	ABC transporter related	0.58	0.2672	0.1235	212	351	447	393
M301_0297	ABC-2 type transporter	0.24	0.7031	0.2297	129	274	224	253
M301_0298	BolA family protein	0.90	0.1568	0.104	344	300	681	522
M301_0299	glutaredoxin-like protein	0.26	0.6415	0.2142	1112	581	1128	903
M301_0300	UDP-N-acetylglucosamine1-carboxyvinyltransferase	0.21	0.5887	0.2016	315	478	502	415
M301_0301	ATP phosphoribosyltransferase	0.95	0.1614	0.1045	262	197	517	374
M301_0302	histidinol dehydrogenase	0.41	0.4078	0.1563	606	377	756	549
M301_0303	histidinol-phosphate aminotransferase	1.41	0.06232	0.101	182	144	477	392
M301_0304	Orotidine 5'-phosphate decarboxylase	1.30	0.03782	0.1009	1454	1500	3785	3496
M301_0305	Imidazoleglycerol-phosphate dehydratase	0.92	0.08397	0.101	432	285	744	613
M301_0306	imidazole glycerol phosphate synthase, glutamine amidotransferase subunit	1.27	0.136	0.1018	128	101	320	235
M301_0307	phosphoribosylformimino-5-aminoimidazole carboxamide ribotide isomerase	1.13	0.1226	0.101	261	334	743	562
M301_0308	imidazoleglycerol phosphate synthase, cyclase subunit	0.47	0.3742	0.1478	276	298	471	323
M301_0309	Phosphoribosyl-AMP cyclohydrolase	0.77	0.2789	0.1259	415	295	740	473
M301_0310	phosphoribosyl-ATP diphosphatase	0.78	0.04094	0.1009	615	631	1109	1038
M301_0311	histidine triad (HIT) protein	0.59	0.07704	0.101	474	396	703	606
M301_0312	twin-arginine translocation protein, TatA/E family subunit	1.05	0.2438	0.1185	940	324	1424	1188
M301_0313	twin-arginine translocation protein, TatB subunit	0.65	0.2009	0.1105	487	322	656	612
M301_0314	Sec-independent protein translocase, TatC subunit	0.81	0.2164	0.1131	68	135	200	156
M301_0315	HtrA2 peptidase	0.36	0.08131	0.101	164	187	233	217
M301_0316	protein of unknown function DUF34	0.08	0.9372	0.2844	158	44	121	92
M301_0317	ubiquinol-cytochrome c reductase, iron-sulfur subunit	1.09	0.1797	0.1069	424	441	1062	777
M301_0318	Cytochrome b/b6 domain	0.98	0.1153	0.101	213	153	410	311
M301_0319	cytochrome c1	1.13	0.137	0.1018	269	260	649	510
M301_0320	Glutathione S-transferase domain	1.35	0.1665	0.1052	366	414	1167	830
M301_0321	Stringent starvation protein B	0.85	0.2461	0.1189	280	317	640	437
M301_0322	translation elongation factor Tu	0.20	0.5147	0.183	1365	1534	1904	1434
M301_0323	preprotein translocase, SecE subunit	0.79	0.1053	0.101	365	540	855	710
M301_0324	NusG antitermination factor	1.34	0.1357	0.1017	504	500	1441	1106
M301_0325	ribosomal protein L11	1.24	0.0924	0.101	901	1321	2989	2271
M301_0326	ribosomal protein L1	0.82	0.1547	0.1037	1146	889	2056	1543
M301_0327	ribosomal protein L10	1.25	0.1374	0.1019	1049	1187	3016	2290
M301_0328	ribosomal protein L7/L12	1.91	0.1131	0.101	582	622	2572	1966
M301_0329	DNA-directed RNA polymerase, beta subunit	-0.07	0.6828	0.2246	1105	945	1039	914
M301_0330	DNA-directed RNA polymerase, beta' subunit	-0.70	0.04709	0.1009	2086	1921	1263	1208
M301_0331	ribosomal protein S12	0.82	0.09261	0.101	1269	1805	2859	2583
M301_0332	ribosomal protein S7	0.55	0.1759	0.1064	1330	1283	2096	1739
M301_0333	translation elongation factor G	0.36	0.1649	0.105	890	819	1177	1015
M301_0334	translation elongation factor Tu	0.33	0.3489	0.142	1265	1297	1816	1409
M301_0335	ribosomal protein S10	1.98	0.09942	0.101	438	304	1683	1252
M301_0336	50S ribosomal protein L3	0.96	0.1843	0.1077	987	1760	2680	2661
M301_0337	ribosomal protein L4/L1e	1.00	0.05193	0.1009	985	1350	2433	2235
M301_0338	Ribosomal protein L25/L23	1.16	0.1009	0.101	1344	2409	4427	3934
M301_0339	ribosomal protein L2	0.58	0.008501	0.1001	1523	1433	2173	2236
M301_0340	ribosomal protein S19	0.75	0.03126	0.1008	1564	1314	2547	2295
M301_0341	ribosomal protein L22	0.70	0.0618	0.101	1821	2056	3142	3140
M301_0342	ribosomal protein S3	0.91	0.08216	0.101	1061	953	2049	1739
M301_0343	ribosomal protein L16	0.68	0.2137	0.1126	2010	1256	2721	2519
M301_0344	ribosomal protein L29	0.47	0.08058	0.101	2258	2687	3572	3284
M301_0345	30S ribosomal protein S17	1.01	0.04756	0.1009	1342	1583	2967	2933
M301_0346	ribosomal protein L14	1.73	0.0201	0.1007	826	1055	3310	2921
M301_0347	ribosomal protein L24	1.02	0.1721	0.1059	1011	992	2318	1746
M301_0348	ribosomal protein L5	1.67	0.05614	0.1009	533	1107	2941	2284
M301_0349	ribosomal protein S14	0.91	0.148	0.1029	1162	1185	2459	1965
M301_0350	ribosomal protein S8	1.40	0.07725	0.101	833	576	2093	1622
M301_0351	ribosomal protein L6	1.12	0.09623	0.101	872	1610	2989	2408
M301_0352	ribosomal protein L18	0.88	0.1203	0.101	693	1062	1829	1408
M301_0353	ribosomal protein S5	0.86	0.1701	0.1057	1139	1034	2226	1709
M301_0354	ribosomal protein L30	0.68	0.2171	0.1132	1154	1255	2204	1662
M301_0355	ribosomal protein L15	0.98	0.08164	0.101	1209	1477	2910	2377
M301_0356	preprotein translocase, SecY subunit	0.75	0.1841	0.1077	619	602	1150	901
M301_0357	ribosomal protein L36	1.12	0.2684	0.1237	1337	353	2008	1676
M301_0358	30S ribosomal protein S13	1.14	0.01857	0.1006	1353	1610	3451	3100
M301_0359	30S ribosomal protein S11	0.95	0.1531	0.1035	1237	1584	3134	2315
M301_0360	ribosomal protein S4	1.26	0.1093	0.101	1035	906	2597	2059
M301_0361	DNA-directed RNA polymerase, alpha subunit	1.50	0.08793	0.101	660	469	1812	1386
M301_0362	ribosomal protein L17	1.71	0.1255	0.101	499	620	2106	1546
M301_0363	glutaredoxin 2	2.40	0.07543	0.101	33	106	373	367
M301_0364	Mg2 transporter protein CorA family protein	0.78	0.1877	0.1083	209	236	436	329
M301_0365	MscS Mechanosensitive ion channel	0.42	0.5316	0.1873	246	111	267	211
M301_0366	ribosomal protein L33	2.61	0.09513	0.101	542	258	2855	2045
M301_0367	ribosomal protein L28	2.63	0.08867	0.101	643	1105	6182	4607
M301_0368	deoxyuridine 5'-triphosphate nucleotidohydrolase Dut	2.51	0.06439	0.101	37	103	463	342
M301_0369	TonB-dependent receptor	1.99	0.05819	0.1009	19	18	81	71
M301_0370	phosphopantothenoylcysteine decarboxylase/phosphopantothenate/cysteine ligase	0.35	0.3075	0.1321	56	78	92	80
M301_0371	pyruvate phosphate dikinase PEP/pyruvate-binding	1.00	0.2908	0.1284	28	9	37	37
M301_0372	conserved hypothetical protein	0.68	0.07868	0.101	22	26	41	35
M301_0373	DNA repair protein RadC	0.13	0.6263	0.2106	50	59	67	52
M301_0374	conserved hypothetical protein	0.14	0.7426	0.2395	94	59	74	96
M301_0375	ABC transporter related	-0.55	0.01974	0.1007	97	99	67	67
M301_0376	carbon starvation protein CstA	0.10	0.7716	0.2465	208	142	182	193
M301_0377	protein of unknown function DUF466	-0.00	0.9856	0.2947	470	404	451	422
M301_0378	conserved hypothetical protein	-1.53	0.2193	0.1136	1141	704	335	302
M301_0379	endonuclease IV	-2.52	0.1986	0.1101	674	1169	141	178
M301_0380	prolipoprotein diacylglyceryl transferase	2.84	0.05572	0.1009	10	8	74	63
M301_0381	diguanylate cyclase/phosphodiesterase with PAS/PAC sensor(s)	0.49	0.3609	0.1448	132	78	150	146
M301_0382	dihydroxy-acid dehydratase	0.35	0.04992	0.1009	590	551	736	721
M301_0383	Aldose 1-epimerase	0.17	0.6054	0.2057	627	440	625	575
M301_0384	cytochrome c class I	0.09	0.5927	0.2026	20824	20640	20266	23905
M301_0385	amino acid permease-associated region	0.24	0.3498	0.1422	90	115	125	117
M301_0386	Aspartyl aminopeptidase	1.55	0.07268	0.101	44	61	173	137
M301_0387	Coproporphyrinogen oxidase	1.26	0.0806	0.101	81	150	313	243
M301_0388	phosphoribosylamine/glycine ligase	0.75	0.1946	0.1095	153	179	321	239
M301_0389	phosphoribosylaminoimidazolecarboxamide formyltransferase/IMP cyclohydrolase	1.38	0.07069	0.101	147	137	400	344
M301_0390	transcriptional regulator, Fis family	0.18	0.6657	0.2202	361	229	343	324
M301_0391	TIM-barrel protein, nifR3 family	0.82	0.1366	0.1018	244	342	512	518
M301_0392	General substrate transporter	0.58	0.08382	0.101	12	10	15	17
M301_0393	protein of unknown function UPF0153	1.87	0.2093	0.1118	65	0	110	129
M301_0394	molybdopterin binding domain	0.40	0.4377	0.1637	171	99	184	172
M301_0395	diguanylate cyclase	-0.09	0.4266	0.1609	121	125	109	122
M301_0397	17 kDa surface antigen	-1.90	0.4656	0.1706	236	1147	220	150
M301_0398	Excinuclease ABC C subunit domain protein	0.08	0.88	0.2717	28	45	49	29
M301_0399	DNA polymerase I	0.77	0.2022	0.1107	45	26	64	58
M301_0400	conserved hypothetical protein	1.40	0.1635	0.1048	116	36	216	187
M301_0401	conserved hypothetical protein	0.99	0.2255	0.1148	288	617	896	897
M301_0402	homoserine kinase	1.52	0.01787	0.1006	26	34	93	82
M301_0403	transmembrane protein	0.98	0.0805	0.101	45	36	89	72
M301_0404	UvrD/REP helicase	-0.14	0.3112	0.133	107	97	92	94
M301_0405	diguanylate cyclase/phosphodiesterase with PAS/PAC and GAF sensor(s)	-2.57	0.1353	0.1017	266	387	61	48
M301_0406	diguanylate cyclase/phosphodiesterase with PAS/PAC and GAF sensor(s)	0.76	0.1351	0.1017	108	93	190	151
M301_0407	TonB-dependent receptor	-0.95	0.38	0.1493	93	47	37	34
M301_0409	diguanylate cyclase/phosphodiesterase with extracellular sensor	0.25	0.4686	0.1713	37	26	39	36
M301_0410	peptidylprolyl isomerase FKBP-type	1.36	0.07054	0.101	108	75	262	206
M301_0411	chaperonin GroEL	0.52	0.1732	0.1061	927	727	1180	1188
M301_0412	Chaperonin Cpn10	0.33	0.2223	0.1142	823	956	1226	1018
M301_0413	conserved hypothetical protein	1.75	0.1162	0.101	90	23	206	178
M301_0414	aldo/keto reductase	1.54	0.09283	0.101	71	76	237	194
M301_0415	alkylphosphonate utilization operon protein PhnA	0.93	0.1416	0.1022	74	58	144	108
M301_0416	Phospholipase A(2)	1.08	0.1198	0.101	67	59	149	118
M301_0418	protein of unknown function DUF1486	2.17	0.1199	0.101	37	45	215	157
M301_0419	peptidase U32	0.96	0.06315	0.101	88	66	164	135
M301_0420	adenosylmethionine-8-amino-7-oxononanoateaminotr ansferase	0.90	0.3282	0.1369	108	35	141	125
M301_0421	D-alanyl-D-alaninecarboxypeptidase/D-alanyl-D-al anine-endopeptidase	1.16	0.1642	0.1049	47	23	81	77
M301_0422	Peptidylprolyl isomerase	1.13	0.07643	0.101	547	325	1025	886
M301_0423	OsmC family protein	1.10	0.1525	0.1035	198	268	584	418
M301_0424	Glyoxalase/bleomycin resistance protein/dioxygenase	1.44	0.1522	0.1034	143	129	428	311
M301_0425	Uncharacterised conserved protein UCP019302	0.84	0.2134	0.1125	399	359	785	567
M301_0426	conserved hypothetical protein	0.41	0.4266	0.1609	443	255	483	448
M301_0427	protein of unknown function DUF224 cysteine-rich region domain protein	0.39	0.1956	0.1096	128	102	156	145
M301_0428	carboxyl-terminal protease	-0.18	0.5121	0.1823	1524	1196	1290	1118
M301_0429	conserved hypothetical protein	0.19	0.6457	0.2152	144	228	211	213
M301_0430	NLP/P60 protein	0.96	0.2311	0.1159	236	105	347	316
M301_0431	helicase c2	1.12	0.02398	0.1007	35	27	72	64
M301_0432	Redoxin domain protein	0.80	0.1849	0.1078	49	78	113	109
M301_0433	FAD-dependent pyridine nucleotide-disulphide oxidoreductase	-0.87	0.3265	0.1365	517	924	291	496
M301_0434	conserved hypothetical protein	1.65	0.0264	0.1008	41	24	97	108
M301_0435	cytochrome c family protein	0.63	0.01651	0.1006	50	47	78	73
M301_0436	conserved hypothetical protein	0.96	0.0357	0.1009	160	127	301	261
M301_0437	conserved hypothetical protein	0.37	0.4585	0.1688	414	240	450	398
M301_0438	conserved hypothetical protein	1.19	0.1845	0.1077	286	113	481	430
M301_0439	hypothetical protein	1.09	0.1674	0.1053	40	39	73	98
M301_0440	hypothetical protein	0.55	0.1097	0.101	657	521	895	831
M301_0441	heme exporter protein CcmA	0.90	0.02616	0.1008	413	382	774	712
M301_0442	heme exporter protein CcmB	1.01	0.2505	0.1198	126	50	183	171
M301_0443	heme exporter protein CcmC	0.31	0.4569	0.1684	180	116	203	165
M301_0444	heme exporter protein CcmD	1.39	0.1776	0.1066	359	122	652	605
M301_0445	CcmE/CycJ protein	-0.23	0.4582	0.1687	1420	1097	1056	1095
M301_0446	cytochrome c-type biogenesis protein CcmF	-0.54	0.1952	0.1096	422	514	322	324
M301_0447	periplasmic protein thiol/disulphide oxidoreductase DsbE	-0.79	0.004003	0.09909	673	648	369	395
M301_0448	cytochrome C biogenesis protein	0.52	0.3057	0.1317	311	494	570	584
M301_0449	cytochrome c-type biogenesis protein CcmI	-0.04	0.9187	0.2803	524	331	438	393
M301_0450	aminopeptidase N	-0.44	0.1996	0.1103	343	300	272	203
M301_0451	sodium/hydrogen exchanger	0.30	0.4211	0.1596	40	27	42	40
M301_0452	integral membrane sensor signal transduction histidine kinase	0.94	0.001582	0.09619	61	58	116	113
M301_0453	two component transcriptional regulator, winged helix family	1.27	0.07735	0.101	74	39	148	124
M301_0454	outer membrane efflux protein	2.25	0.2198	0.1137	12	14	81	45
M301_0455	efflux transporter, RND family, MFP subunit	1.37	0.1677	0.1054	42	16	93	59
M301_0456	heavy metal efflux pump, CzcA family	0.91	0.2252	0.1147	51	45	107	74
M301_0457	conserved hypothetical protein	1.52	0.1204	0.101	22	53	130	88
M301_0458	hypothetical protein	8.55	0.1055	0.101	0	0	219	156
M301_0459	general secretion pathway protein G	-1.62	0.0703	0.101	57	76	15	27
M301_0460	Type II secretion system F domain	-2.28	0.2057	0.1113	78	45	11	14
M301_0461	type II secretion system protein E	-1.45	0.1989	0.1102	55	35	15	18
M301_0462	conserved hypothetical protein	-0.57	0.7309	0.2366	50	7	16	22
M301_0463	transmembrane protein	-0.40	0.7268	0.2356	15	50	18	31
M301_0464	transmembrane protein	-1.10	0.07442	0.101	31	25	10	15
M301_0465	prolin-rich transmembrane protein	0.78	0.605	0.2056	15	0	10	16
M301_0466	type II and III secretion system protein	-0.77	0.2655	0.1231	43	29	19	23
M301_0467	N-terminal methylation site	4.49	0.05608	0.1009	0	0	12	9
M301_0468	type II secretion system protein G	-0.86	0.1198	0.101	62	49	33	27
M301_0469	hypothetical protein	0.70	0.5206	0.1845	30	156	167	135
M301_0470	two component transcriptional regulator, LuxR family	-0.18	0.774	0.2471	192	101	119	141
M301_0471	multicopper oxidase type 2	-1.29	0.4645	0.1703	70	21	15	21
M301_0472	multicopper oxidase type 3	-1.92	0.1169	0.101	32	47	7	13
M301_0473	hypothetical protein	-0.43	0.2106	0.1121	31	34	20	27
M301_0474	hypothetical protein	-0.17	0.748	0.2408	16	26	15	23
M301_0475	hypothetical protein	0.13	0.5512	0.1923	20	16	19	21
M301_0476	hypothetical protein	5.71	0.07575	0.101	0	0	22	29
M301_0477	putative signal peptide protein	0.13	0.9131	0.2791	43	8	27	29
M301_0478	conserved hypothetical protein	-0.43	0.6577	0.2181	61	24	30	33
M301_0479	conserved hypothetical protein	-0.55	0.2998	0.1304	25	23	12	20
M301_0480	electron transport protein SCO1/SenC	0.08	0.8947	0.275	35	18	23	34
M301_0481	response regulator receiver protein	0.17	0.7172	0.2332	644	370	550	594
M301_0482	Lytic transglycosylase catalytic	-0.99	0.4316	0.1621	174	74	58	66
M301_0483	PAS/PAC sensor signal transduction histidine kinase	-0.00	0.9824	0.2941	492	390	437	442
M301_0484	transcriptional regulator, ArsR family	-0.33	0.7019	0.2294	52	124	67	73
M301_0485	Glyoxalase/bleomycin resistance protein/dioxygenase	0.18	0.878	0.2713	75	14	48	53
M301_0486	arsenical-resistance protein	0.66	0.3919	0.1524	31	12	39	31
M301_0487	Protein-tyrosine phosphatase, low molecular weight	1.46	0.1814	0.1072	35	14	85	52
M301_0488	cytochrome c class I	0.36	0.06736	0.101	584	537	686	751
M301_0489	bis(5'nucleosyl)-tetraphosphatase, ApaH	0.97	0.5144	0.1829	0	48	49	44
M301_0490	phospholipid/glycerol acyltransferase	1.65	0.008108	0.1001	30	39	113	105
M301_0491	ornithine-acyl(acyl carrier protein) N-acyltransferase	0.72	0.05179	0.1009	42	50	81	71
M301_0492	17 kDa surface antigen	-1.22	0.2864	0.1275	3757	2061	1033	1469
M301_0493	PfkB domain protein	0.49	0.2073	0.1115	284	211	356	340
M301_0494	transcriptional regulator, TetR family	0.78	0.1496	0.1031	270	190	394	397
M301_0495	Polyketide cyclase/dehydrase	0.31	0.3359	0.1388	117	159	161	182
M301_0496	conserved hypothetical protein	0.79	0.2875	0.1277	127	101	240	153
M301_0497	conserved hypothetical protein	0.50	0.277	0.1255	144	163	249	185
M301_0498	Redoxin domain protein	-0.27	0.3691	0.1467	267	251	245	185
M301_0499	FAD linked oxidase domain protein	0.45	0.2104	0.112	416	304	523	462
M301_0500	hypothetical protein	1.23	0.03568	0.1009	156	110	327	300
M301_0501	OmpA/MotB domain protein	0.12	0.5933	0.2027	1104	875	1087	1061
M301_0502	conserved hypothetical protein	0.56	0.4524	0.1673	8439	3460	7222	10349
M301_0503	putative lipoprotein	0.75	0.0996	0.101	46	64	102	84
M301_0504	integral membrane sensor signal transduction histidine kinase	1.08	0.1321	0.1015	25	45	77	71
M301_0505	two component transcriptional regulator, winged helix family	0.96	0.04285	0.1009	61	48	98	115
M301_0506	major facilitator superfamily MFS_1	0.53	0.3315	0.1377	121	68	125	149
M301_0507	6,7-dimethyl-8-ribityllumazine synthase	0.87	0.03631	0.1009	414	418	778	737
M301_0508	NusB antitermination factor	1.41	0.129	0.1012	80	241	479	378
M301_0509	protein serine/threonine phosphatase	0.58	0.1877	0.1083	236	228	382	311
M301_0510	FHA domain containing protein	1.39	0.06684	0.101	230	118	493	421
M301_0511	metal dependent phosphohydrolase	1.27	0.1052	0.101	238	156	547	404
M301_0512	UDP-2,3-diacylglucosamine hydrolase	1.29	0.09408	0.101	116	64	254	188
M301_0513	peptidyl-prolyl cis-trans isomerase cyclophilin type	2.41	0.208	0.1116	120	177	1016	569
M301_0514	peptidyl-prolyl cis-trans isomerase cyclophilin type	2.07	0.1674	0.1053	99	101	510	336
M301_0515	ErfK/YbiS/YcfS/YnhG family protein	1.41	0.171	0.1058	110	98	327	229
M301_0516	TPR repeat-containing protein	0.86	0.09374	0.101	404	301	711	568
M301_0517	cysteinyl-tRNA synthetase	0.49	0.192	0.109	90	109	156	124
M301_0518	TPR repeat-containing protein	0.96	0.1961	0.1097	35	32	76	55
M301_0519	response regulator receiver modulated diguanylate cyclase	0.89	0.1048	0.101	107	101	210	177
M301_0520	arginine biosynthesis bifunctional protein ArgJ	0.98	0.1754	0.1064	327	167	459	514
M301_0521	protein of unknown function DUF815	1.76	0.07575	0.101	38	46	158	129
M301_0522	thiamine monophosphate synthase	0.65	0.2334	0.1163	59	60	107	81
M301_0523	protein of unknown function DUF461	0.73	0.3718	0.1473	282	105	350	291
M301_0524	protein of unknown function DUF329	1.22	0.2599	0.1219	318	63	532	353
M301_0525	protein of unknown function DUF1342	0.29	0.525	0.1856	290	177	306	262
M301_0526	dephospho-CoA kinase	1.13	0.08397	0.101	41	32	89	71
M301_0527	Prepilin peptidase	2.79	0.009146	0.1002	9	15	87	85
M301_0528	conserved hypothetical protein	-0.56	0.3044	0.1314	2622	3685	2076	2212
M301_0529	Trans-hexaprenyltranstransferase	0.26	0.4562	0.1683	228	322	362	296
M301_0530	ribosomal protein L21	2.19	0.1073	0.101	740	862	4158	3148
M301_0531	ribosomal protein L27	2.56	0.07461	0.101	584	540	3650	2991
M301_0532	GTP-binding protein Obg/CgtA	0.51	0.0965	0.101	233	240	354	319
M301_0533	glutamate 5-kinase	1.09	0.04315	0.1009	138	126	298	267
M301_0534	phosphoribosylaminoimidazole carboxylase, catalytic subunit	1.64	0.06701	0.101	85	53	243	188
M301_0535	phosphoribosylaminoimidazole carboxylase, ATPase subunit	1.53	0.09935	0.101	167	57	370	280
M301_0536	ribosomal protein S20	0.28	0.675	0.2226	3553	1599	3060	3187
M301_0537	integral membrane protein MviN	1.69	0.005831	0.09971	38	30	114	106
M301_0538	riboflavin biosynthesis protein RibF	1.09	0.1519	0.1034	94	44	159	136
M301_0539	isoleucyl-tRNA synthetase	0.11	0.7603	0.2438	141	116	164	114
M301_0540	lipoprotein signal peptidase	0.67	0.05245	0.1009	70	83	131	115
M301_0541	Domain of unknown function DUF1905	1.43	0.18	0.1069	54	64	190	129
M301_0542	response regulator receiver modulated diguanylate cyclase/phosphodiesterase with PAS/PAC sensor(s)	0.64	0.179	0.1068	63	62	108	88
M301_0543	response regulator receiver protein	1.01	0.09561	0.101	92	55	161	135
M301_0544	multi-sensor signal transduction histidine kinase	1.31	0.1171	0.101	26	13	50	48
M301_0545	heat shock protein DnaJ domain protein	0.67	0.09347	0.101	107	127	203	170
M301_0546	conserved hypothetical protein	0.17	0.5663	0.1961	372	274	348	377
M301_0547	protein of unknown function DUF808	0.30	0.6695	0.2212	133	56	110	123
M301_0548	two component transcriptional regulator, Fis family	0.63	0.1128	0.101	83	109	142	155
M301_0549	integral membrane sensor signal transduction histidine kinase	0.21	0.5326	0.1875	52	36	48	55
M301_0550	TonB-dependent receptor	-0.54	0.2516	0.1201	21	28	18	16
M301_0551	metal dependent phosphohydrolase	-3.96	0.1409	0.1021	396	608	30	33
M301_0552	diguanylate cyclase/phosphodiesterase with PAS/PAC and GAF sensor(s)	-3.09	0.2372	0.1171	243	499	41	45
M301_0553	Redoxin domain protein	0.44	0.3251	0.1362	101	67	112	116
M301_0554	hypothetical protein	0.62	0.5264	0.1859	47	12	48	43
M301_0555	putative lipoprotein	-0.00	0.9881	0.2952	140	111	125	125
M301_0556	putative signal peptide protein	1.39	0.08118	0.101	56	27	102	117
M301_0557	conserved hypothetical protein	0.84	0.04023	0.1009	64	50	96	109
M301_0558	cytochrome oxidase maturation protein, cbb3-type	-0.52	0.334	0.1384	411	279	269	213
M301_0559	heavy metal translocating P-type ATPase	0.40	0.4506	0.1669	156	89	158	166
M301_0560	ATP-dependent chaperone ClpB	-1.20	0.02062	0.1007	1195	1067	425	560
M301_0561	Lytic transglycosylase catalytic	-0.41	0.6219	0.2096	814	379	438	461
M301_0562	conserved hypothetical protein	0.58	0.285	0.1272	458	269	575	514
M301_0563	response regulator receiver protein	1.41	0.3438	0.1408	0	58	81	74
M301_0564	conserved hypothetical protein	0.40	0.3261	0.1364	76	50	91	76
M301_0565	protein of unknown function UPF0047	1.08	0.08571	0.101	120	79	204	219
M301_0566	hypothetical protein	0.64	0.5125	0.1824	139	37	146	129
M301_0567	Peptidoglycan-binding lysin domain	2.40	0.04455	0.1009	85	53	403	331
M301_0568	conserved hypothetical protein	1.46	0.1073	0.101	1105	415	2287	1899
M301_0569	Peptidase M23	0.40	0.5126	0.1825	53	26	53	51
M301_0570	phosphoglycerate mutase, 2,3-bisphosphoglycerate-independent	0.51	0.09596	0.101	206	215	316	283
M301_0571	Rhodanese domain protein	0.77	0.1054	0.101	205	298	471	388
M301_0572	glutaredoxin 3	0.42	0.4835	0.1751	229	156	321	195
M301_0573	protein-export protein SecB	0.66	0.1577	0.1041	388	503	795	615
M301_0574	protein of unknown function DUF1058	1.63	0.1399	0.102	71	85	283	204
M301_0575	Glycerol-3-phosphate dehydrogenase (NAD(P)(+))	1.07	0.1003	0.101	102	182	325	274
M301_0576	membrane-bound metal-dependent hydrolase	2.02	0.008546	0.1001	16	12	61	56
M301_0577	RNA methyltransferase, TrmH family, group 2	0.92	0.4254	0.1606	18	115	140	113
M301_0578	phosphoribosyltransferase	1.40	0.1032	0.101	25	9	52	40
M301_0579	biotin synthase	-0.33	0.2961	0.1295	509	410	411	321
M301_0580	8-amino-7-oxononanoate synthase	0.02	0.9271	0.2822	219	255	260	219
M301_0581	bioH protein	0.46	0.04711	0.1009	146	166	223	206
M301_0582	biotin biosynthesis protein BioC	0.85	0.1486	0.103	65	73	140	109
M301_0583	dethiobiotin synthase	1.59	0.05958	0.1009	51	30	138	108
M301_0584	peptidase M48 Ste24p	0.18	0.5001	0.1794	134	102	131	137
M301_0585	nicotinate (nicotinamide) nucleotide adenylyltransferase	0.64	0.2014	0.1105	77	51	104	97
M301_0586	gamma-glutamyl phosphate reductase	0.30	0.2042	0.111	301	297	393	346
M301_0587	conserved hypothetical protein	-0.74	0.4881	0.1763	413	182	185	169
M301_0588	DNA polymerase III, delta subunit	0.07	0.8741	0.2704	412	242	337	351
M301_0589	Rare lipoprotein B	0.81	0.01518	0.1006	136	121	235	217
M301_0590	leucyl-tRNA synthetase	0.59	0.08728	0.101	168	157	260	230
M301_0591	adenylate kinase	0.93	0.3035	0.1312	76	70	174	105
M301_0592	dimethyladenosine transferase	1.95	0.05476	0.1009	21	8	66	50
M301_0593	4-hydroxythreonine-4-phosphate dehydrogenase	0.60	0.2813	0.1264	50	60	99	69
M301_0594	SurA domain	1.84	0.123	0.101	69	29	212	140
M301_0595	Organic solvent tolerance protein	1.00	0.1537	0.1036	110	90	229	170
M301_0596	aminoglycoside phosphotransferase	0.50	0.06615	0.101	101	107	155	141
M301_0597	Nucleotidyl transferase	-0.21	0.2568	0.1212	587	614	482	558
M301_0598	peptidase M24	0.20	0.6156	0.2081	320	208	315	289
M301_0599	Ubiquinone biosynthesis hydroxylase, UbiH/UbiF/VisC/COQ6 family	-0.06	0.7751	0.2473	311	246	274	260
M301_0600	Ubiquinone biosynthesis hydroxylase, UbiH/UbiF/VisC/COQ6 family	0.52	0.3759	0.1483	245	150	341	225
M301_0601	Disulphide bond isomerase, DsbC/G-like	0.46	0.364	0.1455	429	368	650	448
M301_0602	Type II secretion system F domain	1.43	0.04555	0.1009	257	154	612	498
M301_0603	type IV-A pilus assembly ATPase PilB	0.97	0.09142	0.101	290	187	494	441
M301_0604	cold-shock DNA-binding domain protein	1.86	0.03978	0.1009	6351	4676	18219	21691
M301_0605	Isocitrate dehydrogenase (NADP(+))	0.38	0.2079	0.1116	262	240	357	297
M301_0606	pseudouridine synthase	1.42	0.1617	0.1045	92	85	275	197
M301_0607	glutamine amidotransferase class-I	0.25	0.1719	0.1059	163	175	213	190
M301_0608	chorismate synthase	0.65	0.13	0.1013	162	122	248	198
M301_0609	conserved hypothetical protein	1.19	0.06648	0.101	607	425	1152	1207
M301_0610	major facilitator superfamily MFS_1	2.06	0.06587	0.101	21	5	65	48
M301_0611	conserved hypothetical protein	1.54	0.1018	0.101	25	50	130	92
M301_0612	conserved hypothetical protein	-0.56	0.3991	0.1542	17613	28514	19784	11547
M301_0613	two component transcriptional regulator, winged helix family	0.37	0.04781	0.1009	87	78	110	103
M301_0614	integral membrane sensor signal transduction histidine kinase	0.72	0.03292	0.1008	42	43	72	68
M301_0615	protein of unknown function DUF198	0.81	0.04868	0.1009	1337	1345	2428	2272
M301_0616	deoxyxylulose-5-phosphate synthase	0.67	0.4994	0.1792	382	99	372	391
M301_0617	Polyprenyl synthetase	1.94	0.07279	0.101	46	14	124	109
M301_0618	exodeoxyribonuclease VII, small subunit	2.65	0.0762	0.101	0	75	254	218
M301_0619	Carboxylesterase	1.00	0.2544	0.1207	63	69	161	104
M301_0620	beta-lactamase domain protein	1.72	0.1029	0.101	32	34	123	97
M301_0621	cyclic nucleotide-binding protein	0.61	0.216	0.113	172	118	224	220
M301_0622	conserved hypothetical protein	-0.59	0.3127	0.1333	513	356	287	288
M301_0623	FimB	-0.09	0.6928	0.2271	845	1060	912	880
M301_0624	Pilus biogenesis protein tapA precursor, putative	0.88	0.5347	0.1881	19509	30406	22278	69874
M301_0625	Polyketide cyclase/dehydrase	-0.40	0.3499	0.1422	3543	4381	3637	2378
M301_0626	40-residue YVTN family beta-propeller repeat protein	0.85	0.0131	0.1005	57	52	95	102
M301_0627	NUDIX hydrolase	1.69	0.01867	0.1007	313	359	1087	1090
M301_0628	phosphatidylserine decarboxylase	1.93	0.02194	0.1007	59	31	186	160
M301_0629	ketol-acid reductoisomerase	0.72	0.05464	0.1009	649	515	1017	896
M301_0630	acetolactate synthase, small subunit	2.18	0.04464	0.1009	83	106	462	394
M301_0631	acetolactate synthase, large subunit, biosynthetic type	1.06	0.01064	0.1003	352	368	735	769
M301_0632	type II secretion system protein E	0.53	0.137	0.1018	56	75	87	103
M301_0633	nicotinate-nucleotide pyrophosphorylase	0.56	0.2736	0.1248	38	60	70	75
M301_0634	Glutathione S-transferase domain	1.46	0.07847	0.101	134	159	446	363
M301_0635	conserved hypothetical protein	-1.10	0.1424	0.1022	179	244	111	86
M301_0636	putative transmembrane protein	1.32	0.05409	0.1009	89	53	190	167
M301_0637	protein of unknown function DUF480	1.10	0.12	0.101	74	39	131	113
M301_0638	tRNA(5-methylaminomethyl-2-thiouridylate)-methyl transferase	1.81	0.02531	0.1008	61	48	203	178
M301_0639	NUDIX hydrolase	2.18	0.04682	0.1009	38	45	203	175
M301_0640	maf protein	1.15	0.08891	0.101	84	67	187	149
M301_0641	ribonuclease, Rne/Rng family	-0.37	0.5252	0.1856	314	189	187	201
M301_0642	conserved hypothetical protein	0.46	0.02854	0.1008	245	268	364	341
M301_0643	protein of unknown function YGGT	0.06	0.9056	0.2775	86	159	134	123
M301_0644	pyrroline-5-carboxylate reductase	0.45	0.3074	0.1321	493	407	519	712
M301_0645	alanine racemase domain protein	0.76	0.03718	0.1009	363	436	654	698
M301_0646	twitching motility protein	2.02	0.0803	0.101	121	122	542	447
M301_0647	twitching motility protein	1.40	0.03734	0.1009	178	112	418	350
M301_0648	OmpA/MotB domain protein	1.73	0.1136	0.101	64	76	267	202
M301_0649	hypothetical protein	0.52	0.523	0.1851	306	109	331	265
M301_0650	dihydroorotase, multifunctional complex type	0.75	0.2219	0.1141	106	183	284	203
M301_0651	aspartate carbamoyltransferase	1.05	0.1796	0.1069	77	184	307	235
M301_0652	Uracil phosphoribosyltransferase	0.94	0.2015	0.1106	45	60	119	82
M301_0653	Holliday junction resolvase YqgF	0.25	0.5585	0.1941	239	149	250	212
M301_0654	protein of unknown function DUF179	-0.07	0.8593	0.2671	131	197	180	131
M301_0655	3,4-dihydroxy-2-butanone 4-phosphate synthase	1.34	0.1066	0.101	90	77	238	187
M301_0656	riboflavin synthase, alpha subunit	0.89	0.1641	0.1049	237	133	366	322
M301_0657	diguanylate cyclase/phosphodiesterase	-1.70	0.09845	0.101	370	493	110	155
M301_0658	lipoprotein releasing system, transmembrane protein, LolC/E family	0.03	0.9509	0.2873	84	46	72	62
M301_0659	lipoprotein releasing system, ATP-binding protein	0.16	0.6613	0.2191	182	270	258	246
M301_0660	DNA internalization-related competence protein ComEC/Rec2	0.99	0.2978	0.1299	34	11	48	43
M301_0661	MotA/TolQ/ExbB proton channel	1.29	0.1208	0.101	195	188	522	415
M301_0662	Biopolymer transport protein ExbD/TolR	1.35	0.0103	0.1003	258	205	565	612
M301_0663	lipid A ABC exporter, fused ATPase and inner membrane subunits MsbA	0.64	0.2159	0.113	57	68	112	83
M301_0664	tetraacyldisaccharide 4'-kinase	1.80	0.05325	0.1009	33	46	152	124
M301_0665	protein of unknown function DUF343	3.03	0.009092	0.1002	46	36	350	328
M301_0666	3-deoxy-D-manno-octulosonatecytidylyltransferase	0.98	0.2279	0.1152	44	113	176	134
M301_0667	putative transcriptional regulator, Crp/Fnr family	1.02	0.1257	0.101	37	60	102	97
M301_0668	Leucyl aminopeptidase	0.89	0.1164	0.101	45	68	109	101
M301_0669	2-oxo-acid dehydrogenase E1 subunit, homodimeric type	0.77	0.0522	0.1009	211	167	345	299
M301_0670	Dihydrolipoyllysine-residue acetyltransferase	0.12	0.639	0.2136	339	258	332	316
M301_0671	short-chain dehydrogenase/reductase SDR	0.14	0.7464	0.2404	101	98	134	85
M301_0672	transcriptional regulator, ArsR family	0.33	0.4605	0.1693	107	170	179	169
M301_0673	conserved hypothetical protein	-1.77	0.1581	0.1041	268	398	83	112
M301_0674	penicillin-binding protein 1C	0.07	0.6434	0.2146	28	25	26	30
M301_0675	alpha-2-macroglobulin domain protein	0.38	0.2242	0.1145	76	58	81	93
M301_0676	dihydrolipoamide dehydrogenase	0.52	0.1049	0.101	301	239	408	365
M301_0677	FAD linked oxidase domain protein	0.59	0.0237	0.1007	228	249	345	373
M301_0678	Protein of unknown function DUF2069, membrane	1.71	0.01928	0.1007	23	37	108	94
M301_0679	pyridoxamine 5'-phosphate oxidase-related FMN-binding	0.22	0.7236	0.2348	58	27	54	45
M301_0680	flavoprotein WrbA	1.07	0.09247	0.101	28	45	80	73
M301_0681	protein of unknown function DUF490	0.76	0.1035	0.101	15	12	24	24
M301_0682	surface antigen (D15)	0.34	0.5706	0.1972	38	19	37	36
M301_0683	adenylosuccinate lyase	0.22	0.4731	0.1725	197	269	280	263
M301_0684	response regulator receiver modulated metal dependent phosphohydrolase	-4.30	0.149	0.103	399	634	22	29
M301_0685	multi-sensor hybrid histidine kinase	-5.34	0.1366	0.1018	503	774	14	16
M301_0686	2-methylcitrate dehydratase	0.28	0.7	0.2289	330	326	533	261
M301_0687	2-methylcitrate synthase/citrate synthase II	-0.67	0.261	0.1222	1310	999	942	509
M301_0688	methylisocitrate lyase	-0.60	0.367	0.1462	1010	627	677	400
M301_0689	HpcH/HpaI aldolase	-0.99	0.3076	0.1322	2493	1461	984	1004
M301_0690	MaoC domain protein dehydratase	-1.33	0.2669	0.1234	2174	1248	727	638
M301_0691	Citrate (pro-3S)-lyase	-0.31	0.6267	0.2107	1382	815	1129	641
M301_0692	transcriptional regulator, GntR family	-1.23	0.1134	0.101	3591	2803	1474	1249
M301_0693	Malate dehydrogenase (oxaloacetate-decarboxylating)	-0.98	0.3765	0.1484	2066	1000	957	600
M301_0694	succinate dehydrogenase, cytochrome b556 subunit	-0.88	0.1655	0.1051	1232	961	608	584
M301_0695	succinate dehydrogenase, hydrophobic membrane anchor protein	-0.17	0.7205	0.234	441	447	499	293
M301_0696	succinate dehydrogenase, flavoprotein subunit	-0.99	0.1857	0.1079	1334	906	685	445
M301_0697	succinate dehydrogenase and fumarate reductase iron-sulfur protein	-0.99	0.1787	0.1068	1657	1142	836	570
M301_0698	protein of unknown function DUF339	-0.04	0.9587	0.289	698	530	844	352
M301_0699	HpcH/HpaI aldolase	-1.11	0.08953	0.101	1508	1185	709	537
M301_0700	AMP-dependent synthetase and ligase	-0.92	0.1762	0.1065	1551	1111	795	609
M301_0701	hydro-lyase, Fe-S type, tartrate/fumarate subfamily, alpha subunit	-1.40	0.1547	0.1037	2357	1694	828	710
M301_0702	hypothetical protein	-0.17	0.6824	0.2245	474	358	447	293
M301_0703	aconitate hydratase 2	-0.23	0.4183	0.1589	811	747	756	569
M301_0704	conserved hypothetical protein	-0.03	0.9713	0.2917	39	15	32	21
M301_0705	conserved hypothetical protein	1.23	0.05221	0.1009	23	18	52	44
M301_0706	conserved hypothetical protein	7.18	0.07894	0.101	0	0	81	63
M301_0707	protein of unknown function DUF519	2.61	0.03056	0.1008	10	15	85	72
M301_0708	cation diffusion facilitator family transporter	1.08	0.07412	0.101	47	56	121	100
M301_0709	4-oxalocrotonate tautomerase	1.14	0.2129	0.1124	509	183	814	711
M301_0710	RIO-like kinase	0.55	0.1416	0.1022	164	184	279	231
M301_0711	excinuclease ABC, C subunit	1.07	0.0238	0.1007	65	52	131	116
M301_0712	CDP-diacylglycerol/glycerol-3-phosphate3-phospha tidyltransferase	1.44	0.1885	0.1084	28	101	183	167
M301_0713	type I secretion system ATPase	-0.24	0.2753	0.1252	121	139	111	109
M301_0714	type I secretion membrane fusion protein, HlyD family	-0.47	0.121	0.101	185	161	130	120
M301_0715	transcriptional regulator, LuxR family	0.17	0.07588	0.101	158	167	187	180
M301_0716	diguanylate cyclase/phosphodiesterase with extracellular sensor	-0.04	0.8329	0.261	73	89	83	75
M301_0717	transglutaminase family protein cysteine peptidase BTLCP	-1.55	0.1251	0.101	79	104	29	33
M301_0718	outer membrane adhesin like proteiin	-1.79	0.02224	0.1007	898	1051	212	351
M301_0719	type 1 secretion target domain-containing protein	-0.26	0.06798	0.101	52	49	41	43
M301_0720	UDP-glucose 4-epimerase	2.82	0.06207	0.101	8	0	27	31
M301_0721	glycosyl transferase group 1	1.42	0.09604	0.101	12	9	33	26
M301_0722	protein of unknown function DUF1555	2.49	0.1002	0.101	0	14	50	32
M301_0723	Nucleotidyl transferase	0.91	0.5384	0.189	0	11	12	9
M301_0724	general secretion pathway protein G	5.60	0.002815	0.09827	0	0	23	25
M301_0725	Type II secretion system F domain	1.20	0.4172	0.1586	0	11	13	12
M301_0726	type II secretion system protein E	0.35	0.4735	0.1726	19	11	20	18
M301_0727	hypothetical protein	2.08	0.1893	0.1086	0	8	16	17
M301_0728	conserved hypothetical protein	6.07	0.002783	0.09824	0	0	32	34
M301_0729	putative transmembrane protein	4.94	0.00585	0.09971	0	0	16	14
M301_0730	hypothetical protein	1.02	0.4847	0.1754	13	0	15	11
M301_0731	type II and III secretion system protein	3.63	0.04929	0.1009	0	3	20	20
M301_0732	general secretion pathway transmembrane protein	0.28	0.7787	0.2482	49	13	34	40
M301_0733	type II secretion system protein G	6.25	0.05757	0.1009	0	0	34	41
M301_0734	conserved hypothetical protein	2.08	0.1667	0.1052	15	0	36	31
M301_0735	Lytic transglycosylase catalytic	1.85	0.2101	0.112	0	11	18	21
M301_0736	transcriptional regulator, LuxR family	5.67	0.1173	0.101	0	0	30	20
M301_0737	protein of unknown function DUF1555	5.46	0.07246	0.101	0	0	24	19
M301_0738	conserved hypothetical protein	1.30	0.2623	0.1224	22	4	35	31
M301_0739	Polypeptide-transport-associated domain protein ShlB-type	1.99	0.2053	0.1112	5	0	10	9
M301_0740	filamentous haemagglutinin family outer membrane protein	1.20	0.001962	0.0971	13	12	30	29
M301_0741	MotA/TolQ/ExbB proton channel	2.39	0.09313	0.101	4	0	10	15
M301_0742	Biopolymer transport protein ExbD/TolR	4.05	0.01767	0.1006	0	0	8	8
M301_0743	Biopolymer transport protein ExbD/TolR	4.63	0.06816	0.101	0	0	10	14
M301_0744	TonB-dependent receptor, putative	4.33	0.1375	0.1019	0	0	7	12
M301_0745	conserved hypothetical protein	0.99	0.4966	0.1785	0	20	23	17
M301_0746	conserved hypothetical protein	4.31	0.1452	0.1025	0	0	12	7
M301_0747	CAAX prenyl protease-related protein	4.79	0.01155	0.1004	0	0	13	13
M301_0748	hypothetical protein	1.88	0.2278	0.1152	0	16	30	30
M301_0749	protein of unknown function DUF1555	1.66	0.06615	0.101	23	9	56	46
M301_0750	peptidyl-prolyl cis-trans isomerase, EpsD family	4.76	0.124	0.101	0	0	16	10
M301_0751	polysaccharide export protein	1.18	0.4247	0.1604	0	6	7	6
M301_0752	chain length determinant protein EpsF	0.95	0.1283	0.1012	5	4	11	8
M301_0753	capsular exopolysaccharide family	1.85	0.1856	0.1079	19	0	42	27
M301_0754	exosortase 2	5.67	0.007156	0.09996	0	0	24	26
M301_0755	EpsI family protein	5.30	0.002797	0.09826	0	0	20	18
M301_0756	polysaccharide pyruvyl transferase	0.96	0.08866	0.101	9	15	26	22
M301_0757	glycosyl transferase group 1	2.02	0.06522	0.101	14	5	47	35
M301_0758	conserved hypothetical protein	1.01	0.3209	0.1352	17	4	23	20
M301_0759	conserved hypothetical protein	0.66	0.1493	0.1031	17	22	31	31
M301_0760	glycosyl transferase group 1	0.24	0.2279	0.1152	35	33	42	37
M301_0761	glycosyl transferase family 2	0.03	0.9178	0.2801	45	43	51	38
M301_0762	conserved hypothetical protein	1.06	0.07505	0.101	18	28	54	43
M301_0763	glycosyl transferase group 1	1.11	0.1316	0.1014	13	20	42	30
M301_0764	glycosyl transferase group 1	0.85	0.3193	0.1349	30	24	62	36
M301_0765	protein of unknown function DUF1555	2.13	0.01626	0.1006	24	19	97	98
M301_0766	Alkaline phosphatase	-0.60	0.5428	0.1901	114	50	56	52
M301_0767	hypothetical protein	5.05	0.07804	0.101	0	0	18	14
M301_0768	transcriptional regulator, Crp/Fnr family	1.89	0.1214	0.101	34	46	173	125
M301_0769	conserved hypothetical protein	-1.30	0.2183	0.1134	39543	24133	15734	10211
M301_0770	transcriptional regulator, BadM/Rrf2 family	-1.04	0.244	0.1185	6250	3795	3036	1832
M301_0771	Oxidoreductase FAD-binding domain protein	-0.61	0.1372	0.1019	69	60	49	35
M301_0772	protein of unknown function DUF1501	-1.99	0.1338	0.1016	2750	1992	587	609
M301_0773	Protein of unknown function DUF1800	-0.91	0.1986	0.1101	1359	982	665	583
M301_0774	putative membrane-associated protein	-1.01	0.02914	0.1008	1579	1626	857	731
M301_0775	hypothetical protein	-0.85	0.2847	0.1271	2424	1502	1265	920
M301_0776	RNA polymerase, sigma-24 subunit, ECF subfamily	-1.25	0.002174	0.09748	6180	6364	2696	2579
M301_0777	Heat shock protein Hsp90-like	0.32	0.03971	0.1009	409	392	496	501
M301_0778	Alcohol dehydrogenase zinc-binding domain protein	-0.50	0.572	0.1975	33	73	35	39
M301_0779	conserved hypothetical protein	0.89	0.5485	0.1916	0	31	33	24
M301_0780	short-chain dehydrogenase/reductase SDR	-1.80	0.2135	0.1125	81	48	16	20
M301_0781	transcriptional regulator, TetR family	1.35	0.03435	0.1008	28	33	78	78
M301_0782	hypothetical protein	-5.22	0.2592	0.1218	40244	16443	503	1015
M301_0783	ribosomal protein S4	-1.59	0.1253	0.101	1644	1239	448	510
M301_0784	conserved hypothetical protein	0.10	0.4396	0.1641	211	195	206	231
M301_0785	glycogen/starch/alpha-glucan phosphorylase	-0.41	0.1257	0.101	273	245	198	193
M301_0786	conserved hypothetical protein	1.07	0.1446	0.1025	187	108	306	316
M301_0787	conserved hypothetical protein	0.51	0.4553	0.168	71	32	79	67
M301_0788	outer membrane autotransporter barrel domain protein	-0.32	0.3362	0.1389	826	865	779	579
M301_0789	phosphoribosylformylglycinamidine synthase	-0.12	0.8247	0.2591	557	316	428	377
M301_0790	Ankyrin	0.06	0.8444	0.2636	2996	2280	3079	2415
M301_0791	cytochrome c class I	-0.02	0.9442	0.2859	580	598	660	504
M301_0792	Flavocytochrome c sulphide dehydrogenase flavin-binding	0.54	0.2535	0.1205	198	125	253	219
M301_0793	nitroreductase	1.42	0.04173	0.1009	77	51	189	155
M301_0794	conserved hypothetical protein	-0.20	0.2164	0.1131	597	533	515	466
M301_0795	SMP-30/Gluconolaconase/LRE domain protein	-0.13	0.6695	0.2212	1002	756	886	723
M301_0796	protein of unknown function DUF455	0.54	0.2912	0.1285	228	139	306	229
M301_0797	phosphoserine phosphatase SerB	0.61	0.08374	0.101	108	86	160	137
M301_0798	succinyl-CoA synthetase, beta subunit	0.81	0.3092	0.1325	254	103	334	295
M301_0799	succinyl-CoA synthetase, alpha subunit	0.07	0.7198	0.2338	777	624	705	770
M301_0800	Ankyrin	-0.45	0.4432	0.1651	390	626	333	410
M301_0801	NAD+ synthetase	0.29	0.2293	0.1155	230	191	277	239
M301_0802	nitrogen regulatory protein P-II	1.62	0.167	0.1053	199	237	797	544
M301_0803	protein of unknown function DUF486	-0.21	0.2817	0.1265	198	176	175	148
M301_0804	diguanylate cyclase/phosphodiesterase with extracellular sensor	0.01	0.9633	0.29	81	78	93	67
M301_0805	conserved hypothetical protein	-0.34	0.3157	0.134	189	226	190	137
M301_0806	globin	-1.06	0.1579	0.1041	470	649	300	235
M301_0807	conserved hypothetical protein	-1.64	0.1548	0.1037	315	446	128	116
M301_0808	ferrous iron transport protein B	0.69	0.09144	0.101	99	75	146	133
M301_0809	FeoA family protein	0.65	0.08336	0.101	73	87	136	115
M301_0810	PpiC-type peptidyl-prolyl cis-trans isomerase	0.48	0.395	0.1532	354	553	763	502
M301_0811	BolA family protein	-0.01	0.9773	0.293	194	257	249	199
M301_0812	YCII-related	0.57	0.3394	0.1397	363	199	429	406
M301_0813	intracellular septation protein A	-0.16	0.6858	0.2253	564	377	407	433
M301_0814	PHP domain protein	1.65	0.04305	0.1009	75	104	308	255
M301_0815	Sua5/YciO/YrdC/YwlC family protein	0.45	0.3738	0.1477	94	161	187	162
M301_0816	peptidase M50	0.14	0.7684	0.2457	66	115	101	99
M301_0817	tryptophanyl-tRNA synthetase	0.98	0.2031	0.1108	246	106	384	310
M301_0818	small multidrug resistance protein	0.54	0.4515	0.1671	76	181	211	164
M301_0819	chromosome segregation and condensation protein ScpA	1.09	0.0448	0.1009	86	59	164	145
M301_0820	chromosome segregation and condensation protein, ScpB	1.63	0.09033	0.101	61	36	174	127
M301_0821	pseudouridine synthase	0.40	0.2729	0.1247	225	167	263	256
M301_0822	methyltransferase small	0.44	0.1065	0.101	136	165	214	194
M301_0823	protein-(glutamine-N5) methyltransferase, ribosomal protein L3-specific	0.58	0.3522	0.1428	84	44	98	93
M301_0824	succinyl-diaminopimelate desuccinylase	0.68	0.2728	0.1247	36	69	92	77
M301_0825	arsenate reductase and related	1.41	0.1141	0.101	49	19	98	83
M301_0826	diguanylate cyclase/phosphodiesterase	-1.17	0.1226	0.101	107	85	40	44
M301_0827	2,3,4,5-tetrahydropyridine-2,6-dicarboxylateN-su ccinyltransferase	1.11	0.1967	0.1098	112	105	275	194
M301_0828	peptidase M48 Ste24p	-0.73	0.3558	0.1436	759	456	369	361
M301_0829	K potassium transporter	0.32	0.6441	0.2148	98	42	88	88
M301_0830	OmpA/MotB domain protein	0.73	0.1716	0.1059	114	87	190	142
M301_0831	transcriptional regulator, LysR family	0.78	0.3238	0.1359	39	15	52	43
M301_0832	acriflavin resistance protein	2.03	0.006203	0.09979	167	117	600	561
M301_0833	efflux transporter, RND family, MFP subunit	2.15	0.003607	0.09888	274	217	1128	1057
M301_0834	RND efflux system, outer membrane lipoprotein, NodT family	1.51	0.02707	0.1008	236	150	582	519
M301_0835	hypothetical protein	2.22	0.04467	0.1009	78	31	287	223
M301_0836	4-oxalocrotonate tautomerase	1.86	0.04187	0.1009	46	73	239	194
M301_0837	putative signal peptide protein	1.09	0.1408	0.1021	44	35	97	72
M301_0838	transcriptional regulator, MarR family	0.71	0.1271	0.1011	117	173	217	257
M301_0839	transcriptional regulator, TetR family	1.40	0.019	0.1007	142	124	369	335
M301_0840	ThiJ/PfpI domain protein	-1.28	0.5119	0.1823	61	252	69	59
M301_0841	protein of unknown function DUF1330	-0.98	0.1401	0.1021	86	114	66	35
M301_0842	protein of unknown function DUF6 transmembrane	-0.38	0.4879	0.1762	29	46	30	27
M301_0843	putative exonuclease RdgC	0.33	0.4777	0.1737	56	44	75	51
M301_0844	transcriptional coactivator/pterin dehydratase	-1.38	0.1484	0.1029	10205	6752	2208	4310
M301_0845	Rieske [2Fe-2S] iron-sulphur domain	-1.28	0.4628	0.1699	1898	590	448	575
M301_0846	putative transmembrane protein	-1.26	0.2027	0.1108	2645	2789	602	1673
M301_0847	Cytochrome-c oxidase	-1.01	0.2792	0.126	1190	895	235	800
M301_0848	cytochrome c oxidase, subunit I	-1.36	0.1718	0.1059	937	841	177	516
M301_0849	cytochrome c oxidase, subunit II	-1.66	0.07975	0.101	1375	1074	199	577
M301_0850	Protein of unknown function DUF2244, transmembrane	-1.63	0.2299	0.1156	3629	1989	602	1209
M301_0851	protein of unknown function DUF1282	-1.38	0.128	0.1012	5196	5225	1347	2656
M301_0852	transcriptional regulator, AraC family	-0.50	0.3265	0.1365	656	454	342	443
M301_0853	conserved hypothetical protein	0.16	0.8631	0.2679	47	130	69	127
M301_0854	diguanylate cyclase/phosphodiesterase with PAS/PAC sensor(s)	-0.89	0.1262	0.101	68	56	33	34
M301_0855	putative PAS/PAC sensor protein	0.67	0.2338	0.1164	437	260	584	529
M301_0856	methyl-accepting chemotaxis sensory transducer with Pas/Pac sensor	-2.31	0.08777	0.101	67	84	16	14
M301_0857	MCP methyltransferase/methylesterase, CheR/CheB with PAS/PAC sensor	0.56	0.04594	0.1009	98	114	165	149
M301_0858	carboxyl-terminal protease	-0.37	0.2949	0.1292	528	479	453	328
M301_0859	transcriptional regulator, LysR family	0.59	0.3482	0.1418	83	44	97	93
M301_0860	Pirin domain protein	0.47	0.3081	0.1323	60	57	69	93
M301_0861	Saccharopine dehydrogenase	0.15	0.6324	0.2121	96	68	91	91
M301_0862	diguanylate cyclase with PAS/PAC sensor	0.85	0.3183	0.1346	76	26	103	82
M301_0863	alkyl hydroperoxide reductase/ Thiol specific antioxidant/ Mal allergen	1.08	0.02226	0.1007	109	86	215	200
M301_0864	hypothetical protein	-1.11	0.09941	0.101	6024	7854	2335	4095
M301_0865	conserved hypothetical protein	-1.29	0.07807	0.101	5286	6880	1810	3166
M301_0866	protein of unknown function UPF0118	-1.05	0.6497	0.2161	43	516	146	123
M301_0867	hypothetical protein	-0.24	0.8608	0.2674	25	143	84	58
M301_0868	conserved hypothetical protein	-2.20	0.4155	0.1582	405	1621	271	170
M301_0869	conserved hypothetical protein	-1.76	0.395	0.1531	9173	28584	7479	3668
M301_0870	hypothetical protein	0.86	0.1042	0.101	153	219	379	298
M301_0871	Cyclopropane-fatty-acyl-phospholipid synthase	1.00	0.09439	0.101	77	69	159	132
M301_0872	methyl-accepting chemotaxis sensory transducer with Cache sensor	-2.61	0.3202	0.1351	207	562	65	60
M301_0873	cobyrinic acid ac-diamide synthase	1.47	0.01008	0.1003	53	42	136	128
M301_0874	conserved hypothetical protein	6.45	0.0613	0.101	0	0	47	39
M301_0875	ABC transporter related	1.04	0.0953	0.101	48	45	105	89
M301_0876	transcriptional regulator, MarR family	0.57	0.5832	0.2003	340	489	351	880
M301_0877	Catalase related subgroup	0.36	0.6718	0.2217	800	510	518	1162
M301_0878	UvrD/REP helicase	0.75	0.1605	0.1044	29	39	66	49
M301_0879	conserved hypothetical protein	1.79	0.08665	0.101	62	24	143	155
M301_0880	K potassium transporter	0.56	0.6303	0.2116	4	28	25	23
M301_0881	two component transcriptional regulator, winged helix family	0.11	0.8295	0.2602	49	29	49	35
M301_0882	integral membrane sensor signal transduction histidine kinase	0.77	0.146	0.1026	33	22	49	45
M301_0883	ribosome biogenesis GTP-binding protein YlqF	1.78	0.006466	0.09984	17	21	69	64
M301_0884	conserved hypothetical protein	1.29	0.1247	0.101	72	32	136	120
M301_0885	dihydroxyacetone kinase, DhaK subunit	1.38	0.1239	0.101	84	40	166	156
M301_0886	dihydroxyacetone kinase, L subunit	1.50	0.1108	0.101	40	42	130	103
M301_0887	integral membrane sensor signal transduction histidine kinase	0.29	0.3989	0.1541	74	54	87	70
M301_0888	two component transcriptional regulator, LuxR family	-0.12	0.8427	0.2632	397	210	305	254
M301_0889	conserved hypothetical protein	0.57	0.0405	0.1009	157	177	261	236
M301_0890	protein of unknown function DUF6 transmembrane	6.05	0.03622	0.1009	0	0	35	30
M301_0891	Rieske [2Fe-2S] iron-sulphur domain	1.14	0.1592	0.1043	121	54	206	179
M301_0892	acetylornithine and succinylornithine aminotransferase	0.87	0.1648	0.105	239	230	480	376
M301_0893	ornithine carbamoyltransferase	0.68	0.07467	0.101	294	379	580	499
M301_0894	conserved hypothetical protein	0.59	0.2189	0.1135	274	173	370	303
M301_0895	argininosuccinate synthase	0.56	0.1491	0.103	256	324	476	383
M301_0896	formaldehyde-activating enzyme	-3.18	0.1294	0.1013	4455	6455	600	606
M301_0897	MCP methyltransferase, CheR-type	-4.04	0.2372	0.1171	380	821	41	30
M301_0898	CheD, stimulates methylation of MCP proteins	-3.62	0.1094	0.101	639	882	63	60
M301_0899	response regulator receiver modulated CheB methylesterase	-3.70	0.2711	0.1243	411	1003	54	53
M301_0900	response regulator receiver protein	-3.59	0.237	0.1171	955	2020	127	119
M301_0901	chemotaxis phosphatase, CheZ	-4.21	0.0701	0.101	1151	1425	79	60
M301_0902	diguanylate cyclase/phosphodiesterase with PAS/PAC sensor(s)	-2.41	0.07334	0.101	225	281	53	41
M301_0903	protein of unknown function DUF779	0.99	0.07002	0.101	358	533	938	835
M301_0904	Aldehyde dehydrogenase (NAD(+))	0.64	0.1495	0.1031	2566	1916	3556	3417
M301_0905	isochorismatase hydrolase	-0.11	0.5796	0.1994	828	902	883	723
M301_0906	adenylate/guanylate cyclase	1.39	0.03504	0.1009	81	53	184	168
M301_0907	conserved hypothetical protein	0.22	0.4404	0.1644	88	80	110	86
M301_0908	Rhodanese domain protein	0.04	0.9282	0.2824	271	157	247	195
M301_0909	formylmethanofuran dehydrogenase subunit C	0.48	0.1609	0.1044	221	275	382	312
M301_0910	formylmethanofuran/tetrahydromethanopterinN-form yltransferase	-0.45	0.4104	0.157	354	539	349	303
M301_0911	pyridoxamine 5'-phosphate oxidase-related FMN-binding	0.65	0.09247	0.101	397	335	576	578
M301_0912	formylmethanofuran dehydrogenase subunit A	0.17	0.4007	0.1546	292	288	354	300
M301_0913	formylmethanofuran dehydrogenase	0.05	0.8554	0.2662	311	367	397	304
M301_0914	Nucleoside-diphosphate kinase	1.99	0.0582	0.1009	311	296	1292	1121
M301_0915	radical SAM enzyme, Cfr family	1.11	0.08114	0.101	233	191	504	409
M301_0916	type IV pilus biogenesis/stability protein PilW	1.71	0.05623	0.1009	88	185	472	425
M301_0917	conserved hypothetical protein	1.12	0.09765	0.101	177	122	325	328
M301_0918	1-hydroxy-2-methyl-2-(E)-butenyl 4-diphosphate synthase	0.30	0.4036	0.1553	289	204	309	298
M301_0919	histidyl-tRNA synthetase	0.24	0.5647	0.1957	316	199	317	293
M301_0920	ABC transporter related	0.78	0.2063	0.1114	350	190	505	422
M301_0921	ABC transporter related	1.08	0.1381	0.1019	189	208	475	369
M301_0922	Protein of unknown function DUF2133	1.28	0.1721	0.1059	271	236	723	512
M301_0923	outer membrane assembly lipoprotein YfgL	0.75	0.0829	0.101	277	203	435	370
M301_0924	ribosome-associated GTPase EngA	1.13	0.2159	0.113	157	156	410	278
M301_0925	Ferritin Dps family protein	1.21	0.1182	0.101	293	247	704	545
M301_0926	conserved hypothetical protein	0.73	0.1898	0.1086	356	605	892	701
M301_0927	outer membrane assembly lipoprotein YfiO	0.93	0.1083	0.101	146	99	263	203
M301_0928	pseudouridine synthase, RluA family	-0.11	0.687	0.2256	434	350	315	410
M301_0929	protein of unknown function DUF152	-0.21	0.707	0.2306	1321	764	784	1021
M301_0930	Extradiol ring-cleavage dioxygenase class III protein subunit B	0.13	0.8121	0.2561	215	111	186	172
M301_0931	zinc/iron permease	1.17	0.02709	0.1008	37	44	93	90
M301_0932	conserved hypothetical protein	2.73	0.05269	0.1009	37	0	137	109
M301_0933	MiaB-like tRNA modifying enzyme YliG	0.88	0.04672	0.1009	107	100	201	181
M301_0934	transcriptional regulator, HxlR family	0.12	0.6287	0.2112	103	115	104	133
M301_0935	flavodoxin/nitric oxide synthase	0.58	0.08045	0.101	354	342	495	546
M301_0936	conserved hypothetical protein	0.67	0.1645	0.1049	265	191	368	359
M301_0937	transcriptional regulator, TetR family	0.72	0.1902	0.1087	286	173	427	328
M301_0938	efflux transporter, RND family, MFP subunit	0.91	0.196	0.1097	292	264	604	441
M301_0939	transporter, hydrophobe/amphiphile efflux-1 (HAE1) family	0.31	0.4827	0.1749	306	232	395	271
M301_0940	RND efflux system, outer membrane lipoprotein, NodT family	-0.56	0.4888	0.1765	1029	531	624	434
M301_0941	conserved hypothetical protein	-0.95	0.04075	0.1009	254	233	123	129
M301_0942	glutamyl-tRNA synthetase	0.25	0.6133	0.2076	366	214	293	399
M301_0943	RNA chaperone Hfq	-1.21	0.03343	0.1008	5609	6066	2464	2578
M301_0944	GTP-binding proten HflX	-0.79	0.1315	0.1014	818	1012	561	499
M301_0945	HflK protein	0.43	0.2196	0.1137	411	452	640	519
M301_0946	HflC protein	-0.29	0.3627	0.1452	562	446	464	361
M301_0947	Protein of unknown function DUF2065	0.67	0.4407	0.1644	136	216	372	190
M301_0948	histidyl-tRNA synthetase 2	0.02	0.9601	0.2893	313	347	396	272
M301_0949	adenylosuccinate synthetase	0.38	0.2521	0.1202	390	479	628	501
M301_0950	flavoprotein	0.43	0.3407	0.14	168	255	326	245
M301_0951	dihydropteroate synthase DHPS	1.18	0.07733	0.101	64	97	206	160
M301_0952	protein of unknown function DUF447	1.21	0.09695	0.101	73	69	180	150
M301_0953	protein of unknown function DUF556	1.76	0.1469	0.1028	11	102	228	160
M301_0954	OmpA/MotB domain protein	1.05	0.1754	0.1064	2055	1276	4104	2782
M301_0955	amidohydrolase	0.69	0.1416	0.1022	95	106	180	146
M301_0956	ubiquinone biosynthesis O-methyltransferase	-0.03	0.9408	0.2852	377	235	319	279
M301_0957	HAD-superfamily hydrolase, subfamily IA, variant 3	0.40	0.2598	0.1219	204	151	260	209
M301_0958	recombination protein RecR	0.89	0.184	0.1076	156	78	247	187
M301_0959	conserved hypothetical protein	0.18	0.5861	0.201	411	304	455	354
M301_0960	DNA polymerase III, subunits gamma and tau	1.41	0.04364	0.1009	49	74	180	147
M301_0961	diguanylate cyclase	-4.13	0.2276	0.1152	538	1123	48	46
M301_0962	PAS/PAC sensor signal transduction histidine kinase	-0.57	0.4818	0.1747	220	419	229	201
M301_0963	two component transcriptional regulator, LuxR family	-2.61	0.03703	0.1009	470	393	54	87
M301_0964	conserved hypothetical protein	-0.33	0.639	0.2136	1527	2990	1519	2065
M301_0965	PAS/PAC sensor hybrid histidine kinase	-0.78	0.3455	0.1412	135	228	100	111
M301_0966	response regulator receiver protein	-0.74	0.3409	0.14	551	904	408	461
M301_0967	putative transcriptional regulator, Crp/Fnr family	-0.03	0.796	0.2523	448	407	437	403
M301_0968	heavy metal translocating P-type ATPase	-0.27	0.5086	0.1815	444	311	308	317
M301_0969	Antimicrobial peptide resistance and lipid A acylation PagP	-0.32	0.6463	0.2153	755	391	540	378
M301_0970	NHL repeat containing protein	0.14	0.5749	0.1982	210	162	204	205
M301_0971	conserved hypothetical protein	-0.36	0.6477	0.2156	266	126	136	170
M301_0972	Collagen triple helix repeat	-0.94	0.07343	0.101	636	768	297	436
M301_0973	Ferritin Dps family protein	-0.34	0.431	0.162	366	257	228	265
M301_0974	hypothetical protein	-1.05	0.1464	0.1027	337	457	169	214
M301_0975	CsbD family protein	-1.40	0.2761	0.1253	750	1360	380	418
M301_0976	conserved hypothetical protein	-0.06	0.931	0.283	720	309	533	452
M301_0977	Protein of unknown function DUF2311, membrane	-0.11	0.617	0.2084	1664	1905	1472	1835
M301_0978	protein of unknown function DUF883 ElaB	-0.08	0.9049	0.2773	7258	3519	4026	6152
M301_0979	conserved hypothetical protein	1.07	0.2554	0.1209	1391	946	1840	3056
M301_0980	conserved hypothetical protein	0.35	0.4354	0.1631	675	681	712	1016
M301_0981	conserved hypothetical protein	-2.11	0.01319	0.1005	6302	6295	1359	1561
M301_0982	conserved hypothetical protein	-1.89	0.02468	0.1008	1966	1782	471	538
M301_0983	phospholipase D/Transphosphatidylase	-0.17	0.3103	0.1328	115	101	90	101
M301_0984	putative signal peptide protein	-0.59	0.1364	0.1018	99	122	67	79
M301_0985	conserved hypothetical protein	-0.12	0.2418	0.1181	91	90	80	86
M301_0986	hypothetical protein	-0.42	0.3674	0.1463	1341	954	815	903
M301_0987	Entericidin EcnAB	0.31	0.455	0.168	940	1449	1415	1547
M301_0988	transport-associated	0.05	0.9481	0.2867	350	809	600	597
M301_0989	histone family protein DNA-binding protein	0.96	0.1597	0.1043	5862	3617	7658	10821
M301_0990	hypothetical protein	-0.40	0.418	0.1588	1935	1327	1002	1471
M301_0991	Trypsin-like serine protease typically periplasmic contain C-terminal PDZ domain-like	0.03	0.9439	0.2858	526	318	459	403
M301_0992	Tetratricopeptide TPR_2 repeat protein	-0.89	0.3924	0.1525	302	609	284	207
M301_0993	Methyltransferase type 11	-2.78	0.1923	0.1091	471	814	89	98
M301_0994	flagellin domain protein	-6.30	0.1905	0.1088	1920	3603	25	45
M301_0995	flagellar protein FlaG protein	-4.56	0.1924	0.1091	595	1102	34	37
M301_0996	flagellar hook-associated 2 domain protein	-3.38	0.2125	0.1124	428	819	57	62
M301_0997	flagellar protein FliS	-2.15	0.2851	0.1272	317	699	134	95
M301_0998	putative flagellar synthesis (flagellar regulon)	-2.40	0.332	0.1379	287	787	104	100
M301_0999	conserved hypothetical protein	-3.13	0.1643	0.1049	552	890	87	77
M301_1000	type III secretion exporter	-3.21	0.000466	0.08618	517	503	48	62
M301_1001	flagellar hook-basal body complex subunit FliE	-5.42	0.05148	0.1009	1129	1325	33	23
M301_1002	flagellar M-ring protein FliF	-5.86	0.05025	0.1009	582	681	9	12
M301_1003	flagellar motor switch protein FliG	-5.38	0.1873	0.1082	398	733	12	14
M301_1004	Flagellar assembly protein FliH/Type III secretion system HrpE	-4.68	0.2577	0.1214	483	1161	24	39
M301_1005	flagellar protein export ATPase FliI	-5.57	0.2852	0.1272	408	1135	15	16
M301_1006	flagellar export protein FliJ	-4.85	0.1184	0.101	338	492	21	7
M301_1007	flagellar hook-length control protein	-5.08	0.1758	0.1064	663	1166	24	29
M301_1008	flagellar basal body-associated protein FliL	-7.00	0.2526	0.1203	1258	3048	11	22
M301_1009	flagellar motor switch protein FliM	-6.59	0.2434	0.1184	345	802	5	6
M301_1010	flagellar motor switch protein FliN	-6.25	0.1202	0.101	1054	1544	11	22
M301_1011	flagellar biosynthetic protein FliO	-5.99	0.2809	0.1263	386	1058	10	12
M301_1012	flagellar biosynthetic protein FliP	-4.67	0.2916	0.1286	185	518	12	14
M301_1013	flagellar biosynthetic protein FliQ	-4.78	0.2762	0.1254	533	1393	41	29
M301_1014	flagellar biosynthetic protein FliR	-3.21	0.02947	0.1008	447	487	51	49
M301_1015	type IV pilus assembly PilZ	-2.00	0.02609	0.1008	494	535	133	124
M301_1016	hypothetical protein	-0.89	0.1965	0.1098	367	254	193	141
M301_1017	diguanylate phosphodiesterase	-1.66	0.2088	0.1118	460	757	220	164
M301_1018	rRNA (adenine-N(6)-)-methyltransferase	1.51	0.1373	0.1019	26	7	54	41
M301_1019	hypothetical protein	-2.43	0.289	0.128	233	543	65	78
M301_1020	histidine kinase	-1.21	0.1256	0.101	40	32	16	15
M301_1021	two component transcriptional regulator, winged helix family	-1.91	0.2791	0.1259	73	155	38	22
M301_1022	oxidoreductase FAD/NAD(P)-binding domain protein	-1.60	0.0413	0.1009	119	138	46	38
M301_1023	Electron transfer flavoprotein alpha subunit	-2.80	0.22	0.1137	399	756	86	78
M301_1024	Electron transfer flavoprotein alpha/beta-subunit	-2.69	0.06377	0.101	494	588	87	80
M301_1025	transcriptional regulator, LysR family	0.03	0.953	0.2878	127	65	98	99
M301_1026	Electron-transferring-flavoproteindehydrogenase	0.23	0.3644	0.1456	76	97	106	96
M301_1027	major facilitator superfamily MFS_1	-0.22	0.5923	0.2025	41	60	38	48
M301_1028	Glutamate--putrescine ligase	-0.59	0.4129	0.1576	143	84	68	83
M301_1029	methylmalonate-semialdehyde dehydrogenase	0.17	0.6049	0.2055	73	80	72	99
M301_1030	Beta-alanine--pyruvate transaminase	0.46	0.3343	0.1384	41	47	51	71
M301_1031	transcriptional regulator, XRE family	0.19	0.6491	0.216	91	145	135	134
M301_1032	diguanylate cyclase/phosphodiesterase	0.72	0.05513	0.1009	45	36	71	64
M301_1033	triosephosphate isomerase	1.24	0.08392	0.101	88	61	176	176
M301_1034	Aminobutyraldehyde dehydrogenase	0.01	0.9799	0.2935	265	168	230	206
M301_1035	binding-protein-dependent transport systems inner membrane component	0.21	0.5097	0.1817	41	57	60	54
M301_1036	binding-protein-dependent transport systems inner membrane component	0.21	0.621	0.2094	26	42	41	38
M301_1037	spermidine/putrescine ABC transporter ATPase subunit	-0.19	0.4215	0.1596	290	236	237	222
M301_1038	extracellular solute-binding protein family 1	-0.77	0.1209	0.101	846	700	472	431
M301_1039	protein of unknown function DUF1555	1.58	0.4491	0.1665	87	15	243	63
M301_1040	transcriptional regulator, AsnC family	-0.56	0.6467	0.2154	17	54	29	19
M301_1041	D-amino-acid dehydrogenase	-1.11	0.1744	0.1062	804	547	252	371
M301_1042	alanine racemase	-0.34	0.4315	0.1621	361	255	236	250
M301_1043	endoribonuclease L-PSP	0.73	0.001151	0.09448	224	231	381	374
M301_1044	protein of unknown function DUF1211	0.38	0.1498	0.1031	218	219	300	268
M301_1045	protein of unknown function DUF1555	0.72	0.5059	0.1808	47	9	52	40
M301_1046	protein of unknown function DUF861 cupin_3	1.36	0.3497	0.1422	110	0	156	125
M301_1047	aminotransferase class-III	-0.02	0.9685	0.2911	30	53	41	41
M301_1048	agmatinase	0.03	0.8799	0.2717	123	97	110	114
M301_1049	FAD dependent oxidoreductase	0.47	0.05403	0.1009	107	100	143	144
M301_1050	Ribonucleoside-diphosphate reductase	1.68	0.1101	0.101	44	106	248	239
M301_1051	ribonucleoside-diphosphate reductase, alpha subunit	3.17	0.02331	0.1007	42	16	287	242
M301_1052	5-methyltetrahydropteroyltriglutamate/homocystei neS-methyltransferase	1.70	0.2722	0.1245	48	146	428	203
M301_1053	transcriptional regulator, LysR family	0.29	0.8323	0.2608	74	7	52	47
M301_1054	conserved hypothetical protein	0.84	0.04023	0.1009	51	40	77	87
M301_1055	GCN5-related N-acetyltransferase	2.28	0.01545	0.1006	17	13	78	71
M301_1056	RND efflux system, outer membrane lipoprotein, NodT family	-2.42	0.2267	0.115	464	867	128	121
M301_1057	efflux transporter, RND family, MFP subunit	-2.78	0.2964	0.1296	383	962	107	88
M301_1058	ABC transporter related	-2.91	0.2017	0.1106	355	641	76	56
M301_1059	protein of unknown function DUF214	-3.16	0.347	0.1415	368	1229	99	78
M301_1060	hypothetical protein	-1.31	0.1682	0.1054	384	552	209	167
M301_1061	transcriptional regulator, GntR family with aminotransferase domain	-0.43	0.3228	0.1357	75	55	45	52
M301_1062	peptidase C26	-0.69	0.2577	0.1215	382	260	231	167
M301_1063	Glutamate--putrescine ligase	-1.95	0.1086	0.101	697	529	172	144
M301_1064	aminotransferase class-III	-1.03	0.06761	0.101	427	441	242	184
M301_1065	extracellular solute-binding protein family 1	-0.57	0.1252	0.101	1244	1027	859	672
M301_1066	spermidine/putrescine ABC transporter ATPase subunit	-0.41	0.5426	0.1901	324	179	212	166
M301_1067	binding-protein-dependent transport systems inner membrane component	0.43	0.2894	0.1281	121	119	182	141
M301_1068	binding-protein-dependent transport systems inner membrane component	-0.42	0.3866	0.151	220	150	156	121
M301_1069	succinic semialdehyde dehydrogenase	-0.56	0.1818	0.1072	394	312	257	222
M301_1070	Betaine-aldehyde dehydrogenase	-1.19	0.2086	0.1117	606	404	239	203
M301_1071	4-aminobutyrate aminotransferase	-0.18	0.3932	0.1527	276	319	287	238
M301_1072	phosphoglucomutase/phosphomannomutase alpha/beta/alpha domain I	0.46	0.3222	0.1355	268	176	351	261
M301_1073	peptidase A2A	0.48	0.004789	0.09941	196	198	272	276
M301_1074	conserved hypothetical protein	0.79	0.2136	0.1125	45	53	99	71
M301_1075	FeS assembly protein IscX	3.61	0.05628	0.1009	0	34	210	211
M301_1076	Glycine hydroxymethyltransferase	-0.58	0.326	0.1364	1001	682	580	542
M301_1077	ATP-cone domain protein	-0.71	0.3987	0.1541	553	302	298	224
M301_1078	hypothetical protein	1.00	0.1189	0.101	224	177	454	350
M301_1079	riboflavin biosynthesis protein RibD	0.62	0.2204	0.1138	136	126	229	175
M301_1080	TatD-related deoxyribonuclease	-0.38	0.5578	0.194	218	123	127	136
M301_1081	translation initiation factor, aIF-2BI family	1.50	0.03809	0.1009	46	79	193	161
M301_1082	class II aldolase/adducin family protein	1.23	0.1618	0.1046	62	59	163	121
M301_1083	CTP synthase	1.28	0.163	0.1047	160	185	487	350
M301_1084	enolase	0.84	0.2924	0.1287	197	229	467	295
M301_1085	Septum formation initiator	0.46	0.316	0.1341	103	163	199	167
M301_1086	folate-binding protein YgfZ	0.68	0.2006	0.1104	155	155	278	217
M301_1087	conserved hypothetical protein	0.45	0.6827	0.2245	71	14	67	50
M301_1088	von Willebrand factor, type A	-0.36	0.6209	0.2094	90	45	51	53
M301_1089	conserved hypothetical protein	0.08	0.9635	0.29	89	0	50	43
M301_1090	von Willebrand factor type A	0.52	0.373	0.1476	25	13	25	30
M301_1091	conserved hypothetical protein	-0.18	0.5551	0.1933	51	54	39	54
M301_1092	conserved hypothetical protein	1.19	0.06234	0.101	19	30	50	62
M301_1093	ATPase associated with various cellular activities AAA_3	-0.20	0.5881	0.2015	74	52	49	61
M301_1094	beta-hydroxyacyl-(acyl-carrier-protein) dehydratase FabA	1.74	0.04337	0.1009	180	156	601	525
M301_1095	Beta-ketoacyl synthase	1.34	0.0312	0.1008	219	315	733	623
M301_1096	conserved hypothetical protein	1.18	0.1369	0.1018	175	88	312	284
M301_1097	protein of unknown function DUF498	1.78	0.03011	0.1008	66	52	217	189
M301_1098	aminotransferase class I and II	1.12	0.1	0.101	238	252	580	484
M301_1099	GCN5-related N-acetyltransferase	1.24	0.0591	0.1009	135	230	467	396
M301_1100	Homoserine dehydrogenase	0.57	0.1432	0.1023	315	230	433	375
M301_1101	threonine synthase	0.85	0.01229	0.1004	260	291	516	480
M301_1102	thymidylate synthase	0.72	0.3178	0.1345	127	59	162	145
M301_1103	hypothetical protein	-0.26	0.554	0.193	1640	1205	1438	939
M301_1104	hypothetical protein	-0.10	0.8567	0.2664	1111	1696	1641	987
M301_1105	putative two component, sigma54 specific, transcriptional regulator, Fis family	0.47	0.18	0.1069	111	112	142	167
M301_1106	conserved hypothetical protein	1.68	0.1579	0.1041	27	33	115	79
M301_1107	integral membrane sensor signal transduction histidine kinase	1.05	0.0709	0.101	47	32	85	79
M301_1108	Dihydrofolate reductase	1.92	0.02883	0.1008	52	97	270	295
M301_1109	Lysine decarboxylase	1.41	0.08138	0.101	132	134	383	326
M301_1110	deoxycytidine triphosphate deaminase	2.21	0.01688	0.1006	73	104	438	385
M301_1111	conserved hypothetical protein	0.21	0.7862	0.25	182	68	161	128
M301_1112	glucose-6-phosphate 1-dehydrogenase	0.76	0.1137	0.101	168	249	384	322
M301_1113	dienelactone hydrolase	0.50	0.02722	0.1008	236	246	350	330
M301_1114	6-phosphogluconolactonase	0.42	0.5419	0.1899	110	48	121	91
M301_1115	protein of unknown function DUF1555	2.44	0.0156	0.1006	253	187	1259	1130
M301_1116	protein of unknown function DUF218	1.05	0.4145	0.158	99	9	109	116
M301_1117	DEAD/DEAH box helicase domain protein	0.71	0.1826	0.1074	296	436	606	592
M301_1118	DEAD/DEAH box helicase domain protein	-0.79	0.3942	0.1529	259	486	230	200
M301_1119	GTP-binding protein TypA	0.81	0.0699	0.101	220	167	369	309
M301_1120	FHA domain containing protein	0.68	0.2171	0.1132	31	54	76	60
M301_1121	conserved hypothetical protein	0.11	0.7342	0.2374	91	64	85	82
M301_1122	cyclic nucleotide-binding protein	0.51	0.1947	0.1095	138	102	177	165
M301_1123	Inositol phosphatase/fructose-16-bisphosphatase	-0.47	0.02165	0.1007	42	40	31	28
M301_1124	porin LamB type	2.75	0.05929	0.1009	0	5	16	20
M301_1125	PTS system, fructose subfamily, IIC subunit	-0.14	0.6242	0.2101	92	77	66	87
M301_1126	1-phosphofructokinase	0.60	0.1925	0.1091	35	49	64	64
M301_1127	phosphoenolpyruvate-protein phosphotransferase	-0.09	0.7595	0.2436	54	40	44	45
M301_1128	transcriptional regulator, DeoR family	1.13	0.3493	0.1421	10	68	85	88
M301_1129	conserved hypothetical protein	-0.12	0.8777	0.2712	57	137	104	74
M301_1130	hypothetical protein	2.15	0.03932	0.1009	20	65	210	171
M301_1131	ABC transporter related	1.29	0.09757	0.101	185	172	479	394
M301_1132	nitroreductase	0.64	0.06954	0.101	224	178	335	293
M301_1133	GreA/GreB family elongation factor	1.34	0.003471	0.09879	85	94	232	220
M301_1134	GMP synthase, large subunit	0.85	0.01298	0.1005	153	167	298	278
M301_1135	inosine-5'-monophosphate dehydrogenase	0.11	0.7119	0.2319	846	813	761	1027
M301_1136	transcriptional regulator, GntR family	1.68	0.08986	0.101	21	8	55	39
M301_1137	conserved hypothetical protein	1.08	0.1728	0.106	272	272	662	492
M301_1138	protein of unknown function UPF0125	1.29	0.1296	0.1013	129	102	326	242
M301_1139	cyclase/dehydrase	1.67	0.2326	0.1162	77	0	143	102
M301_1140	SsrA-binding protein	0.89	0.1111	0.101	56	59	117	98
M301_1141	import inner membrane translocase subunit Tim44	0.64	0.2023	0.1107	465	484	653	832
M301_1142	OmpA/MotB domain protein	-0.41	0.1789	0.1068	276	236	188	196
M301_1143	hypothetical protein	1.01	0.06659	0.101	68	91	144	177
M301_1144	ATP-dependent DNA helicase RecQ	0.96	0.04419	0.1009	23	29	55	47
M301_1145	diguanylate cyclase with PAS/PAC sensor	0.74	0.07231	0.101	118	122	211	190
M301_1146	integrase family protein	1.10	0.2211	0.1139	41	109	152	170
M301_1147	hypothetical protein	1.02	0.2342	0.1165	30	81	122	103
M301_1148	putative transcriptional regulator	0.97	0.5123	0.1824	34	0	35	32
M301_1149	hypothetical protein	0.71	0.6388	0.2136	47	0	42	35
M301_1150	hypothetical protein	0.10	0.9536	0.2879	0	139	77	73
M301_1151	conserved hypothetical protein	0.17	0.761	0.244	77	41	62	70
M301_1152	conserved hypothetical protein	1.29	0.3645	0.1456	41	0	41	60
M301_1153	conserved hypothetical protein	0.48	0.3048	0.1315	133	211	265	214
M301_1154	putative GAF sensor protein	1.30	0.02752	0.1008	99	118	284	250
M301_1155	response regulator receiver protein	1.03	0.2548	0.1208	63	185	274	234
M301_1156	conserved hypothetical protein	1.16	0.1898	0.1087	162	129	386	264
M301_1157	hypothetical protein	1.97	0.2283	0.1153	108	34	372	189
M301_1158	hypothetical protein	3.99	0.01772	0.1006	0	110	952	797
M301_1159	nitroreductase	0.61	0.2301	0.1157	11	18	24	21
M301_1160	transcriptional regulator, TetR family	-0.17	0.6631	0.2195	96	65	72	71
M301_1161	hypothetical protein	-2.29	0.2635	0.1227	622	296	74	113
M301_1162	hypothetical protein	-0.93	0.1621	0.1046	764	559	246	450
M301_1163	hypothetical protein	0.98	0.1599	0.1043	63	37	100	97
M301_1164	dTDP-4-dehydrorhamnose reductase	-1.84	0.2619	0.1224	243	467	105	92
M301_1165	glucose-1-phosphate thymidylyltransferase	-1.27	0.2899	0.1282	448	809	268	253
M301_1166	dTDP-4-dehydrorhamnose 3,5-epimerase	-0.79	0.5731	0.1978	124	408	165	142
M301_1167	protein of unknown function DUF1255	0.20	0.4385	0.1639	1329	1033	1401	1310
M301_1168	protein of unknown function DUF520	0.04	0.9535	0.2879	1402	637	1053	1043
M301_1169	3-isopropylmalate dehydratase, large subunit	0.10	0.5171	0.1836	815	694	787	833
M301_1170	Entericidin EcnAB	0.68	0.3441	0.1408	1378	624	1702	1502
M301_1171	3-isopropylmalate dehydratase, small subunit	0.77	0.01823	0.1006	874	799	1481	1370
M301_1172	3-isopropylmalate dehydrogenase	0.19	0.5993	0.2042	449	349	533	381
M301_1173	aspartate-semialdehyde dehydrogenase	0.43	0.3387	0.1395	342	531	666	513
M301_1174	FimV N-terminal domain	0.34	0.2903	0.1283	891	808	1196	955
M301_1175	conserved hypothetical protein	0.36	0.2379	0.1173	386	296	418	460
M301_1176	tRNA pseudouridine synthase A	-0.21	0.8042	0.2543	610	246	365	374
M301_1177	Phosphoribosylanthranilate isomerase	0.20	0.5987	0.204	657	445	704	561
M301_1178	tryptophan synthase, beta subunit	0.58	0.1792	0.1068	471	385	718	560
M301_1179	tryptophan synthase, alpha subunit	1.28	0.183	0.1075	189	158	500	344
M301_1180	acetyl-CoA carboxylase, carboxyl transferase, beta subunit	0.39	0.3915	0.1523	343	342	524	373
M301_1181	FolC bifunctional protein	0.31	0.2279	0.1152	104	129	154	134
M301_1182	Sporulation domain protein	0.20	0.2055	0.1112	276	292	345	310
M301_1183	Colicin V production protein	0.74	0.04905	0.1009	154	150	264	245
M301_1184	amidophosphoribosyltransferase	0.44	0.08819	0.101	353	323	486	432
M301_1185	O-succinylhomoserine sulfhydrylase	-0.06	0.8773	0.2711	242	158	189	196
M301_1186	DNA gyrase, A subunit	0.53	0.04059	0.1009	383	334	497	541
M301_1187	phosphoserine aminotransferase	1.33	0.0344	0.1008	195	260	619	525
M301_1188	chorismate mutase	0.49	0.199	0.1102	289	241	415	329
M301_1189	histidinol-phosphate aminotransferase	0.76	0.2443	0.1186	254	243	491	351
M301_1190	phospho-2-dehydro-3-deoxyheptonate aldolase	0.49	0.1245	0.101	417	369	596	506
M301_1191	coenzyme PQQ biosynthesis protein A	-2.66	0.4726	0.1723	15289	1959	1350	1369
M301_1192	coenzyme PQQ biosynthesis protein B	0.20	0.8047	0.2544	138	367	360	222
M301_1193	coenzyme PQQ biosynthesis protein C	-0.15	0.7851	0.2497	300	520	416	324
M301_1194	coenzyme PQQ synthesis D	-0.96	0.1897	0.1086	960	1334	637	545
M301_1195	coenzyme PQQ biosynthesis protein E	0.06	0.1661	0.1051	681	699	722	718
M301_1196	drug resistance transporter, Bcr/CflA subfamily	2.27	0.151	0.1033	0	16	42	38
M301_1197	protein of unknown function DUF45	0.94	0.3394	0.1397	136	40	169	169
M301_1198	conserved hypothetical protein	-3.47	0.005367	0.09959	734	712	68	62
M301_1199	4Fe-4S ferredoxin iron-sulfur binding domain protein	1.52	0.08967	0.101	365	435	1281	1024
M301_1200	sulfate adenylyltransferase, large subunit	0.67	0.2509	0.1199	159	131	272	192
M301_1201	sulfate adenylyltransferase, small subunit	0.47	0.3845	0.1505	215	142	297	198
M301_1202	adenylylsulfate reductase, thioredoxin dependent	0.73	0.1141	0.101	156	177	302	250
M301_1203	conserved hypothetical protein	1.15	0.109	0.101	191	108	382	283
M301_1204	nitrite and sulphite reductase 4Fe-4S region	0.35	0.1249	0.101	342	295	430	381
M301_1205	protein of unknown function DUF81	0.74	0.2712	0.1243	54	60	114	78
M301_1206	transcriptional regulator, LysR family	0.17	0.8621	0.2677	198	57	156	130
M301_1207	conserved hypothetical protein	0.63	0.4949	0.178	122	36	114	130
M301_1208	PQQ-dependent dehydrogenase, methanol/ethanol family	0.32	0.5302	0.1869	44	32	37	58
M301_1209	GAF modulated sigma54 specific transcriptional regulator, Fis family	0.60	0.06567	0.101	202	198	315	292
M301_1210	conserved hypothetical protein	0.85	0.1617	0.1045	245	155	351	369
M301_1211	conserved hypothetical protein	0.31	0.4977	0.1787	44	59	76	52
M301_1212	periplasmic solute binding protein	-0.05	0.8738	0.2703	56	66	69	49
M301_1213	ABC-3 protein	-0.08	0.8459	0.264	66	78	83	53
M301_1214	methyl-accepting chemotaxis sensory transducer	-4.42	0.2558	0.121	287	678	20	24
M301_1215	diguanylate cyclase/phosphodiesterase with PAS/PAC sensor(s)	-1.57	0.1332	0.1016	217	290	88	82
M301_1216	protein of unknown function DUF853 NPT hydrolase putative	1.13	0.05074	0.1009	126	118	283	253
M301_1217	Formate--tetrahydrofolate ligase	0.94	0.08247	0.101	55	55	112	99
M301_1218	protein of unknown function UPF0029	0.89	0.03589	0.1009	73	58	127	117
M301_1219	putative permease	0.91	0.1784	0.1067	40	71	108	102
M301_1220	Conserved TM helix repeat-containing protein	2.00	0.02082	0.1007	76	80	303	323
M301_1221	peptidase M48 Ste24p	-0.47	0.07718	0.101	337	377	267	246
M301_1222	SH3 type 3 domain protein	-1.15	0.07752	0.101	623	729	316	293
M301_1223	putative Chase2 sensor protein	1.16	0.03657	0.1009	39	27	80	70
M301_1224	Uroporphyrinogen III synthase HEM4	1.15	0.02124	0.1007	61	64	134	144
M301_1225	protein of unknown function DUF195	0.87	0.1421	0.1022	44	75	118	101
M301_1226	molybdopterin converting factor, subunit 1	0.50	0.1967	0.1098	219	174	311	245
M301_1227	molybdopterin biosynthesis MoaE protein	1.53	0.0278	0.1008	56	89	221	198
M301_1228	peptidase S16 lon domain protein	0.81	0.06215	0.101	114	90	185	174
M301_1229	RNA-binding S4 domain protein	0.44	0.374	0.1478	162	96	189	161
M301_1230	UbiA prenyltransferase	0.78	0.1378	0.1019	41	65	100	82
M301_1231	FAD linked oxidase domain protein	0.07	0.8581	0.2668	169	108	156	135
M301_1232	short-chain dehydrogenase/reductase SDR	1.19	0.1234	0.101	123	62	224	200
M301_1233	conserved hypothetical protein	1.62	0.1186	0.101	76	60	241	179
M301_1234	polysaccharide biosynthesis protein	1.46	0.09336	0.101	46	50	146	120
M301_1235	Methyltransferase type 11	1.41	0.1318	0.1015	133	99	359	259
M301_1236	rhamnosyltransferase	1.56	0.1157	0.101	46	155	344	248
M301_1237	hypothetical protein	2.38	0.01227	0.1004	67	111	475	451
M301_1238	glycosyl transferase family 2	1.63	0.1171	0.101	185	117	548	389
M301_1239	NAD-dependent epimerase/dehydratase	0.55	0.3824	0.1499	279	143	319	299
M301_1240	amine oxidase	0.43	0.1523	0.1034	162	134	216	182
M301_1241	GtrA family protein	2.17	0.05373	0.1009	42	33	184	154
M301_1242	hypothetical protein	1.18	0.03469	0.1009	72	51	148	133
M301_1243	hypothetical protein	1.82	0.07641	0.101	153	45	385	317
M301_1244	glycosyl transferase family 2	2.65	0.07297	0.101	73	21	344	248
M301_1245	ABC-2 type transporter	2.45	0.05303	0.1009	10	16	80	65
M301_1246	ABC transporter related	2.31	0.07707	0.101	33	47	222	174
M301_1247	2OG-Fe(II) oxygenase	1.89	0.09665	0.101	118	62	391	279
M301_1248	Rhamnan synthesis F	1.60	0.1219	0.101	75	48	221	156
M301_1249	IstB domain protein ATP-binding protein	-0.11	0.8032	0.254	23	37	25	30
M301_1251	integrase family protein	1.05	0.07194	0.101	27	35	64	66
M301_1252	hypothetical protein	1.08	0.006896	0.09992	860	764	1666	1776
M301_1253	hypothetical protein	1.48	0.004781	0.09941	538	467	1382	1426
M301_1254	NAD-dependent epimerase/dehydratase	0.95	0.2049	0.1111	276	127	420	360
M301_1255	sugar transferase	2.16	0.02186	0.1007	60	47	253	226
M301_1256	polysaccharide biosynthesis protein CapD	1.34	0.004389	0.09926	129	113	312	300
M301_1257	phosphoribosyltransferase	-0.40	0.09658	0.101	784	833	566	659
M301_1258	PQQ-dependent enzyme-like	1.55	0.1351	0.1017	55	22	116	111
M301_1259	conserved hypothetical protein	0.85	0.5665	0.1961	166	0	165	134
M301_1260	cold-shock DNA-binding domain protein	-0.23	0.7657	0.2451	29348	44853	18399	44983
M301_1261	translation initiation factor IF-1	1.61	0.09609	0.101	648	669	2215	1802
M301_1262	ATP-dependent transcriptional regulator, MalT-like, LuxR family	4.85	0.08984	0.101	0	8	144	105
M301_1263	conserved hypothetical protein	2.53	0.1303	0.1013	0	31	112	66
M301_1264	ribonuclease R	0.38	0.1392	0.102	112	129	169	145
M301_1265	RNA methyltransferase, TrmH family, group 3	0.40	0.1688	0.1055	123	97	153	138
M301_1266	malate/quinone oxidoreductase	0.94	0.1121	0.101	62	85	159	122
M301_1267	TPR repeat-containing protein	-2.25	0.09144	0.101	291	367	66	71
M301_1268	general secretion pathway protein, ATPase	-3.41	0.235	0.1167	270	561	39	39
M301_1269	pilus (MSHA type) biogenesis protein MshL	-4.61	0.2594	0.1218	349	842	25	23
M301_1270	conserved hypothetical protein	-5.17	0.2489	0.1195	372	870	20	14
M301_1271	putative mannose-sensitive agglutinin (MSHA) biogenesis protein MshJ	-5.15	0.3051	0.1316	207	630	10	13
M301_1272	Fimbrial assembly family protein	-4.31	0.2405	0.1178	151	335	10	14
M301_1273	putative mannose-sensitive agglutinin (MSHA) biogenesis protein MshI	-3.36	0.2289	0.1154	161	328	25	22
M301_1274	hypothetical protein	-3.64	0.241	0.1179	135	291	17	17
M301_1275	conserved hypothetical protein	-1.77	0.1937	0.1093	74	44	22	12
M301_1276	general secretion pathway protein H	-1.45	0.4249	0.1605	51	154	41	33
M301_1277	conserved hypothetical protein	-4.47	0.2284	0.1153	247	524	16	17
M301_1278	general secretion pathway protein H	-3.36	0.3675	0.1463	246	951	62	54
M301_1279	mannose-sensitive hemagglutinin A	-3.48	0.245	0.1187	532	1154	73	77
M301_1280	general secretion pathway protein H	-3.71	0.2549	0.1208	249	571	26	36
M301_1281	conserved hypothetical protein	-3.88	0.1505	0.1032	233	370	15	25
M301_1282	Type II secretion system F domain	-3.52	0.2369	0.117	220	465	27	32
M301_1283	type II secretion system protein E	-3.92	0.2263	0.1149	198	410	18	21
M301_1284	hypothetical protein	1.58	0.06196	0.101	105	62	257	244
M301_1285	conserved hypothetical protein-like	2.44	0.0802	0.101	0	22	53	69
M301_1286	binding-protein-dependent transport systems inner membrane component	1.27	0.05642	0.1009	30	23	58	70
M301_1287	glycine betaine/L-proline ABC transporter, ATPase subunit	-0.39	0.5375	0.1888	75	43	46	43
M301_1288	Oxidoreductase FAD-binding domain protein	0.13	0.85	0.2649	51	23	47	34
M301_1289	Rieske [2Fe-2S] iron-sulphur domain	0.62	0.09021	0.101	64	51	92	86
M301_1290	Electron transfer flavoprotein alpha/beta-subunit	0.49	0.6987	0.2286	75	8	64	54
M301_1291	Electron transfer flavoprotein alpha subunit	0.03	0.9366	0.2842	67	41	56	54
M301_1292	protein of unknown function DUF224 cysteine-rich region domain protein	-0.13	0.8769	0.271	35	14	19	26
M301_1293	NADH:flavin oxidoreductase/NADH oxidase	0.49	0.01993	0.1007	49	45	67	65
M301_1294	4-vinyl reductase, 4VR	0.91	0.1801	0.1069	27	55	85	70
M301_1295	Glycine hydroxymethyltransferase	0.34	0.2281	0.1153	39	31	48	41
M301_1296	L-serine dehydratase 1	0.10	0.6468	0.2154	42	33	42	38
M301_1297	Sarcosine oxidase gamma subunit	1.36	0.3528	0.1429	39	0	55	46
M301_1298	sarcosine oxidase, alpha subunit family	0.64	0.2665	0.1233	16	28	34	37
M301_1299	Sarcosine oxidase delta subunit heterotetrameric	0.90	0.5451	0.1907	28	0	23	29
M301_1300	sarcosine oxidase, beta subunit family	0.62	0.4257	0.1607	27	10	27	30
M301_1301	conserved hypothetical protein	2.58	0.01721	0.1006	14	11	78	71
M301_1302	choline ABC transporter, periplasmic binding protein	1.16	0.1215	0.101	102	61	178	185
M301_1303	transcriptional regulator, AraC family	0.80	0.2775	0.1256	291	141	379	374
M301_1304	conserved hypothetical protein	0.73	0.3427	0.1405	149	62	186	166
M301_1305	betaine aldehyde dehydrogenase	0.79	0.1746	0.1063	34	22	49	49
M301_1306	choline dehydrogenase	1.33	0.06351	0.101	45	31	95	98
M301_1307	protein of unknown function UPF0126	0.18	0.4535	0.1676	40	32	38	43
M301_1308	protein of unknown function DUF861 cupin_3	2.49	0.03844	0.1009	455	313	2344	1982
M301_1309	UTP-GlnB uridylyltransferase, GlnD	0.20	0.4459	0.1657	217	250	298	238
M301_1310	methionine aminopeptidase, type I	-0.51	0.2457	0.1189	1094	819	740	599
M301_1311	putative signal transduction protein	-3.51	0.07271	0.101	536	662	54	51
M301_1312	ribosomal protein S2	0.94	0.1565	0.1039	3049	2329	4359	5951
M301_1313	translation elongation factor Ts	1.66	0.05112	0.1009	299	138	745	633
M301_1314	uridylate kinase	1.64	0.08824	0.101	271	187	812	616
M301_1315	ribosome recycling factor	2.09	0.04493	0.1009	197	120	749	604
M301_1316	undecaprenyl diphosphate synthase	1.58	0.04611	0.1009	178	168	545	488
M301_1317	phosphatidate cytidylyltransferase	1.35	0.0116	0.1004	92	73	220	200
M301_1318	1-deoxy-D-xylulose 5-phosphate reductoisomerase	1.30	0.03119	0.1008	83	60	191	163
M301_1319	membrane-associated zinc metalloprotease	1.73	0.06094	0.101	73	67	251	216
M301_1320	outer membrane protein assembly complex, YaeT protein	1.65	0.1525	0.1035	187	208	727	516
M301_1321	outer membrane chaperone Skp (OmpH)	1.50	0.1446	0.1024	520	559	1763	1298
M301_1322	UDP-3-O-[3-hydroxymyristoyl] glucosamine N-acyltransferase	1.55	0.1701	0.1057	114	90	358	241
M301_1323	beta-hydroxyacyl-(acyl-carrier-protein) dehydratase FabZ	1.07	0.1072	0.101	213	183	460	368
M301_1324	acyl-[acyl-carrier-protein]--UDP-N-acetylglucosa mineO-acyltransferase	1.88	0.1111	0.101	32	77	241	162
M301_1325	lipid-A-disaccharide synthase	1.30	0.151	0.1033	52	65	168	120
M301_1326	Ribonuclease H	1.10	0.2945	0.1291	43	11	61	56
M301_1327	Uroporphyrin-III C/tetrapyrrole (Corrin/Porphyrin) methyltransferase	1.10	0.1699	0.1056	10	25	43	35
M301_1328	conserved hypothetical protein	0.77	0.308	0.1323	28	68	97	68
M301_1329	maf protein	1.24	0.2129	0.1124	42	11	76	51
M301_1330	oxaloacetate decarboxylase alpha subunit	0.18	0.5902	0.202	355	397	495	359
M301_1331	acetyl-CoA carboxylase, biotin carboxylase	0.78	0.2872	0.1277	190	227	437	283
M301_1332	protein of unknown function DUF177	0.63	0.1544	0.1037	160	114	237	188
M301_1333	ribosomal protein L32	2.42	0.007615	0.1	1975	1157	8672	8068
M301_1334	fatty acid/phospholipid synthesis protein PlsX	-0.28	0.458	0.1687	272	375	284	249
M301_1335	3-oxoacyl-(acyl-carrier-protein) synthase III	0.93	0.102	0.101	240	247	502	428
M301_1336	malonyl CoA-acyl carrier protein transacylase	0.89	0.1463	0.1027	146	173	335	257
M301_1337	3-oxoacyl-(acyl-carrier-protein) reductase	1.63	0.1065	0.101	194	190	664	527
M301_1338	acyl carrier protein	1.35	0.01638	0.1006	2143	1615	5048	4513
M301_1339	3-oxoacyl-[acyl-carrier-protein] synthase 2	2.28	0.04968	0.1009	108	113	573	505
M301_1340	aminodeoxychorismate lyase	3.03	0.0762	0.101	30	24	249	199
M301_1341	aminodeoxychorismate lyase	2.44	0.02025	0.1007	17	40	169	142
M301_1342	thymidylate kinase	1.80	0.1101	0.101	106	31	251	227
M301_1343	formaldehyde-activating enzyme	-1.65	0.04915	0.1009	17046	14274	3171	6818
M301_1344	UspA domain protein	-0.63	0.2902	0.1283	3719	2496	1691	2328
M301_1345	D-isomer specific 2-hydroxyacid dehydrogenase NAD-binding	-0.74	0.3084	0.1323	7508	5101	2352	5183
M301_1346	alkyl hydroperoxide reductase/ Thiol specific antioxidant/ Mal allergen	-1.09	0.2329	0.1162	9644	9277	2504	6391
M301_1347	channel protein, hemolysin III family	1.59	0.01239	0.1004	25	20	67	70
M301_1348	DNA polymerase III, delta prime subunit	1.86	0.03373	0.1008	58	73	257	223
M301_1349	type IV pilus assembly PilZ	1.64	0.01342	0.1005	91	126	357	318
M301_1350	hydrolase, TatD family	0.23	0.6004	0.2045	525	321	457	536
M301_1351	beta-lactamase domain protein	0.18	0.8008	0.2535	321	131	263	250
M301_1352	conserved hypothetical protein	-0.18	0.6854	0.2252	3435	5364	3784	3976
M301_1353	conserved hypothetical protein	1.26	0.3007	0.1306	70	11	101	93
M301_1354	phosphate-selective porin O and P	1.35	0.03161	0.1008	7	5	18	15
M301_1355	hypothetical protein	6.40	0.02975	0.1008	0	0	44	39
M301_1356	Formamidase	0.15	0.8308	0.2605	34	16	21	35
M301_1357	regulatory protein, FmdB family	1.19	0.4129	0.1576	49	0	50	63
M301_1358	urea ABC transporter, urea binding protein	1.29	0.1727	0.106	34	16	47	74
M301_1359	urea ABC transporter, permease protein UrtB	1.82	0.1947	0.1095	0	7	10	14
M301_1360	urea ABC transporter, permease protein UrtC	1.69	0.03687	0.1009	7	5	18	22
M301_1361	urea ABC transporter, ATP-binding protein UrtD	2.23	0.1076	0.101	0	9	24	17
M301_1362	urea ABC transporter, ATP-binding protein UrtE	0.20	0.7946	0.252	73	29	53	64
M301_1363	Urease accessory protein UreD	0.20	0.4118	0.1573	85	67	89	86
M301_1364	urease, gamma subunit	2.39	0.08851	0.101	27	0	85	60
M301_1365	urease, beta subunit	1.50	0.2409	0.1179	27	21	87	51
M301_1366	urease, alpha subunit	1.56	0.08168	0.101	29	11	66	55
M301_1367	UreE urease accessory domain protein	-0.16	0.5217	0.1847	68	53	58	50
M301_1368	Urease accessory protein UreF	0.52	0.1749	0.1063	35	28	50	40
M301_1369	urease accessory protein UreG	1.40	0.01513	0.1006	26	31	80	73
M301_1370	HupE/UreJ protein	1.04	0.2692	0.1239	74	23	109	92
M301_1371	integral membrane sensor hybrid histidine kinase	1.95	0.0762	0.101	9	9	41	34
M301_1372	two component transcriptional regulator, LuxR family	1.14	0.02088	0.1007	62	77	164	146
M301_1373	(p)ppGpp synthetase I, SpoT/RelA	0.30	0.09496	0.101	186	166	224	211
M301_1374	DoxX family protein	-0.58	0.6147	0.2079	195	556	283	220
M301_1375	Ferric reductase domain protein transmembrane component domain	0.72	0.1751	0.1063	143	114	243	182
M301_1376	oxidoreductase molybdopterin binding	0.34	0.3625	0.1452	194	263	326	250
M301_1377	tetratricopeptide domain protein	0.36	0.4432	0.1651	290	252	413	282
M301_1378	3'(2'),5'-bisphosphate nucleotidase	0.86	0.2584	0.1216	115	49	163	137
M301_1379	DNA ligase, NAD-dependent	0.95	0.1629	0.1047	90	45	146	117
M301_1380	ZipA FtsZ-binding region	1.76	0.1156	0.101	84	75	308	235
M301_1381	chromosome segregation protein SMC	1.28	0.07182	0.101	90	75	220	182
M301_1382	7-cyano-7-deazaguanine reductase	4.07	0.000165	0.06794	18	15	287	282
M301_1383	Integrase catalytic region	-0.76	0.4628	0.1699	60	131	50	63
M301_1384	IstB domain protein ATP-binding protein	2.88	0.06386	0.101	0	8	33	30
M301_1385	hypothetical protein	1.66	0.07421	0.101	122	292	753	561
M301_1386	peptide deformylase	0.91	0.2853	0.1273	138	48	198	153
M301_1387	purine or other phosphorylase family 1	1.34	0.1106	0.101	100	96	276	222
M301_1388	hypothetical protein	0.50	0.5074	0.1812	122	48	127	115
M301_1389	two component transcriptional regulator, LuxR family	0.99	0.09377	0.101	119	84	226	176
M301_1390	integral membrane sensor signal transduction histidine kinase	1.01	0.1246	0.101	50	77	127	130
M301_1391	putative PAS/PAC sensor protein	0.59	0.5554	0.1933	99	24	98	88
M301_1392	conserved hypothetical protein	-0.14	0.842	0.2631	154	109	165	74
M301_1393	ferredoxin	1.36	0.3189	0.1348	17	56	130	59
M301_1394	conserved hypothetical protein	-0.09	0.9089	0.2782	99	101	135	53
M301_1395	glycine cleavage T protein (aminomethyl transferase)	1.53	0.4227	0.1599	37	24	135	43
M301_1396	Electron transfer flavoprotein alpha/beta-subunit	-1.73	0.06289	0.101	157	201	65	42
M301_1397	Electron transfer flavoprotein alpha/beta-subunit	-1.53	0.4249	0.1605	85	270	76	46
M301_1398	leucine-rich repeat-containing protein	-1.08	0.3299	0.1373	65	126	55	35
M301_1399	protein of unknown function DUF224 cysteine-rich region domain protein	-0.97	0.1828	0.1074	71	104	58	31
M301_1400	NADH:flavin oxidoreductase/NADH oxidase	-0.69	0.4126	0.1575	119	101	101	35
M301_1401	amino acid permease-associated region	-0.68	0.3634	0.1454	139	142	122	53
M301_1402	globin	0.99	0.4195	0.1592	40	15	78	33
M301_1403	protein of unknown function DUF6 transmembrane	-0.26	0.05209	0.1009	39	37	33	31
M301_1404	conserved hypothetical protein	1.60	0.2525	0.1203	29	0	53	36
M301_1405	conserved hypothetical protein	0.66	0.3445	0.1409	72	114	183	112
M301_1406	3,4-dihydroxy-2-butanone 4-phosphate synthase	-0.02	0.9724	0.2919	344	212	319	231
M301_1407	protein of unknown function DUF198	1.24	0.2841	0.127	116	84	304	167
M301_1408	conserved hypothetical protein	0.29	0.587	0.2012	261	253	391	239
M301_1409	hypothetical protein	-0.12	0.7761	0.2476	146	193	189	124
M301_1410	amino acid permease-associated region	-0.97	0.3539	0.1432	965	510	411	343
M301_1411	hypothetical protein	-1.60	0.2577	0.1215	1712	917	520	347
M301_1412	conserved hypothetical protein	-0.72	0.1672	0.1053	797	598	492	354
M301_1413	conserved hypothetical protein	-1.40	0.1196	0.101	2081	1492	814	537
M301_1414	ferredoxin-dependent glutamate synthase	-1.14	0.1053	0.101	5068	4871	2758	1760
M301_1415	glutamate synthase alpha subunit domain protein	-1.31	0.04382	0.1009	5046	4216	2299	1440
M301_1416	glutamine amidotransferase class-II	-0.82	0.1977	0.11	4767	3332	2801	1787
M301_1417	glutamine synthetase, type III	-1.03	0.07401	0.101	2461	2173	1375	890
M301_1418	sarcosine oxidase gamma subunit	-0.29	0.5917	0.2023	2101	1371	1755	1093
M301_1419	glycine cleavage T protein (aminomethyl transferase)	-0.04	0.9121	0.2789	1462	1343	1616	1119
M301_1420	Sarcosine oxidase delta subunit heterotetrameric	-0.96	0.1422	0.1022	2003	2720	1399	1021
M301_1421	FAD dependent oxidoreductase	0.29	0.5963	0.2035	1595	881	1739	1281
M301_1422	N-formylglutamate amidohydrolase	0.69	0.3107	0.1329	188	107	290	186
M301_1423	formaldehyde-activating enzyme	0.98	0.1712	0.1058	601	305	1048	745
M301_1424	transcriptional regulator, XRE family	1.76	0.1704	0.1057	384	399	1582	1069
M301_1425	GCN5-related N-acetyltransferase	0.98	0.2132	0.1125	352	162	611	407
M301_1426	conserved hypothetical protein	0.96	0.4321	0.1623	215	360	788	333
M301_1427	squalene synthase HpnC	0.33	0.266	0.1232	84	96	126	101
M301_1428	squalene synthase HpnD	-0.02	0.9493	0.287	80	96	101	73
M301_1429	squalene-associated FAD-dependent desaturase	1.06	0.2133	0.1125	25	69	113	84
M301_1430	DNA repair protein RadA	0.80	0.1471	0.1028	61	39	99	76
M301_1431	replicative DNA helicase	0.20	0.4565	0.1683	171	131	169	178
M301_1432	ribosomal protein L9	2.31	0.04609	0.1009	338	119	1287	989
M301_1433	ribosomal protein S18	1.71	0.1049	0.101	586	378	1826	1326
M301_1434	single-strand binding protein/primosomal replication protein N	1.44	0.04477	0.1009	279	487	1135	940
M301_1435	ribosomal protein S6	2.45	0.02394	0.1007	403	185	1662	1559
M301_1436	conserved hypothetical protein	0.75	0.09631	0.101	73	87	148	122
M301_1437	excinuclease ABC, B subunit	1.08	0.06016	0.1009	49	72	141	115
M301_1438	TPR repeat-containing protein	0.03	0.9047	0.2772	728	545	703	599
M301_1439	aminotransferase class I and II	0.95	0.1909	0.1088	194	154	394	277
M301_1440	heat shock protein DnaJ domain protein	6.70	0.1029	0.101	0	0	60	43
M301_1441	conserved hypothetical protein	3.14	0.05242	0.1009	0	13	69	50
M301_1442	conserved hypothetical protein	2.13	0.1258	0.101	25	0	63	48
M301_1443	conserved hypothetical protein	1.64	0.1382	0.1019	20	15	65	46
M301_1444	phosphoesterase PA-phosphatase related	-0.50	0.4152	0.1581	64	101	61	55
M301_1445	hypothetical protein	-2.42	0.2924	0.1287	1411	3422	645	259
M301_1446	conserved hypothetical protein	1.09	0.3433	0.1406	17	99	117	132
M301_1447	protein of unknown function UPF0061	0.58	0.3223	0.1356	284	159	321	342
M301_1449	conserved hypothetical protein	1.53	0.1012	0.101	51	102	260	185
M301_1450	phosphopantetheinyl transferase-like protein	-0.68	0.4995	0.1792	71	159	78	65
M301_1451	non-ribosomal peptide synthetase	-2.03	0.3995	0.1543	84	289	50	41
M301_1452	cyanophycin synthetase	-1.52	0.3623	0.1451	329	802	212	181
M301_1453	cyanophycin synthetase	-1.24	0.3615	0.1449	340	751	267	193
M301_1454	ABC transporter related	1.15	0.06353	0.101	32	51	99	88
M301_1455	Domain of unknown function DUF1854	0.41	0.2101	0.112	105	97	147	122
M301_1456	Protein of unknown function DUF2132	2.68	0.0589	0.1009	0	52	193	144
M301_1457	conserved hypothetical protein	1.89	0.139	0.102	21	16	82	58
M301_1458	putative outer membrane protein	-6.26	0.3097	0.1326	494	1573	14	12
M301_1459	efflux transporter, RND family, MFP subunit	-6.59	0.3416	0.1402	815	3148	21	19
M301_1460	heavy metal efflux pump, CzcA family	-4.94	0.2772	0.1256	573	1511	33	33
M301_1461	diguanylate cyclase/phosphodiesterase with PAS/PAC and GAF sensor(s)	-0.55	0.301	0.1306	96	134	81	76
M301_1462	hypothetical protein	0.49	0.611	0.207	48	12	48	38
M301_1463	TonB-dependent receptor	0.59	0.2424	0.1182	69	44	83	88
M301_1464	conserved hypothetical protein	1.12	0.4382	0.1638	27	0	37	22
M301_1465	protein of unknown function DUF181	0.96	0.05158	0.1009	57	41	104	88
M301_1466	RNA polymerase, sigma-24 subunit, ECF subfamily	0.19	0.3755	0.1482	112	111	138	117
M301_1467	anti-ECFsigma factor, ChrR	0.27	0.7938	0.2518	188	44	150	130
M301_1468	alpha/beta hydrolase fold	1.19	0.2628	0.1225	47	12	72	65
M301_1469	Methyltransferase type 11	-0.02	0.9703	0.2915	503	285	424	354
M301_1470	conserved hypothetical protein	-0.40	0.02439	0.1008	205	200	154	153
M301_1471	protein of unknown function DUF1295	0.76	0.1582	0.1041	75	120	176	155
M301_1472	conserved hypothetical protein	0.61	0.4156	0.1582	266	126	375	226
M301_1473	Lipocalin family protein	-0.78	0.1622	0.1046	850	636	489	376
M301_1474	Stearoyl-CoA 9-desaturase	-0.09	0.3187	0.1347	179	177	173	162
M301_1475	amine oxidase	0.58	0.3669	0.1462	155	155	281	182
M301_1476	protein of unknown function DUF1365	1.04	0.1828	0.1074	42	85	157	106
M301_1477	Cyclopropane-fatty-acyl-phospholipid synthase	1.93	0.1906	0.1088	73	89	381	237
M301_1478	conserved hypothetical protein	1.92	0.1508	0.1033	54	43	220	150
M301_1479	protein of unknown function DUF752	1.64	0.09397	0.101	23	9	60	43
M301_1480	tRNA U-34 5-methylaminomethyl-2-thiouridine biosynthesis protein MnmC	5.18	0.1428	0.1023	0	0	22	13
M301_1481	TPR repeat-containing protein	2.59	0.1036	0.101	8	14	80	58
M301_1482	twitching motility protein	1.40	0.06928	0.101	162	79	350	289
M301_1483	protein of unknown function DUF6 transmembrane	1.11	0.02294	0.1007	18	14	34	37
M301_1484	succinyldiaminopimelate transaminase	1.35	0.1239	0.101	79	85	236	184
M301_1485	tRNA delta(2)-isopentenylpyrophosphate transferase	1.27	0.2163	0.1131	71	21	118	105
M301_1486	hypothetical protein	1.65	0.1026	0.101	42	22	119	84
M301_1487	DNA mismatch repair protein MutL	0.86	0.1461	0.1026	40	64	92	99
M301_1488	methyl-accepting chemotaxis sensory transducer	1.59	0.01522	0.1006	12	10	33	34
M301_1489	helicase domain protein	1.97	0.2007	0.1104	33	0	68	62
M301_1490	RNA-metabolising metallo-beta-lactamase	0.36	0.4515	0.1671	184	112	192	189
M301_1491	N-acetylmuramoyl-L-alanine amidase	0.63	0.1291	0.1012	83	105	148	144
M301_1492	protein of unknown function UPF0079	1.66	0.1417	0.1022	135	26	284	229
M301_1493	iron-sulfur cluster binding protein	1.85	0.01385	0.1005	22	36	112	101
M301_1494	diguanylate cyclase/phosphodiesterase	2.13	0.01739	0.1006	9	18	65	57
M301_1495	diguanylate cyclase/phosphodiesterase with PAS/PAC and Chase sensor(s)	0.13	0.7307	0.2365	132	85	126	113
M301_1496	ROK family protein	0.29	0.6943	0.2275	159	63	143	130
M301_1497	4-alpha-glucanotransferase	0.76	0.07978	0.101	155	114	248	210
M301_1498	glycoside hydrolase family 57	0.86	0.04299	0.1009	141	146	272	251
M301_1499	glucose-1-phosphate adenylyltransferase	0.95	0.0591	0.1009	125	152	266	270
M301_1500	1,4-alpha-glucan branching enzyme	1.34	0.01184	0.1004	142	115	335	318
M301_1501	Glucose-6-phosphate isomerase	1.29	0.03535	0.1009	169	125	390	330
M301_1502	protein of unknown function DUF344	1.04	0.3689	0.1466	52	8	69	54
M301_1503	membrane protein involved in aromatic hydrocarbon degradation	0.11	0.8573	0.2666	74	37	70	50
M301_1504	7TM domain sensor diguanylate cyclase	1.15	0.1355	0.1017	76	36	134	115
M301_1505	peptidase S49	0.90	0.06203	0.101	206	211	410	372
M301_1506	Rieske [2Fe-2S] iron-sulphur domain	0.90	0.1974	0.1099	47	56	114	81
M301_1507	HAD-superfamily hydrolase, subfamily IA, variant 1	1.53	0.1101	0.101	103	51	224	220
M301_1508	pseudouridine synthase, RluA family	1.70	0.01827	0.1006	41	26	116	101
M301_1509	ribonuclease, Rne/Rng family	-0.35	0.178	0.1067	391	332	262	306
M301_1510	CrcB protein	0.71	0.1116	0.101	198	209	308	359
M301_1511	glycogen/starch synthase, ADP-glucose type	0.75	0.2007	0.1104	102	104	196	150
M301_1512	Exonuclease RNase T and DNA polymerase III	0.99	0.05244	0.1009	150	107	277	235
M301_1513	Ste24 endopeptidase	0.27	0.5079	0.1813	187	127	216	163
M301_1514	conserved hypothetical protein	0.47	0.1434	0.1023	274	217	352	326
M301_1515	ribosome small subunit-dependent GTPase A	1.42	0.08223	0.101	58	69	188	152
M301_1516	metal dependent phosphohydrolase	1.38	0.08847	0.101	83	91	249	206
M301_1517	diguanylate phosphodiesterase	1.41	0.09065	0.101	37	18	85	63
M301_1518	6-pyruvoyl tetrahydropterin synthase and hypothetical protein	1.27	0.04299	0.1009	96	60	202	175
M301_1519	dTDP-glucose 4,6-dehydratase	1.05	0.0654	0.101	140	191	380	308
M301_1520	DNA polymerase III, epsilon subunit	1.58	0.1037	0.101	35	113	249	198
M301_1521	Ribonuclease H	0.90	0.2315	0.1159	73	73	160	112
M301_1522	methyltransferase type 11	1.04	0.2178	0.1133	118	51	180	168
M301_1523	hydroxyacylglutathione hydrolase	0.37	0.477	0.1735	75	42	86	66
M301_1524	Lytic transglycosylase catalytic	1.98	0.1146	0.101	36	28	147	109
M301_1525	extracellular solute-binding protein family 5	0.82	0.1837	0.1076	109	106	216	166
M301_1526	binding-protein-dependent transport systems inner membrane component	0.17	0.5613	0.1948	157	118	171	139
M301_1527	binding-protein-dependent transport systems inner membrane component	0.22	0.3867	0.151	113	89	119	116
M301_1528	short-chain dehydrogenase/reductase SDR	1.34	0.2166	0.1131	280	282	862	558
M301_1529	PpiC-type peptidyl-prolyl cis-trans isomerase	0.45	0.2712	0.1243	293	342	492	374
M301_1530	histone family protein DNA-binding protein	1.22	0.03122	0.1008	3474	2633	7326	6909
M301_1531	ATP-dependent protease La	0.13	0.4557	0.1681	1249	1086	1369	1189
M301_1532	ATP-dependent Clp protease, ATP-binding subunit ClpX	0.02	0.9019	0.2766	1077	949	1105	949
M301_1533	ATP-dependent Clp protease, proteolytic subunit ClpP	-0.18	0.7006	0.229	2194	1374	1466	1684
M301_1534	trigger factor	1.21	0.1609	0.1045	350	370	954	708
M301_1535	conserved hypothetical protein	2.17	0.07319	0.101	621	509	2815	2287
M301_1536	conserved hypothetical protein	-0.06	0.9583	0.2889	238	53	144	135
M301_1537	outer membrane efflux protein	1.34	0.1736	0.1061	11	36	74	48
M301_1538	conserved hypothetical protein	1.71	0.008704	0.1002	23	30	92	84
M301_1539	acriflavin resistance protein	0.40	0.1188	0.101	21	25	33	29
M301_1540	transcriptional coactivator/pterin dehydratase	-0.17	0.7124	0.232	341	216	248	248
M301_1541	aspartate/glutamate/uridylate kinase	0.86	0.2571	0.1213	265	262	387	570
M301_1542	para-aminobenzoate synthase, subunit I	1.14	0.06186	0.101	84	90	205	179
M301_1543	H4MPT-linked C1 transfer pathway protein	1.09	0.1786	0.1068	86	43	139	135
M301_1544	protein of unknown function DUF201	1.21	0.1369	0.1018	48	44	122	94
M301_1545	histidine biosynthesis protein	1.28	0.144	0.1024	47	47	131	99
M301_1546	sugar isomerase (SIS)	1.42	0.1679	0.1054	533	174	994	897
M301_1547	Orotidine 5'-phosphate decarboxylase	1.29	0.1726	0.106	9739	8798	18893	26588
M301_1548	transaldolase	1.05	0.009187	0.1002	1189	1042	2258	2355
M301_1549	integral membrane sensor signal transduction histidine kinase	0.37	0.3481	0.1418	64	95	110	96
M301_1550	peptidoglycan-binding LysM	0.04	0.834	0.2612	278	256	299	248
M301_1551	two component transcriptional regulator, winged helix family	-0.07	0.8809	0.2719	538	322	440	378
M301_1552	triphosphoribosyl-dephospho-CoA protein	0.20	0.7103	0.2315	157	85	155	123
M301_1553	alpha-L-glutamate ligase, RimK family	0.61	0.1517	0.1034	47	52	83	68
M301_1554	methenyltetrahydromethanopterin cyclohydrolase	-0.82	0.4226	0.1599	395	805	327	351
M301_1555	protein of unknown function DUF201	-0.98	0.3126	0.1333	213	375	166	131
M301_1556	Methylene-tetrahydromethanopterin dehydrogenase	-0.77	0.2696	0.124	265	390	202	182
M301_1557	beta-ribofuranosylaminobenzene 5'-phosphate synthase family	1.21	0.01615	0.1006	77	61	169	152
M301_1558	phosphoenolpyruvate synthase	0.80	0.05126	0.1009	421	351	684	658
M301_1559	protein of unknown function DUF299	0.94	0.03362	0.1008	167	216	391	346
M301_1560	glutathione peroxidase	0.91	0.1122	0.101	478	290	787	655
M301_1561	chromate transporter, chromate ion transporter (CHR) family	2.02	0.08494	0.101	24	9	71	69
M301_1562	conserved hypothetical protein	2.67	0.03637	0.1009	22	35	199	168
M301_1563	GreA/GreB family elongation factor	1.16	0.08237	0.101	83	119	222	229
M301_1564	Uncharacterised conserved protein UCP015557	1.70	0.05974	0.1009	31	12	78	63
M301_1565	translation elongation factor P	3.30	0.07449	0.101	120	59	1001	772
M301_1566	ribose 5-phosphate isomerase	-0.34	0.3718	0.1473	1149	862	678	907
M301_1567	extracellular solute-binding protein family 3	0.94	0.1038	0.101	59	42	99	96
M301_1568	seryl-tRNA synthetase	1.43	0.1368	0.1018	171	131	476	342
M301_1569	AAA ATPase central domain protein	0.86	0.2253	0.1147	50	105	153	129
M301_1570	outer membrane lipoprotein carrier protein LolA	0.80	0.1254	0.101	246	206	438	348
M301_1571	cell divisionFtsK/SpoIIIE	0.34	0.254	0.1206	186	147	208	214
M301_1572	Ferritin Dps family protein	0.81	0.1136	0.101	327	216	526	426
M301_1573	thioredoxin reductase	0.33	0.3992	0.1542	519	469	526	719
M301_1574	Smr protein/MutS2	-0.12	0.8605	0.2673	93	200	125	144
M301_1575	BFD domain protein [2Fe-2S]-binding domain protein	0.86	0.5611	0.1948	0	98	102	77
M301_1576	Activator of Hsp90 ATPase 1 family protein	0.40	0.6556	0.2176	249	76	221	208
M301_1577	protein of unknown function DUF1348	0.95	0.01302	0.1005	123	139	264	243
M301_1578	ABC transporter related	1.09	0.02948	0.1008	46	51	103	103
M301_1579	2C-methyl-D-erythritol 2,4-cyclodiphosphate synthase	0.88	0.1104	0.101	35	55	92	74
M301_1580	2-C-methyl-D-erythritol 4-phosphate cytidylyltransferase	2.17	0.1504	0.1032	36	19	153	98
M301_1581	transcriptional regulator, LuxR family	-0.98	0.1117	0.101	70	55	29	34
M301_1582	ammonium transporter	0.27	0.8708	0.2697	0	22	14	12
M301_1583	conserved hypothetical protein	1.28	0.01221	0.1004	150	139	362	339
M301_1584	conserved hypothetical protein	1.33	0.1038	0.101	295	127	600	460
M301_1585	conserved hypothetical protein	1.42	0.08881	0.101	1242	842	3184	2411
M301_1586	iron permease FTR1	1.06	0.1358	0.1018	529	428	1138	858
M301_1587	conserved hypothetical protein	1.89	0.1688	0.1055	1065	971	4532	3023
M301_1588	Hsp33 protein	1.41	0.06544	0.101	74	133	311	241
M301_1589	P(-)rp(+) fimbrial protein	1.54	0.1352	0.1017	51	136	264	282
M301_1590	tRNA/rRNA methyltransferase (SpoU)	1.42	0.03385	0.1008	64	68	185	170
M301_1591	MIP family channel protein	1.22	0.1312	0.1014	49	58	107	142
M301_1592	pseudouridine synthase	0.51	0.5022	0.1799	68	27	70	66
M301_1593	esterase/lipase-like protein	1.33	0.05086	0.1009	27	36	80	78
M301_1594	Lipocalin family protein	0.03	0.807	0.2549	147	128	141	140
M301_1595	diguanylate cyclase/phosphodiesterase with PAS/PAC sensor(s)	0.60	0.0274	0.1008	31	28	46	44
M301_1596	CheW protein	-0.13	0.7034	0.2297	32	23	27	24
M301_1597	hypothetical protein	1.26	0.04502	0.1009	11	8	24	23
M301_1598	ammonium transporter	-1.83	0.1083	0.101	61	80	18	21
M301_1599	hypothetical protein	-0.05	0.882	0.2722	186	129	159	146
M301_1600	GumN family protein	-0.03	0.8886	0.2737	313	357	362	295
M301_1601	Radical SAM domain protein	0.90	0.1205	0.101	118	141	270	213
M301_1602	conserved hypothetical protein	0.78	0.6029	0.205	0	76	69	62
M301_1603	multicopper oxidase type 3	0.22	0.6834	0.2247	24	43	46	32
M301_1604	outer membrane efflux protein	0.27	0.6274	0.2109	37	19	39	30
M301_1605	conserved hypothetical protein	0.40	0.5058	0.1808	323	165	320	324
M301_1606	leucyl/phenylalanyl-tRNA/protein transferase	-0.73	0.2433	0.1184	398	287	213	200
M301_1607	Arginyltransferase	-0.15	0.6778	0.2233	214	179	211	143
M301_1608	Saccharopine dehydrogenase	0.41	0.1745	0.1062	44	35	55	50
M301_1609	transcriptional regulator-like protein	0.70	0.3868	0.1511	59	23	68	66
M301_1610	putative thiol-disulphide oxidoreductase DCC	-0.41	0.6125	0.2073	101	48	56	56
M301_1611	Prephenate dehydrogenase	1.17	0.02242	0.1007	48	53	120	109
M301_1612	3-phosphoshikimate 1-carboxyvinyltransferase	1.05	0.1021	0.101	46	57	120	95
M301_1613	cytidylate kinase	0.43	0.3787	0.149	101	100	159	112
M301_1614	ribosomal protein S1	0.88	0.00297	0.09842	1355	1448	2630	2541
M301_1615	integration host factor, beta subunit	0.44	0.4029	0.1551	1291	738	1450	1310
M301_1616	tetratricopeptide repeat protein	0.67	0.1379	0.1019	71	51	101	93
M301_1617	orotidine 5'-phosphate decarboxylase	-1.08	0.6025	0.205	864	133	246	225
M301_1618	competence protein ComEA helix-hairpin-helix repeat protein	-1.10	0.08027	0.101	3946	4675	2111	1902
M301_1619	17 kDa surface antigen	-1.75	0.02591	0.1008	1383	1580	389	491
M301_1620	methionyl-tRNA synthetase	0.83	0.07997	0.101	115	88	197	162
M301_1621	ATPase-like, ParA/MinD	0.51	0.1454	0.1026	186	203	301	254
M301_1622	globin	0.98	0.1236	0.101	140	79	245	188
M301_1623	phosphoribosylglycinamide formyltransferase 2	0.21	0.4749	0.1729	153	205	223	190
M301_1624	two component, sigma54 specific, transcriptional regulator, Fis family	-0.48	0.1388	0.102	1244	1251	973	816
M301_1625	TonB-dependent receptor	0.20	0.6188	0.2089	1631	2162	2559	1790
M301_1626	hypothetical protein	5.34	0.1505	0.1032	0	0	25	15
M301_1627	protein of unknown function DUF214	-0.74	0.2896	0.1282	108	72	52	56
M301_1628	ABC transporter related	0.26	0.4239	0.1602	268	194	289	263
M301_1629	Arylesterase	0.79	0.2472	0.1191	48	95	146	101
M301_1630	Shikimate dehydrogenase substrate binding domain protein	-0.38	0.592	0.2024	124	65	77	69
M301_1631	tRNA(Ile)-lysidine synthetase	0.98	0.2989	0.1301	74	24	101	93
M301_1632	acetyl-CoA carboxylase, carboxyl transferase, alpha subunit	0.89	0.1192	0.101	252	207	475	374
M301_1633	DNA polymerase III, alpha subunit	0.64	0.07465	0.101	151	149	244	224
M301_1634	CheA signal transduction histidine kinase	-0.20	0.4495	0.1666	459	369	361	362
M301_1635	methyl-accepting chemotaxis sensory transducer	0.23	0.1915	0.1089	437	385	492	472
M301_1636	CheW protein	0.13	0.5719	0.1975	269	213	272	255
M301_1637	response regulator receiver protein	0.87	0.0172	0.1006	323	312	594	565
M301_1638	response regulator receiver protein	0.28	0.4634	0.17	560	373	610	527
M301_1639	domain of unknown function DUF1745	0.03	0.9316	0.2831	286	215	212	301
M301_1640	Redoxin domain protein	0.59	0.4167	0.1585	1192	893	1149	2000
M301_1641	YbaK/prolyl-tRNA synthetase associated region	0.73	0.02735	0.1008	185	214	348	315
M301_1642	conserved hypothetical protein	1.22	0.1899	0.1087	47	151	272	191
M301_1643	putative RNA methylase	1.56	0.01336	0.1005	43	57	158	141
M301_1644	spermidine synthase	1.03	0.2132	0.1125	82	32	128	106
M301_1645	ribonuclease II	0.72	0.09026	0.101	46	56	93	77
M301_1646	cobalamin synthesis protein P47K	1.74	0.07014	0.101	24	19	80	65
M301_1647	transcriptional regulator, GntR family with aminotransferase domain	0.92	0.2639	0.1228	35	18	64	39
M301_1648	cytochrome c oxidase accessory protein CcoG	0.20	0.3069	0.132	93	78	102	94
M301_1649	aminotransferase class I and II	0.08	0.832	0.2608	162	218	234	168
M301_1650	protein of unknown function DUF323	-0.30	0.3409	0.1401	813	639	555	625
M301_1651	methionine-R-sulfoxide reductase	0.13	0.8402	0.2627	603	273	501	459
M301_1652	Histone deacetylase	-0.32	0.07695	0.101	64	65	53	49
M301_1653	CoA-binding domain protein	0.54	0.08619	0.101	41	37	61	53
M301_1654	conserved hypothetical protein	2.02	0.03474	0.1009	9	14	53	44
M301_1655	ATP-dependent helicase HrpA	0.96	0.09145	0.101	92	58	161	130
M301_1656	hypothetical protein	1.16	0.1081	0.101	51	95	187	139
M301_1657	[Glutamate--ammonia-ligase] adenylyltransferase	0.07	0.7849	0.2497	105	81	108	87
M301_1658	acetate/CoA ligase	0.84	0.1171	0.101	157	162	310	262
M301_1659	PQQ-dependent dehydrogenase, methanol/ethanol family	0.94	0.08344	0.101	189	129	273	339
M301_1660	hypothetical protein	0.44	0.2956	0.1294	8488	8859	10194	13330
M301_1661	hypothetical protein	1.25	0.353	0.1429	13206	15355	21732	46336
M301_1662	PAS/PAC sensor signal transduction histidine kinase	2.33	0.04718	0.1009	33	48	227	187
M301_1663	two component transcriptional regulator, LuxR family	2.69	0.01177	0.1004	27	11	131	118
M301_1664	peptide chain release factor 3	0.71	0.2103	0.112	138	88	183	187
M301_1665	conserved hypothetical protein	1.55	0.02491	0.1008	21	33	75	86
M301_1666	integral membrane sensor signal transduction histidine kinase	-1.48	0.006399	0.09983	122	115	44	40
M301_1667	two component transcriptional regulator, winged helix family	0.11	0.6981	0.2284	86	78	101	75
M301_1668	hypothetical protein	-2.47	0.4436	0.1652	272	1466	192	121
M301_1669	conserved hypothetical protein	0.88	0.2614	0.1222	89	106	219	143
M301_1670	ABC transporter related	1.25	0.05602	0.1009	30	48	104	84
M301_1671	conserved hypothetical protein	-0.61	0.1425	0.1022	120	146	92	82
M301_1672	Nitrilase/cyanide hydratase and apolipoprotein N-acyltransferase	-0.14	0.6231	0.2099	322	426	359	319
M301_1673	peptidase U62 modulator of DNA gyrase	-0.20	0.7418	0.2393	320	604	398	404
M301_1674	conserved hypothetical protein	-1.07	0.2584	0.1216	358	576	240	203
M301_1675	transcription-repair coupling factor	0.91	0.09986	0.101	51	41	97	77
M301_1676	SNARE associated Golgi protein	0.41	0.1608	0.1044	69	54	87	77
M301_1677	Exodeoxyribonuclease V	0.15	0.3957	0.1533	46	42	52	45
M301_1678	putative DNA repair protein	1.47	0.03139	0.1008	18	24	60	58
M301_1679	methyl-accepting chemotaxis sensory transducer with Pas/Pac sensor	-4.69	0.2387	0.1174	625	1387	40	37
M301_1680	methyl-accepting chemotaxis sensory transducer	-6.00	0.2083	0.1117	1125	2255	24	28
M301_1681	hypothetical protein	-5.85	0.000138	0.06794	1832	1807	22	41
M301_1682	methyl-accepting chemotaxis sensory transducer	-6.07	0.2362	0.1169	1316	2952	25	37
M301_1683	conserved hypothetical protein	-7.12	0.2177	0.1133	5947	12449	24	107
M301_1684	methyl-accepting chemotaxis sensory transducer with Pas/Pac sensor	-4.87	0.2754	0.1252	1006	2628	62	62
M301_1685	CheW protein	-5.40	0.3085	0.1324	902	2812	40	47
M301_1686	CheA signal transduction histidine kinase	-5.80	0.2438	0.1185	1159	2678	28	40
M301_1687	response regulator receiver protein	-6.58	0.2791	0.126	1606	4387	35	27
M301_1688	conserved hypothetical protein	-6.01	0.133	0.1015	1033	1578	18	21
M301_1689	OmpA/MotB domain protein	-5.73	0.1713	0.1058	506	882	10	15
M301_1690	flagellar motor protein MotA	-5.83	0.2524	0.1203	462	1107	11	16
M301_1691	conserved hypothetical protein	-4.69	0.002818	0.09828	589	595	23	22
M301_1692	flagellar transcriptional activator FlhC	-6.41	0.1739	0.1062	3003	5305	41	56
M301_1693	flagellar transcriptional activator	-5.75	0.2486	0.1194	4326	10192	135	135
M301_1694	flagellar biosynthetic protein FlhB	-5.61	0.04171	0.1009	478	419	6	11
M301_1695	flagellar biosynthesis protein FlhA	-5.21	0.2474	0.1192	231	538	8	12
M301_1696	flagellar biosynthetic protein FlhF	-5.93	0.1801	0.1069	569	1024	11	15
M301_1697	MotR	-4.90	0.1558	0.1039	485	794	21	21
M301_1698	RNA polymerase, sigma 28 subunit, FliA/WhiG subfamily	-4.90	0.2706	0.1242	414	1060	27	21
M301_1699	MotA/TolQ/ExbB proton channel	-4.57	0.1969	0.1098	274	516	13	20
M301_1700	OmpA/MotB domain protein	-2.80	0.2427	0.1182	196	401	41	44
M301_1701	diguanylate cyclase/phosphodiesterase with PAS/PAC and GAF sensor(s)	-0.55	0.1796	0.1069	197	237	150	147
M301_1702	FlgN family protein	-1.70	0.2576	0.1214	732	1374	376	273
M301_1703	anti-sigma-28 factor, FlgM	-2.16	0.2267	0.115	1266	2302	428	368
M301_1704	flagella basal body P-ring formation protein FlgA	-4.99	0.2211	0.114	414	861	19	20
M301_1705	flagellar basal-body rod protein FlgB	-4.32	0.2428	0.1183	640	1429	44	59
M301_1706	flagellar basal-body rod protein FlgC	-4.68	0.2707	0.1242	705	1794	35	62
M301_1707	flagellar hook capping protein	-4.93	0.3227	0.1356	674	2239	42	53
M301_1708	fagellar hook-basal body protein	-4.48	0.3614	0.1449	600	2472	65	72
M301_1709	flagellar basal-body rod protein FlgF	-4.94	0.1631	0.1047	1268	2130	48	62
M301_1710	flagellar basal-body rod protein FlgG	-4.97	0.2276	0.1152	940	2007	51	41
M301_1711	flagellar L-ring protein	-4.98	0.2799	0.1261	431	1153	31	18
M301_1712	flagellar P-ring protein	-5.07	0.2524	0.1203	492	1167	22	26
M301_1713	flagellar rod assembly protein/muramidase FlgJ	-3.87	0.2368	0.117	347	744	38	35
M301_1714	flagellar hook-associated protein FlgK	-2.27	0.2091	0.1118	589	1031	150	186
M301_1715	flagellar hook-associated protein 3	-2.92	0.1622	0.1046	360	572	65	57
M301_1716	protein of unknown function DUF336	0.15	0.8073	0.255	994	734	1244	669
M301_1717	general secretion pathway protein G	1.39	0.08497	0.101	59	63	175	147
M301_1718	Type II secretion system F domain	3.55	0.06922	0.101	7	0	48	34
M301_1719	type II secretion system protein E	0.58	0.1426	0.1022	55	59	93	78
M301_1720	hypothetical protein	0.66	0.08872	0.101	31	40	62	52
M301_1721	hypothetical protein	0.39	0.6139	0.2077	15	37	43	25
M301_1722	hypothetical protein	0.16	0.7742	0.2471	52	27	49	41
M301_1723	type II and III secretion system protein	0.99	0.2178	0.1133	44	24	83	53
M301_1724	putative general secretion pathway GspG related transmembrane protein	0.50	0.3673	0.1463	32	51	70	47
M301_1725	type II secretion system protein G	1.15	0.2731	0.1247	64	16	94	85
M301_1726	conserved hypothetical protein	0.97	0.3969	0.1536	45	12	75	36
M301_1729	AsmA family protein	1.47	0.1564	0.1039	4	16	32	25
M301_1730	hypothetical protein	0.17	0.855	0.2661	25	81	69	50
M301_1731	Mammalian cell entry related domain protein	0.14	0.6439	0.2147	139	152	137	184
M301_1732	ABC transporter related	-0.19	0.5829	0.2002	187	258	193	197
M301_1733	protein of unknown function DUF140	0.15	0.8094	0.2555	111	53	83	99
M301_1734	ribonuclease BN	0.21	0.4576	0.1686	27	36	34	39
M301_1735	hypothetical protein	1.49	0.2951	0.1293	88	0	106	141
M301_1736	conserved hypothetical protein	2.20	0.02184	0.1007	19	15	74	82
M301_1737	glycosyl transferase family 2	-0.42	0.5813	0.1998	13	26	13	16
M301_1738	polysaccharide deacetylase	-0.03	0.9619	0.2897	30	13	18	24
M301_1739	Tetratricopeptide TPR_2 repeat protein	0.86	0.1446	0.1024	7	11	17	15
M301_1740	protein of unknown function UPF0118	0.96	0.122	0.101	51	28	86	69
M301_1741	diguanylate cyclase	0.99	0.08546	0.101	81	64	159	128
M301_1742	conserved hypothetical protein	1.32	0.1607	0.1044	12	40	77	54
M301_1743	hypothetical protein	1.54	0.07444	0.101	72	57	209	168
M301_1744	conserved hypothetical protein	1.60	0.1049	0.101	46	18	102	93
M301_1746	transcriptional regulator, MerR family	1.36	0.1579	0.1041	300	269	851	616
M301_1747	integration host factor, alpha subunit	1.74	0.1095	0.101	403	365	1449	1124
M301_1748	phenylalanyl-tRNA synthetase, beta subunit	0.99	0.1637	0.1048	97	102	225	172
M301_1749	phenylalanyl-tRNA synthetase, alpha subunit	0.95	0.2983	0.13	110	33	157	120
M301_1750	ribosomal protein L20	0.50	0.04925	0.1009	1105	1212	1719	1559
M301_1751	ribosomal protein L35	0.55	0.1218	0.101	2779	2137	3776	3422
M301_1752	translation initiation factor IF-3	0.99	0.06194	0.101	946	780	1718	1716
M301_1753	threonyl-tRNA synthetase	0.21	0.321	0.1353	492	415	524	523
M301_1754	lytic murein transglycosylase	-0.05	0.8431	0.2633	245	184	205	209
M301_1755	NAD-dependent epimerase/dehydratase	0.27	0.5421	0.19	227	140	233	208
M301_1756	NUDIX hydrolase	1.56	0.05348	0.1009	44	58	165	136
M301_1757	protein of unknown function zinc metallopeptidase putative	0.51	0.4352	0.163	128	266	284	279
M301_1758	proton-translocating NADH-quinone oxidoreductase, chain N	0.33	0.1769	0.1065	210	236	303	259
M301_1759	proton-translocating NADH-quinone oxidoreductase, chain M	0.57	0.3459	0.1413	144	74	183	140
M301_1760	proton-translocating NADH-quinone oxidoreductase, chain L	0.32	0.6528	0.2169	184	76	173	153
M301_1761	NADH-ubiquinone oxidoreductase chain 4L	1.78	0.03212	0.1008	110	65	331	273
M301_1762	NADH-ubiquinone/plastoquinone oxidoreductase chain 6	0.03	0.96	0.2893	194	102	168	134
M301_1763	NADH-quinone oxidoreductase, chain I	-0.02	0.9514	0.2874	361	259	343	269
M301_1764	NADH dehydrogenase (quinone)	0.32	0.594	0.2029	170	83	163	154
M301_1765	NADH-quinone oxidoreductase, chain G	0.07	0.8118	0.2561	595	433	584	495
M301_1766	NADH-quinone oxidoreductase, F subunit	1.02	0.1365	0.1018	283	284	637	511
M301_1767	NADH-quinone oxidoreductase, E subunit	1.01	0.06968	0.101	196	170	400	338
M301_1768	NADH dehydrogenase I, D subunit	0.32	0.3042	0.1314	243	310	381	308
M301_1769	NADH (or F420H2) dehydrogenase, subunit C	0.44	0.2143	0.1127	255	348	441	378
M301_1770	NADH-quinone oxidoreductase, B subunit	0.97	0.01376	0.1005	497	549	985	1064
M301_1771	NADH-ubiquinone/plastoquinone oxidoreductase chain 3	1.77	0.05033	0.1009	102	101	367	328
M301_1772	RND efflux system, outer membrane lipoprotein, NodT family	0.35	0.2099	0.1119	87	108	128	121
M301_1773	efflux transporter, RND family, MFP subunit	0.94	0.08689	0.101	59	41	108	86
M301_1774	acriflavin resistance protein	0.06	0.9576	0.2888	75	17	52	44
M301_1775	hypothetical protein	1.28	0.01721	0.1006	91	72	209	186
M301_1776	conserved hypothetical lipoprotein	1.88	0.2277	0.1152	0	105	193	194
M301_1777	transposase IS116/IS110/IS902 family protein	-0.92	0.4328	0.1624	64	147	65	45
M301_1778	hypothetical protein	0.80	0.2077	0.1116	36	69	105	80
M301_1779	DegT/DnrJ/EryC1/StrS aminotransferase	0.67	0.3174	0.1344	42	89	117	92
M301_1780	protein of unknown function DUF6 transmembrane	-0.35	0.7809	0.2487	65	260	162	92
M301_1781	protein of unknown function DUF6 transmembrane	1.95	0.08024	0.101	23	37	134	101
M301_1782	Beta-ketoacyl synthase	0.12	0.7406	0.239	291	434	437	353
M301_1783	phosphopantetheine-binding	1.04	0.08233	0.101	434	467	1002	857
M301_1784	alpha/beta hydrolase fold	-0.15	0.7755	0.2474	876	1514	1124	1031
M301_1785	aminotransferase class-III	-0.10	0.5906	0.2021	973	1046	1032	853
M301_1786	2,3-diketo-5-methylthio-1-phosphopentanephosphat ase	-0.01	0.9936	0.2964	297	795	672	414
M301_1787	DNA-directed DNA polymerase	1.16	0.1836	0.1076	71	82	201	141
M301_1788	conserved hypothetical protein	0.92	0.1101	0.101	107	73	192	148
M301_1789	EcoEI R domain protein	0.81	0.07585	0.101	32	37	66	56
M301_1790	filamentation induced by cAMP protein Fic	0.43	0.2754	0.1252	47	68	85	70
M301_1791	Protein of unknown function DUF2081	1.26	0.03499	0.1009	47	41	112	99
M301_1792	restriction modification system DNA specificity domain	1.17	0.1206	0.101	28	22	64	49
M301_1793	Site-specific DNA-methyltransferase (adenine-specific)	1.00	0.05687	0.1009	34	32	71	63
M301_1794	conserved hypothetical protein	-0.30	0.322	0.1355	16	13	13	11
M301_1795	hypothetical protein	0.84	0.03909	0.1009	31	25	54	47
M301_1796	hypothetical protein	1.33	0.0302	0.1008	100	86	234	233
M301_1797	TOPRIM domain protein	1.24	0.03176	0.1008	99	71	186	218
M301_1798	hypothetical protein	1.20	0.1899	0.1087	38	92	153	146
M301_1799	phage transcriptional regulator, AlpA	3.29	0.03987	0.1009	76	0	354	389
M301_1800	hypothetical protein	2.29	0.01894	0.1007	87	61	387	340
M301_1801	integrase family protein	1.99	0.03808	0.1009	190	302	969	996
M301_1802	preprotein translocase, SecG subunit	0.44	0.3484	0.1419	1186	1336	1426	2004
M301_1803	triosephosphate isomerase	0.48	0.5392	0.1892	236	89	249	203
M301_1804	carbohydrate kinase, YjeF related protein	1.51	0.08622	0.101	50	23	110	100
M301_1805	hemerythrin-like metal-binding protein	-0.05	0.933	0.2835	181	95	147	121
M301_1806	phosphoesterase DHHA1	1.65	0.03734	0.1009	69	133	347	289
M301_1807	phosphoesterase RecJ domain protein	1.50	0.07312	0.101	52	30	119	113
M301_1809	Glutathione S-transferase domain	0.67	0.2935	0.129	188	99	239	217
M301_1810	peroxiredoxin, Ohr subfamily	0.51	0.3931	0.1527	78	139	184	125
M301_1811	Carboxymethylenebutenolidase	0.25	0.7716	0.2465	176	58	162	117
M301_1812	transcriptional regulator, MarR family	2.83	0.02748	0.1008	35	71	376	384
M301_1814	transcriptional regulator, MarR family	0.87	0.1034	0.101	855	610	1373	1297
M301_1815	Cl- channel voltage-gated family protein	-0.18	0.7681	0.2457	974	523	681	644
M301_1816	peptidoglycan-associated lipoprotein	-0.10	0.7594	0.2436	3430	2437	2764	2709
M301_1817	transposase IS4 family protein	0.24	0.588	0.2014	206	126	178	214
M301_1818	transcriptional regulator, MerR family	1.27	0.0996	0.101	100	63	198	199
M301_1819	protein of unknown function DUF81	3.93	0.1746	0.1063	0	0	9	5
M301_1820	conserved hypothetical protein	0.97	0.1074	0.101	180	287	480	434
M301_1821	transposase IS116/IS110/IS902 family protein	-3.02	0.4512	0.167	965	136	61	74
M301_1822	conserved hypothetical protein	0.05	0.9274	0.2822	44	80	77	52
M301_1823	protein of unknown function DUF347	-0.32	0.2472	0.1191	66	79	60	56
M301_1824	integral membrane sensor signal transduction histidine kinase	0.76	0.09703	0.101	58	41	90	79
M301_1825	two component transcriptional regulator, winged helix family	0.35	0.6621	0.2193	163	59	135	148
M301_1827	hypothetical protein	0.73	0.628	0.211	0	72	63	56
M301_1828	YVTN beta-propeller repeat-containing protein	1.98	0.07711	0.101	24	25	107	88
M301_1829	cytochrome c	1.40	0.07239	0.101	29	38	99	80
M301_1830	conserved hypothetical protein	-1.90	0.3182	0.1346	574	1407	371	157
M301_1831	conserved hypothetical protein	-1.53	0.4456	0.1657	418	1459	395	256
M301_1832	natural resistance-associated macrophage protein	-1.15	0.2427	0.1182	86	136	54	46
M301_1833	phospholipase D/Transphosphatidylase	1.00	0.01549	0.1006	126	129	261	251
M301_1834	hypothetical protein	0.30	0.709	0.2311	99	275	258	202
M301_1835	conserved hypothetical protein	-0.39	0.3914	0.1522	515	739	543	411
M301_1836	conserved hypothetical protein	-1.37	0.09034	0.101	1478	1236	533	516
M301_1837	17 kDa surface antigen	-1.78	0.1686	0.1055	656	999	277	205
M301_1838	hypothetical protein	1.13	0.2925	0.1288	125	132	359	206
M301_1839	hypothetical protein	0.64	0.3372	0.1391	843	1776	2371	1721
M301_1840	hypothetical protein	-0.14	0.8943	0.2749	602	176	414	292
M301_1841	phage-related minor tail protein	-1.37	0.3902	0.1519	574	227	148	160
M301_1842	transcriptional regulator, LysR family	0.24	0.5865	0.2011	18	29	32	24
M301_1843	Uncharacterised protein family UPF0324	2.72	0.1025	0.101	0	6	21	20
M301_1844	oxidoreductase molybdopterin binding	0.46	0.4954	0.1782	82	37	81	82
M301_1845	cytochrome c class I	0.72	0.5166	0.1834	13	75	86	59
M301_1846	protein of unknown function DUF202	0.64	0.4075	0.1563	124	49	123	147
M301_1847	beta-lactamase-like	1.64	0.09095	0.101	24	13	58	59
M301_1848	integron integrase	0.88	0.002145	0.09743	26	28	51	50
M301_1849	hypothetical protein	-0.03	0.9784	0.2932	186	42	98	125
M301_1850	hypothetical protein	3.16	0.07057	0.101	0	22	101	96
M301_1851	hypothetical protein	0.93	0.2268	0.115	24	58	88	68
M301_1852	protein of unknown function DUF262	0.74	0.4054	0.1557	163	53	193	170
M301_1853	hypothetical protein	1.59	0.1093	0.101	83	24	189	138
M301_1855	hypothetical protein	1.60	0.1982	0.11	33	39	134	86
M301_1856	conserved hypothetical protein	0.26	0.1064	0.101	169	187	220	205
M301_1857	integrase family protein	0.25	0.1964	0.1098	189	162	216	201
M301_1858	integrase family protein	0.66	0.02985	0.1008	196	169	302	277
M301_1859	integrase family protein	0.62	0.1939	0.1093	321	223	410	429
M301_1861	2,3-bisphosphoglycerate-independent phosphoglycerate mutase	0.33	0.4955	0.1782	69	41	77	62
M301_1862	17 kDa surface antigen	-1.76	0.01086	0.1003	5117	4593	1651	1213
M301_1863	pentapeptide repeat protein	-1.32	0.08696	0.101	1743	1383	557	699
M301_1864	putative transcriptional regulator, ModE family	0.26	0.382	0.1498	180	238	243	257
M301_1865	phosphate-selective porin O and P	0.31	0.3247	0.1361	63	58	84	67
M301_1866	molybdenum ABC transporter, periplasmic molybdate-binding protein	1.21	0.1421	0.1022	33	26	79	58
M301_1867	molybdate ABC transporter, inner membrane subunit	1.10	0.2305	0.1157	23	9	35	35
M301_1868	ABC transporter related	1.38	0.05565	0.1009	52	31	114	103
M301_1869	DNA-directed DNA polymerase	0.57	0.1922	0.1091	61	49	92	71
M301_1870	protein of unknown function DUF1555	2.14	0.09037	0.101	8	32	93	86
M301_1871	protein of unknown function DUF1555	0.42	0.7929	0.2516	0	19	15	11
M301_1872	peptide methionine sulfoxide reductase	-0.08	0.7061	0.2304	517	584	461	579
M301_1873	magnesium and cobalt transport protein CorA	-0.15	0.61	0.2068	169	225	185	170
M301_1874	hypothetical protein	-3.41	0.3553	0.1435	774	2799	209	125
M301_1875	hypothetical protein	5.73	0.2157	0.1129	0	0	35	17
M301_1876	helix-turn-helix domain protein	0.91	0.2464	0.119	56	62	134	90
M301_1877	flavin reductase domain protein FMN-binding	1.12	0.1078	0.101	150	95	305	227
M301_1878	hypothetical protein	0.60	0.07688	0.101	149	146	235	214
M301_1879	glutaminyl-tRNA synthetase	-0.13	0.4446	0.1654	256	222	232	204
M301_1880	biotin/acetyl-CoA-carboxylase ligase	1.13	0.02058	0.1007	52	48	110	110
M301_1881	transcriptional activator, Baf family	0.61	0.5985	0.204	52	8	47	45
M301_1882	Sporulation domain protein	1.61	0.07557	0.101	35	28	108	86
M301_1883	stationary-phase survival protein SurE	0.77	0.1386	0.102	162	102	244	208
M301_1884	protein-L-isoaspartate O-methyltransferase	1.13	0.1357	0.1017	93	42	168	130
M301_1885	Peptidase M23	0.69	0.3364	0.139	79	38	115	75
M301_1886	conserved hypothetical protein	1.07	0.1875	0.1082	225	89	378	282
M301_1887	Thioredoxin domain	1.51	0.06553	0.101	159	108	380	379
M301_1888	nitroreductase	-0.11	0.295	0.1292	393	378	373	341
M301_1889	NADH:flavin oxidoreductase/NADH oxidase	0.32	0.4549	0.1679	329	211	353	319
M301_1890	YceI family protein	0.17	0.7473	0.2406	422	227	376	355
M301_1891	Pirin domain protein	2.71	0.01257	0.1004	11	8	66	66
M301_1892	transcriptional regulator, LysR family	1.29	0.08657	0.101	281	282	745	634
M301_1893	ATPase associated with various cellular activities AAA_3	0.51	0.2489	0.1195	74	73	118	92
M301_1894	protein of unknown function DUF58	0.85	0.3558	0.1436	8	27	34	30
M301_1895	transglutaminase domain protein	1.03	0.4825	0.1749	0	19	22	18
M301_1896	CMP/dCMP deaminase zinc-binding	2.28	0.1618	0.1046	17	27	84	132
M301_1897	protein of unknown function UPF0005	0.80	0.1011	0.101	2086	1645	3234	3245
M301_1898	glycoside hydrolase family 3 domain protein	1.04	0.122	0.101	39	74	129	104
M301_1899	binding-protein-dependent transport systems inner membrane component	1.55	0.02482	0.1008	10	16	43	37
M301_1900	binding-protein-dependent transport systems inner membrane component	0.50	0.3858	0.1508	27	51	51	59
M301_1901	ErfK/YbiS/YcfS/YnhG family protein	1.41	0.2232	0.1144	123	27	209	192
M301_1902	extracellular solute-binding protein family 5	0.07	0.7901	0.2509	40	55	53	47
M301_1903	OmpA domain protein transmembrane region-containing protein	-3.09	0.3089	0.1325	165	452	36	36
M301_1904	conserved hypothetical protein	-3.04	0.3009	0.1306	118	313	32	19
M301_1905	short-chain dehydrogenase/reductase SDR	-2.70	0.2046	0.1111	114	205	29	19
M301_1906	putative transcriptional activator, TenA family	-2.94	0.3862	0.1509	123	500	40	40
M301_1907	AMP-dependent synthetase and ligase	-3.06	0.2986	0.1301	132	346	31	26
M301_1908	conserved hypothetical protein	-2.84	0.4052	0.1557	116	521	48	40
M301_1909	conserved hypothetical protein	0.37	0.4012	0.1547	33	53	61	51
M301_1910	conserved hypothetical protein	0.78	0.37	0.1469	75	26	91	83
M301_1911	integral membrane sensor signal transduction histidine kinase	1.09	0.1349	0.1017	50	23	88	69
M301_1912	two component, sigma54 specific, transcriptional regulator, Fis family	1.51	0.03297	0.1008	30	49	123	103
M301_1913	cytochrome c oxidase, cbb3-type, subunit I	0.51	0.1873	0.1082	383	476	681	539
M301_1914	cytochrome c oxidase, cbb3-type, subunit II	0.25	0.4265	0.1608	540	525	712	553
M301_1915	Cbb3-type cytochrome oxidase component	0.87	0.2951	0.1293	122	340	492	355
M301_1916	cytochrome c oxidase, cbb3-type, subunit III	0.34	0.2845	0.1271	523	667	838	672
M301_1917	cytochrome c oxidase accessory protein CcoG	0.22	0.3469	0.1415	189	154	217	185
M301_1918	conserved hypothetical protein	0.39	0.3085	0.1324	689	494	866	681
M301_1919	Ubiquinone biosynthesis hydroxylase, UbiH/UbiF/VisC/COQ6 family	1.25	0.1025	0.101	114	159	372	281
M301_1920	Radical SAM domain protein	0.13	0.7445	0.2399	87	138	122	124
M301_1921	transcriptional regulator, Crp/Fnr family	-0.15	0.8175	0.2574	206	103	143	136
M301_1922	oxygen-independent coproporphyrinogen III oxidase	-0.09	0.9225	0.2812	11	36	22	22
M301_1923	OmpW family protein	-0.64	0.1464	0.1027	162	198	94	136
M301_1924	conserved hypothetical protein	1.60	0.1664	0.1052	106	63	312	200
M301_1925	RNA methyltransferase, TrmA family	1.69	0.03771	0.1009	30	48	132	124
M301_1926	3'-5' exonuclease, PolB-like	0.07	0.8893	0.2738	65	121	99	97
M301_1927	hypothetical protein	-3.44	0.218	0.1134	531	1040	78	66
M301_1928	conserved hypothetical protein	-1.13	0.1739	0.1062	1612	1183	651	624
M301_1929	conserved hypothetical protein	-1.25	0.1686	0.1055	1454	2035	784	679
M301_1930	conserved hypothetical protein	-0.40	0.1491	0.103	122	123	100	86
M301_1931	cysteine synthase B	0.86	0.06627	0.101	104	143	245	206
M301_1932	Disulphide bond formation protein DsbB	0.60	0.2701	0.1241	132	79	184	136
M301_1933	exodeoxyribonuclease VII, large subunit	1.28	0.03368	0.1008	48	32	106	90
M301_1934	Ppx/GppA phosphatase	0.89	0.2116	0.1122	94	43	141	114
M301_1935	conserved hypothetical protein	0.80	0.06349	0.101	715	705	1183	1292
M301_1936	putative phosphohistidine phosphatase, SixA	0.19	0.6881	0.2259	267	155	252	231
M301_1937	Polyphosphate kinase	0.16	0.3682	0.1465	117	99	127	115
M301_1938	conserved hypothetical protein	7.47	0.02815	0.1008	0	0	92	84
M301_1939	UBA/THIF-type NAD/FAD binding protein	1.45	0.07223	0.101	53	59	168	142
M301_1940	holo-acyl-carrier-protein synthase	0.91	0.3589	0.1443	43	172	240	164
M301_1941	pyridoxal phosphate biosynthetic protein PdxJ	0.97	0.138	0.1019	139	129	292	232
M301_1942	DNA repair protein RecO	1.01	0.1166	0.101	103	72	201	152
M301_1943	hypothetical protein	1.13	0.1112	0.101	195	98	359	283
M301_1944	GTP-binding protein Era	1.31	0.1379	0.1019	155	167	454	346
M301_1945	ribonuclease III	1.46	0.1377	0.1019	73	86	252	185
M301_1946	transmembrane protein	1.54	0.1178	0.101	64	222	473	361
M301_1947	signal peptidase I	0.98	0.1721	0.1059	86	60	171	119
M301_1948	GTP-binding protein LepA	1.50	0.05515	0.1009	61	37	156	123
M301_1949	hypothetical protein	0.57	0.4927	0.1775	37	109	122	96
M301_1950	Endonuclease/exonuclease/phosphatase	1.74	0.01011	0.1003	22	17	68	66
M301_1951	phospholipase D/Transphosphatidylase	1.31	0.3605	0.1447	43	0	61	44
M301_1952	protease Do	-0.47	0.4077	0.1563	2529	1659	1574	1458
M301_1953	positive regulator of sigma E, RseC/MucC	-0.08	0.5147	0.183	766	746	759	670
M301_1954	sigma E regulatory protein, MucB/RseB	-0.51	0.1039	0.101	794	835	626	519
M301_1955	anti sigma-E protein, RseA	-1.05	0.04661	0.1009	3204	2834	1529	1382
M301_1956	RNA polymerase, sigma-24 subunit, ECF subfamily	-0.82	0.1852	0.1079	6507	4854	2985	3451
M301_1957	L-aspartate oxidase	0.53	0.2434	0.1184	57	37	74	60
M301_1958	nuclease (SNase domain protein)	2.07	0.1408	0.1021	17	0	44	28
M301_1959	DEAD/DEAH box helicase domain protein	0.67	0.2092	0.1118	58	96	137	108
M301_1960	fkbp-type peptidyl-prolyl cis-trans isomerase	2.96	0.1095	0.101	264	181	2016	1459
M301_1961	protein of unknown function DUF748	0.76	0.08265	0.101	60	44	96	81
M301_1962	DNA mismatch repair protein MutS	1.06	0.07775	0.101	78	49	142	125
M301_1963	site-specific recombinase Gcr	1.55	0.1005	0.101	61	72	219	172
M301_1964	inositol monophosphatase	1.35	0.1149	0.101	199	91	433	308
M301_1965	Rhomboid family protein	1.33	0.06925	0.101	65	38	125	136
M301_1966	conserved hypothetical protein	0.57	0.2708	0.1242	68	40	88	73
M301_1967	RNA methyltransferase, TrmH family, group 1	0.55	0.4522	0.1673	120	52	126	125
M301_1968	serine O-acetyltransferase	0.51	0.3037	0.1313	108	68	122	128
M301_1969	transcriptional regulator, BadM/Rrf2 family	0.30	0.3587	0.1443	2328	1720	2247	2735
M301_1970	Cysteine desulfurase	0.71	0.002117	0.09738	608	634	1003	1029
M301_1971	cysteine desulfurase IscS	0.51	0.03531	0.1009	1438	1275	2003	1858
M301_1972	FeS cluster assembly scaffold IscU	0.25	0.3077	0.1322	3079	3732	3706	4419
M301_1973	iron-sulfur cluster assembly protein IscA	0.66	0.1133	0.101	3659	3234	4963	5951
M301_1974	co-chaperone Hsc20	0.59	0.04235	0.1009	924	849	1398	1270
M301_1975	Fe-S protein assembly chaperone HscA	0.74	0.03605	0.1009	345	284	548	501
M301_1976	ferredoxin, 2Fe-2S type, ISC system	0.39	0.3795	0.1492	371	235	423	373
M301_1977	carbonic anhydrase	2.93	0.06193	0.101	39	84	531	413
M301_1978	conserved hypothetical protein	-0.84	0.3216	0.1354	64	107	51	45
M301_1979	alkaline phosphatase	0.70	0.3776	0.1487	49	19	59	52
M301_1980	lysyl-tRNA synthetase	0.65	0.0999	0.101	219	178	317	307
M301_1981	peptide chain release factor 2	0.33	0.3305	0.1375	312	432	435	499
M301_1982	conserved hypothetical protein	0.59	0.3588	0.1443	61	30	75	63
M301_1983	arsenate reductase	1.04	0.2716	0.1244	101	32	147	127
M301_1984	Putitive phosphate transport regulator	0.79	0.3317	0.1378	348	143	415	431
M301_1985	phosphate transporter	1.56	0.0963	0.101	50	26	115	113
M301_1986	phosphate ABC transporter, periplasmic phosphate-binding protein	-0.72	0.2593	0.1218	72	102	52	53
M301_1987	phosphate ABC transporter, inner membrane subunit PstC	-0.20	0.8782	0.2713	8	39	22	19
M301_1988	phosphate ABC transporter, inner membrane subunit PstA	0.95	0.06521	0.101	19	15	34	33
M301_1989	phosphate ABC transporter, ATPase subunit	0.24	0.8534	0.2657	10	77	57	46
M301_1990	phosphate uptake regulator, PhoU	0.18	0.8264	0.2595	108	38	85	80
M301_1991	phosphoglucosamine mutase	0.60	0.1729	0.106	74	79	128	105
M301_1992	dihydropteroate synthase	1.02	0.02841	0.1008	78	101	193	171
M301_1993	ATP-dependent metalloprotease FtsH	-0.52	0.09923	0.101	2099	1835	1312	1424
M301_1994	ribosomal RNA methyltransferase RrmJ/FtsJ	0.27	0.7565	0.2429	559	183	454	439
M301_1995	protein of unknown function UPF0044	2.52	0.08651	0.101	86	45	435	320
M301_1996	conserved hypothetical protein	1.32	0.02642	0.1008	75	105	217	235
M301_1997	GreA/GreB family elongation factor	1.23	0.2161	0.113	192	55	318	265
M301_1998	carbamoyl-phosphate synthase, large subunit	0.80	0.09153	0.101	158	111	255	212
M301_1999	hypothetical protein	0.72	0.249	0.1195	54	57	107	77
M301_2000	carbamoyl-phosphate synthase, small subunit	0.57	0.0813	0.101	204	168	286	268
M301_2001	Glutamate--putrescine ligase	0.57	0.2764	0.1254	38	60	71	74
M301_2002	diguanylate cyclase	1.22	0.136	0.1018	34	27	82	60
M301_2003	dihydrodipicolinate reductase	1.27	0.1019	0.101	135	116	337	268
M301_2004	SmpA/OmlA domain protein	1.07	0.08338	0.101	132	78	240	200
M301_2005	ferric uptake regulator, Fur family	0.71	0.2953	0.1293	443	223	568	520
M301_2006	DNA repair protein RecN	0.58	0.2705	0.1242	90	152	194	167
M301_2007	ATP-NAD/AcoX kinase	1.43	0.04898	0.1009	68	115	275	222
M301_2008	heat-inducible transcription repressor HrcA	0.71	0.06307	0.101	136	114	209	201
M301_2009	ferrochelatase	0.59	0.4761	0.1732	38	109	129	92
M301_2010	ADP-L-glycero-D-manno-heptose-6-epimerase	0.85	0.1225	0.101	128	81	211	166
M301_2011	rfaE bifunctional protein	0.99	0.01588	0.1006	91	77	176	160
M301_2012	lipopolysaccharide heptosyltransferase II	1.40	0.1392	0.102	66	26	128	115
M301_2013	TPR repeat-containing protein	-0.74	0.3949	0.1531	146	274	152	99
[truncated: 768 more rows]
