# Supplementary material for: Comparative transcriptomics in three Methylophilaceae species uncover different strategies for environmental adaptation
Source: PeerJ. 2013 Jul 25;1:e115. doi: 10.7717/peerj.115 (PMC3728764; doi:10.7717/peerj.115)
Supplement: Table S7 — Comparative RNA-Seq statistics for induced with methanol vs. methylamine in Methylotenera versatilis 301. [file peerj-01-115-s007.xls]

Comparative RNA-Seq statistics for induced with methanol vs. methylamine in Methylotenera versatilis 301
locus tag	product	log2 fold change	pvalue	qvalue	Me-i	Me-i	MA	MA
M301_0001	chromosomal replication initiator protein DnaA	0.31	0.3879	0.1845	403	448	604	454
M301_0002	DNA polymerase III, beta subunit	0.27	0.5238	0.2192	637	659	928	637
M301_0003	DNA gyrase, B subunit	0.23	0.4626	0.204	434	474	603	461
M301_0004	hypothetical protein	0.04	0.8656	0.307	334	301	368	285
M301_0005	IstB domain protein ATP-binding protein	-0.57	0.3503	0.1749	58	38	32	32
M301_0006	Integrase catalytic region	-1.25	0.1968	0.1445	152	101	47	59
M301_0007	hypothetical protein	-1.10	0.2829	0.1616	16	9	7	4
M301_0008	ABC transporter related	0.14	0.6488	0.2514	23	17	21	23
M301_0009	hypothetical protein	2.75	0.02443	0.1159	6	7	48	43
M301_0010	Hemolysin-type calcium-binding region	-0.12	0.2233	0.1489	65	61	58	58
M301_0011	hypothetical protein	1.20	0.01785	0.1126	14	19	40	37
M301_0012	Ig family protein	-0.22	0.1438	0.1362	71	66	58	60
M301_0013	Glycosyl transferase related to UDP-glucuronosyltransferase-like	0.07	0.6459	0.2507	184	159	172	188
M301_0014	type I secretion membrane fusion protein, HlyD family	-0.04	0.608	0.2408	22	23	22	22
M301_0015	type I secretion outer membrane protein, TolC family	0.66	0.03711	0.1191	15	12	21	22
M301_0016	conserved hypothetical protein	1.10	0.05759	0.1215	44	36	93	78
M301_0017	IstB domain protein ATP-binding protein	-0.43	0.2756	0.1602	34	26	21	23
M301_0019	hypothetical protein	-0.76	0.2734	0.1597	31	21	16	14
M301_0020	hypothetical protein	0.92	0.1992	0.1448	57	66	135	97
M301_0021	hypothetical protein	0.63	0.2639	0.1578	859	770	1463	1053
M301_0022	hypothetical protein	-0.19	0.4666	0.2051	1980	2037	1985	1533
M301_0023	hypothetical protein	0.38	0.34	0.1729	283	264	407	306
M301_0024	deoxycytidine triphosphate deaminase	0.92	0.1901	0.1436	246	196	488	347
M301_0025	conserved hypothetical protein	-0.08	0.8661	0.3071	87	54	74	59
M301_0026	diguanylate cyclase/phosphodiesterase with PAS/PAC and GAF sensor(s)	0.17	0.3511	0.175	100	93	117	101
M301_0027	20S proteasome A and B subunits	-0.02	0.9532	0.3279	473	441	520	384
M301_0028	protein of unknown function DUF404	-0.44	0.0747	0.1263	276	252	210	180
M301_0029	transglutaminase domain protein	-0.10	0.6803	0.2595	224	223	181	236
M301_0030	hypothetical protein	-0.12	0.6765	0.2585	105	140	121	104
M301_0031	conserved hypothetical protein	0.36	0.2561	0.156	98	91	135	109
M301_0032	Phosphoenolpyruvate carboxylase	0.17	0.7192	0.2695	17	14	22	13
M301_0033	Protein of unknown function DUF2126	0.06	0.5181	0.2178	24	23	25	23
M301_0034	conserved hypothetical protein	0.02	0.927	0.3217	36	29	35	31
M301_0035	transglutaminase domain protein	-0.17	0.5544	0.2272	81	61	67	59
M301_0036	protein of unknown function DUF403	0.01	0.9592	0.3292	99	82	80	103
M301_0037	protein of unknown function DUF404	-0.97	0.2437	0.1534	43	27	20	15
M301_0038	transglutaminase domain protein	-0.95	0.3002	0.1649	82	49	32	35
M301_0039	transglutaminase domain protein	-0.93	0.2172	0.1477	295	208	126	138
M301_0040	Rubredoxin-type Fe(Cys)4 protein	-0.06	0.7799	0.2853	863	691	743	749
M301_0041	putative transmembrane protein	-0.21	0.2318	0.1508	162	159	147	130
M301_0042	cytochrome c class I	0.51	0.08447	0.1285	73	84	114	111
M301_0043	cytochrome c1 precursor protein	0.35	0.02793	0.1171	44	41	55	54
M301_0044	ThiJ/PfpI domain protein	-0.07	0.7745	0.2838	74	82	63	84
M301_0045	hypothetical protein	0.54	0.2825	0.1616	75	45	95	80
M301_0046	conserved hypothetical protein	0.57	0.3283	0.1706	49	30	70	47
M301_0047	glycosyl transferase family 2	0.28	0.1548	0.1379	14	16	18	18
M301_0048	polysaccharide deacetylase	0.22	0.5946	0.2373	16	13	21	14
M301_0049	Tetratricopeptide TPR_2 repeat protein	0.54	0.09599	0.1306	14	13	22	19
M301_0050	diacylglycerol kinase	1.58	0.1113	0.1328	2	9	16	21
M301_0051	Catalase	0.20	0.5079	0.2154	181	160	169	222
M301_0052	transcriptional regulator, LysR family	-1.80	0.08015	0.1276	381	317	102	98
M301_0053	protein of unknown function DUF1555	-1.73	0.04459	0.1202	559	505	212	109
M301_0054	coenzyme PQQ biosynthesis protein A	-2.30	0.09257	0.1301	3390	4478	935	657
M301_0055	MJ0042 family finger-like protein	0.74	0.08461	0.1286	101	86	171	143
M301_0056	ribosomal protein L11 methyltransferase	0.47	0.2682	0.1587	171	170	266	207
M301_0057	acetyl-CoA carboxylase, biotin carboxylase	-0.22	0.3653	0.1785	450	449	427	344
M301_0058	acetyl-CoA carboxylase, biotin carboxyl carrier protein	-0.42	0.1972	0.1445	769	832	675	520
M301_0059	3-dehydroquinate dehydratase, type II	0.50	0.1522	0.1374	569	495	824	680
M301_0060	alkyl hydroperoxide reductase/ Thiol specific antioxidant/ Mal allergen	0.30	0.5227	0.2189	105	103	154	102
M301_0061	cytochrome c biogenesis protein transmembrane region	-0.31	0.269	0.1588	277	231	209	201
M301_0062	FxsA cytoplasmic membrane protein	-0.34	0.2877	0.1626	327	278	274	203
M301_0063	oxidoreductase FAD/NAD(P)-binding domain protein	-0.80	0.126	0.1345	512	407	286	241
M301_0064	cytochrome B561	-0.13	0.8063	0.2921	29	16	20	21
M301_0065	Domain of unknown function DUF1924	-0.02	0.9504	0.3272	23	16	18	20
M301_0066	Dihaem cytochrome c	-0.12	0.06986	0.125	36	35	32	33
M301_0067	two component transcriptional regulator, winged helix family	0.19	0.0306	0.1178	105	102	117	119
M301_0068	integral membrane sensor signal transduction histidine kinase	0.20	0.1461	0.1364	68	63	75	76
M301_0069	HAD-superfamily subfamily IIA hydrolase like protein	-0.28	0.09717	0.1308	330	307	276	248
M301_0070	HemY domain protein	0.54	0.222	0.1487	103	80	152	115
M301_0071	protein of unknown function DUF513 hemX	-0.32	0.009969	0.104	114	111	91	89
M301_0072	Uroporphyrinogen III synthase HEM4	-0.63	0.01846	0.113	369	360	244	226
M301_0073	porphobilinogen deaminase	-0.83	0.1332	0.1352	385	475	231	252
M301_0074	two component transcriptional regulator, LytTR family	-0.09	0.7536	0.2784	93	110	109	81
M301_0075	integral membrane sensor signal transduction histidine kinase	0.01	0.949	0.3269	102	88	103	88
M301_0076	argininosuccinate lyase	-0.21	0.4102	0.1902	248	250	241	190
M301_0077	hypothetical protein	0.77	0.2533	0.1554	70	62	133	92
M301_0078	oxygen-independent coproporphyrinogen III oxidase	-0.30	0.4775	0.2079	98	89	93	59
M301_0079	conserved hypothetical protein	-0.06	0.6659	0.2558	259	261	267	233
M301_0080	non-canonical purine NTP pyrophosphatase, rdgB/HAM1 family	-0.20	0.2452	0.1537	549	483	470	426
M301_0081	ribonuclease PH	-0.55	0.04041	0.1197	764	693	527	467
M301_0082	protein serine/threonine phosphatase	0.22	0.4006	0.1878	97	96	125	101
M301_0083	serine/threonine protein kinase	0.85	0.09945	0.1312	94	99	188	161
M301_0084	domain of unknown function DUF1732	-0.22	0.3973	0.187	154	177	160	125
M301_0085	guanylate kinase	-0.99	0.1079	0.1324	2034	2629	881	1461
M301_0086	DNA-directed RNA polymerase, omega subunit	0.17	0.5538	0.227	348	364	450	347
M301_0087	(p)ppGpp synthetase I, SpoT/RelA	-0.23	0.3727	0.1805	208	252	217	175
M301_0088	ATP-dependent DNA helicase RecG	-0.35	0.1092	0.1326	125	140	111	96
M301_0089	Chorismate lyase	0.55	0.3036	0.1656	74	59	116	80
M301_0090	4-hydroxybenzoate polyprenyl transferase	0.20	0.166	0.1399	104	93	118	109
M301_0091	conserved hypothetical protein	0.16	0.4844	0.2096	192	179	229	186
M301_0092	ribosomal protein L13	1.01	0.04894	0.1207	2842	2321	5620	4780
M301_0093	ribosomal protein S9	0.74	0.1333	0.1352	1712	1585	3014	2487
M301_0094	N-acetyl-gamma-glutamyl-phosphate reductase	-0.24	0.01966	0.1137	593	576	488	501
M301_0095	conserved hypothetical protein	0.30	0.1509	0.1372	237	278	332	304
M301_0096	protein of unknown function DUF583	0.04	0.7489	0.2772	1202	1156	1283	1136
M301_0097	iron-sulfur cluster assembly accessory protein	0.05	0.7298	0.2723	3409	3915	3880	3676
M301_0098	conserved hypothetical protein	-1.60	0.04731	0.1205	486	479	185	134
M301_0099	Heavy metal transport/detoxification protein	-0.44	0.1374	0.1356	592	526	459	367
M301_0100	conserved hypothetical protein	-1.80	0.03002	0.1177	549	506	156	147
M301_0101	conserved hypothetical protein	-0.14	0.6985	0.2641	924	646	726	702
M301_0102	citrate synthase I	-0.74	0.006415	0.09489	480	458	291	272
M301_0103	protein of unknown function UPF0075	0.92	0.1856	0.143	70	61	144	105
M301_0104	Peptidase M23	0.63	0.2944	0.1638	449	464	829	581
M301_0105	tyrosyl-tRNA synthetase	0.08	0.5867	0.2353	180	174	202	174
M301_0106	sulfate ABC transporter, ATPase subunit	-0.82	0.04974	0.1208	157	145	96	75
M301_0107	sulfate ABC transporter, inner membrane subunit CysW	-0.67	0.1545	0.1379	58	46	39	27
M301_0108	sulfate ABC transporter, inner membrane subunit CysT	-0.63	0.1265	0.1346	73	82	58	42
M301_0109	diguanylate phosphodiesterase	-1.79	0.04408	0.1202	135	118	34	39
M301_0110	sulfate ABC transporter, periplasmic sulfate-binding protein	-1.53	0.07281	0.1258	70	60	22	23
M301_0111	Serine O-acetyltransferase	-0.98	0.1958	0.1443	21	15	8	9
M301_0112	major membrane protein I	-0.94	0.04118	0.1198	50	47	22	28
M301_0113	cysteine desulfurase, SufS subfamily	-0.66	0.004913	0.08825	61	59	37	38
M301_0114	cysteine synthase A	-0.35	0.1252	0.1344	468	415	321	372
M301_0115	sulfate ABC transporter, periplasmic sulfate-binding protein	-0.42	0.2552	0.1559	33	34	29	21
M301_0116	phosphate-selective porin O and P	-0.97	0.1036	0.1318	52	42	26	22
M301_0117	Protein of unknown function DUF2292	0.08	0.6114	0.2417	58	50	58	56
M301_0118	protein of unknown function DUF150	0.39	0.1948	0.1442	186	159	248	204
M301_0119	transcription termination factor NusA	-0.44	0.1973	0.1445	397	413	335	262
M301_0120	translation initiation factor IF-2	-0.11	0.5824	0.2343	421	433	437	353
M301_0121	ribosome-binding factor A	-0.50	0.1255	0.1345	423	419	322	272
M301_0122	tRNA pseudouridine synthase B	0.01	0.9705	0.3318	83	87	93	77
M301_0123	ribosomal protein S15	1.39	0.005908	0.09293	1269	1489	3699	3549
M301_0124	polyribonucleotide nucleotidyltransferase	0.64	0.203	0.1452	274	314	520	397
M301_0125	transcriptional regulator, TraR/DksA family	0.51	0.1485	0.1367	1113	907	1441	1442
M301_0126	Methylenetetrahydrofolate dehydrogenase (NADP(+))	-0.51	0.09573	0.1306	317	357	244	229
M301_0127	hypothetical protein	-0.53	0.2249	0.1492	3773	3752	2177	3032
M301_0128	integrase family protein	-2.35	0.1279	0.1347	320	226	47	60
M301_0129	conserved hypothetical protein	-3.84	0.006586	0.0955	94	103	9	4
M301_0130	hypothetical protein	-1.96	0.09088	0.1298	103	101	37	15
M301_0131	hypothetical protein	-2.05	0.132	0.1351	77	56	16	16
M301_0132	hypothetical protein	-1.42	0.2827	0.1616	49	26	13	15
M301_0133	hypothetical protein	-0.48	0.5008	0.2137	83	46	40	52
M301_0134	hypothetical protein	-1.33	0.4106	0.1903	53	19	9	19
M301_0135	hypothetical protein	-1.95	0.1309	0.135	43	31	8	10
M301_0136	transcriptional regulator, XRE family	0.81	0.2172	0.1477	103	103	208	153
M301_0137	conserved hypothetical protein	1.33	0.1557	0.1381	189	217	592	429
M301_0138	hypothetical protein	1.01	0.1872	0.1432	373	452	969	688
M301_0139	hypothetical protein	0.37	0.3264	0.1702	644	691	979	750
M301_0140	diguanylate cyclase	0.28	0.2735	0.1598	56	52	72	60
M301_0141	two component, sigma54 specific, transcriptional regulator, Fis family	-0.29	0.1181	0.1337	544	573	484	428
M301_0142	Sporulation domain protein	0.26	0.3157	0.168	168	177	227	187
M301_0143	pilus (MSHA type) biogenesis protein MshL	0.67	0.1893	0.1435	181	168	312	245
M301_0144	TPR repeat-containing protein	0.13	0.3564	0.1762	283	319	325	333
M301_0145	type II secretion system protein E	0.13	0.507	0.2152	270	314	346	294
M301_0146	Type II secretion system F domain	0.90	0.1171	0.1336	84	90	179	148
M301_0147	conserved hypothetical protein	0.87	0.1862	0.143	140	142	293	222
M301_0148	conserved hypothetical protein	0.10	0.5034	0.2143	140	149	166	144
M301_0149	hypothetical protein	1.41	0.002072	0.07452	110	106	290	287
M301_0150	conserved hypothetical protein	0.95	0.05692	0.1214	135	125	267	236
M301_0151	conserved hypothetical protein	0.27	0.1159	0.1334	182	177	224	208
M301_0152	UBA/THIF-type NAD/FAD binding protein	0.27	0.4624	0.204	232	251	337	247
M301_0153	band 7 protein	0.09	0.7097	0.267	303	280	349	272
M301_0154	protein of unknown function DUF107	0.07	0.2416	0.153	254	245	267	256
M301_0155	DNA photolyase FAD-binding	0.37	0.235	0.1515	198	249	290	288
M301_0156	LemA family protein	0.49	0.03585	0.1189	213	193	298	274
M301_0157	conserved hypothetical protein	0.83	0.1286	0.1348	69	62	130	105
M301_0158	valyl-tRNA synthetase	-0.42	0.1152	0.1333	267	281	222	188
M301_0159	SirA family protein	0.51	0.0554	0.1213	215	251	349	316
M301_0160	Rhodanese domain protein	0.63	0.2011	0.145	332	363	606	472
M301_0161	diguanylate cyclase	0.10	0.3901	0.1851	107	112	123	111
M301_0162	nicotinate-nucleotide/dimethylbenzimidazolephosp horibosyltransferase	-0.53	0.1408	0.1359	117	143	98	81
M301_0163	cobalamin-5-phosphate synthase CobS	0.35	0.2998	0.1648	46	48	67	53
M301_0164	alpha-ribazole phosphatase	0.19	0.5201	0.2183	75	65	91	69
M301_0165	L-threonine-O-3-phosphate decarboxylase	0.19	0.2615	0.1572	36	38	45	39
M301_0166	cobalamin biosynthesis protein CobD	0.03	0.7131	0.2679	31	31	33	30
M301_0167	cobyric acid synthase CobQ	-0.70	0.09907	0.1311	104	91	59	61
M301_0168	serine/threonine protein kinase	0.19	0.4425	0.1988	111	111	139	113
M301_0169	Adenosylcobinamide-phosphateguanylyltransferase	-0.66	0.1353	0.1354	321	266	177	195
M301_0170	periplasmic binding protein	0.36	0.3518	0.1751	102	104	114	150
M301_0171	cob(II)yrinic acid a,c-diamide reductase	0.05	0.4924	0.2116	44	46	48	45
M301_0172	CobB/CobQ domain protein glutamine amidotransferase	-0.11	0.5905	0.2363	69	64	55	68
M301_0173	cob(I)alamin adenosyltransferase	0.48	0.5648	0.2298	37	30	64	31
M301_0174	conserved hypothetical protein	-0.05	0.8442	0.3017	711	927	793	791
M301_0175	TonB-dependent receptor	0.73	0.192	0.1438	213	208	392	306
M301_0176	conserved hypothetical protein	1.07	0.1639	0.1396	594	525	1353	1004
M301_0177	protein of unknown function DUF710	0.04	0.8679	0.3075	362	454	466	374
M301_0178	Protein of unknown function DUF2237	-0.33	0.3788	0.1822	247	185	195	150
M301_0179	protein of unknown function DUF55	0.40	0.08705	0.129	119	134	170	166
M301_0180	40-residue YVTN family beta-propeller repeat protein	0.40	0.4123	0.1907	1169	1204	1861	1279
M301_0181	threonine dehydratase, biosynthetic	-0.60	0.1013	0.1315	242	248	177	146
M301_0182	ribose 5-phosphate isomerase	0.11	0.7257	0.2712	320	330	406	295
M301_0183	conserved hypothetical protein	1.85	0.08501	0.1286	113	148	529	413
M301_0184	Fe(II) trafficking protein YggX	0.10	0.7269	0.2715	475	445	562	422
M301_0185	diacylglycerol kinase	1.19	0.1061	0.1322	98	117	275	217
M301_0186	diguanylate cyclase/phosphodiesterase with PAS/PAC sensor(s)	0.40	0.08609	0.1289	75	69	101	90
M301_0187	DNA-3-methyladenine glycosylase I	-0.33	0.08972	0.1296	198	214	174	153
M301_0188	transcriptional regulator, ArsR family	-0.52	0.1427	0.1361	276	230	166	187
M301_0189	NADH:flavin oxidoreductase/NADH oxidase	-1.05	0.05734	0.1214	180	148	65	93
M301_0190	short-chain dehydrogenase/reductase SDR	0.58	0.2307	0.1506	39	28	43	58
M301_0191	transcriptional regulator, LysR family	-0.35	0.166	0.1399	49	55	40	42
M301_0192	conserved hypothetical protein	-0.94	0.1022	0.1316	137	106	52	73
M301_0193	transcriptional regulator, LysR family	-1.14	0.1479	0.1366	167	128	68	65
M301_0194	BNR repeat-containing protein	-0.94	0.00019	0.02541	675	675	352	352
M301_0195	conserved hypothetical protein	0.03	0.9256	0.3214	320	248	340	241
M301_0196	60S ribosomal protein L19	1.08	0.2415	0.153	151	154	392	255
M301_0198	Superoxide dismutase	-0.31	0.01656	0.1117	2628	2711	2131	2182
M301_0199	tyrosine recombinase XerC	-0.15	0.3217	0.1693	118	117	112	99
M301_0200	protein of unknown function DUF484	-0.72	0.02051	0.1142	310	285	192	170
M301_0201	diaminopimelate epimerase	-0.77	0.02034	0.1141	425	400	235	247
M301_0202	S-adenosylmethionine synthetase	-0.33	0.233	0.1511	318	382	306	250
M301_0203	metal dependent phosphohydrolase	0.54	0.1973	0.1445	310	275	476	377
M301_0204	adenosylhomocysteinase	0.13	0.6228	0.2447	753	699	890	694
M301_0205	membrane protein of unknown function	0.36	0.3006	0.165	639	585	877	690
M301_0206	5,10-methylenetetrahydrofolate reductase	-0.16	0.337	0.1723	774	713	715	614
M301_0207	protein of unknown function DUF494	0.54	0.2147	0.1472	1214	923	1345	1772
M301_0208	DNA protecting protein DprA	0.08	0.5991	0.2384	262	301	317	279
M301_0209	Peptidoglycan-binding lysin domain	-0.16	0.6012	0.239	927	830	916	652
M301_0210	peptide deformylase	-0.58	0.1033	0.1318	755	853	608	467
M301_0211	methionyl-tRNA formyltransferase	-0.76	0.06034	0.1219	275	241	172	132
M301_0212	peptidase M48 Ste24p	-1.33	0.05358	0.1211	830	741	304	319
M301_0213	conserved hypothetical protein	-1.36	0.0452	0.1203	513	499	224	169
M301_0214	sun protein	0.81	0.1134	0.1331	156	137	283	232
M301_0215	putative proline rich signal peptide protein	0.79	0.2624	0.1574	88	102	197	133
M301_0216	multi-sensor signal transduction histidine kinase	0.16	0.4038	0.1886	136	130	161	136
M301_0217	two component, sigma54 specific, transcriptional regulator, Fis family	-0.02	0.9027	0.316	551	644	584	596
M301_0218	exodeoxyribonuclease III Xth	0.18	0.2827	0.1616	150	142	176	155
M301_0219	HAD-superfamily hydrolase, subfamily IA, variant 3	0.22	0.3992	0.1874	73	57	82	69
M301_0220	CBS domain containing membrane protein	-0.61	0.06307	0.1229	126	144	95	82
M301_0221	Thiopurine S-methyltransferase	-0.24	0.2046	0.1454	423	429	383	339
M301_0222	Oligopeptidase A	-0.76	0.03748	0.1192	546	551	338	308
M301_0223	conserved hypothetical protein	0.59	0.2352	0.1516	175	152	283	211
M301_0224	phosphoenolpyruvate-protein phosphotransferase	0.22	0.4294	0.1953	237	235	305	243
M301_0225	Phosphotransferase system, phosphocarrier protein HPr	0.37	0.1957	0.1443	429	405	583	496
M301_0226	PTS system fructose subfamily IIA component	0.17	0.4136	0.191	578	688	771	658
M301_0227	conserved hypothetical protein	-0.35	0.1575	0.1384	468	402	363	319
M301_0228	HPr kinase	0.02	0.7516	0.2779	487	467	500	468
M301_0229	ribosomal subunit interface protein	0.71	0.05206	0.121	2690	3330	5253	4605
M301_0230	RNA polymerase, sigma 54 subunit, RpoN	-0.32	0.04109	0.1198	444	472	357	377
M301_0231	ABC transporter related	-0.04	0.8579	0.3051	239	242	265	201
M301_0232	lipopolysaccharide transport periplasmic protein LptA	0.34	0.3404	0.173	255	215	340	258
M301_0233	protein of unknown function DUF1239	-0.60	0.1411	0.136	262	217	166	150
M301_0234	3-deoxy-D-manno-octulosonate 8-phosphate phosphatase, YrbI family	-0.43	0.02743	0.1169	564	534	389	425
M301_0235	KpsF/GutQ family protein	-0.57	0.02319	0.1154	391	362	265	242
M301_0236	potassium efflux system protein	-1.11	0.000669	0.05219	146	144	67	66
M301_0237	FAD dependent oxidoreductase	-0.72	0.0428	0.12	268	248	159	153
M301_0238	hypothetical protein	1.41	0.07799	0.1271	40	37	112	94
M301_0239	molybdenum cofactor biosynthesis protein C	0.42	0.3413	0.1731	114	76	110	144
M301_0240	peptidase M48 Ste24p	-0.41	0.1062	0.1322	628	570	442	457
M301_0241	transmembrane proetin, twin-arginine translocation pathway signal	0.38	0.09602	0.1306	333	353	469	424
M301_0242	Sulphur oxidation protein SoxZ	0.17	0.3135	0.1676	343	309	389	342
M301_0243	peroxiredoxin	0.90	0.003904	0.08396	1999	1906	3713	3580
M301_0244	alkyl hydroperoxide reductase, F subunit	-0.26	0.08154	0.1279	259	240	216	200
M301_0245	phospholipase D/Transphosphatidylase	-0.05	0.7453	0.2763	58	60	62	52
M301_0246	FAD dependent oxidoreductase	-0.08	0.6317	0.247	139	134	140	118
M301_0247	Na+/H+ antiporter NhaA	0.19	0.3422	0.1733	47	47	57	50
M301_0248	protein of unknown function DUF21	0.89	0.1339	0.1353	30	21	47	48
M301_0249	DnaA regulatory inactivator Hda	0.24	0.128	0.1347	76	71	92	83
M301_0250	protein of unknown function UPF0118	0.10	0.5206	0.2184	72	74	83	72
M301_0251	phosphoribosylformylglycinamidine cyclo-ligase	-1.09	0.02641	0.1166	810	804	400	360
M301_0252	conserved hypothetical protein	-0.10	0.7397	0.2748	293	304	325	231
M301_0253	conserved hypothetical protein	0.39	0.1966	0.1444	87	76	118	97
M301_0254	Fmu (Sun) domain protein	-0.20	0.5289	0.2205	169	190	182	130
M301_0255	sodium:dicarboxylate symporter	-0.48	0.1307	0.135	83	79	64	52
M301_0256	glycosyl transferase group 1	0.22	0.3432	0.1735	11	14	15	14
M301_0257	conserved hypothetical protein	-0.69	0.2451	0.1537	19	17	14	8
M301_0258	phosphoesterase PA-phosphatase related	-0.08	0.6699	0.2569	22	19	18	21
M301_0259	peptidase M48 Ste24p	0.13	0.36	0.1771	48	42	51	49
M301_0260	protein of unknown function DUF898 transmembrane	0.59	0.05675	0.1214	68	70	108	101
M301_0261	GCN5-related N-acetyltransferase	-0.30	0.2618	0.1573	135	128	119	95
M301_0262	protein of unknown function DUF6 transmembrane	-0.53	0.05635	0.1214	99	93	71	61
M301_0263	acriflavin resistance protein	-0.31	0.306	0.166	78	71	68	52
M301_0264	efflux transporter, RND family, MFP subunit	-0.50	0.1175	0.1336	188	165	140	110
M301_0265	N-acetylmuramyl-L-alanine amidase, negative regulator of AmpC, AmpD	0.24	0.1243	0.1343	80	79	97	91
M301_0266	sodium/calcium exchanger membrane region	-0.30	0.2411	0.1529	112	132	102	96
M301_0267	two component, sigma54 specific, transcriptional regulator, Fis family	0.42	0.1152	0.1333	99	83	125	118
M301_0268	integral membrane sensor signal transduction histidine kinase	0.59	0.1934	0.144	49	45	79	63
M301_0269	conserved hypothetical protein	0.42	0.0688	0.1247	217	193	289	260
M301_0270	RNA polymerase, sigma-24 subunit, ECF subfamily	0.14	0.6862	0.261	522	429	615	435
M301_0271	putative transmembrane protein	-0.10	0.6326	0.2472	1643	1430	1582	1282
M301_0272	conserved hypothetical protein	-0.05	0.851	0.3034	865	729	868	675
M301_0273	RDD domain containing protein	0.68	0.2077	0.1458	166	179	313	239
M301_0274	permease YjgP/YjgQ family protein	-0.06	0.8246	0.2968	110	84	92	94
M301_0275	permease YjgP/YjgQ family protein	0.11	0.543	0.2242	103	86	104	99
M301_0276	Leucyl aminopeptidase	-0.25	0.25	0.1547	470	485	435	369
M301_0277	DNA polymerase III chi subunit HolC	0.00	0.968	0.3313	346	380	383	346
M301_0278	hypothetical protein	0.24	0.3405	0.173	397	401	515	428
M301_0279	glycine cleavage system H protein	0.51	0.1479	0.1366	373	349	558	474
M301_0280	peptidase S11 D-alanyl-D-alanine carboxypeptidase 1	0.30	0.184	0.1427	686	778	970	837
M301_0281	DNA topoisomerase I	-0.20	0.2871	0.1625	243	242	226	197
M301_0282	PP-loop domain protein	-0.44	0.2212	0.1485	170	178	146	110
M301_0283	diguanylate cyclase/phosphodiesterase	0.59	0.06796	0.1244	42	38	65	57
M301_0284	short-chain dehydrogenase/reductase SDR	-0.04	0.9118	0.3181	282	242	304	207
M301_0285	protein of unknown function DUF185	-0.24	0.2493	0.1546	136	119	109	107
M301_0286	tRNA (guanine-N(7)-)-methyltransferase	-0.36	0.03317	0.1184	243	233	193	179
M301_0287	ribosome biogenesis GTP-binding protein YsxC	0.55	0.1825	0.1425	388	394	518	625
M301_0288	cytochrome c class I	-0.18	0.5911	0.2364	788	927	891	620
M301_0289	signal transduction histidine kinase regulating citrate/malate metabolism	0.38	0.0733	0.1259	66	75	89	95
M301_0290	conserved hypothetical protein	-1.51	0.01372	0.1092	2130	2261	665	876
M301_0291	ABC transporter related	0.36	0.2856	0.1622	467	545	731	572
M301_0292	protein of unknown function DUF140	0.92	0.001815	0.07243	120	123	234	229
M301_0293	Mammalian cell entry related domain protein	0.66	0.1313	0.135	286	341	548	442
M301_0294	toluene tolerance family protein	0.52	0.09947	0.1312	786	900	1305	1120
M301_0295	conserved hypothetical protein	1.11	0.1596	0.1388	580	549	1387	1047
M301_0296	ABC transporter related	-1.19	0.01427	0.1098	1004	920	447	393
M301_0297	ABC-2 type transporter	-1.08	0.009572	0.1033	484	522	224	253
M301_0298	BolA family protein	0.42	0.2991	0.1647	467	433	681	522
M301_0299	glutaredoxin-like protein	-0.38	0.1788	0.142	1223	1426	1128	903
M301_0300	UDP-N-acetylglucosamine1-carboxyvinyltransferase	-0.81	0.05142	0.1209	788	821	502	415
M301_0301	ATP phosphoribosyltransferase	-0.27	0.5065	0.2151	449	628	517	374
M301_0302	histidinol dehydrogenase	-0.25	0.4363	0.1972	792	763	756	549
M301_0303	histidinol-phosphate aminotransferase	-0.16	0.5899	0.2361	420	552	477	392
M301_0304	Orotidine 5'-phosphate decarboxylase	0.14	0.448	0.2002	3013	3601	3785	3496
M301_0305	Imidazoleglycerol-phosphate dehydratase	0.25	0.3647	0.1783	501	637	744	613
M301_0306	imidazole glycerol phosphate synthase, glutamine amidotransferase subunit	-0.29	0.372	0.1803	325	351	320	235
M301_0307	phosphoribosylformimino-5-aminoimidazole carboxamide ribotide isomerase	0.11	0.6849	0.2607	572	634	743	562
M301_0308	imidazoleglycerol phosphate synthase, cyclase subunit	0.17	0.6581	0.2538	360	345	471	323
M301_0309	Phosphoribosyl-AMP cyclohydrolase	0.80	0.3035	0.1655	340	358	740	473
M301_0310	phosphoribosyl-ATP diphosphatase	0.16	0.1882	0.1433	958	958	1109	1038
M301_0311	histidine triad (HIT) protein	-0.14	0.4919	0.2115	659	786	703	606
M301_0312	twin-arginine translocation protein, TatA/E family subunit	1.00	0.05784	0.1215	539	767	1424	1188
M301_0313	twin-arginine translocation protein, TatB subunit	0.64	0.04201	0.1199	373	441	656	612
M301_0314	Sec-independent protein translocase, TatC subunit	-0.27	0.3063	0.1661	226	205	200	156
M301_0315	HtrA2 peptidase	-0.74	0.0334	0.1184	393	360	233	217
M301_0316	protein of unknown function DUF34	0.03	0.9239	0.321	120	88	121	92
M301_0317	ubiquinol-cytochrome c reductase, iron-sulfur subunit	-0.44	0.2578	0.1564	1243	1259	1062	777
M301_0318	Cytochrome b/b6 domain	-0.28	0.3323	0.1714	410	467	410	311
M301_0319	cytochrome c1	0.34	0.3086	0.1665	432	484	649	510
M301_0320	Glutathione S-transferase domain	0.13	0.6906	0.2621	890	928	1167	830
M301_0321	Stringent starvation protein B	0.16	0.6835	0.2603	480	486	640	437
M301_0322	translation elongation factor Tu	-0.15	0.5794	0.2335	1848	1856	1904	1434
M301_0323	preprotein translocase, SecE subunit	-0.26	0.2741	0.1599	942	938	855	710
M301_0324	NusG antitermination factor	0.58	0.1941	0.1441	764	937	1441	1106
M301_0325	ribosomal protein L11	-0.51	0.1954	0.1443	3779	3729	2989	2271
M301_0326	ribosomal protein L1	-0.26	0.4175	0.1921	1919	2383	2056	1543
M301_0327	ribosomal protein L10	0.80	0.1955	0.1443	1491	1553	3016	2290
M301_0328	ribosomal protein L7/L12	0.82	0.1552	0.138	1169	1407	2572	1966
M301_0329	DNA-directed RNA polymerase, beta subunit	-0.41	0.1158	0.1334	1206	1387	1039	914
M301_0330	DNA-directed RNA polymerase, beta' subunit	-0.19	0.3725	0.1805	1291	1528	1263	1208
M301_0331	ribosomal protein S12	0.25	0.2833	0.1617	2059	2527	2859	2583
M301_0332	ribosomal protein S7	0.11	0.6564	0.2534	1582	1978	2096	1739
M301_0333	translation elongation factor G	-0.01	0.9431	0.3255	1043	1167	1177	1015
M301_0334	translation elongation factor Tu	-0.16	0.523	0.219	1794	1810	1816	1409
M301_0335	ribosomal protein S10	1.57	0.108	0.1324	418	572	1683	1252
M301_0336	50S ribosomal protein L3	0.04	0.5249	0.2194	2676	2524	2680	2661
M301_0337	ribosomal protein L4/L1e	0.37	0.09318	0.1302	1843	1778	2433	2235
M301_0338	Ribosomal protein L25/L23	0.87	0.05077	0.1209	2385	2181	4427	3934
M301_0339	ribosomal protein L2	-0.47	0.003653	0.083	3037	3079	2173	2236
M301_0340	ribosomal protein S19	0.54	0.04738	0.1205	1571	1762	2547	2295
M301_0341	ribosomal protein L22	0.84	0.02342	0.1155	1800	1698	3142	3140
M301_0342	ribosomal protein S3	0.25	0.3271	0.1704	1427	1767	2049	1739
M301_0343	ribosomal protein L16	0.47	0.133	0.1352	1686	2105	2721	2519
M301_0344	ribosomal protein L29	0.99	0.01499	0.1104	1629	1830	3572	3284
M301_0345	30S ribosomal protein S17	1.32	0.03583	0.1189	1074	1295	2967	2933
M301_0346	ribosomal protein L14	0.40	0.1537	0.1377	2330	2387	3310	2921
M301_0347	ribosomal protein L24	0.51	0.2474	0.1542	1302	1554	2318	1746
M301_0348	ribosomal protein L5	0.90	0.1668	0.1401	1375	1416	2941	2284
M301_0349	ribosomal protein S14	0.59	0.1828	0.1426	1400	1546	2459	1965
M301_0350	ribosomal protein S8	0.64	0.2153	0.1473	1176	1211	2093	1622
M301_0351	ribosomal protein L6	0.78	0.1589	0.1387	1550	1587	2989	2408
M301_0352	ribosomal protein L18	1.02	0.125	0.1344	715	877	1829	1408
M301_0353	ribosomal protein S5	0.34	0.3575	0.1765	1543	1571	2226	1709
M301_0354	ribosomal protein L30	0.63	0.2388	0.1524	1243	1247	2204	1662
M301_0355	ribosomal protein L15	0.69	0.1196	0.1338	1509	1757	2910	2377
M301_0356	preprotein translocase, SecY subunit	0.53	0.2072	0.1457	662	755	1150	901
M301_0357	ribosomal protein L36	1.05	0.07309	0.1259	687	1096	2008	1676
M301_0358	30S ribosomal protein S13	0.25	0.3709	0.18	2394	3125	3451	3100
M301_0359	30S ribosomal protein S11	0.49	0.296	0.1641	2043	1850	3134	2315
M301_0360	ribosomal protein S4	0.51	0.1865	0.1431	1445	1835	2597	2059
M301_0361	DNA-directed RNA polymerase, alpha subunit	0.48	0.2449	0.1537	1052	1235	1812	1386
M301_0362	ribosomal protein L17	0.41	0.3273	0.1704	1196	1555	2106	1546
M301_0363	glutaredoxin 2	0.98	0.03172	0.1181	199	175	373	367
M301_0364	Mg2 transporter protein CorA family protein	0.18	0.5625	0.2292	336	341	436	329
M301_0365	MscS Mechanosensitive ion channel	0.06	0.7831	0.2861	214	243	267	211
M301_0366	ribosomal protein L33	0.69	0.2132	0.1469	1249	1782	2855	2045
M301_0367	ribosomal protein L28	1.04	0.1763	0.1416	2621	2630	6182	4607
M301_0368	deoxyuridine 5'-triphosphate nucleotidohydrolase Dut	0.83	0.1872	0.1432	245	209	463	342
M301_0369	TonB-dependent receptor	-1.87	0.03859	0.1194	296	261	81	71
M301_0370	phosphopantothenoylcysteine decarboxylase/phosphopantothenate/cysteine ligase	-0.71	0.02151	0.1147	146	136	92	80
M301_0371	pyruvate phosphate dikinase PEP/pyruvate-binding	0.17	0.2647	0.1579	35	31	37	37
M301_0372	conserved hypothetical protein	-0.02	0.9432	0.3255	44	33	41	35
M301_0373	DNA repair protein RadC	0.21	0.4701	0.206	54	49	67	52
M301_0374	conserved hypothetical protein	-0.14	0.6251	0.2453	83	105	74	96
M301_0375	ABC transporter related	-0.50	0.002758	0.0785	94	95	67	67
M301_0376	carbon starvation protein CstA	-0.43	0.0198	0.1138	256	250	182	193
M301_0377	protein of unknown function DUF466	-0.39	0.06655	0.124	598	547	451	422
M301_0378	conserved hypothetical protein	-1.20	0.03797	0.1193	692	776	335	302
M301_0379	endonuclease IV	-1.97	0.07971	0.1275	558	701	141	178
M301_0380	prolipoprotein diacylglyceryl transferase	0.08	0.6678	0.2563	69	61	74	63
M301_0381	diguanylate cyclase/phosphodiesterase with PAS/PAC sensor(s)	0.24	0.01784	0.1126	126	124	150	146
M301_0382	dihydroxy-acid dehydratase	-0.55	0.04951	0.1208	1037	1101	736	721
M301_0383	Aldose 1-epimerase	-0.27	0.08761	0.1292	715	736	625	575
M301_0384	cytochrome c class I	1.19	0.06281	0.1228	9006	10406	20266	23905
M301_0385	amino acid permease-associated region	-0.87	0.2478	0.1543	265	181	125	117
M301_0386	Aspartyl aminopeptidase	-0.01	0.9451	0.326	162	151	173	137
M301_0387	Coproporphyrinogen oxidase	0.44	0.2784	0.1608	201	207	313	243
M301_0388	phosphoribosylamine/glycine ligase	0.04	0.8919	0.3134	280	266	321	239
M301_0389	phosphoribosylaminoimidazolecarboxamide formyltransferase/IMP cyclohydrolase	-0.11	0.5507	0.2262	372	428	400	344
M301_0390	transcriptional regulator, Fis family	0.13	0.6952	0.2632	359	252	343	324
M301_0391	TIM-barrel protein, nifR3 family	-0.85	0.07535	0.1265	975	876	512	518
M301_0392	General substrate transporter	0.43	0.1243	0.1343	12	12	15	17
M301_0393	protein of unknown function UPF0153	-0.04	0.7778	0.2847	123	123	110	129
M301_0394	molybdopterin binding domain	-0.39	0.2165	0.1476	255	212	184	172
M301_0395	diguanylate cyclase	-0.04	0.8352	0.2994	131	106	109	122
M301_0397	17 kDa surface antigen	0.23	0.5804	0.2338	170	146	220	150
M301_0398	Excinuclease ABC C subunit domain protein	1.55	0.2061	0.1456	10	16	49	29
M301_0399	DNA polymerase I	-0.18	0.1833	0.1426	71	67	64	58
M301_0400	conserved hypothetical protein	-0.09	0.536	0.2224	219	209	216	187
M301_0401	conserved hypothetical protein	-0.48	0.0142	0.1097	1239	1256	896	897
M301_0402	homoserine kinase	0.36	0.1254	0.1345	73	63	93	82
M301_0403	transmembrane protein	0.51	0.2125	0.1467	57	56	89	72
M301_0404	UvrD/REP helicase	-0.99	9.1e-05	0.02491	185	186	92	94
M301_0405	diguanylate cyclase/phosphodiesterase with PAS/PAC and GAF sensor(s)	0.65	0.2097	0.1461	35	34	61	48
M301_0406	diguanylate cyclase/phosphodiesterase with PAS/PAC and GAF sensor(s)	1.21	0.1234	0.1342	73	74	190	151
M301_0407	TonB-dependent receptor	0.55	0.1985	0.1447	29	20	37	34
M301_0409	diguanylate cyclase/phosphodiesterase with extracellular sensor	1.03	0.02423	0.1159	16	20	39	36
M301_0410	peptidylprolyl isomerase FKBP-type	-0.32	0.2634	0.1576	302	283	262	206
M301_0411	chaperonin GroEL	-1.34	0.000111	0.02491	2989	2993	1180	1188
M301_0412	Chaperonin Cpn10	-1.27	0.04044	0.1197	2703	2719	1226	1018
M301_0413	conserved hypothetical protein	0.19	0.2974	0.1644	176	160	206	178
M301_0414	aldo/keto reductase	0.06	0.7621	0.2806	210	205	237	194
M301_0415	alkylphosphonate utilization operon protein PhnA	0.78	0.1531	0.1376	58	88	144	108
M301_0416	Phospholipase A(2)	0.85	0.1432	0.1362	70	78	149	118
M301_0418	protein of unknown function DUF1486	0.27	0.4578	0.2028	161	147	215	157
M301_0419	peptidase U32	-0.31	0.2251	0.1493	189	182	164	135
M301_0420	adenosylmethionine-8-amino-7-oxononanoateaminotr ansferase	0.30	0.1779	0.1418	106	111	141	125
M301_0421	D-alanyl-D-alaninecarboxypeptidase/D-alanyl-D-al anine-endopeptidase	0.09	0.232	0.1509	72	77	81	77
M301_0422	Peptidylprolyl isomerase	0.49	0.1553	0.138	675	688	1025	886
M301_0423	OsmC family protein	-0.14	0.656	0.2533	535	567	584	418
M301_0424	Glyoxalase/bleomycin resistance protein/dioxygenase	0.43	0.3212	0.1692	246	300	428	311
M301_0425	Uncharacterised conserved protein UCP019302	0.35	0.4107	0.1903	444	618	785	567
M301_0426	conserved hypothetical protein	0.34	0.1572	0.1384	335	401	483	448
M301_0427	protein of unknown function DUF224 cysteine-rich region domain protein	-0.25	0.0552	0.1213	176	183	156	145
M301_0428	carboxyl-terminal protease	0.18	0.3469	0.1742	1066	1058	1290	1118
M301_0429	conserved hypothetical protein	-0.11	0.5452	0.2248	250	209	211	213
M301_0430	NLP/P60 protein	-0.36	0.09391	0.1303	450	403	347	316
M301_0431	helicase c2	-0.31	0.1086	0.1325	87	82	72	64
M301_0432	Redoxin domain protein	-0.18	0.1955	0.1443	131	120	113	109
M301_0433	FAD-dependent pyridine nucleotide-disulphide oxidoreductase	-0.75	0.2645	0.1579	802	527	291	496
M301_0434	conserved hypothetical protein	0.16	0.4006	0.1878	84	100	97	108
M301_0435	cytochrome c family protein	0.15	0.1595	0.1388	66	69	78	73
M301_0436	conserved hypothetical protein	0.11	0.4728	0.2067	253	268	301	261
M301_0437	conserved hypothetical protein	0.11	0.4501	0.2008	412	375	450	398
M301_0438	conserved hypothetical protein	-0.06	0.5675	0.2305	472	479	481	430
M301_0439	hypothetical protein	-0.91	0.07934	0.1274	164	157	73	98
M301_0440	hypothetical protein	0.07	0.4924	0.2116	782	860	895	831
M301_0441	heme exporter protein CcmA	0.06	0.5406	0.2235	688	738	774	712
M301_0442	heme exporter protein CcmB	-0.83	0.1512	0.1372	279	350	183	171
M301_0443	heme exporter protein CcmC	-0.11	0.5883	0.2357	208	189	203	165
M301_0444	heme exporter protein CcmD	0.59	0.06961	0.1249	420	418	652	605
M301_0445	CcmE/CycJ protein	0.01	0.9321	0.323	1001	1136	1056	1095
M301_0446	cytochrome c-type biogenesis protein CcmF	-0.57	0.009145	0.1024	475	483	322	324
M301_0447	periplasmic protein thiol/disulphide oxidoreductase DsbE	-0.24	0.06187	0.1225	442	458	369	395
M301_0448	cytochrome C biogenesis protein	0.50	0.03942	0.1195	390	426	570	584
M301_0449	cytochrome c-type biogenesis protein CcmI	-0.13	0.3849	0.1838	427	484	438	393
M301_0450	aminopeptidase N	0.33	0.372	0.1803	173	204	272	203
M301_0451	sodium/hydrogen exchanger	-0.05	0.2634	0.1577	42	43	42	40
M301_0452	integral membrane sensor signal transduction histidine kinase	-0.39	0.1253	0.1344	158	142	116	113
M301_0453	two component transcriptional regulator, winged helix family	-0.48	0.1194	0.1338	193	187	148	124
M301_0454	outer membrane efflux protein	-1.40	0.1096	0.1326	167	166	81	45
M301_0455	efflux transporter, RND family, MFP subunit	-1.99	0.04296	0.12	306	301	93	59
M301_0456	heavy metal efflux pump, CzcA family	-1.42	0.02384	0.1157	254	232	107	74
M301_0457	conserved hypothetical protein	-0.29	0.443	0.1989	142	124	130	88
M301_0458	hypothetical protein	0.99	0.2057	0.1456	93	95	219	156
M301_0459	general secretion pathway protein G	-0.22	0.6711	0.2572	28	21	15	27
M301_0460	Type II secretion system F domain	-0.62	0.07002	0.125	21	18	11	14
M301_0461	type II secretion system protein E	-0.38	0.1305	0.135	20	22	15	18
M301_0462	conserved hypothetical protein	0.01	0.9646	0.3305	20	18	16	22
M301_0463	transmembrane protein	0.02	0.9561	0.3285	23	25	18	31
M301_0464	transmembrane protein	-0.25	0.5145	0.217	17	13	10	15
M301_0465	prolin-rich transmembrane protein	-0.77	0.1297	0.1349	24	21	10	16
M301_0466	type II and III secretion system protein	-1.03	0.09686	0.1308	48	39	19	23
M301_0467	N-terminal methylation site	-0.25	0.338	0.1725	14	12	12	9
M301_0468	type II secretion system protein G	0.70	0.1792	0.142	23	14	33	27
M301_0469	hypothetical protein	0.76	0.1218	0.1341	95	83	167	135
M301_0470	two component transcriptional regulator, LuxR family	-0.39	0.1627	0.1394	172	168	119	141
M301_0471	multicopper oxidase type 2	-0.35	0.2849	0.162	25	22	15	21
M301_0472	multicopper oxidase type 3	-0.12	0.8139	0.294	11	11	7	13
M301_0473	hypothetical protein	-0.31	0.3343	0.1718	29	30	20	27
M301_0474	hypothetical protein	0.78	0.3001	0.1649	11	10	15	23
M301_0475	hypothetical protein	0.48	0.3343	0.1718	18	10	19	21
M301_0476	hypothetical protein	0.14	0.6244	0.2451	26	21	22	29
M301_0477	putative signal peptide protein	-0.01	0.9139	0.3186	28	27	27	29
M301_0478	conserved hypothetical protein	-0.51	0.02319	0.1154	46	43	30	33
M301_0479	conserved hypothetical protein	-0.93	0.1055	0.1321	34	29	12	20
M301_0480	electron transport protein SCO1/SenC	-1.57	0.1678	0.1402	103	67	23	34
M301_0481	response regulator receiver protein	-0.49	0.04935	0.1207	768	842	550	594
M301_0482	Lytic transglycosylase catalytic	-0.10	0.4805	0.2086	63	70	58	66
M301_0483	PAS/PAC sensor signal transduction histidine kinase	0.16	0.01401	0.1095	389	397	437	442
M301_0484	transcriptional regulator, ArsR family	-0.37	0.03558	0.1189	93	88	67	73
M301_0485	Glyoxalase/bleomycin resistance protein/dioxygenase	-0.56	0.03431	0.1186	74	76	48	53
M301_0486	arsenical-resistance protein	0.08	0.7016	0.2649	35	31	39	31
M301_0487	Protein-tyrosine phosphatase, low molecular weight	0.03	0.9543	0.3281	58	76	85	52
M301_0488	cytochrome c class I	-0.99	0.02903	0.1174	1425	1425	686	751
M301_0489	bis(5'nucleosyl)-tetraphosphatase, ApaH	-1.63	0.07756	0.127	158	131	49	44
M301_0490	phospholipid/glycerol acyltransferase	-0.61	0.2213	0.1485	189	145	113	105
M301_0491	ornithine-acyl(acyl carrier protein) N-acyltransferase	-0.55	0.1659	0.1399	123	99	81	71
M301_0492	17 kDa surface antigen	-0.35	0.3389	0.1727	1682	1502	1033	1469
M301_0493	PfkB domain protein	0.03	0.8489	0.3028	368	316	356	340
M301_0494	transcriptional regulator, TetR family	-0.69	0.0611	0.1222	664	616	394	397
M301_0495	Polyketide cyclase/dehydrase	-2.12	0.1293	0.1348	869	627	161	182
M301_0496	conserved hypothetical protein	-0.94	0.1422	0.1361	384	371	240	153
M301_0497	conserved hypothetical protein	-0.97	0.0475	0.1206	461	392	249	185
M301_0498	Redoxin domain protein	-0.47	0.1933	0.144	330	267	245	185
M301_0499	FAD linked oxidase domain protein	-0.86	0.081	0.1278	819	967	523	462
M301_0500	hypothetical protein	1.32	0.03778	0.1193	123	129	327	300
M301_0501	OmpA/MotB domain protein	1.20	0.001926	0.07338	474	459	1087	1061
M301_0502	conserved hypothetical protein	0.61	0.2717	0.1594	4527	6962	7222	10349
M301_0503	putative lipoprotein	-0.34	0.2851	0.1621	131	104	102	84
M301_0504	integral membrane sensor signal transduction histidine kinase	0.14	0.4405	0.1983	73	62	77	71
M301_0505	two component transcriptional regulator, winged helix family	-0.02	0.9207	0.3203	122	95	98	115
M301_0506	major facilitator superfamily MFS_1	-0.87	0.02186	0.1149	259	243	125	149
M301_0507	6,7-dimethyl-8-ribityllumazine synthase	-0.18	0.109	0.1326	830	885	778	737
M301_0508	NusB antitermination factor	0.15	0.5717	0.2316	349	423	479	378
M301_0509	protein serine/threonine phosphatase	0.40	0.2548	0.1558	261	263	382	311
M301_0510	FHA domain containing protein	0.07	0.6777	0.2588	411	460	493	421
M301_0511	metal dependent phosphohydrolase	-0.10	0.7318	0.2728	480	535	547	404
M301_0512	UDP-2,3-diacylglucosamine hydrolase	0.36	0.372	0.1803	174	170	254	188
M301_0513	peptidyl-prolyl cis-trans isomerase cyclophilin type	0.66	0.4144	0.1912	472	531	1016	569
M301_0514	peptidyl-prolyl cis-trans isomerase cyclophilin type	0.78	0.2905	0.1631	244	248	510	336
M301_0515	ErfK/YbiS/YcfS/YnhG family protein	0.13	0.7091	0.2669	244	264	327	229
M301_0516	TPR repeat-containing protein	0.29	0.3362	0.1722	546	502	711	568
M301_0517	cysteinyl-tRNA synthetase	-0.26	0.3103	0.1669	158	176	156	124
M301_0518	TPR repeat-containing protein	0.31	0.4297	0.1954	55	50	76	55
M301_0519	response regulator receiver modulated diguanylate cyclase	-0.09	0.6378	0.2486	220	191	210	177
M301_0520	arginine biosynthesis bifunctional protein ArgJ	-0.37	0.3585	0.1767	535	722	459	514
M301_0521	protein of unknown function DUF815	-0.54	0.1185	0.1337	204	212	158	129
M301_0522	thiamine monophosphate synthase	-0.31	0.3939	0.1861	132	100	107	81
M301_0523	protein of unknown function DUF461	0.29	0.2627	0.1575	274	249	350	291
M301_0524	protein of unknown function DUF329	0.56	0.331	0.1711	248	354	532	353
M301_0525	protein of unknown function DUF1342	0.46	0.1372	0.1356	198	217	306	262
M301_0526	dephospho-CoA kinase	0.56	0.1967	0.1444	56	52	89	71
M301_0527	Prepilin peptidase	0.27	0.2195	0.1482	77	66	87	85
M301_0528	conserved hypothetical protein	0.07	0.7283	0.2719	2260	1833	2076	2212
M301_0529	Trans-hexaprenyltranstransferase	-0.79	0.158	0.1385	646	492	362	296
M301_0530	ribosomal protein L21	1.36	0.1411	0.136	1400	1454	4158	3148
M301_0531	ribosomal protein L27	1.40	0.09653	0.1307	1219	1304	3650	2991
M301_0532	GTP-binding protein Obg/CgtA	-0.38	0.1475	0.1365	406	471	354	319
M301_0533	glutamate 5-kinase	0.21	0.1967	0.1444	235	253	298	267
M301_0534	phosphoribosylaminoimidazole carboxylase, catalytic subunit	0.21	0.4762	0.2076	181	191	243	188
M301_0535	phosphoribosylaminoimidazole carboxylase, ATPase subunit	0.35	0.3575	0.1765	262	249	370	280
M301_0536	ribosomal protein S20	0.63	0.119	0.1338	1777	2262	3060	3187
M301_0537	integral membrane protein MviN	-0.25	0.1233	0.1342	131	132	114	106
M301_0538	riboflavin biosynthesis protein RibF	-0.37	0.1812	0.1423	174	208	159	136
M301_0539	isoleucyl-tRNA synthetase	-0.61	0.1619	0.1392	199	225	164	114
M301_0540	lipoprotein signal peptidase	0.63	0.06019	0.1219	87	71	131	115
M301_0541	Domain of unknown function DUF1905	-0.07	0.8519	0.3036	190	145	190	129
M301_0542	response regulator receiver modulated diguanylate cyclase/phosphodiesterase with PAS/PAC sensor(s)	0.19	0.4491	0.2005	85	87	108	88
M301_0543	response regulator receiver protein	1.12	0.04469	0.1202	57	78	161	135
M301_0544	multi-sensor signal transduction histidine kinase	0.19	0.08051	0.1277	44	41	50	48
M301_0545	heat shock protein DnaJ domain protein	0.44	0.208	0.1458	136	139	203	170
M301_0546	conserved hypothetical protein	0.47	0.05386	0.1212	279	243	348	377
M301_0547	protein of unknown function DUF808	-0.28	0.1457	0.1364	134	150	110	123
M301_0548	two component transcriptional regulator, Fis family	-0.48	0.1068	0.1323	221	193	142	155
M301_0549	integral membrane sensor signal transduction histidine kinase	-0.93	0.01154	0.1065	102	94	48	55
M301_0550	TonB-dependent receptor	-1.15	0.04713	0.1205	40	35	18	16
M301_0551	metal dependent phosphohydrolase	-0.66	0.2067	0.1457	57	44	30	33
M301_0552	diguanylate cyclase/phosphodiesterase with PAS/PAC and GAF sensor(s)	-0.21	0.1794	0.142	51	49	41	45
M301_0553	Redoxin domain protein	-0.19	0.2068	0.1457	124	136	112	116
M301_0554	hypothetical protein	-1.95	0.07875	0.1273	159	194	48	43
M301_0555	putative lipoprotein	-1.88	0.01948	0.1136	473	452	125	125
M301_0556	putative signal peptide protein	-0.08	0.5471	0.2253	118	113	102	117
M301_0557	conserved hypothetical protein	-0.30	0.1255	0.1345	122	129	96	109
M301_0558	cytochrome oxidase maturation protein, cbb3-type	0.32	0.377	0.1817	161	225	269	213
M301_0559	heavy metal translocating P-type ATPase	-0.25	0.08319	0.1283	199	185	158	166
M301_0560	ATP-dependent chaperone ClpB	-1.17	0.02699	0.1168	1152	1071	425	560
M301_0561	Lytic transglycosylase catalytic	-1.00	0.01603	0.1113	875	927	438	461
M301_0562	conserved hypothetical protein	-0.29	0.09615	0.1307	646	685	575	514
M301_0563	response regulator receiver protein	-0.23	0.6958	0.2634	118	65	81	74
M301_0564	conserved hypothetical protein	-0.10	0.6906	0.2621	100	79	91	76
M301_0565	protein of unknown function UPF0047	-0.22	0.09128	0.1298	243	250	204	219
M301_0566	hypothetical protein	-0.04	0.7225	0.2704	142	140	146	129
M301_0567	Peptidoglycan-binding lysin domain	0.18	0.4265	0.1945	345	302	403	331
M301_0568	conserved hypothetical protein	-0.28	0.2175	0.1477	2431	2646	2287	1899
M301_0569	Peptidase M23	-0.22	0.04541	0.1203	61	60	53	51
M301_0570	phosphoglycerate mutase, 2,3-bisphosphoglycerate-independent	-0.99	0.006692	0.09587	584	608	316	283
M301_0571	Rhodanese domain protein	-0.70	0.06426	0.1233	713	679	471	388
M301_0572	glutaredoxin 3	-1.75	0.02687	0.1168	835	905	321	195
M301_0573	protein-export protein SecB	-0.89	0.0898	0.1296	1294	1319	795	615
M301_0574	protein of unknown function DUF1058	-0.64	0.1262	0.1345	357	401	283	204
M301_0575	Glycerol-3-phosphate dehydrogenase (NAD(P)(+))	-0.53	0.09221	0.13	400	466	325	274
M301_0576	membrane-bound metal-dependent hydrolase	-0.72	0.0139	0.1094	95	98	61	56
M301_0577	RNA methyltransferase, TrmH family, group 2	-0.02	0.9069	0.317	130	126	140	113
M301_0578	phosphoribosyltransferase	0.17	0.5362	0.2224	37	44	52	40
M301_0579	biotin synthase	-1.51	0.01741	0.1124	982	1108	411	321
M301_0580	8-amino-7-oxononanoate synthase	-1.09	0.01782	0.1126	522	500	260	219
M301_0581	bioH protein	-0.55	0.1238	0.1343	290	338	223	206
M301_0582	biotin biosynthesis protein BioC	-0.89	0.03504	0.1188	245	219	140	109
M301_0583	dethiobiotin synthase	-0.64	0.1341	0.1353	191	194	138	108
M301_0584	peptidase M48 Ste24p	-0.49	0.153	0.1376	203	174	131	137
M301_0585	nicotinate (nicotinamide) nucleotide adenylyltransferase	-0.60	0.09739	0.1309	142	163	104	97
M301_0586	gamma-glutamyl phosphate reductase	-0.32	0.1314	0.135	452	469	393	346
M301_0587	conserved hypothetical protein	0.78	0.02887	0.1174	113	94	185	169
M301_0588	DNA polymerase III, delta subunit	-0.57	0.01889	0.1133	497	523	337	351
M301_0589	Rare lipoprotein B	-0.39	0.0719	0.1256	297	294	235	217
M301_0590	leucyl-tRNA synthetase	-1.02	0.09749	0.1309	448	545	260	230
M301_0591	adenylate kinase	-0.42	0.3895	0.1849	198	174	174	105
M301_0592	dimethyladenosine transferase	0.55	0.2205	0.1484	43	36	66	50
M301_0593	4-hydroxythreonine-4-phosphate dehydrogenase	0.71	0.2688	0.1588	53	50	99	69
M301_0594	SurA domain	0.95	0.2525	0.1552	88	95	212	140
M301_0595	Organic solvent tolerance protein	0.34	0.3849	0.1838	154	160	229	170
M301_0596	aminoglycoside phosphotransferase	-0.49	0.03012	0.1177	199	215	155	141
M301_0597	Nucleotidyl transferase	0.16	0.3936	0.186	471	463	482	558
M301_0598	peptidase M24	0.21	0.1575	0.1384	249	275	315	289
M301_0599	Ubiquinone biosynthesis hydroxylase, UbiH/UbiF/VisC/COQ6 family	0.10	0.1932	0.144	245	251	274	260
M301_0600	Ubiquinone biosynthesis hydroxylase, UbiH/UbiF/VisC/COQ6 family	-0.01	0.9889	0.336	248	319	341	225
M301_0601	Disulphide bond isomerase, DsbC/G-like	0.94	0.2245	0.1492	267	306	650	448
M301_0602	Type II secretion system F domain	0.65	0.1644	0.1397	343	366	612	498
M301_0603	type IV-A pilus assembly ATPase PilB	0.23	0.1915	0.1438	421	377	494	441
M301_0604	cold-shock DNA-binding domain protein	1.43	0.04437	0.1202	6464	8305	18219	21691
M301_0605	Isocitrate dehydrogenase (NADP(+))	-0.14	0.4583	0.2029	372	349	357	297
M301_0606	pseudouridine synthase	0.63	0.2764	0.1604	157	149	275	197
M301_0607	glutamine amidotransferase class-I	-0.00	0.9792	0.3338	197	206	213	190
M301_0608	chorismate synthase	-0.51	0.1327	0.1352	310	326	248	198
M301_0609	conserved hypothetical protein	0.26	0.2724	0.1595	891	1081	1152	1207
M301_0610	major facilitator superfamily MFS_1	-0.02	0.9268	0.3217	59	55	65	48
M301_0611	conserved hypothetical protein	0.12	0.7343	0.2734	113	90	130	92
M301_0612	conserved hypothetical protein	3.48	0.1788	0.142	1311	1502	19784	11547
M301_0613	two component transcriptional regulator, winged helix family	-0.27	0.09768	0.1309	129	129	110	103
M301_0614	integral membrane sensor signal transduction histidine kinase	-0.08	0.4487	0.2004	77	70	72	68
M301_0615	protein of unknown function DUF198	0.14	0.204	0.1453	2115	2159	2428	2272
M301_0616	deoxyxylulose-5-phosphate synthase	-1.02	0.1886	0.1434	654	897	372	391
M301_0617	Polyprenyl synthetase	-0.32	0.1333	0.1352	148	144	124	109
M301_0618	exodeoxyribonuclease VII, small subunit	0.23	0.289	0.1628	204	197	254	218
M301_0619	Carboxylesterase	-0.10	0.7946	0.2891	137	147	161	104
M301_0620	beta-lactamase domain protein	0.07	0.7783	0.2848	97	113	123	97
M301_0621	cyclic nucleotide-binding protein	0.16	0.4217	0.1932	217	180	224	220
M301_0622	conserved hypothetical protein	-0.46	0.09343	0.1302	413	380	287	288
M301_0623	FimB	0.50	0.01017	0.1044	624	644	912	880
M301_0624	Pilus biogenesis protein tapA precursor, putative	1.27	0.4594	0.2032	21733	16583	22278	69874
M301_0625	Polyketide cyclase/dehydrase	0.93	0.2622	0.1574	1527	1627	3637	2378
M301_0626	40-residue YVTN family beta-propeller repeat protein	-0.54	0.05933	0.1216	151	137	95	102
M301_0627	NUDIX hydrolase	-0.07	0.5086	0.2156	1203	1087	1087	1090
M301_0628	phosphatidylserine decarboxylase	0.59	0.1182	0.1337	118	111	186	160
M301_0629	ketol-acid reductoisomerase	-0.27	0.1356	0.1354	1101	1212	1017	896
M301_0630	acetolactate synthase, small subunit	0.71	0.1276	0.1347	260	265	462	394
M301_0631	acetolactate synthase, large subunit, biosynthetic type	-0.34	0.09088	0.1298	914	997	735	769
M301_0632	type II secretion system protein E	-0.73	0.02945	0.1175	164	153	87	103
M301_0633	nicotinate-nucleotide pyrophosphorylase	-0.44	0.1548	0.1379	106	91	70	75
M301_0634	Glutathione S-transferase domain	0.01	0.9637	0.3303	376	428	446	363
M301_0635	conserved hypothetical protein	0.66	0.1563	0.1382	72	52	111	86
M301_0636	putative transmembrane protein	-0.42	0.2464	0.154	267	211	190	167
M301_0637	protein of unknown function DUF480	0.24	0.2604	0.157	95	112	131	113
M301_0638	tRNA(5-methylaminomethyl-2-thiouridylate)-methyl transferase	-0.11	0.4407	0.1983	205	207	203	178
M301_0639	NUDIX hydrolase	0.07	0.6502	0.2518	178	183	203	175
M301_0640	maf protein	-0.06	0.7758	0.2842	186	165	187	149
M301_0641	ribonuclease, Rne/Rng family	-0.10	0.264	0.1578	213	204	187	201
M301_0642	conserved hypothetical protein	-0.26	0.04855	0.1207	412	434	364	341
M301_0643	protein of unknown function YGGT	-0.01	0.953	0.3278	117	141	134	123
M301_0644	pyrroline-5-carboxylate reductase	-0.02	0.948	0.3267	652	595	519	712
M301_0645	alanine racemase domain protein	-0.23	0.1305	0.135	759	831	654	698
M301_0646	twitching motility protein	0.28	0.3091	0.1666	399	416	542	447
M301_0647	twitching motility protein	0.36	0.2109	0.1464	313	287	418	350
M301_0648	OmpA/MotB domain protein	0.40	0.2956	0.1641	198	157	267	202
M301_0649	hypothetical protein	0.06	0.7754	0.2841	282	290	331	265
M301_0650	dihydroorotase, multifunctional complex type	-0.31	0.3749	0.1811	311	293	284	203
M301_0651	aspartate carbamoyltransferase	-0.38	0.231	0.1506	368	340	307	235
M301_0652	Uracil phosphoribosyltransferase	-0.69	0.1326	0.1352	173	152	119	82
M301_0653	Holliday junction resolvase YqgF	-0.62	0.0951	0.1305	355	357	250	212
M301_0654	protein of unknown function DUF179	-0.42	0.4031	0.1884	249	168	180	131
M301_0655	3,4-dihydroxy-2-butanone 4-phosphate synthase	-0.43	0.166	0.1399	299	276	238	187
M301_0656	riboflavin synthase, alpha subunit	0.21	0.2794	0.161	296	300	366	322
M301_0657	diguanylate cyclase/phosphodiesterase	-0.98	0.08595	0.1288	270	256	110	155
M301_0658	lipoprotein releasing system, transmembrane protein, LolC/E family	-0.46	0.09413	0.1303	98	86	72	62
M301_0659	lipoprotein releasing system, ATP-binding protein	-0.72	0.1354	0.1354	378	452	258	246
M301_0660	DNA internalization-related competence protein ComEC/Rec2	-0.17	0.2122	0.1466	49	53	48	43
M301_0661	MotA/TolQ/ExbB proton channel	-0.19	0.4382	0.1977	544	522	522	415
M301_0662	Biopolymer transport protein ExbD/TolR	-0.02	0.9219	0.3205	650	541	565	612
M301_0663	lipid A ABC exporter, fused ATPase and inner membrane subunits MsbA	0.00	0.9987	0.3382	106	90	112	83
M301_0664	tetraacyldisaccharide 4'-kinase	0.33	0.2686	0.1588	104	115	152	124
M301_0665	protein of unknown function DUF343	0.51	0.2523	0.1552	193	283	350	328
M301_0666	3-deoxy-D-manno-octulosonatecytidylyltransferase	-0.47	0.2178	0.1478	215	213	176	134
M301_0667	putative transcriptional regulator, Crp/Fnr family	-0.39	0.08498	0.1286	136	125	102	97
M301_0668	Leucyl aminopeptidase	-0.13	0.1764	0.1416	118	113	109	101
M301_0669	2-oxo-acid dehydrogenase E1 subunit, homodimeric type	-0.89	0.02242	0.1151	568	628	345	299
M301_0670	Dihydrolipoyllysine-residue acetyltransferase	-0.91	0.02719	0.1169	587	630	332	316
M301_0671	short-chain dehydrogenase/reductase SDR	-2.04	0.1	0.1313	523	383	134	85
M301_0672	transcriptional regulator, ArsR family	-1.57	0.299	0.1647	691	343	179	169
M301_0673	conserved hypothetical protein	-1.82	0.1468	0.1365	409	280	83	112
M301_0674	penicillin-binding protein 1C	-1.89	0.1943	0.1441	130	81	26	30
M301_0675	alpha-2-macroglobulin domain protein	-0.00	0.9809	0.3342	90	84	81	93
M301_0676	dihydrolipoamide dehydrogenase	-1.15	0.005212	0.08979	841	871	408	365
M301_0677	FAD linked oxidase domain protein	-1.27	0.05031	0.1208	815	918	345	373
M301_0678	Protein of unknown function DUF2069, membrane	-0.70	0.1404	0.1359	182	146	108	94
M301_0679	pyridoxamine 5'-phosphate oxidase-related FMN-binding	-0.10	0.5401	0.2234	53	53	54	45
M301_0680	flavoprotein WrbA	-0.60	0.05564	0.1213	116	116	80	73
M301_0681	protein of unknown function DUF490	0.07	0.3922	0.1857	23	22	24	24
M301_0682	surface antigen (D15)	-0.41	0.21	0.1462	52	44	37	36
M301_0683	adenylosuccinate lyase	-0.33	0.03554	0.1189	352	332	280	263
M301_0684	response regulator receiver modulated metal dependent phosphohydrolase	0.10	0.7021	0.265	23	25	22	29
M301_0685	multi-sensor hybrid histidine kinase	-0.19	0.296	0.1641	18	17	14	16
M301_0686	2-methylcitrate dehydratase	0.80	0.4238	0.1938	195	262	533	261
M301_0687	2-methylcitrate synthase/citrate synthase II	0.91	0.3411	0.1731	305	466	942	509
M301_0688	methylisocitrate lyase	0.86	0.3014	0.1651	234	360	677	400
M301_0689	HpcH/HpaI aldolase	0.54	0.2424	0.1532	558	809	984	1004
M301_0690	MaoC domain protein dehydratase	0.30	0.4064	0.1893	456	655	727	638
M301_0691	Citrate (pro-3S)-lyase	0.63	0.4072	0.1894	487	654	1129	641
M301_0692	transcriptional regulator, GntR family	0.98	0.06578	0.1238	637	739	1474	1249
M301_0693	Malate dehydrogenase (oxaloacetate-decarboxylating)	0.47	0.4447	0.1993	425	701	957	600
M301_0694	succinate dehydrogenase, cytochrome b556 subunit	1.25	0.07718	0.1269	201	300	608	584
M301_0695	succinate dehydrogenase, hydrophobic membrane anchor protein	1.68	0.2102	0.1463	95	152	499	293
M301_0696	succinate dehydrogenase, flavoprotein subunit	0.71	0.2819	0.1615	274	417	685	445
M301_0697	succinate dehydrogenase and fumarate reductase iron-sulfur protein	1.05	0.1696	0.1405	255	423	836	570
M301_0698	protein of unknown function DUF339	2.05	0.3075	0.1663	96	192	844	352
M301_0699	HpcH/HpaI aldolase	0.56	0.258	0.1565	326	517	709	537
M301_0700	AMP-dependent synthetase and ligase	1.05	0.1041	0.1319	252	425	795	609
M301_0701	hydro-lyase, Fe-S type, tartrate/fumarate subfamily, alpha subunit	1.26	0.0447	0.1202	248	394	828	710
M301_0702	hypothetical protein	1.45	0.1734	0.1411	109	161	447	293
M301_0703	aconitate hydratase 2	0.63	0.1906	0.1436	370	485	756	569
M301_0704	conserved hypothetical protein	-0.19	0.61	0.2413	32	29	32	21
M301_0705	conserved hypothetical protein	0.60	0.1292	0.1348	30	33	52	44
M301_0706	conserved hypothetical protein	0.42	0.2751	0.1601	56	51	81	63
M301_0707	protein of unknown function DUF519	-0.52	0.07677	0.1268	121	106	85	72
M301_0708	cation diffusion facilitator family transporter	0.16	0.4616	0.2038	96	101	121	100
M301_0709	4-oxalocrotonate tautomerase	0.51	0.09531	0.1305	509	559	814	711
M301_0710	RIO-like kinase	-0.66	0.04824	0.1206	389	418	279	231
M301_0711	excinuclease ABC, C subunit	0.02	0.8366	0.2998	119	124	131	116
M301_0712	CDP-diacylglycerol/glycerol-3-phosphate3-phospha tidyltransferase	0.58	0.04991	0.1208	113	121	183	167
M301_0713	type I secretion system ATPase	-0.65	0.01624	0.1115	171	176	111	109
M301_0714	type I secretion membrane fusion protein, HlyD family	-0.30	0.066	0.1238	156	152	130	120
M301_0715	transcriptional regulator, LuxR family	-0.20	0.1039	0.1319	216	203	187	180
M301_0716	diguanylate cyclase/phosphodiesterase with extracellular sensor	0.11	0.4136	0.191	72	74	83	75
M301_0717	transglutaminase family protein cysteine peptidase BTLCP	0.54	0.1991	0.1447	25	17	29	33
M301_0718	outer membrane adhesin like proteiin	-0.28	0.5421	0.224	380	304	212	351
M301_0719	type 1 secretion target domain-containing protein	-0.89	0.001598	0.07027	79	77	41	43
M301_0720	UDP-glucose 4-epimerase	-0.02	0.923	0.3208	32	26	27	31
M301_0721	glycosyl transferase group 1	0.84	0.1674	0.1402	17	15	33	26
M301_0722	protein of unknown function DUF1555	1.66	0.1504	0.1371	9	17	50	32
M301_0723	Nucleotidyl transferase	0.18	0.6269	0.2458	11	8	12	9
M301_0724	general secretion pathway protein G	-0.39	0.3266	0.1703	36	27	23	25
M301_0725	Type II secretion system F domain	0.22	0.2957	0.1641	10	12	13	12
M301_0726	type II secretion system protein E	0.21	0.1621	0.1392	16	17	20	18
M301_0727	hypothetical protein	0.95	0.02918	0.1174	9	8	16	17
M301_0728	conserved hypothetical protein	0.95	0.00702	0.09695	16	17	32	34
M301_0729	putative transmembrane protein	-0.17	0.1831	0.1426	17	16	16	14
M301_0730	hypothetical protein	0.11	0.826	0.2971	15	9	15	11
M301_0731	type II and III secretion system protein	0.41	0.0603	0.1219	14	16	20	20
M301_0732	general secretion pathway transmembrane protein	0.20	0.3305	0.171	34	30	34	40
M301_0733	type II secretion system protein G	1.23	0.04684	0.1205	13	19	34	41
M301_0734	conserved hypothetical protein	0.37	0.1729	0.141	26	25	36	31
M301_0735	Lytic transglycosylase catalytic	0.83	0.0687	0.1247	12	10	18	21
M301_0736	transcriptional regulator, LuxR family	0.08	0.859	0.3054	29	18	30	20
M301_0737	protein of unknown function DUF1555	-0.07	0.818	0.2951	26	19	24	19
M301_0738	conserved hypothetical protein	-0.30	0.1405	0.1359	43	38	35	31
M301_0739	Polypeptide-transport-associated domain protein ShlB-type	0.64	0.06959	0.1249	6	6	10	9
M301_0740	filamentous haemagglutinin family outer membrane protein	-0.01	0.93	0.3225	32	28	30	29
M301_0741	MotA/TolQ/ExbB proton channel	0.53	0.323	0.1695	8	9	10	15
M301_0742	Biopolymer transport protein ExbD/TolR	1.01	0.2214	0.1485	2	5	8	8
M301_0743	Biopolymer transport protein ExbD/TolR	1.07	0.134	0.1353	3	7	10	14
M301_0744	TonB-dependent receptor, putative	0.49	0.4325	0.1961	8	5	7	12
M301_0745	conserved hypothetical protein	0.42	0.2771	0.1605	17	13	23	17
M301_0746	conserved hypothetical protein	-0.18	0.6836	0.2603	12	10	12	7
M301_0747	CAAX prenyl protease-related protein	0.75	0.1421	0.1361	6	9	13	13
M301_0748	hypothetical protein	1.08	0.1189	0.1338	11	17	30	30
M301_0749	protein of unknown function DUF1555	0.61	0.1437	0.1362	32	35	56	46
M301_0750	peptidyl-prolyl cis-trans isomerase, EpsD family	0.98	0.2376	0.1521	6	7	16	10
M301_0751	polysaccharide export protein	0.24	0.4359	0.197	6	5	7	6
M301_0752	chain length determinant protein EpsF	-0.32	0.3592	0.1769	14	11	11	8
M301_0753	capsular exopolysaccharide family	0.63	0.3522	0.1752	24	20	42	27
M301_0754	exosortase 2	0.48	0.1239	0.1343	16	20	24	26
M301_0755	EpsI family protein	0.30	0.1932	0.144	14	17	20	18
M301_0756	polysaccharide pyruvyl transferase	0.51	0.1348	0.1353	18	15	26	22
M301_0757	glycosyl transferase group 1	0.80	0.1675	0.1402	26	20	47	35
M301_0758	conserved hypothetical protein	0.29	0.1677	0.1402	18	16	23	20
M301_0759	conserved hypothetical protein	-0.10	0.7349	0.2736	38	28	31	31
M301_0760	glycosyl transferase group 1	0.27	0.1912	0.1437	34	32	42	37
M301_0761	glycosyl transferase family 2	1.03	0.165	0.1397	22	22	51	38
M301_0762	conserved hypothetical protein	0.32	0.2828	0.1616	41	37	54	43
M301_0763	glycosyl transferase group 1	0.41	0.3521	0.1752	31	24	42	30
M301_0764	glycosyl transferase group 1	0.78	0.334	0.1717	32	25	62	36
M301_0765	protein of unknown function DUF1555	0.02	0.8757	0.3095	102	90	97	98
M301_0766	Alkaline phosphatase	0.07	0.425	0.1941	52	50	56	52
M301_0767	hypothetical protein	0.49	0.25	0.1547	13	9	18	14
M301_0768	transcriptional regulator, Crp/Fnr family	0.31	0.4406	0.1983	122	119	173	125
M301_0769	conserved hypothetical protein	6.06	0.1355	0.1354	189	198	15734	10211
M301_0770	transcriptional regulator, BadM/Rrf2 family	3.38	0.1675	0.1402	288	179	3036	1832
M301_0771	Oxidoreductase FAD-binding domain protein	0.33	0.4938	0.212	41	25	49	35
M301_0772	protein of unknown function DUF1501	1.66	0.01132	0.1062	210	168	587	609
M301_0773	Protein of unknown function DUF1800	2.40	0.04834	0.1206	123	113	665	583
M301_0774	putative membrane-associated protein	3.00	0.05312	0.1211	108	89	857	731
M301_0775	hypothetical protein	3.49	0.1086	0.1325	103	90	1265	920
M301_0776	RNA polymerase, sigma-24 subunit, ECF subfamily	3.84	0.002113	0.07481	221	148	2696	2579
M301_0777	Heat shock protein Hsp90-like	-1.38	9.8e-05	0.02491	1296	1299	496	501
M301_0778	Alcohol dehydrogenase zinc-binding domain protein	-2.91	0.07987	0.1275	315	252	35	39
M301_0779	conserved hypothetical protein	-3.21	0.09832	0.131	306	229	33	24
M301_0780	short-chain dehydrogenase/reductase SDR	-4.17	0.116	0.1334	393	276	16	20
M301_0781	transcriptional regulator, TetR family	-2.40	0.07629	0.1267	453	372	78	78
M301_0782	hypothetical protein	-3.23	0.1815	0.1424	5195	9036	503	1015
M301_0783	ribosomal protein S4	2.94	0.04571	0.1204	65	60	448	510
M301_0784	conserved hypothetical protein	4.12	0.03937	0.1195	13	11	206	231
M301_0785	glycogen/starch/alpha-glucan phosphorylase	-0.47	0.01628	0.1115	276	265	198	193
M301_0786	conserved hypothetical protein	0.60	0.004349	0.08543	201	210	306	316
M301_0787	conserved hypothetical protein	0.32	0.2119	0.1466	55	61	79	67
M301_0788	outer membrane autotransporter barrel domain protein	1.13	0.1685	0.1403	311	310	779	579
M301_0789	phosphoribosylformylglycinamidine synthase	-0.20	0.2724	0.1595	431	490	428	377
M301_0790	Ankyrin	0.17	0.5941	0.2372	2075	2801	3079	2415
M301_0791	cytochrome c class I	-0.16	0.6321	0.2471	557	743	660	504
M301_0792	Flavocytochrome c sulphide dehydrogenase flavin-binding	-0.55	0.2473	0.1542	296	397	253	219
M301_0793	nitroreductase	0.09	0.6458	0.2507	157	166	189	155
M301_0794	conserved hypothetical protein	-1.65	0.0472	0.1205	1634	1437	515	466
M301_0795	SMP-30/Gluconolaconase/LRE domain protein	-0.51	0.1064	0.1322	1057	1236	886	723
M301_0796	protein of unknown function DUF455	-0.96	0.04084	0.1197	556	485	306	229
M301_0797	phosphoserine phosphatase SerB	-0.64	0.04765	0.1206	245	217	160	137
M301_0798	succinyl-CoA synthetase, beta subunit	0.13	0.5164	0.2174	262	315	334	295
M301_0799	succinyl-CoA synthetase, alpha subunit	-0.25	0.1343	0.1353	883	870	705	770
M301_0800	Ankyrin	-0.59	0.1248	0.1344	613	502	333	410
M301_0801	NAD+ synthetase	-0.57	0.04214	0.1199	400	364	277	239
M301_0802	nitrogen regulatory protein P-II	0.76	0.2499	0.1547	353	437	797	544
M301_0803	protein of unknown function DUF486	-0.41	0.1535	0.1377	216	214	175	148
M301_0804	diguanylate cyclase/phosphodiesterase with extracellular sensor	0.10	0.7454	0.2763	77	72	93	67
M301_0805	conserved hypothetical protein	-0.14	0.6433	0.25	190	170	190	137
M301_0806	globin	0.12	0.6443	0.2503	265	228	300	235
M301_0807	conserved hypothetical protein	0.74	0.028	0.1171	77	68	128	116
M301_0808	ferrous iron transport protein B	1.21	0.01234	0.1076	65	55	146	133
M301_0809	FeoA family protein	1.22	0.08925	0.1295	71	37	136	115
M301_0810	PpiC-type peptidyl-prolyl cis-trans isomerase	0.76	0.2906	0.1631	394	353	763	502
M301_0811	BolA family protein	0.65	0.1331	0.1352	164	122	249	199
M301_0812	YCII-related	-0.42	0.1118	0.1329	527	592	429	406
M301_0813	intracellular septation protein A	-0.24	0.3174	0.1684	452	540	407	433
M301_0814	PHP domain protein	-0.12	0.5285	0.2204	307	305	308	255
M301_0815	Sua5/YciO/YrdC/YwlC family protein	-0.30	0.2315	0.1507	234	197	187	162
M301_0816	peptidase M50	-0.62	0.05825	0.1215	149	160	101	99
M301_0817	tryptophanyl-tRNA synthetase	-0.25	0.311	0.167	422	404	384	310
M301_0818	small multidrug resistance protein	-0.25	0.3475	0.1743	208	239	211	164
M301_0819	chromosome segregation and condensation protein ScpA	0.51	0.1217	0.1341	110	107	164	145
M301_0820	chromosome segregation and condensation protein, ScpB	0.25	0.4763	0.2076	117	136	174	127
M301_0821	pseudouridine synthase	-0.10	0.07952	0.1275	277	280	263	256
M301_0822	methyltransferase small	-0.40	0.08473	0.1286	254	284	214	194
M301_0823	protein-(glutamine-N5) methyltransferase, ribosomal protein L3-specific	-0.31	0.1684	0.1403	111	125	98	93
M301_0824	succinyl-diaminopimelate desuccinylase	-0.99	0.04683	0.1205	181	155	92	77
M301_0825	arsenate reductase and related	0.13	0.466	0.2049	78	87	98	83
M301_0826	diguanylate cyclase/phosphodiesterase	-1.77	0.004302	0.08528	142	148	40	44
M301_0827	2,3,4,5-tetrahydropyridine-2,6-dicarboxylateN-su ccinyltransferase	0.28	0.4957	0.2124	189	197	275	194
M301_0828	peptidase M48 Ste24p	-0.19	0.5437	0.2244	475	357	369	361
M301_0829	K potassium transporter	-0.02	0.8158	0.2945	93	85	88	88
M301_0830	OmpA/MotB domain protein	-0.39	0.2488	0.1545	210	227	190	142
M301_0831	transcriptional regulator, LysR family	-0.79	0.02452	0.116	86	79	52	43
M301_0832	acriflavin resistance protein	2.06	0.00576	0.09231	127	151	600	561
M301_0833	efflux transporter, RND family, MFP subunit	2.48	0.007865	0.0994	177	213	1128	1057
M301_0834	RND efflux system, outer membrane lipoprotein, NodT family	2.11	0.04138	0.1198	121	132	582	519
M301_0835	hypothetical protein	2.35	0.09014	0.1296	44	56	287	223
M301_0836	4-oxalocrotonate tautomerase	1.55	0.04297	0.12	53	93	239	194
M301_0837	putative signal peptide protein	0.48	0.2981	0.1645	63	58	97	72
M301_0838	transcriptional regulator, MarR family	-0.13	0.479	0.2083	242	279	217	257
M301_0839	transcriptional regulator, TetR family	-0.29	0.1394	0.1358	454	404	369	335
M301_0840	ThiJ/PfpI domain protein	-1.19	0.04563	0.1203	158	136	69	59
M301_0841	protein of unknown function DUF1330	-0.89	0.2012	0.145	111	77	66	35
M301_0842	protein of unknown function DUF6 transmembrane	-1.28	0.191	0.1437	83	57	30	27
M301_0843	putative exonuclease RdgC	-1.26	0.05707	0.1214	168	135	75	51
M301_0844	transcriptional coactivator/pterin dehydratase	-0.31	0.5941	0.2372	3906	4166	2208	4310
M301_0845	Rieske [2Fe-2S] iron-sulphur domain	-0.07	0.755	0.2787	527	546	448	575
M301_0846	putative transmembrane protein	2.10	0.3501	0.1748	286	245	602	1673
M301_0847	Cytochrome-c oxidase	1.58	0.4372	0.1974	182	164	235	800
M301_0848	cytochrome c oxidase, subunit I	0.72	0.5676	0.2306	223	197	177	516
M301_0849	cytochrome c oxidase, subunit II	0.01	0.9891	0.3361	460	310	199	577
M301_0850	Protein of unknown function DUF2244, transmembrane	-0.87	0.2396	0.1525	1698	1614	602	1209
M301_0851	protein of unknown function DUF1282	0.59	0.4935	0.2119	1349	1318	1347	2656
M301_0852	transcriptional regulator, AraC family	0.29	0.3759	0.1814	345	299	342	443
M301_0853	conserved hypothetical protein	0.37	0.5854	0.235	92	60	69	127
M301_0854	diguanylate cyclase/phosphodiesterase with PAS/PAC sensor(s)	-0.67	0.1814	0.1423	59	47	33	34
M301_0855	putative PAS/PAC sensor protein	0.99	0.03468	0.1187	268	291	584	529
M301_0856	methyl-accepting chemotaxis sensory transducer with Pas/Pac sensor	-0.29	0.4108	0.1903	21	16	16	14
M301_0857	MCP methyltransferase/methylesterase, CheR/CheB with PAS/PAC sensor	0.23	0.171	0.1407	137	131	165	149
M301_0858	carboxyl-terminal protease	-0.14	0.629	0.2463	458	406	453	328
M301_0859	transcriptional regulator, LysR family	-1.24	0.000521	0.04665	224	227	97	93
M301_0860	Pirin domain protein	1.33	0.1362	0.1355	35	29	69	93
M301_0861	Saccharopine dehydrogenase	0.30	0.06893	0.1247	76	72	91	91
M301_0862	diguanylate cyclase with PAS/PAC sensor	-0.28	0.3066	0.1661	111	113	103	82
M301_0863	alkyl hydroperoxide reductase/ Thiol specific antioxidant/ Mal allergen	0.35	0.1592	0.1387	177	147	215	200
M301_0864	hypothetical protein	1.10	0.2951	0.164	1657	1350	2335	4095
M301_0865	conserved hypothetical protein	1.02	0.3128	0.1674	1291	1170	1810	3166
M301_0866	protein of unknown function UPF0118	0.09	0.638	0.2487	135	118	146	123
M301_0867	hypothetical protein	0.67	0.2485	0.1544	55	35	84	58
M301_0868	conserved hypothetical protein	0.92	0.2777	0.1606	126	106	271	170
M301_0869	conserved hypothetical protein	3.73	0.2254	0.1493	443	396	7479	3668
M301_0870	hypothetical protein	0.82	0.1592	0.1387	184	201	379	298
M301_0871	Cyclopropane-fatty-acyl-phospholipid synthase	-0.69	0.2096	0.1461	200	272	159	132
M301_0872	methyl-accepting chemotaxis sensory transducer with Cache sensor	-0.24	0.4038	0.1886	83	65	65	60
M301_0873	cobyrinic acid ac-diamide synthase	-0.01	0.909	0.3175	138	128	136	128
M301_0874	conserved hypothetical protein	0.37	0.2418	0.153	32	35	47	39
M301_0875	ABC transporter related	-0.10	0.5614	0.229	105	102	105	89
M301_0876	transcriptional regulator, MarR family	-1.61	0.1311	0.135	1875	1886	351	880
M301_0877	Catalase related subgroup	-1.25	0.1135	0.1331	2259	1732	518	1162
M301_0878	UvrD/REP helicase	-1.03	0.03622	0.119	123	112	66	49
M301_0879	conserved hypothetical protein	0.64	0.03436	0.1186	93	99	143	155
M301_0880	K potassium transporter	-0.26	0.5791	0.2335	35	23	25	23
M301_0881	two component transcriptional regulator, winged helix family	-0.26	0.4382	0.1977	54	47	49	35
M301_0882	integral membrane sensor signal transduction histidine kinase	-0.07	0.8067	0.2922	58	42	49	45
M301_0883	ribosome biogenesis GTP-binding protein YlqF	-0.02	0.8158	0.2945	71	65	69	64
M301_0884	conserved hypothetical protein	-0.11	0.5477	0.2254	127	149	136	120
M301_0885	dihydroxyacetone kinase, DhaK subunit	0.13	0.3241	0.1697	156	139	166	156
M301_0886	dihydroxyacetone kinase, L subunit	0.43	0.269	0.1588	86	87	130	103
M301_0887	integral membrane sensor signal transduction histidine kinase	-0.82	0.03501	0.1188	145	132	87	70
M301_0888	two component transcriptional regulator, LuxR family	-1.14	0.04402	0.1202	612	620	305	254
M301_0889	conserved hypothetical protein	0.14	0.4724	0.2066	203	247	261	236
M301_0890	protein of unknown function DUF6 transmembrane	-0.34	0.2321	0.1509	46	37	35	30
M301_0891	Rieske [2Fe-2S] iron-sulphur domain	-0.63	0.08199	0.128	297	297	206	179
M301_0892	acetylornithine and succinylornithine aminotransferase	-0.15	0.521	0.2185	469	484	480	376
M301_0893	ornithine carbamoyltransferase	-0.30	0.1629	0.1394	681	649	580	499
M301_0894	conserved hypothetical protein	0.20	0.533	0.2215	245	340	370	303
M301_0895	argininosuccinate synthase	-0.57	0.1127	0.133	652	620	476	383
M301_0896	formaldehyde-activating enzyme	0.40	0.06446	0.1234	439	472	600	606
M301_0897	MCP methyltransferase, CheR-type	0.36	0.357	0.1763	31	25	41	30
M301_0898	CheD, stimulates methylation of MCP proteins	0.34	0.04124	0.1198	46	50	63	60
M301_0899	response regulator receiver modulated CheB methylesterase	-0.06	0.1319	0.1351	56	56	54	53
M301_0900	response regulator receiver protein	0.43	0.08786	0.1292	84	99	127	119
M301_0901	chemotaxis phosphatase, CheZ	-0.10	0.6874	0.2613	78	71	79	60
M301_0902	diguanylate cyclase/phosphodiesterase with PAS/PAC sensor(s)	-0.02	0.9252	0.3213	52	43	53	41
M301_0903	protein of unknown function DUF779	0.09	0.4732	0.2068	857	806	938	835
M301_0904	Aldehyde dehydrogenase (NAD(+))	0.62	0.05571	0.1213	2097	2435	3556	3417
M301_0905	isochorismatase hydrolase	0.31	0.2989	0.1647	661	636	883	723
M301_0906	adenylate/guanylate cyclase	-0.21	0.1207	0.134	198	209	184	168
M301_0907	conserved hypothetical protein	-0.04	0.8751	0.3093	111	91	110	86
M301_0908	Rhodanese domain protein	0.08	0.7309	0.2726	214	204	247	195
M301_0909	formylmethanofuran dehydrogenase subunit C	0.74	0.1494	0.1369	213	203	382	312
M301_0910	formylmethanofuran/tetrahydromethanopterinN-form yltransferase	0.20	0.2819	0.1614	293	273	349	303
M301_0911	pyridoxamine 5'-phosphate oxidase-related FMN-binding	0.45	0.07609	0.1266	442	404	576	578
M301_0912	formylmethanofuran dehydrogenase subunit A	0.50	0.1738	0.1412	229	233	354	300
M301_0913	formylmethanofuran dehydrogenase	0.20	0.5151	0.2171	304	309	397	304
M301_0914	Nucleoside-diphosphate kinase	0.15	0.6205	0.2441	907	1263	1292	1121
M301_0915	radical SAM enzyme, Cfr family	0.05	0.8151	0.2943	417	466	504	409
M301_0916	type IV pilus biogenesis/stability protein PilW	0.21	0.2198	0.1482	382	393	472	425
M301_0917	conserved hypothetical protein	-0.33	0.2322	0.1509	379	444	325	328
M301_0918	1-hydroxy-2-methyl-2-(E)-butenyl 4-diphosphate synthase	-0.70	0.09277	0.1301	464	525	309	298
M301_0919	histidyl-tRNA synthetase	-0.57	0.1006	0.1314	420	483	317	293
M301_0920	ABC transporter related	0.11	0.5705	0.2313	407	452	505	422
M301_0921	ABC transporter related	-0.17	0.4852	0.2098	449	503	475	369
M301_0922	Protein of unknown function DUF2133	0.06	0.861	0.3058	551	635	723	512
M301_0923	outer membrane assembly lipoprotein YfgL	0.18	0.3799	0.1824	348	364	435	370
M301_0924	ribosome-associated GTPase EngA	0.21	0.6085	0.2409	277	318	410	278
M301_0925	Ferritin Dps family protein	-0.12	0.6323	0.2472	730	628	704	545
M301_0926	conserved hypothetical protein	0.70	0.1871	0.1432	502	477	892	701
M301_0927	outer membrane assembly lipoprotein YfiO	-0.35	0.2355	0.1516	319	276	263	203
M301_0928	pseudouridine synthase, RluA family	0.07	0.7736	0.2836	338	352	315	410
M301_0929	protein of unknown function DUF152	-0.11	0.6511	0.252	962	987	784	1021
M301_0930	Extradiol ring-cleavage dioxygenase class III protein subunit B	-1.03	0.007478	0.09833	377	356	186	172
M301_0931	zinc/iron permease	-0.59	0.08547	0.1287	145	131	93	90
M301_0932	conserved hypothetical protein	0.46	0.2121	0.1466	95	83	137	109
M301_0933	MiaB-like tRNA modifying enzyme YliG	-0.76	0.04662	0.1205	343	305	201	181
M301_0934	transcriptional regulator, HxlR family	-1.13	0.1262	0.1345	295	222	104	133
M301_0935	flavodoxin/nitric oxide synthase	-0.15	0.2553	0.1559	584	570	495	546
M301_0936	conserved hypothetical protein	0.35	0.03207	0.1182	285	286	368	359
M301_0937	transcriptional regulator, TetR family	-0.36	0.3383	0.1726	549	417	427	328
M301_0938	efflux transporter, RND family, MFP subunit	-0.43	0.2313	0.1507	774	637	604	441
M301_0939	transporter, hydrophobe/amphiphile efflux-1 (HAE1) family	-0.13	0.7148	0.2684	397	331	395	271
M301_0940	RND efflux system, outer membrane lipoprotein, NodT family	0.35	0.4393	0.1979	432	399	624	434
M301_0941	conserved hypothetical protein	-2.25	0.000147	0.02491	604	600	123	129
M301_0942	glutamyl-tRNA synthetase	-1.17	0.2082	0.1458	614	946	293	399
M301_0943	RNA chaperone Hfq	-0.99	0.001027	0.06171	4949	5048	2464	2578
M301_0944	GTP-binding proten HflX	-1.93	0.000883	0.05846	2052	1989	561	499
M301_0945	HflK protein	-0.55	0.07813	0.1271	893	808	640	519
M301_0946	HflC protein	-0.39	0.2387	0.1524	531	548	464	361
M301_0947	Protein of unknown function DUF2065	0.13	0.8374	0.3	279	236	372	190
M301_0948	histidyl-tRNA synthetase 2	-0.44	0.269	0.1588	414	491	396	272
M301_0949	adenylosuccinate synthetase	-0.93	0.04525	0.1203	994	1162	628	501
M301_0950	flavoprotein	-0.87	0.09158	0.1299	513	533	326	245
M301_0951	dihydropteroate synthase DHPS	0.24	0.4178	0.1922	146	163	206	160
M301_0952	protein of unknown function DUF447	0.71	0.1336	0.1352	98	104	180	150
M301_0953	protein of unknown function DUF556	0.91	0.2287	0.1501	102	103	228	160
M301_0954	OmpA/MotB domain protein	0.28	0.5239	0.2192	2777	2885	4104	2782
M301_0955	amidohydrolase	-0.10	0.6145	0.2425	171	178	180	146
M301_0956	ubiquinone biosynthesis O-methyltransferase	-0.24	0.3443	0.1737	318	387	319	279
M301_0957	HAD-superfamily hydrolase, subfamily IA, variant 3	-0.26	0.3128	0.1674	287	274	260	209
M301_0958	recombination protein RecR	-0.08	0.7582	0.2795	238	220	247	187
M301_0959	conserved hypothetical protein	-0.08	0.7325	0.273	413	441	455	354
M301_0960	DNA polymerase III, subunits gamma and tau	-0.02	0.923	0.3208	157	175	180	147
M301_0961	diguanylate cyclase	-0.19	0.525	0.2194	61	46	48	46
M301_0962	PAS/PAC sensor signal transduction histidine kinase	0.29	0.2043	0.1454	159	191	229	201
M301_0963	two component transcriptional regulator, LuxR family	-2.79	0.03355	0.1185	449	529	54	87
M301_0964	conserved hypothetical protein	2.09	0.1236	0.1343	440	400	1519	2065
M301_0965	PAS/PAC sensor hybrid histidine kinase	0.46	0.0656	0.1237	80	73	100	111
M301_0966	response regulator receiver protein	0.48	0.08103	0.1278	326	295	408	461
M301_0967	putative transcriptional regulator, Crp/Fnr family	0.08	0.5518	0.2265	372	423	437	403
M301_0968	heavy metal translocating P-type ATPase	0.20	0.1427	0.1361	261	284	308	317
M301_0969	Antimicrobial peptide resistance and lipid A acylation PagP	1.69	0.1503	0.1371	157	128	540	378
M301_0970	NHL repeat containing protein	0.07	0.2911	0.1632	200	189	204	205
M301_0971	conserved hypothetical protein	0.78	0.1073	0.1323	76	101	136	170
M301_0972	Collagen triple helix repeat	0.90	0.2061	0.1456	230	163	297	436
M301_0973	Ferritin Dps family protein	0.58	0.09005	0.1296	174	154	228	265
M301_0974	hypothetical protein	1.41	0.09134	0.1298	79	64	169	214
M301_0975	CsbD family protein	2.27	0.03001	0.1177	87	78	380	418
M301_0976	conserved hypothetical protein	-0.11	0.5053	0.2148	544	518	533	452
M301_0977	Protein of unknown function DUF2311, membrane	0.09	0.6753	0.2582	1445	1651	1472	1835
M301_0978	protein of unknown function DUF883 ElaB	0.67	0.296	0.1641	2696	3709	4026	6152
M301_0979	conserved hypothetical protein	2.10	0.1953	0.1443	639	500	1840	3056
M301_0980	conserved hypothetical protein	3.01	0.1253	0.1344	115	99	712	1016
M301_0981	conserved hypothetical protein	0.44	0.1581	0.1385	1207	938	1359	1561
M301_0982	conserved hypothetical protein	-0.14	0.4533	0.2016	602	513	471	538
M301_0983	phospholipase D/Transphosphatidylase	0.77	0.03015	0.1177	61	51	90	101
M301_0984	putative signal peptide protein	-0.39	0.1068	0.1323	100	93	67	79
M301_0985	conserved hypothetical protein	0.88	0.01563	0.111	49	41	80	86
M301_0986	hypothetical protein	2.79	0.02281	0.1153	109	139	815	903
M301_0987	Entericidin EcnAB	3.14	0.02948	0.1175	176	159	1415	1547
M301_0988	transport-associated	3.86	2.8e-05	0.02491	42	39	600	597
M301_0989	histone family protein DNA-binding protein	0.19	0.6004	0.2388	7862	8329	7658	10821
M301_0990	hypothetical protein	-0.09	0.7926	0.2886	1282	1350	1002	1471
M301_0991	Trypsin-like serine protease typically periplasmic contain C-terminal PDZ domain-like	-0.91	0.01992	0.1139	770	847	459	403
M301_0992	Tetratricopeptide TPR_2 repeat protein	0.29	0.4493	0.2006	211	192	284	207
M301_0993	Methyltransferase type 11	0.20	0.3815	0.1829	90	72	89	98
M301_0994	flagellin domain protein	0.54	0.4574	0.2027	29	18	25	45
M301_0995	flagellar protein FlaG protein	0.72	0.07239	0.1257	22	21	34	37
M301_0996	flagellar hook-associated 2 domain protein	0.19	0.266	0.1582	56	48	57	62
M301_0997	flagellar protein FliS	0.49	0.3177	0.1684	87	76	134	95
M301_0998	putative flagellar synthesis (flagellar regulon)	-0.08	0.7334	0.2732	94	121	104	100
M301_0999	conserved hypothetical protein	-0.42	0.1124	0.133	109	111	87	77
M301_1000	type III secretion exporter	0.01	0.9724	0.3323	51	58	48	62
M301_1001	flagellar hook-basal body complex subunit FliE	-0.24	0.6166	0.2431	40	26	33	23
M301_1002	flagellar M-ring protein FliF	0.46	0.2397	0.1526	8	7	9	12
M301_1003	flagellar motor switch protein FliG	0.60	0.06299	0.1229	9	8	12	14
M301_1004	Flagellar assembly protein FliH/Type III secretion system HrpE	0.69	0.3382	0.1725	19	20	24	39
M301_1005	flagellar protein export ATPase FliI	-0.05	0.9082	0.3173	20	13	15	16
M301_1006	flagellar export protein FliJ	1.41	0.4029	0.1884	4	6	21	7
M301_1007	flagellar hook-length control protein	0.44	0.2404	0.1527	19	19	24	29
M301_1008	flagellar basal body-associated protein FliL	1.11	0.3088	0.1666	9	6	11	22
M301_1009	flagellar motor switch protein FliM	0.06	0.8032	0.2913	6	5	5	6
M301_1010	flagellar motor switch protein FliN	1.14	0.2967	0.1643	5	9	11	22
M301_1011	flagellar biosynthetic protein FliO	0.16	0.3413	0.1731	10	9	10	12
M301_1012	flagellar biosynthetic protein FliP	-0.04	0.7439	0.2759	14	13	12	14
M301_1013	flagellar biosynthetic protein FliQ	0.11	0.7494	0.2773	31	34	41	29
M301_1014	flagellar biosynthetic protein FliR	-0.11	0.386	0.1841	51	57	51	49
M301_1015	type IV pilus assembly PilZ	0.14	0.2144	0.1471	116	118	133	124
M301_1016	hypothetical protein	0.86	0.2073	0.1457	88	94	193	141
M301_1017	diguanylate phosphodiesterase	-0.25	0.388	0.1846	241	217	220	164
M301_1018	rRNA (adenine-N(6)-)-methyltransferase	-0.06	0.8149	0.2943	50	49	54	41
M301_1019	hypothetical protein	0.54	0.1445	0.1363	47	52	65	78
M301_1020	histidine kinase	-0.91	0.1123	0.133	32	26	16	15
M301_1021	two component transcriptional regulator, winged helix family	-1.64	0.02998	0.1176	102	86	38	22
M301_1022	oxidoreductase FAD/NAD(P)-binding domain protein	-2.97	0.1897	0.1435	423	244	46	38
M301_1023	Electron transfer flavoprotein alpha subunit	-3.46	0.03907	0.1195	959	855	86	78
M301_1024	Electron transfer flavoprotein alpha/beta-subunit	-3.13	0.1371	0.1356	879	593	87	80
M301_1025	transcriptional regulator, LysR family	-1.66	0.01901	0.1134	319	306	98	99
M301_1026	Electron-transferring-flavoproteindehydrogenase	-1.31	0.01193	0.1071	253	251	106	96
M301_1027	major facilitator superfamily MFS_1	-1.12	0.03016	0.1177	88	101	38	48
M301_1028	Glutamate--putrescine ligase	-0.14	0.6676	0.2563	70	97	68	83
M301_1029	methylmalonate-semialdehyde dehydrogenase	-0.13	0.7767	0.2844	73	114	72	99
M301_1030	Beta-alanine--pyruvate transaminase	-0.51	0.3527	0.1753	70	105	51	71
M301_1031	transcriptional regulator, XRE family	-0.26	0.1801	0.1422	153	169	135	134
M301_1032	diguanylate cyclase/phosphodiesterase	0.28	0.1066	0.1322	57	54	71	64
M301_1033	triosephosphate isomerase	0.60	0.2136	0.1469	95	137	176	176
M301_1034	Aminobutyraldehyde dehydrogenase	-0.09	0.5621	0.2291	216	250	230	206
M301_1035	binding-protein-dependent transport systems inner membrane component	0.64	0.03646	0.119	34	39	60	54
M301_1036	binding-protein-dependent transport systems inner membrane component	0.53	0.03058	0.1178	26	29	41	38
M301_1037	spermidine/putrescine ABC transporter ATPase subunit	-0.42	0.2237	0.149	276	338	237	222
M301_1038	extracellular solute-binding protein family 1	-0.21	0.1455	0.1364	545	500	472	431
M301_1039	protein of unknown function DUF1555	1.71	0.4475	0.2001	48	44	243	63
M301_1040	transcriptional regulator, AsnC family	-1.37	0.05561	0.1213	64	61	29	19
M301_1041	D-amino-acid dehydrogenase	-0.94	0.09095	0.1298	530	670	252	371
M301_1042	alanine racemase	-0.27	0.3166	0.1682	265	321	236	250
M301_1043	endoribonuclease L-PSP	-0.52	0.131	0.135	507	577	381	374
M301_1044	protein of unknown function DUF1211	-0.56	0.2458	0.1539	361	480	300	268
M301_1045	protein of unknown function DUF1555	0.55	0.2249	0.1492	34	29	52	40
M301_1046	protein of unknown function DUF861 cupin_3	0.92	0.1272	0.1346	70	78	156	125
M301_1047	aminotransferase class-III	-0.53	0.02786	0.1171	61	59	41	41
M301_1048	agmatinase	-0.41	0.1119	0.1329	157	142	110	114
M301_1049	FAD dependent oxidoreductase	-0.44	0.06691	0.1241	200	189	143	144
M301_1050	Ribonucleoside-diphosphate reductase	-0.72	0.1064	0.1322	431	374	248	239
M301_1051	ribonucleoside-diphosphate reductase, alpha subunit	-2.01	0.03788	0.1193	1134	994	287	242
M301_1052	5-methyltetrahydropteroyltriglutamate/homocystei neS-methyltransferase	1.88	0.2902	0.1631	86	85	428	203
M301_1053	transcriptional regulator, LysR family	-1.03	0.08649	0.1289	110	92	52	47
M301_1054	conserved hypothetical protein	0.22	0.2262	0.1495	67	73	77	87
M301_1055	GCN5-related N-acetyltransferase	0.13	0.5143	0.2169	75	61	78	71
M301_1056	RND efflux system, outer membrane lipoprotein, NodT family	-0.41	0.0166	0.1118	163	168	128	121
M301_1057	efflux transporter, RND family, MFP subunit	-0.25	0.2931	0.1636	113	118	107	88
M301_1058	ABC transporter related	-0.13	0.6691	0.2566	80	64	76	56
M301_1059	protein of unknown function DUF214	-0.14	0.5349	0.2221	96	100	99	78
M301_1060	hypothetical protein	-0.23	0.3493	0.1747	217	226	209	167
M301_1061	transcriptional regulator, GntR family with aminotransferase domain	-0.36	0.08171	0.1279	65	60	45	52
M301_1062	peptidase C26	-0.61	0.1893	0.1435	305	304	231	167
M301_1063	Glutamate--putrescine ligase	-0.97	0.0336	0.1185	316	304	172	144
M301_1064	aminotransferase class-III	-0.25	0.3959	0.1866	256	249	242	184
M301_1065	extracellular solute-binding protein family 1	0.27	0.3959	0.1866	634	637	859	672
M301_1066	spermidine/putrescine ABC transporter ATPase subunit	-0.30	0.3388	0.1726	207	260	212	166
M301_1067	binding-protein-dependent transport systems inner membrane component	0.04	0.8761	0.3096	150	165	182	141
M301_1068	binding-protein-dependent transport systems inner membrane component	-0.16	0.6007	0.2388	135	173	156	121
M301_1069	succinic semialdehyde dehydrogenase	0.11	0.5231	0.219	205	238	257	222
M301_1070	Betaine-aldehyde dehydrogenase	-0.19	0.3781	0.182	231	274	239	203
M301_1071	4-aminobutyrate aminotransferase	-0.11	0.5507	0.2262	277	289	287	238
M301_1072	phosphoglucomutase/phosphomannomutase alpha/beta/alpha domain I	0.20	0.5315	0.2212	248	283	351	261
M301_1073	peptidase A2A	-0.71	0.004115	0.08469	452	444	272	276
M301_1074	conserved hypothetical protein	0.14	0.7	0.2645	67	87	99	71
M301_1075	FeS assembly protein IscX	0.15	0.3705	0.1799	203	176	210	211
M301_1076	Glycine hydroxymethyltransferase	-0.38	0.0752	0.1264	764	696	580	542
M301_1077	ATP-cone domain protein	-0.60	0.1166	0.1335	373	416	298	224
M301_1078	hypothetical protein	0.59	0.1945	0.1442	243	290	454	350
M301_1079	riboflavin biosynthesis protein RibD	-0.31	0.2819	0.1615	235	267	229	175
M301_1080	TatD-related deoxyribonuclease	-0.13	0.2027	0.1452	139	148	127	136
M301_1081	translation initiation factor, aIF-2BI family	-0.05	0.7571	0.2793	175	193	193	161
M301_1082	class II aldolase/adducin family protein	0.47	0.3091	0.1666	99	105	163	121
M301_1083	CTP synthase	0.12	0.7104	0.2672	371	399	487	350
M301_1084	enolase	-0.36	0.4148	0.1913	464	515	467	295
M301_1085	Septum formation initiator	-0.20	0.321	0.1691	197	224	199	167
M301_1086	folate-binding protein YgfZ	-0.80	0.05128	0.1209	452	415	278	217
M301_1087	conserved hypothetical protein	0.17	0.5795	0.2336	51	52	67	50
M301_1088	von Willebrand factor, type A	-0.66	0.01604	0.1113	81	84	51	53
M301_1089	conserved hypothetical protein	-0.18	0.2726	0.1596	55	51	50	43
M301_1090	von Willebrand factor type A	-0.12	0.4747	0.2072	30	31	25	30
M301_1091	conserved hypothetical protein	-0.33	0.3472	0.1743	65	52	39	54
M301_1092	conserved hypothetical protein	-1.47	0.06068	0.1221	171	142	50	62
M301_1093	ATPase associated with various cellular activities AAA_3	-2.73	0.09231	0.13	415	320	49	61
M301_1094	beta-hydroxyacyl-(acyl-carrier-protein) dehydratase FabA	0.12	0.4444	0.1993	503	534	601	525
M301_1095	Beta-ketoacyl synthase	-0.49	0.06619	0.1239	918	991	733	623
M301_1096	conserved hypothetical protein	-0.29	0.2208	0.1484	392	335	312	284
M301_1097	protein of unknown function DUF498	0.28	0.4821	0.209	202	133	217	189
M301_1098	aminotransferase class I and II	-0.22	0.3209	0.1691	614	623	580	484
M301_1099	GCN5-related N-acetyltransferase	0.58	0.1404	0.1359	296	279	467	396
M301_1100	Homoserine dehydrogenase	-0.44	0.068	0.1245	521	573	433	375
M301_1101	threonine synthase	-0.21	0.1246	0.1344	552	597	516	480
M301_1102	thymidylate synthase	-0.19	0.2407	0.1528	175	175	162	145
M301_1103	hypothetical protein	3.91	0.1409	0.1359	79	77	1438	939
M301_1104	hypothetical protein	4.66	0.1612	0.1391	45	58	1641	987
M301_1105	putative two component, sigma54 specific, transcriptional regulator, Fis family	-0.17	0.3627	0.1778	175	174	142	167
M301_1106	conserved hypothetical protein	0.32	0.4662	0.205	74	81	115	79
M301_1107	integral membrane sensor signal transduction histidine kinase	0.35	0.1451	0.1363	70	59	85	79
M301_1108	Dihydrofolate reductase	-0.03	0.8787	0.3102	313	263	270	295
M301_1109	Lysine decarboxylase	0.16	0.4014	0.188	330	304	383	326
M301_1110	deoxycytidine triphosphate deaminase	-0.19	0.2723	0.1595	470	468	438	385
M301_1111	conserved hypothetical protein	0.00	0.9986	0.3382	147	143	161	128
M301_1112	glucose-6-phosphate 1-dehydrogenase	-0.70	0.07841	0.1272	568	580	384	322
M301_1113	dienelactone hydrolase	-0.57	0.008282	0.1005	511	497	350	330
M301_1114	6-phosphogluconolactonase	-0.64	0.09592	0.1306	178	154	121	91
M301_1115	protein of unknown function DUF1555	0.78	0.09287	0.1301	578	811	1259	1130
M301_1116	protein of unknown function DUF218	0.42	0.02317	0.1154	82	86	109	116
M301_1117	DEAD/DEAH box helicase domain protein	-0.40	0.1307	0.135	746	830	606	592
M301_1118	DEAD/DEAH box helicase domain protein	0.04	0.8074	0.2924	223	195	230	200
M301_1119	GTP-binding protein TypA	0.24	0.3272	0.1704	281	292	369	309
M301_1120	FHA domain containing protein	-0.02	0.9209	0.3203	69	70	76	60
M301_1121	conserved hypothetical protein	0.14	0.2488	0.1545	72	79	85	82
M301_1122	cyclic nucleotide-binding protein	-0.67	0.0334	0.1184	272	274	177	165
M301_1123	Inositol phosphatase/fructose-16-bisphosphatase	-1.27	0.003353	0.0817	69	73	31	28
M301_1124	porin LamB type	-1.64	0.1753	0.1414	46	69	16	20
M301_1125	PTS system, fructose subfamily, IIC subunit	-1.88	0.04535	0.1203	259	309	66	87
M301_1126	1-phosphofructokinase	-2.07	0.07143	0.1254	247	293	64	64
M301_1127	phosphoenolpyruvate-protein phosphotransferase	-3.14	0.0239	0.1157	382	409	44	45
M301_1128	transcriptional regulator, DeoR family	-3.91	0.02372	0.1157	1350	1259	85	88
M301_1129	conserved hypothetical protein	-1.18	0.03039	0.1178	216	189	104	74
M301_1130	hypothetical protein	-0.67	0.04763	0.1206	288	320	210	171
M301_1131	ABC transporter related	0.14	0.5187	0.218	384	411	479	394
M301_1132	nitroreductase	-0.68	0.02275	0.1153	482	522	335	293
M301_1133	GreA/GreB family elongation factor	0.42	0.2279	0.1499	192	146	232	220
M301_1134	GMP synthase, large subunit	0.17	0.1822	0.1425	254	259	298	278
M301_1135	inosine-5'-monophosphate dehydrogenase	-0.41	0.2421	0.1531	1142	1237	761	1027
M301_1136	transcriptional regulator, GntR family	0.90	0.2159	0.1474	24	26	55	39
M301_1137	conserved hypothetical protein	0.73	0.2246	0.1492	345	349	662	492
M301_1138	protein of unknown function UPF0125	-0.05	0.8495	0.303	283	306	326	242
M301_1139	cyclase/dehydrase	0.11	0.7366	0.274	113	113	143	102
M301_1140	SsrA-binding protein	-0.31	0.1732	0.1411	125	141	117	98
M301_1141	import inner membrane translocase subunit Tim44	-1.16	0.0178	0.1126	1752	1579	653	832
M301_1142	OmpA/MotB domain protein	0.57	0.007194	0.09749	133	126	188	196
M301_1143	hypothetical protein	1.18	0.1094	0.1326	68	72	144	177
M301_1144	ATP-dependent DNA helicase RecQ	-0.37	0.1142	0.1332	70	62	55	47
M301_1145	diguanylate cyclase with PAS/PAC sensor	-0.44	0.05608	0.1213	277	267	211	190
M301_1146	integrase family protein	-0.61	0.02742	0.1169	251	240	152	170
M301_1147	hypothetical protein	0.95	0.07043	0.1252	54	62	122	103
M301_1148	putative transcriptional regulator	-1.32	0.0923	0.13	93	77	35	32
M301_1149	hypothetical protein	-0.45	0.4892	0.2108	67	39	42	35
M301_1150	hypothetical protein	-0.82	0.05887	0.1215	139	125	77	73
M301_1151	conserved hypothetical protein	-1.02	0.03168	0.1181	136	135	62	70
M301_1152	conserved hypothetical protein	0.28	0.5189	0.218	48	36	41	60
M301_1153	conserved hypothetical protein	1.11	0.1083	0.1325	104	117	265	214
M301_1154	putative GAF sensor protein	0.42	0.1114	0.1329	192	206	284	250
M301_1155	response regulator receiver protein	1.11	0.03773	0.1192	100	133	274	234
M301_1156	conserved hypothetical protein	1.38	0.1817	0.1424	115	134	386	264
M301_1157	hypothetical protein	1.37	0.3091	0.1666	109	106	372	189
M301_1158	hypothetical protein	1.24	0.0546	0.1212	408	331	952	797
M301_1159	nitroreductase	-1.74	0.1015	0.1315	85	67	24	21
M301_1160	transcriptional regulator, TetR family	-0.99	0.1751	0.1414	162	122	72	71
M301_1161	hypothetical protein	-2.62	0.006599	0.09555	589	567	74	113
M301_1162	hypothetical protein	-3.57	0.02252	0.1152	3876	4388	246	450
M301_1163	hypothetical protein	0.28	0.2322	0.1509	74	88	100	97
M301_1164	dTDP-4-dehydrorhamnose reductase	-0.92	0.04238	0.1199	188	186	105	92
M301_1165	glucose-1-phosphate thymidylyltransferase	-0.29	0.137	0.1356	334	301	268	253
M301_1166	dTDP-4-dehydrorhamnose 3,5-epimerase	-0.17	0.3235	0.1696	163	184	165	142
M301_1167	protein of unknown function DUF1255	0.18	0.127	0.1346	1174	1222	1401	1310
M301_1168	protein of unknown function DUF520	-0.14	0.3759	0.1814	1083	1229	1053	1043
M301_1169	3-isopropylmalate dehydratase, large subunit	-0.91	0.06355	0.1231	1435	1612	787	833
M301_1170	Entericidin EcnAB	0.13	0.5953	0.2375	1285	1647	1702	1502
M301_1171	3-isopropylmalate dehydratase, small subunit	0.33	0.2394	0.1525	1006	1269	1481	1370
M301_1172	3-isopropylmalate dehydrogenase	-0.43	0.2422	0.1531	563	670	533	381
M301_1173	aspartate-semialdehyde dehydrogenase	-0.18	0.4835	0.2094	639	697	666	513
M301_1174	FimV N-terminal domain	0.52	0.1881	0.1433	697	797	1196	955
M301_1175	conserved hypothetical protein	1.33	0.01143	0.1064	156	192	418	460
M301_1176	tRNA pseudouridine synthase A	-0.07	0.5469	0.2252	367	408	365	374
M301_1177	Phosphoribosylanthranilate isomerase	0.35	0.3094	0.1667	503	492	704	561
M301_1178	tryptophan synthase, beta subunit	-0.71	0.08568	0.1288	947	1137	718	560
M301_1179	tryptophan synthase, alpha subunit	0.37	0.428	0.1949	310	341	500	344
M301_1180	acetyl-CoA carboxylase, carboxyl transferase, beta subunit	0.01	0.9668	0.331	429	461	524	373
M301_1181	FolC bifunctional protein	-0.14	0.3604	0.1772	160	158	154	134
M301_1182	Sporulation domain protein	-0.04	0.8055	0.2919	364	309	345	310
M301_1183	Colicin V production protein	0.35	0.09951	0.1312	186	214	264	245
M301_1184	amidophosphoribosyltransferase	-0.47	0.07018	0.1251	645	626	486	432
M301_1185	O-succinylhomoserine sulfhydrylase	-0.48	0.1046	0.132	283	254	189	196
M301_1186	DNA gyrase, A subunit	-0.80	0.04139	0.1198	858	952	497	541
M301_1187	phosphoserine aminotransferase	-0.29	0.3166	0.1682	622	773	619	525
M301_1188	chorismate mutase	-0.28	0.3574	0.1764	401	506	415	329
M301_1189	histidinol-phosphate aminotransferase	-0.04	0.9061	0.3168	394	469	491	351
M301_1190	phospho-2-dehydro-3-deoxyheptonate aldolase	-0.01	0.9586	0.3291	503	607	596	506
M301_1191	coenzyme PQQ biosynthesis protein A	-3.75	0.08953	0.1295	20691	15896	1350	1369
M301_1192	coenzyme PQQ biosynthesis protein B	-3.71	0.002901	0.07935	3790	3856	360	222
M301_1193	coenzyme PQQ biosynthesis protein C	-4.39	0.000406	0.04105	7778	7729	416	324
M301_1194	coenzyme PQQ synthesis D	-2.90	0.000335	0.03684	4366	4467	637	545
M301_1195	coenzyme PQQ biosynthesis protein E	-2.92	0.03611	0.119	5172	5709	722	718
M301_1196	drug resistance transporter, Bcr/CflA subfamily	-0.65	0.07388	0.1261	67	59	42	38
M301_1197	protein of unknown function DUF45	0.07	0.1686	0.1404	159	163	169	169
M301_1198	conserved hypothetical protein	0.51	0.04858	0.1207	49	42	68	62
M301_1199	4Fe-4S ferredoxin iron-sulfur binding domain protein	0.68	0.1779	0.1418	738	701	1281	1024
M301_1200	sulfate adenylyltransferase, large subunit	-0.60	0.1817	0.1424	365	341	272	192
M301_1201	sulfate adenylyltransferase, small subunit	-0.23	0.5494	0.2258	284	295	297	198
M301_1202	adenylylsulfate reductase, thioredoxin dependent	-0.43	0.12	0.1339	346	397	302	250
M301_1203	conserved hypothetical protein	-0.35	0.3013	0.1651	413	437	382	283
M301_1204	nitrite and sulphite reductase 4Fe-4S region	-0.98	0.03264	0.1183	795	805	430	381
M301_1205	protein of unknown function DUF81	-0.50	0.2274	0.1498	146	126	114	78
M301_1206	transcriptional regulator, LysR family	-0.51	0.09224	0.13	198	210	156	130
M301_1207	conserved hypothetical protein	-0.02	0.8728	0.3087	125	122	114	130
M301_1208	PQQ-dependent dehydrogenase, methanol/ethanol family	-0.05	0.9019	0.3158	46	53	37	58
M301_1209	GAF modulated sigma54 specific transcriptional regulator, Fis family	-0.07	0.4872	0.2103	332	305	315	292
M301_1210	conserved hypothetical protein	-0.15	0.2436	0.1534	380	417	351	369
M301_1211	conserved hypothetical protein	-0.39	0.3472	0.1742	95	73	76	52
M301_1212	periplasmic solute binding protein	-0.66	0.1903	0.1436	107	80	69	49
M301_1213	ABC-3 protein	-0.48	0.2884	0.1627	106	85	83	53
M301_1214	methyl-accepting chemotaxis sensory transducer	-0.20	0.5773	0.233	30	21	20	24
M301_1215	diguanylate cyclase/phosphodiesterase with PAS/PAC sensor(s)	0.21	0.2068	0.1457	68	78	88	82
M301_1216	protein of unknown function DUF853 NPT hydrolase putative	-0.09	0.4393	0.198	292	279	283	253
M301_1217	Formate--tetrahydrofolate ligase	0.15	0.3242	0.1698	92	98	112	99
M301_1218	protein of unknown function UPF0029	-0.18	0.4696	0.2059	123	154	127	117
M301_1219	putative permease	-0.17	0.08794	0.1292	121	116	108	102
M301_1220	Conserved TM helix repeat-containing protein	0.37	0.06839	0.1246	256	227	303	323
M301_1221	peptidase M48 Ste24p	0.55	0.02988	0.1176	184	168	267	246
M301_1222	SH3 type 3 domain protein	-0.31	0.3752	0.1812	426	327	316	293
M301_1223	putative Chase2 sensor protein	-0.10	0.6595	0.2542	90	72	80	70
M301_1224	Uroporphyrinogen III synthase HEM4	-0.12	0.3759	0.1814	142	160	134	144
M301_1225	protein of unknown function DUF195	0.12	0.4771	0.2078	103	99	118	101
M301_1226	molybdopterin converting factor, subunit 1	-0.16	0.4976	0.2129	327	294	311	245
M301_1227	molybdopterin biosynthesis MoaE protein	0.10	0.4829	0.2092	185	207	221	198
M301_1228	peptidase S16 lon domain protein	-0.36	0.01968	0.1138	237	226	185	174
M301_1229	RNA-binding S4 domain protein	-0.04	0.8954	0.3142	205	154	189	161
M301_1230	UbiA prenyltransferase	0.17	0.4347	0.1967	83	78	100	82
M301_1231	FAD linked oxidase domain protein	0.28	0.2077	0.1458	128	111	156	135
M301_1232	short-chain dehydrogenase/reductase SDR	-0.09	0.4823	0.2091	233	216	224	200
M301_1233	conserved hypothetical protein	1.11	0.1699	0.1406	97	98	241	179
M301_1234	polysaccharide biosynthesis protein	0.29	0.3164	0.1682	109	107	146	120
M301_1235	Methyltransferase type 11	0.70	0.2512	0.155	186	193	359	259
M301_1236	rhamnosyltransferase	1.47	0.1577	0.1385	108	106	344	248
M301_1237	hypothetical protein	1.08	0.009069	0.1023	202	235	475	451
M301_1238	glycosyl transferase family 2	1.13	0.1922	0.1439	209	219	548	389
M301_1239	NAD-dependent epimerase/dehydratase	-0.57	0.03697	0.1191	439	476	319	299
M301_1240	amine oxidase	-0.34	0.1446	0.1363	238	267	216	182
M301_1241	GtrA family protein	0.69	0.08297	0.1282	93	117	184	154
M301_1242	hypothetical protein	0.49	0.05586	0.1213	106	94	148	133
M301_1243	hypothetical protein	0.73	0.1383	0.1357	219	203	385	317
M301_1244	glycosyl transferase family 2	0.84	0.1927	0.1439	147	184	344	248
M301_1245	ABC-2 type transporter	0.64	0.1714	0.1408	45	48	80	65
M301_1246	ABC transporter related	1.18	0.1367	0.1355	86	88	222	174
M301_1247	2OG-Fe(II) oxygenase	1.86	0.1263	0.1345	77	107	391	279
M301_1248	Rhamnan synthesis F	1.34	0.1771	0.1417	74	74	221	156
M301_1249	IstB domain protein ATP-binding protein	-0.30	0.3541	0.1756	38	30	25	30
M301_1251	integrase family protein	-1.52	0.1673	0.1401	220	154	64	66
M301_1252	hypothetical protein	-0.11	0.578	0.2332	2023	1682	1666	1776
M301_1253	hypothetical protein	0.43	0.007571	0.0986	1062	1016	1382	1426
M301_1254	NAD-dependent epimerase/dehydratase	-0.84	0.01698	0.112	673	727	420	360
M301_1255	sugar transferase	-0.56	0.1386	0.1357	386	321	253	226
M301_1256	polysaccharide biosynthesis protein CapD	0.09	0.1544	0.1378	289	285	312	300
M301_1257	phosphoribosyltransferase	-0.80	0.01866	0.1132	1027	1110	566	659
M301_1258	PQQ-dependent enzyme-like	-0.77	0.2074	0.1458	222	167	116	111
M301_1259	conserved hypothetical protein	-0.12	0.5522	0.2266	168	158	165	134
M301_1260	cold-shock DNA-binding domain protein	1.58	0.3574	0.1764	11485	9760	18399	44983
M301_1261	translation initiation factor IF-1	0.06	0.7871	0.2871	2106	1741	2215	1802
M301_1262	ATP-dependent transcriptional regulator, MalT-like, LuxR family	0.51	0.3091	0.1666	87	87	144	105
M301_1263	conserved hypothetical protein	-0.38	0.4456	0.1996	115	117	112	66
M301_1264	ribonuclease R	-0.55	0.09571	0.1306	229	232	169	145
M301_1265	RNA methyltransferase, TrmH family, group 3	-0.33	0.06826	0.1245	176	188	153	138
M301_1266	malate/quinone oxidoreductase	-0.40	0.2398	0.1526	205	166	159	122
M301_1267	TPR repeat-containing protein	-1.64	0.004528	0.08621	210	220	66	71
M301_1268	general secretion pathway protein, ATPase	-0.50	0.268	0.1586	62	48	39	39
M301_1269	pilus (MSHA type) biogenesis protein MshL	-0.46	0.4047	0.1888	40	26	25	23
M301_1270	conserved hypothetical protein	0.44	0.3757	0.1813	12	13	20	14
M301_1271	putative mannose-sensitive agglutinin (MSHA) biogenesis protein MshJ	0.44	0.2196	0.1482	9	8	10	13
M301_1272	Fimbrial assembly family protein	1.22	0.1517	0.1373	5	5	10	14
M301_1273	putative mannose-sensitive agglutinin (MSHA) biogenesis protein MshI	0.48	0.08745	0.1291	18	15	25	22
M301_1274	hypothetical protein	-0.12	0.6156	0.2428	20	16	17	17
M301_1275	conserved hypothetical protein	-0.20	0.6897	0.2619	22	18	22	12
M301_1276	general secretion pathway protein H	0.11	0.7391	0.2747	40	29	41	33
M301_1277	conserved hypothetical protein	-0.84	0.1511	0.1372	34	27	16	17
M301_1278	general secretion pathway protein H	-0.16	0.4905	0.2111	58	72	62	54
M301_1279	mannose-sensitive hemagglutinin A	-0.30	0.2505	0.1548	101	85	73	77
M301_1280	general secretion pathway protein H	0.60	0.2537	0.1555	22	18	26	36
M301_1281	conserved hypothetical protein	1.71	0.1477	0.1366	8	3	15	25
M301_1282	Type II secretion system F domain	0.25	0.3073	0.1663	27	22	27	32
M301_1283	type II secretion system protein E	-0.74	0.1988	0.1447	38	28	18	21
M301_1284	hypothetical protein	-0.29	0.201	0.145	328	286	257	244
M301_1285	conserved hypothetical protein-like	0.99	0.1357	0.1354	28	33	53	69
M301_1286	binding-protein-dependent transport systems inner membrane component	1.18	0.0868	0.129	26	30	58	70
M301_1287	glycine betaine/L-proline ABC transporter, ATPase subunit	0.66	0.05156	0.121	28	29	46	43
M301_1288	Oxidoreductase FAD-binding domain protein	0.83	0.2022	0.1451	24	21	47	34
M301_1289	Rieske [2Fe-2S] iron-sulphur domain	0.72	0.01646	0.1117	57	50	92	86
M301_1290	Electron transfer flavoprotein alpha/beta-subunit	0.39	0.184	0.1427	40	50	64	54
M301_1291	Electron transfer flavoprotein alpha subunit	-0.03	0.5897	0.2361	58	55	56	54
M301_1292	protein of unknown function DUF224 cysteine-rich region domain protein	-0.04	0.8801	0.3105	22	24	19	26
M301_1293	NADH:flavin oxidoreductase/NADH oxidase	-0.09	0.4074	0.1895	73	67	67	65
M301_1294	4-vinyl reductase, 4VR	0.77	0.0901	0.1296	53	38	85	70
M301_1295	Glycine hydroxymethyltransferase	0.03	0.8666	0.3072	42	45	48	41
M301_1296	L-serine dehydratase 1	0.19	0.2432	0.1533	37	33	42	38
M301_1297	Sarcosine oxidase gamma subunit	0.12	0.5121	0.2164	49	45	55	46
M301_1298	sarcosine oxidase, alpha subunit family	-0.24	0.0809	0.1278	42	41	34	37
M301_1299	Sarcosine oxidase delta subunit heterotetrameric	0.66	0.2378	0.1522	21	12	23	29
M301_1300	sarcosine oxidase, beta subunit family	0.43	0.2004	0.1449	24	18	27	30
M301_1301	conserved hypothetical protein	0.67	0.03007	0.1177	50	43	78	71
M301_1302	choline ABC transporter, periplasmic binding protein	0.61	0.008258	0.1004	124	115	178	185
M301_1303	transcriptional regulator, AraC family	-0.36	0.1166	0.1335	504	463	379	374
M301_1304	conserved hypothetical protein	0.29	0.171	0.1407	141	147	186	166
M301_1305	betaine aldehyde dehydrogenase	-0.11	0.08291	0.1282	53	52	49	49
M301_1306	choline dehydrogenase	-0.07	0.4985	0.2131	107	96	95	98
M301_1307	protein of unknown function UPF0126	0.61	0.05789	0.1215	29	24	38	43
M301_1308	protein of unknown function DUF861 cupin_3	0.40	0.2114	0.1465	1636	1644	2344	1982
M301_1309	UTP-GlnB uridylyltransferase, GlnD	0.36	0.2903	0.1631	212	204	298	238
M301_1310	methionine aminopeptidase, type I	-0.36	0.225	0.1492	861	860	740	599
M301_1311	putative signal transduction protein	0.45	0.02045	0.1142	37	39	54	51
M301_1312	ribosomal protein S2	0.16	0.6418	0.2496	4122	5136	4359	5951
M301_1313	translation elongation factor Ts	0.88	0.06592	0.1238	345	403	745	633
M301_1314	uridylate kinase	0.02	0.9441	0.3257	664	746	812	616
M301_1315	ribosome recycling factor	0.28	0.337	0.1723	543	568	749	604
M301_1316	undecaprenyl diphosphate synthase	0.14	0.3192	0.1687	475	459	545	488
M301_1317	phosphatidate cytidylyltransferase	-0.46	0.2532	0.1554	252	323	220	200
M301_1318	1-deoxy-D-xylulose 5-phosphate reductoisomerase	-0.34	0.2594	0.1568	200	247	191	163
M301_1319	membrane-associated zinc metalloprotease	1.19	0.05067	0.1209	110	95	251	216
M301_1320	outer membrane protein assembly complex, YaeT protein	0.70	0.2633	0.1576	374	390	727	516
M301_1321	outer membrane chaperone Skp (OmpH)	-0.10	0.7216	0.2702	1513	1775	1763	1298
M301_1322	UDP-3-O-[3-hydroxymyristoyl] glucosamine N-acyltransferase	0.41	0.4205	0.1929	218	233	358	241
M301_1323	beta-hydroxyacyl-(acyl-carrier-protein) dehydratase FabZ	0.21	0.4375	0.1975	326	391	460	368
M301_1324	acyl-[acyl-carrier-protein]--UDP-N-acetylglucosa mineO-acyltransferase	0.50	0.37	0.1798	146	138	241	162
M301_1325	lipid-A-disaccharide synthase	0.50	0.3134	0.1675	107	96	168	120
M301_1326	Ribonuclease H	-0.41	0.1064	0.1322	73	83	61	56
M301_1327	Uroporphyrin-III C/tetrapyrrole (Corrin/Porphyrin) methyltransferase	0.21	0.3886	0.1847	31	36	43	35
M301_1328	conserved hypothetical protein	-0.29	0.4091	0.1899	106	97	97	68
M301_1329	maf protein	0.13	0.7239	0.2707	56	60	76	51
M301_1330	oxaloacetate decarboxylase alpha subunit	-0.54	0.2054	0.1455	609	632	495	359
M301_1331	acetyl-CoA carboxylase, biotin carboxylase	-0.49	0.2971	0.1643	492	523	437	283
M301_1332	protein of unknown function DUF177	0.59	0.1577	0.1385	157	126	237	188
M301_1333	ribosomal protein L32	0.91	0.03	0.1177	4342	4555	8672	8068
M301_1334	fatty acid/phospholipid synthesis protein PlsX	0.53	0.1071	0.1323	190	178	284	249
M301_1335	3-oxoacyl-(acyl-carrier-protein) synthase III	-0.11	0.5433	0.2243	466	538	502	428
M301_1336	malonyl CoA-acyl carrier protein transacylase	-0.00	0.9896	0.3362	281	312	335	257
M301_1337	3-oxoacyl-(acyl-carrier-protein) reductase	0.74	0.1766	0.1416	362	353	664	527
M301_1338	acyl carrier protein	1.16	0.02039	0.1141	1955	2331	5048	4513
M301_1339	3-oxoacyl-[acyl-carrier-protein] synthase 2	0.13	0.391	0.1853	510	477	573	505
M301_1340	aminodeoxychorismate lyase	0.28	0.3488	0.1746	192	178	249	199
M301_1341	aminodeoxychorismate lyase	0.10	0.6016	0.2391	154	137	169	142
M301_1342	thymidylate kinase	0.46	0.05739	0.1214	164	183	251	227
M301_1343	formaldehyde-activating enzyme	-0.19	0.7621	0.2806	6235	5191	3171	6818
M301_1344	UspA domain protein	-0.46	0.2435	0.1534	2828	2717	1691	2328
M301_1345	D-isomer specific 2-hydroxyacid dehydrogenase NAD-binding	0.38	0.6481	0.2513	2940	2850	2352	5183
M301_1346	alkyl hydroperoxide reductase/ Thiol specific antioxidant/ Mal allergen	0.18	0.8354	0.2995	4262	3603	2504	6391
M301_1347	channel protein, hemolysin III family	0.55	0.244	0.1535	56	38	67	70
M301_1348	DNA polymerase III, delta prime subunit	0.42	0.1127	0.133	167	192	257	223
M301_1349	type IV pilus assembly PilZ	0.37	0.1021	0.1316	243	278	357	318
M301_1350	hydrolase, TatD family	0.35	0.1755	0.1415	413	367	457	536
M301_1351	beta-lactamase domain protein	0.70	0.01464	0.1101	161	154	263	250
M301_1352	conserved hypothetical protein	2.07	0.01827	0.1129	937	910	3784	3976
M301_1353	conserved hypothetical protein	0.65	0.02378	0.1157	59	64	101	93
M301_1354	phosphate-selective porin O and P	-0.65	0.07034	0.1251	26	26	18	15
M301_1355	hypothetical protein	0.95	0.03599	0.1189	19	24	44	39
M301_1356	Formamidase	-0.30	0.5309	0.221	35	34	21	35
M301_1357	regulatory protein, FmdB family	-0.19	0.405	0.1889	68	61	50	63
M301_1358	urea ABC transporter, urea binding protein	0.21	0.6436	0.2501	51	54	47	74
M301_1359	urea ABC transporter, permease protein UrtB	-0.51	0.1707	0.1407	20	16	10	14
M301_1360	urea ABC transporter, permease protein UrtC	0.53	0.2085	0.1459	16	11	18	22
M301_1361	urea ABC transporter, ATP-binding protein UrtD	0.23	0.5369	0.2226	16	19	24	17
M301_1362	urea ABC transporter, ATP-binding protein UrtE	0.35	0.2061	0.1456	49	43	53	64
M301_1363	Urease accessory protein UreD	0.06	0.2526	0.1553	86	83	89	86
M301_1364	urease, gamma subunit	-0.06	0.8533	0.3039	78	73	85	60
M301_1365	urease, beta subunit	-0.27	0.5737	0.2321	78	88	87	51
M301_1366	urease, alpha subunit	-0.34	0.1639	0.1396	74	80	66	55
M301_1367	UreE urease accessory domain protein	-0.13	0.4335	0.1964	59	59	58	50
M301_1368	Urease accessory protein UreF	0.36	0.2972	0.1644	34	36	50	40
M301_1369	urease accessory protein UreG	0.35	0.1814	0.1423	66	53	80	73
M301_1370	HupE/UreJ protein	-0.22	0.2494	0.1546	113	122	109	92
M301_1371	integral membrane sensor hybrid histidine kinase	0.08	0.7463	0.2765	39	31	41	34
M301_1372	two component transcriptional regulator, LuxR family	-0.24	0.2265	0.1496	196	170	164	146
M301_1373	(p)ppGpp synthetase I, SpoT/RelA	-0.91	0.145	0.1363	454	361	224	211
M301_1374	DoxX family protein	-0.54	0.5284	0.2203	491	239	283	220
M301_1375	Ferric reductase domain protein transmembrane component domain	0.19	0.6178	0.2434	219	153	243	182
M301_1376	oxidoreductase molybdopterin binding	-0.11	0.7623	0.2806	362	259	326	250
M301_1377	tetratricopeptide domain protein	0.53	0.3495	0.1747	238	243	413	282
M301_1378	3'(2'),5'-bisphosphate nucleotidase	0.47	0.1313	0.135	116	100	163	137
M301_1379	DNA ligase, NAD-dependent	-0.44	0.1348	0.1353	168	187	146	117
M301_1380	ZipA FtsZ-binding region	0.67	0.2158	0.1474	175	166	308	235
M301_1381	chromosome segregation protein SMC	0.54	0.1912	0.1437	138	138	220	182
M301_1382	7-cyano-7-deazaguanine reductase	0.36	0.2764	0.1604	251	192	287	282
M301_1383	Integrase catalytic region	-1.20	0.2314	0.1507	160	101	50	63
M301_1384	IstB domain protein ATP-binding protein	-0.89	0.4117	0.1906	79	38	33	30
M301_1385	hypothetical protein	0.82	0.1943	0.1441	394	351	753	561
M301_1386	peptide deformylase	-0.73	0.07031	0.1251	277	304	198	153
M301_1387	purine or other phosphorylase family 1	0.11	0.7448	0.2761	269	193	276	222
M301_1388	hypothetical protein	0.86	0.08625	0.1289	55	78	127	115
M301_1389	two component transcriptional regulator, LuxR family	0.87	0.1352	0.1354	101	120	226	176
M301_1390	integral membrane sensor signal transduction histidine kinase	0.26	0.2243	0.1491	99	115	127	130
M301_1391	putative PAS/PAC sensor protein	0.73	0.04267	0.12	53	59	98	88
M301_1392	conserved hypothetical protein	1.15	0.3862	0.1841	51	56	165	74
M301_1393	ferredoxin	1.87	0.3012	0.1651	27	24	130	59
M301_1394	conserved hypothetical protein	2.56	0.3036	0.1656	12	19	135	53
M301_1395	glycine cleavage T protein (aminomethyl transferase)	2.95	0.3409	0.1731	10	12	135	43
M301_1396	Electron transfer flavoprotein alpha/beta-subunit	0.16	0.7144	0.2683	46	50	65	42
M301_1397	Electron transfer flavoprotein alpha/beta-subunit	0.60	0.3924	0.1857	40	40	76	46
M301_1398	leucine-rich repeat-containing protein	0.58	0.3737	0.1808	29	30	55	35
M301_1399	protein of unknown function DUF224 cysteine-rich region domain protein	1.47	0.275	0.1601	14	18	58	31
M301_1400	NADH:flavin oxidoreductase/NADH oxidase	1.27	0.4324	0.1961	25	31	101	35
M301_1401	amino acid permease-associated region	1.36	0.3511	0.175	26	42	122	53
M301_1402	globin	1.16	0.4022	0.1882	25	24	78	33
M301_1403	protein of unknown function DUF6 transmembrane	0.10	0.6881	0.2614	26	34	33	31
M301_1404	conserved hypothetical protein	2.13	0.1154	0.1333	7	13	53	36
M301_1405	conserved hypothetical protein	0.76	0.3227	0.1695	76	97	183	112
M301_1406	3,4-dihydroxy-2-butanone 4-phosphate synthase	0.23	0.5239	0.2192	259	209	319	231
M301_1407	protein of unknown function DUF198	0.70	0.4101	0.1902	151	139	304	167
M301_1408	conserved hypothetical protein	0.45	0.456	0.2023	271	190	391	239
M301_1409	hypothetical protein	-0.08	0.8317	0.2986	172	159	189	124
M301_1410	amino acid permease-associated region	-0.86	0.0345	0.1187	668	701	411	343
M301_1411	hypothetical protein	0.05	0.9081	0.3173	497	339	520	347
M301_1412	conserved hypothetical protein	0.04	0.8863	0.312	432	389	492	354
M301_1413	conserved hypothetical protein	-0.25	0.5692	0.231	927	677	814	537
M301_1414	ferredoxin-dependent glutamate synthase	-0.85	0.1416	0.136	4635	3498	2758	1760
M301_1415	glutamate synthase alpha subunit domain protein	-0.67	0.1876	0.1432	3296	2642	2299	1440
M301_1416	glutamine amidotransferase class-II	-0.56	0.3094	0.1667	4000	2768	2801	1787
M301_1417	glutamine synthetase, type III	-1.00	0.159	0.1387	2667	1875	1375	890
M301_1418	sarcosine oxidase gamma subunit	-0.64	0.2009	0.145	2446	1999	1755	1093
M301_1419	glycine cleavage T protein (aminomethyl transferase)	-0.89	0.09596	0.1306	2835	2247	1616	1119
M301_1420	Sarcosine oxidase delta subunit heterotetrameric	-0.91	0.309	0.1666	2868	1670	1399	1021
M301_1421	FAD dependent oxidoreductase	-0.99	0.07374	0.1261	3310	2673	1739	1281
M301_1422	N-formylglutamate amidohydrolase	-0.60	0.2452	0.1537	370	352	290	186
M301_1423	formaldehyde-activating enzyme	-0.28	0.424	0.1939	1214	971	1048	745
M301_1424	transcriptional regulator, XRE family	-0.01	0.9887	0.336	1457	1204	1582	1069
M301_1425	GCN5-related N-acetyltransferase	0.05	0.892	0.3134	538	443	611	407
M301_1426	conserved hypothetical protein	1.86	0.3255	0.17	152	157	788	333
M301_1427	squalene synthase HpnC	0.45	0.2389	0.1524	83	83	126	101
M301_1428	squalene synthase HpnD	0.66	0.2393	0.1525	51	58	101	73
M301_1429	squalene-associated FAD-dependent desaturase	0.45	0.3008	0.165	68	76	113	84
M301_1430	DNA repair protein RadA	-0.32	0.2862	0.1623	100	118	99	76
M301_1431	replicative DNA helicase	-0.80	0.002447	0.07692	298	307	169	178
M301_1432	ribosomal protein L9	-0.15	0.6834	0.2603	1046	1488	1287	989
M301_1433	ribosomal protein S18	0.54	0.2851	0.1621	1153	1020	1826	1326
M301_1434	single-strand binding protein/primosomal replication protein N	0.62	0.1521	0.1374	700	654	1135	940
M301_1435	ribosomal protein S6	0.47	0.03919	0.1195	1230	1095	1662	1559
M301_1436	conserved hypothetical protein	0.51	0.1779	0.1418	80	109	148	122
M301_1437	excinuclease ABC, B subunit	0.31	0.2987	0.1646	101	106	141	115
M301_1438	TPR repeat-containing protein	-0.70	0.02941	0.1175	1011	1102	703	599
M301_1439	aminotransferase class I and II	-0.05	0.8718	0.3085	357	338	394	277
M301_1440	heat shock protein DnaJ domain protein	0.70	0.207	0.1457	37	26	60	43
M301_1441	conserved hypothetical protein	0.37	0.3928	0.1858	54	38	69	50
M301_1442	conserved hypothetical protein	0.20	0.5247	0.2194	50	46	63	48
M301_1443	conserved hypothetical protein	0.87	0.213	0.1468	28	32	65	46
M301_1444	phosphoesterase PA-phosphatase related	-0.10	0.6156	0.2428	69	56	61	55
M301_1445	hypothetical protein	2.89	0.2914	0.1633	64	56	645	259
M301_1446	conserved hypothetical protein	-0.75	0.04908	0.1207	197	223	117	132
M301_1447	protein of unknown function UPF0061	0.62	0.03951	0.1195	220	213	321	342
M301_1449	conserved hypothetical protein	0.10	0.7649	0.2813	228	186	260	185
M301_1450	phosphopantetheinyl transferase-like protein	0.42	0.188	0.1433	51	56	78	65
M301_1451	non-ribosomal peptide synthetase	0.06	0.7702	0.2827	41	46	50	41
M301_1452	cyanophycin synthetase	-0.66	0.08535	0.1287	285	336	212	181
M301_1453	cyanophycin synthetase	-0.21	0.5123	0.2165	265	266	267	193
M301_1454	ABC transporter related	-0.10	0.4485	0.2003	99	100	99	88
M301_1455	Domain of unknown function DUF1854	0.26	0.3267	0.1703	112	112	147	122
M301_1456	Protein of unknown function DUF2132	0.57	0.2239	0.149	99	128	193	144
M301_1457	conserved hypothetical protein	-0.61	0.2866	0.1624	127	86	82	58
M301_1458	putative outer membrane protein	-2.78	0.002445	0.07691	93	91	14	12
M301_1459	efflux transporter, RND family, MFP subunit	-2.99	0.002562	0.07754	165	160	21	19
M301_1460	heavy metal efflux pump, CzcA family	-1.79	0.05208	0.121	110	124	33	33
M301_1461	diguanylate cyclase/phosphodiesterase with PAS/PAC and GAF sensor(s)	0.67	0.01794	0.1127	47	51	81	76
M301_1462	hypothetical protein	0.84	0.165	0.1398	25	23	48	38
M301_1463	TonB-dependent receptor	-0.35	0.04584	0.1204	113	105	83	88
M301_1464	conserved hypothetical protein	0.18	0.7245	0.2709	31	21	37	22
M301_1465	protein of unknown function DUF181	0.43	0.1751	0.1414	73	69	104	88
M301_1466	RNA polymerase, sigma-24 subunit, ECF subfamily	-0.45	0.09461	0.1304	187	164	138	117
M301_1467	anti-ECFsigma factor, ChrR	0.13	0.4162	0.1917	123	132	150	130
M301_1468	alpha/beta hydrolase fold	-0.22	0.3716	0.1802	72	88	72	65
M301_1469	Methyltransferase type 11	-0.06	0.7301	0.2724	395	414	424	354
M301_1470	conserved hypothetical protein	-0.81	0.00016	0.02491	270	268	154	153
M301_1471	protein of unknown function DUF1295	0.25	0.2357	0.1517	140	138	176	155
M301_1472	conserved hypothetical protein	0.04	0.9388	0.3245	258	327	375	226
M301_1473	Lipocalin family protein	-0.51	0.1472	0.1365	643	592	489	376
M301_1474	Stearoyl-CoA 9-desaturase	0.03	0.6676	0.2563	167	162	173	162
M301_1475	amine oxidase	0.44	0.4383	0.1977	174	168	281	182
M301_1476	protein of unknown function DUF1365	0.42	0.4134	0.191	103	93	157	106
M301_1477	Cyclopropane-fatty-acyl-phospholipid synthase	1.57	0.2146	0.1472	106	102	381	237
M301_1478	conserved hypothetical protein	0.43	0.3967	0.1868	138	135	220	150
M301_1479	protein of unknown function DUF752	0.42	0.3741	0.1809	39	38	60	43
M301_1480	tRNA U-34 5-methylaminomethyl-2-thiouridine biosynthesis protein MnmC	0.16	0.762	0.2805	19	12	22	13
M301_1481	TPR repeat-containing protein	0.24	0.5133	0.2167	59	59	80	58
M301_1482	twitching motility protein	0.03	0.8688	0.3078	294	331	350	289
M301_1483	protein of unknown function DUF6 transmembrane	0.29	0.2687	0.1588	26	32	34	37
M301_1484	succinyldiaminopimelate transaminase	-0.32	0.2628	0.1575	274	251	236	184
M301_1485	tRNA delta(2)-isopentenylpyrophosphate transferase	0.13	0.5574	0.2279	90	114	118	105
M301_1486	hypothetical protein	1.14	0.1931	0.144	45	47	119	84
M301_1487	DNA mismatch repair protein MutL	-0.54	0.04629	0.1204	132	145	92	99
M301_1488	methyl-accepting chemotaxis sensory transducer	-0.17	0.4499	0.2007	41	34	33	34
M301_1489	helicase domain protein	0.40	0.09481	0.1304	49	50	68	62
M301_1490	RNA-metabolising metallo-beta-lactamase	-0.28	0.1078	0.1324	224	240	192	189
M301_1491	N-acetylmuramoyl-L-alanine amidase	0.12	0.1655	0.1398	131	138	148	144
M301_1492	protein of unknown function UPF0079	0.92	0.1138	0.1332	145	126	284	229
M301_1493	iron-sulfur cluster binding protein	0.18	0.2378	0.1522	92	96	112	101
M301_1494	diguanylate cyclase/phosphodiesterase	1.19	0.04853	0.1207	28	25	65	57
M301_1495	diguanylate cyclase/phosphodiesterase with PAS/PAC and Chase sensor(s)	0.69	0.04145	0.1198	70	78	126	113
M301_1496	ROK family protein	0.37	0.1339	0.1353	105	106	143	130
M301_1497	4-alpha-glucanotransferase	0.31	0.2168	0.1476	173	196	248	210
M301_1498	glycoside hydrolase family 57	0.42	0.06789	0.1244	191	199	272	251
M301_1499	glucose-1-phosphate adenylyltransferase	0.11	0.2528	0.1553	257	240	266	270
M301_1500	1,4-alpha-glucan branching enzyme	-0.09	0.225	0.1493	344	349	335	318
M301_1501	Glucose-6-phosphate isomerase	-0.42	0.1315	0.135	473	491	390	330
M301_1502	protein of unknown function DUF344	0.81	0.1171	0.1336	39	30	69	54
M301_1503	membrane protein involved in aromatic hydrocarbon degradation	-0.16	0.6224	0.2446	65	69	70	50
M301_1504	7TM domain sensor diguanylate cyclase	0.54	0.09201	0.13	94	78	134	115
M301_1505	peptidase S49	0.17	0.2633	0.1576	346	350	410	372
M301_1506	Rieske [2Fe-2S] iron-sulphur domain	0.89	0.2154	0.1473	50	54	114	81
M301_1507	HAD-superfamily hydrolase, subfamily IA, variant 1	0.18	0.06363	0.1231	192	201	224	220
M301_1508	pseudouridine synthase, RluA family	0.81	0.07145	0.1254	64	60	116	101
M301_1509	ribonuclease, Rne/Rng family	-0.52	0.05379	0.1211	394	423	262	306
M301_1510	CrcB protein	1.24	0.03138	0.118	161	120	308	359
M301_1511	glycogen/starch synthase, ADP-glucose type	-0.07	0.7818	0.2858	178	185	196	150
M301_1512	Exonuclease RNase T and DNA polymerase III	0.07	0.715	0.2684	228	261	277	235
M301_1513	Ste24 endopeptidase	-0.99	0.0462	0.1204	390	361	216	163
M301_1514	conserved hypothetical protein	-0.64	0.03324	0.1184	524	531	352	326
M301_1515	ribosome small subunit-dependent GTPase A	0.13	0.5562	0.2276	161	149	188	152
M301_1516	metal dependent phosphohydrolase	0.23	0.3401	0.1729	208	180	249	206
M301_1517	diguanylate phosphodiesterase	0.96	0.1918	0.1438	38	38	85	63
M301_1518	6-pyruvoyl tetrahydropterin synthase and hypothetical protein	0.12	0.4457	0.1996	182	164	202	175
M301_1519	dTDP-glucose 4,6-dehydratase	0.10	0.6444	0.2503	311	333	380	308
M301_1520	DNA polymerase III, epsilon subunit	0.17	0.5054	0.2148	204	193	249	198
M301_1521	Ribonuclease H	0.48	0.3567	0.1762	99	97	160	112
M301_1522	methyltransferase type 11	0.40	0.09954	0.1312	122	142	180	168
M301_1523	hydroxyacylglutathione hydrolase	-0.52	0.3079	0.1664	129	90	86	66
M301_1524	Lytic transglycosylase catalytic	1.04	0.1462	0.1364	69	55	147	109
M301_1525	extracellular solute-binding protein family 5	0.37	0.3057	0.166	158	137	216	166
M301_1526	binding-protein-dependent transport systems inner membrane component	-0.02	0.9017	0.3157	158	157	171	139
M301_1527	binding-protein-dependent transport systems inner membrane component	-0.05	0.7561	0.279	132	112	119	116
M301_1528	short-chain dehydrogenase/reductase SDR	0.19	0.6617	0.2547	584	657	862	558
M301_1529	PpiC-type peptidyl-prolyl cis-trans isomerase	0.38	0.3244	0.1698	317	350	492	374
M301_1530	histone family protein DNA-binding protein	0.27	0.1246	0.1344	5552	6257	7326	6909
M301_1531	ATP-dependent protease La	-0.67	0.04652	0.1204	1907	2154	1369	1189
M301_1532	ATP-dependent Clp protease, ATP-binding subunit ClpX	-0.03	0.8582	0.3051	962	1141	1105	949
M301_1533	ATP-dependent Clp protease, proteolytic subunit ClpP	-0.18	0.2894	0.1629	1763	1813	1466	1684
M301_1534	trigger factor	0.19	0.5606	0.2288	710	749	954	708
M301_1535	conserved hypothetical protein	0.64	0.1788	0.142	1657	1626	2815	2287
M301_1536	conserved hypothetical protein	-0.55	0.01035	0.1047	202	208	144	135
M301_1537	outer membrane efflux protein	-0.05	0.8983	0.3149	70	56	74	48
M301_1538	conserved hypothetical protein	0.17	0.2168	0.1476	75	82	92	84
M301_1539	acriflavin resistance protein	0.22	0.2518	0.1551	28	24	33	29
M301_1540	transcriptional coactivator/pterin dehydratase	-0.57	0.003743	0.08336	370	368	248	248
M301_1541	aspartate/glutamate/uridylate kinase	-0.50	0.235	0.1515	620	730	387	570
M301_1542	para-aminobenzoate synthase, subunit I	-0.16	0.3192	0.1688	212	217	205	179
M301_1543	H4MPT-linked C1 transfer pathway protein	0.18	0.0259	0.1165	119	123	139	135
M301_1544	protein of unknown function DUF201	0.28	0.3832	0.1833	83	93	122	94
M301_1545	histidine biosynthesis protein	0.77	0.1787	0.1419	72	63	131	99
M301_1546	sugar isomerase (SIS)	0.01	0.9485	0.3268	839	1035	994	897
M301_1547	Orotidine 5'-phosphate decarboxylase	0.16	0.6785	0.259	23488	17193	18893	26588
M301_1548	transaldolase	0.21	0.184	0.1427	1886	2111	2258	2355
M301_1549	integral membrane sensor signal transduction histidine kinase	0.32	0.165	0.1398	86	80	110	96
M301_1550	peptidoglycan-binding LysM	0.55	0.1833	0.1426	188	187	299	248
M301_1551	two component transcriptional regulator, winged helix family	0.18	0.3636	0.178	361	362	440	378
M301_1552	triphosphoribosyl-dephospho-CoA protein	1.10	0.1292	0.1348	66	63	155	123
M301_1553	alpha-L-glutamate ligase, RimK family	0.19	0.431	0.1957	64	68	83	68
M301_1554	methenyltetrahydromethanopterin cyclohydrolase	-0.89	0.1035	0.1318	575	683	327	351
M301_1555	protein of unknown function DUF201	0.49	0.2013	0.145	97	115	166	131
M301_1556	Methylene-tetrahydromethanopterin dehydrogenase	-0.14	0.2764	0.1604	208	216	202	182
M301_1557	beta-ribofuranosylaminobenzene 5'-phosphate synthase family	0.42	0.1293	0.1348	121	119	169	152
M301_1558	phosphoenolpyruvate synthase	-0.42	0.1082	0.1325	853	946	684	658
M301_1559	protein of unknown function DUF299	0.17	0.2838	0.1618	343	310	391	346
M301_1560	glutathione peroxidase	0.16	0.4542	0.2018	595	693	787	655
M301_1561	chromate transporter, chromate ion transporter (CHR) family	-0.26	0.2026	0.1452	79	89	71	69
M301_1562	conserved hypothetical protein	0.53	0.1552	0.138	123	131	199	168
M301_1563	GreA/GreB family elongation factor	-0.05	0.7102	0.2672	251	217	222	229
M301_1564	Uncharacterised conserved protein UCP015557	0.18	0.5898	0.2361	72	51	78	63
M301_1565	translation elongation factor P	0.28	0.4015	0.188	755	710	1001	772
M301_1566	ribose 5-phosphate isomerase	0.24	0.467	0.2052	630	708	678	907
M301_1567	extracellular solute-binding protein family 3	-0.45	0.1604	0.139	143	124	99	96
M301_1568	seryl-tRNA synthetase	0.18	0.6078	0.2408	357	367	476	342
M301_1569	AAA ATPase central domain protein	-0.12	0.4761	0.2075	151	156	153	129
M301_1570	outer membrane lipoprotein carrier protein LolA	0.25	0.3895	0.1849	338	322	438	348
M301_1571	cell divisionFtsK/SpoIIIE	-0.56	0.003153	0.08073	316	308	208	214
M301_1572	Ferritin Dps family protein	-0.15	0.4897	0.2109	560	496	526	426
M301_1573	thioredoxin reductase	-0.83	0.06389	0.1232	1040	1181	526	719
M301_1574	Smr protein/MutS2	-0.46	0.05481	0.1212	192	179	125	144
M301_1575	BFD domain protein [2Fe-2S]-binding domain protein	-0.07	0.7691	0.2824	90	98	102	77
M301_1576	Activator of Hsp90 ATPase 1 family protein	-0.94	0.002768	0.07855	407	415	221	208
M301_1577	protein of unknown function DUF1348	0.20	0.1355	0.1354	228	214	264	243
M301_1578	ABC transporter related	0.03	0.6949	0.2631	97	105	103	103
M301_1579	2C-methyl-D-erythritol 2,4-cyclodiphosphate synthase	-0.46	0.1288	0.1348	124	106	92	74
M301_1580	2-C-methyl-D-erythritol 4-phosphate cytidylyltransferase	-0.31	0.4679	0.2054	154	158	153	98
M301_1581	transcriptional regulator, LuxR family	-2.05	0.001623	0.07053	129	135	29	34
M301_1582	ammonium transporter	-0.69	0.04477	0.1202	21	21	14	12
M301_1583	conserved hypothetical protein	0.37	0.07438	0.1262	287	253	362	339
M301_1584	conserved hypothetical protein	2.44	0.1006	0.1314	92	102	600	460
M301_1585	conserved hypothetical protein	3.45	0.09578	0.1306	242	267	3184	2411
M301_1586	iron permease FTR1	2.37	0.106	0.1322	177	207	1138	858
M301_1587	conserved hypothetical protein	4.15	0.1323	0.1351	241	183	4532	3023
M301_1588	Hsp33 protein	0.56	0.2323	0.1509	183	191	311	241
M301_1589	P(-)rp(+) fimbrial protein	0.62	0.05761	0.1215	178	176	264	282
M301_1590	tRNA/rRNA methyltransferase (SpoU)	0.17	0.2216	0.1486	156	160	185	170
M301_1591	MIP family channel protein	-1.28	0.02573	0.1164	325	282	107	142
M301_1592	pseudouridine synthase	-0.04	0.7728	0.2834	75	65	70	66
M301_1593	esterase/lipase-like protein	-0.17	0.1637	0.1395	86	92	80	78
M301_1594	Lipocalin family protein	-0.27	0.3196	0.1688	185	154	141	140
M301_1595	diguanylate cyclase/phosphodiesterase with PAS/PAC sensor(s)	-0.61	0.02216	0.115	70	69	46	44
M301_1596	CheW protein	-0.13	0.4378	0.1975	30	26	27	24
M301_1597	hypothetical protein	-0.03	0.9346	0.3235	20	28	24	23
M301_1598	ammonium transporter	-0.95	0.02175	0.1148	39	38	18	21
M301_1599	hypothetical protein	-0.02	0.8354	0.2995	161	147	159	146
M301_1600	GumN family protein	-0.36	0.2716	0.1594	471	373	362	295
M301_1601	Radical SAM domain protein	-0.25	0.3398	0.1729	282	293	270	213
M301_1602	conserved hypothetical protein	-0.78	0.02689	0.1168	111	114	69	62
M301_1603	multicopper oxidase type 3	-2.13	0.02447	0.1159	185	159	46	32
M301_1604	outer membrane efflux protein	-1.63	0.04207	0.1199	107	108	39	30
M301_1605	conserved hypothetical protein	-0.07	0.1563	0.1382	334	344	320	324
M301_1606	leucyl/phenylalanyl-tRNA/protein transferase	-0.01	0.9369	0.3241	218	196	213	200
M301_1607	Arginyltransferase	0.06	0.8711	0.3083	179	161	211	143
M301_1608	Saccharopine dehydrogenase	0.30	0.1251	0.1344	43	42	55	50
M301_1609	transcriptional regulator-like protein	-0.69	0.05039	0.1208	113	104	68	66
M301_1610	putative thiol-disulphide oxidoreductase DCC	-1.00	0.1666	0.14	128	97	56	56
M301_1611	Prephenate dehydrogenase	-0.84	0.01792	0.1127	215	198	120	109
M301_1612	3-phosphoshikimate 1-carboxyvinyltransferase	0.04	0.8428	0.3013	101	108	120	95
M301_1613	cytidylate kinase	0.34	0.4419	0.1986	108	107	159	112
M301_1614	ribosomal protein S1	0.05	0.6226	0.2446	2356	2631	2630	2541
M301_1615	integration host factor, beta subunit	-0.01	0.9545	0.3282	1329	1443	1450	1310
M301_1616	tetratricopeptide repeat protein	-0.29	0.1245	0.1344	125	112	101	93
M301_1617	orotidine 5'-phosphate decarboxylase	0.17	0.2018	0.1451	217	202	246	225
M301_1618	competence protein ComEA helix-hairpin-helix repeat protein	1.18	0.02011	0.114	769	1006	2111	1902
M301_1619	17 kDa surface antigen	-0.71	0.2083	0.1459	833	605	389	491
M301_1620	methionyl-tRNA synthetase	-0.04	0.8083	0.2926	193	178	197	162
M301_1621	ATPase-like, ParA/MinD	-0.98	0.04688	0.1205	544	554	301	254
M301_1622	globin	-0.49	0.1464	0.1364	328	280	245	188
M301_1623	phosphoribosylglycinamide formyltransferase 2	-0.70	0.1632	0.1394	294	378	223	190
M301_1624	two component, sigma54 specific, transcriptional regulator, Fis family	-0.28	0.3042	0.1657	977	1200	973	816
M301_1625	TonB-dependent receptor	0.54	0.3176	0.1684	1406	1593	2559	1790
M301_1626	hypothetical protein	1.72	0.1565	0.1382	9	3	25	15
M301_1627	protein of unknown function DUF214	-0.68	0.02723	0.1169	82	89	52	56
M301_1628	ABC transporter related	0.29	0.233	0.1511	249	203	289	263
M301_1629	Arylesterase	-0.24	0.4958	0.2124	150	141	146	101
M301_1630	Shikimate dehydrogenase substrate binding domain protein	-0.80	0.02362	0.1156	121	133	77	69
M301_1631	tRNA(Ile)-lysidine synthetase	-0.57	0.05102	0.1209	136	151	101	93
M301_1632	acetyl-CoA carboxylase, carboxyl transferase, alpha subunit	-0.87	0.08422	0.1285	698	859	475	374
M301_1633	DNA polymerase III, alpha subunit	-0.45	0.06051	0.122	305	337	244	224
M301_1634	CheA signal transduction histidine kinase	-0.12	0.5793	0.2335	353	433	361	362
M301_1635	methyl-accepting chemotaxis sensory transducer	-0.51	0.01823	0.1129	669	703	492	472
M301_1636	CheW protein	-0.71	0.04922	0.1207	411	453	272	255
M301_1637	response regulator receiver protein	-0.49	0.01249	0.1078	808	825	594	565
M301_1638	response regulator receiver protein	-0.06	0.6651	0.2556	565	623	610	527
M301_1639	domain of unknown function DUF1745	-1.00	0.071	0.1253	492	532	212	301
M301_1640	Redoxin domain protein	0.32	0.5945	0.2373	1179	1343	1149	2000
M301_1641	YbaK/prolyl-tRNA synthetase associated region	0.88	0.03494	0.1187	188	172	348	315
M301_1642	conserved hypothetical protein	1.01	0.1841	0.1427	128	102	272	191
M301_1643	putative RNA methylase	0.32	0.1285	0.1348	124	115	158	141
M301_1644	spermidine synthase	0.16	0.554	0.2271	92	118	128	106
M301_1645	ribonuclease II	-0.07	0.6874	0.2613	91	87	93	77
M301_1646	cobalamin synthesis protein P47K	-0.25	0.3995	0.1875	97	76	80	65
M301_1647	transcriptional regulator, GntR family with aminotransferase domain	-0.09	0.8461	0.3021	49	60	64	39
M301_1648	cytochrome c oxidase accessory protein CcoG	0.02	0.7487	0.2771	98	95	102	94
M301_1649	aminotransferase class I and II	-0.26	0.4324	0.1961	248	235	234	168
M301_1650	protein of unknown function DUF323	-0.69	0.02411	0.1158	930	970	555	625
M301_1651	methionine-R-sulfoxide reductase	0.06	0.8186	0.2952	392	528	501	459
M301_1652	Histone deacetylase	-0.71	0.01536	0.1108	87	81	53	49
M301_1653	CoA-binding domain protein	-0.37	0.07544	0.1265	71	77	61	53
M301_1654	conserved hypothetical protein	0.36	0.2959	0.1641	31	43	53	44
M301_1655	ATP-dependent helicase HrpA	-0.28	0.351	0.175	157	198	161	130
M301_1656	hypothetical protein	1.66	0.1167	0.1335	57	45	187	139
M301_1657	[Glutamate--ammonia-ligase] adenylyltransferase	-0.58	0.1242	0.1343	148	144	108	87
M301_1658	acetate/CoA ligase	-0.17	0.3724	0.1804	327	314	310	262
M301_1659	PQQ-dependent dehydrogenase, methanol/ethanol family	-1.16	0.05006	0.1208	677	688	273	339
M301_1660	hypothetical protein	-0.53	0.1315	0.1351	18440	15612	10194	13330
M301_1661	hypothetical protein	0.99	0.4	0.1876	17594	16637	21732	46336
M301_1662	PAS/PAC sensor signal transduction histidine kinase	0.14	0.497	0.2127	196	179	227	187
M301_1663	two component transcriptional regulator, LuxR family	0.12	0.3745	0.181	120	110	131	118
M301_1664	peptide chain release factor 3	-0.67	0.01073	0.1053	291	301	183	187
M301_1665	conserved hypothetical protein	0.11	0.5635	0.2295	68	81	75	86
M301_1666	integral membrane sensor signal transduction histidine kinase	-0.45	0.2245	0.1491	51	64	44	40
M301_1667	two component transcriptional regulator, winged helix family	-0.47	0.2159	0.1474	126	120	101	75
M301_1668	hypothetical protein	2.61	0.1675	0.1402	25	25	192	121
M301_1669	conserved hypothetical protein	0.08	0.8482	0.3027	172	170	219	143
M301_1670	ABC transporter related	-0.28	0.2667	0.1584	106	124	104	84
M301_1671	conserved hypothetical protein	0.29	0.139	0.1358	75	67	92	82
M301_1672	Nitrilase/cyanide hydratase and apolipoprotein N-acyltransferase	-0.20	0.212	0.1466	380	397	359	319
M301_1673	peptidase U62 modulator of DNA gyrase	0.03	0.6197	0.2439	405	381	398	404
M301_1674	conserved hypothetical protein	-0.61	0.05851	0.1215	330	347	240	203
M301_1675	transcription-repair coupling factor	0.33	0.3168	0.1682	70	68	97	77
M301_1676	SNARE associated Golgi protein	0.07	0.5783	0.2333	80	76	87	77
M301_1677	Exodeoxyribonuclease V	0.32	0.2248	0.1492	39	39	52	45
M301_1678	putative DNA repair protein	0.27	0.07048	0.1252	47	51	60	58
M301_1679	methyl-accepting chemotaxis sensory transducer with Pas/Pac sensor	-0.07	0.66	0.2543	44	37	40	37
M301_1680	methyl-accepting chemotaxis sensory transducer	0.19	0.4727	0.2067	26	20	24	28
M301_1681	hypothetical protein	0.83	0.3699	0.1798	24	10	22	41
M301_1682	methyl-accepting chemotaxis sensory transducer	-0.03	0.9442	0.3258	34	30	25	37
M301_1683	conserved hypothetical protein	1.39	0.5055	0.2148	33	16	24	107
M301_1684	methyl-accepting chemotaxis sensory transducer with Pas/Pac sensor	0.41	0.08067	0.1277	48	44	62	62
M301_1685	CheW protein	0.39	0.2766	0.1604	39	27	40	47
M301_1686	CheA signal transduction histidine kinase	-0.42	0.2526	0.1553	50	41	28	40
M301_1687	response regulator receiver protein	0.88	0.1493	0.1368	15	18	35	27
M301_1688	conserved hypothetical protein	0.67	0.1014	0.1315	12	12	18	21
M301_1689	OmpA/MotB domain protein	-0.44	0.469	0.2057	22	13	10	15
M301_1690	flagellar motor protein MotA	0.02	0.9819	0.3344	18	8	11	16
M301_1691	conserved hypothetical protein	0.21	0.2611	0.1571	18	21	23	22
M301_1692	flagellar transcriptional activator FlhC	1.81	0.1011	0.1315	11	16	41	56
M301_1693	flagellar transcriptional activator	0.74	0.03752	0.1192	84	77	135	135
M301_1694	flagellar biosynthetic protein FlhB	-0.57	0.3038	0.1656	16	11	6	11
M301_1695	flagellar biosynthesis protein FlhA	-0.37	0.5565	0.2277	17	9	8	12
M301_1696	flagellar biosynthetic protein FlhF	0.13	0.6705	0.257	12	11	11	15
M301_1697	MotR	0.21	0.187	0.1431	17	19	21	21
M301_1698	RNA polymerase, sigma 28 subunit, FliA/WhiG subfamily	-0.24	0.5267	0.2199	33	24	27	21
M301_1699	MotA/TolQ/ExbB proton channel	0.23	0.6084	0.2409	15	13	13	20
M301_1700	OmpA/MotB domain protein	0.75	0.06671	0.1241	25	25	41	44
M301_1701	diguanylate cyclase/phosphodiesterase with PAS/PAC and GAF sensor(s)	0.37	0.08326	0.1283	109	120	150	147
M301_1702	FlgN family protein	0.55	0.2913	0.1633	215	229	376	273
M301_1703	anti-sigma-28 factor, FlgM	1.07	0.04187	0.1199	158	222	428	368
M301_1704	flagella basal body P-ring formation protein FlgA	0.22	0.5264	0.2198	20	14	19	20
M301_1705	flagellar basal-body rod protein FlgB	-0.31	0.3342	0.1718	57	71	44	59
M301_1706	flagellar basal-body rod protein FlgC	-0.09	0.8538	0.3041	54	49	35	62
M301_1707	flagellar hook capping protein	-0.14	0.7811	0.2856	65	39	42	53
M301_1708	fagellar hook-basal body protein	-0.34	0.4989	0.2132	105	68	65	72
M301_1709	flagellar basal-body rod protein FlgF	-0.43	0.276	0.1603	64	85	48	62
M301_1710	flagellar basal-body rod protein FlgG	-0.15	0.4812	0.2088	52	52	51	41
M301_1711	flagellar L-ring protein	-0.01	0.9871	0.3356	26	23	31	18
M301_1712	flagellar P-ring protein	-0.03	0.872	0.3086	27	23	22	26
M301_1713	flagellar rod assembly protein/muramidase FlgJ	0.16	0.6164	0.243	39	27	38	35
M301_1714	flagellar hook-associated protein FlgK	0.08	0.7001	0.2645	157	161	150	186
M301_1715	flagellar hook-associated protein 3	-0.07	0.5932	0.2369	63	65	65	57
M301_1716	protein of unknown function DUF336	2.40	0.2251	0.1493	167	194	1244	669
M301_1717	general secretion pathway protein G	-0.19	0.3429	0.1734	172	193	175	147
M301_1718	Type II secretion system F domain	-0.13	0.6837	0.2603	46	43	48	34
M301_1719	type II secretion system protein E	0.13	0.5041	0.2145	77	78	93	78
M301_1720	hypothetical protein	0.51	0.1686	0.1404	39	41	62	52
M301_1721	hypothetical protein	0.77	0.3503	0.1748	20	20	43	25
M301_1722	hypothetical protein	1.13	0.06147	0.1223	25	15	49	41
M301_1723	type II and III secretion system protein	0.48	0.4072	0.1894	53	44	83	53
M301_1724	putative general secretion pathway GspG related transmembrane protein	0.47	0.3758	0.1814	45	39	70	47
M301_1725	type II secretion system protein G	0.61	0.05046	0.1209	61	56	94	85
M301_1726	conserved hypothetical protein	1.52	0.3105	0.1669	19	19	75	36
M301_1729	AsmA family protein	0.97	0.09495	0.1305	16	12	32	25
M301_1730	hypothetical protein	0.64	0.2634	0.1576	40	37	69	50
M301_1731	Mammalian cell entry related domain protein	1.25	0.1578	0.1385	67	67	137	184
M301_1732	ABC transporter related	1.42	0.000595	0.0496	75	70	193	197
M301_1733	protein of unknown function DUF140	1.35	0.07305	0.1259	37	34	83	99
M301_1734	ribonuclease BN	0.11	0.4682	0.2055	33	34	34	39
M301_1735	hypothetical protein	1.52	0.07622	0.1267	57	28	106	141
M301_1736	conserved hypothetical protein	1.75	0.01736	0.1123	17	28	74	82
M301_1737	glycosyl transferase family 2	0.13	0.5878	0.2356	14	12	13	16
M301_1738	polysaccharide deacetylase	-0.40	0.2552	0.1558	30	25	18	24
M301_1739	Tetratricopeptide TPR_2 repeat protein	0.49	0.1712	0.1408	13	10	17	15
M301_1740	protein of unknown function UPF0118	0.18	0.4701	0.206	72	65	86	69
M301_1741	diguanylate cyclase	0.08	0.7148	0.2684	142	130	159	128
M301_1742	conserved hypothetical protein	0.45	0.3509	0.175	51	45	77	54
M301_1743	hypothetical protein	0.80	0.09988	0.1313	90	126	209	168
M301_1744	conserved hypothetical protein	-0.10	0.5093	0.2157	112	98	102	93
M301_1746	transcriptional regulator, MerR family	-0.17	0.5823	0.2343	843	804	851	616
M301_1747	integration host factor, alpha subunit	1.26	0.1352	0.1354	529	547	1449	1124
M301_1748	phenylalanyl-tRNA synthetase, beta subunit	0.31	0.3806	0.1826	162	157	225	172
M301_1749	phenylalanyl-tRNA synthetase, alpha subunit	0.37	0.3358	0.1721	105	109	157	120
M301_1750	ribosomal protein L20	0.32	0.2016	0.1451	1181	1449	1719	1559
M301_1751	ribosomal protein L35	0.24	0.1578	0.1385	3129	2973	3776	3422
M301_1752	translation initiation factor IF-3	0.67	0.07249	0.1257	1003	1150	1718	1716
M301_1753	threonyl-tRNA synthetase	0.56	0.01199	0.1071	359	352	524	523
M301_1754	lytic murein transglycosylase	-0.38	0.08432	0.1285	278	259	205	209
M301_1755	NAD-dependent epimerase/dehydratase	0.53	0.05282	0.1211	143	162	233	208
M301_1756	NUDIX hydrolase	0.33	0.2875	0.1625	120	120	165	136
M301_1757	protein of unknown function zinc metallopeptidase putative	-0.13	0.3192	0.1687	293	324	284	279
M301_1758	proton-translocating NADH-quinone oxidoreductase, chain N	0.21	0.3261	0.1702	224	263	303	259
M301_1759	proton-translocating NADH-quinone oxidoreductase, chain M	0.61	0.2056	0.1455	99	113	183	140
M301_1760	proton-translocating NADH-quinone oxidoreductase, chain L	0.25	0.2041	0.1454	141	133	173	153
M301_1761	NADH-ubiquinone oxidoreductase chain 4L	0.88	0.07061	0.1252	143	184	331	273
M301_1762	NADH-ubiquinone/plastoquinone oxidoreductase chain 6	-0.02	0.932	0.3229	136	171	168	134
M301_1763	NADH-quinone oxidoreductase, chain I	-0.30	0.2705	0.1591	360	394	343	269
M301_1764	NADH dehydrogenase (quinone)	0.30	0.3226	0.1694	111	146	163	154
M301_1765	NADH-quinone oxidoreductase, chain G	-0.21	0.3777	0.1819	565	680	584	495
M301_1766	NADH-quinone oxidoreductase, F subunit	0.43	0.2513	0.155	417	436	637	511
M301_1767	NADH-quinone oxidoreductase, E subunit	0.22	0.3372	0.1723	317	315	400	338
M301_1768	NADH dehydrogenase I, D subunit	-0.40	0.1491	0.1368	425	482	381	308
M301_1769	NADH (or F420H2) dehydrogenase, subunit C	-0.30	0.1465	0.1364	481	527	441	378
M301_1770	NADH-quinone oxidoreductase, B subunit	-1.37	0.2042	0.1454	2101	3186	985	1064
M301_1771	NADH-ubiquinone/plastoquinone oxidoreductase chain 3	-0.16	0.4871	0.2103	348	426	367	328
M301_1772	RND efflux system, outer membrane lipoprotein, NodT family	0.04	0.6292	0.2464	125	116	128	121
M301_1773	efflux transporter, RND family, MFP subunit	0.23	0.4074	0.1895	85	79	108	86
M301_1774	acriflavin resistance protein	-0.31	0.1678	0.1402	56	63	52	44
M301_1775	hypothetical protein	0.63	0.04517	0.1203	136	119	209	186
M301_1776	conserved hypothetical lipoprotein	0.29	0.3427	0.1734	137	179	193	194
M301_1777	transposase IS116/IS110/IS902 family protein	0.55	0.3108	0.167	35	41	65	45
M301_1778	hypothetical protein	-0.00	0.9883	0.3359	92	93	105	80
M301_1779	DegT/DnrJ/EryC1/StrS aminotransferase	0.31	0.3583	0.1766	85	83	117	92
M301_1780	protein of unknown function DUF6 transmembrane	0.01	0.9843	0.335	130	123	162	92
M301_1781	protein of unknown function DUF6 transmembrane	0.27	0.4203	0.1928	89	107	134	101
M301_1782	Beta-ketoacyl synthase	0.08	0.6947	0.2631	357	389	437	353
M301_1783	phosphopantetheine-binding	0.87	0.1561	0.1382	366	647	1002	857
M301_1784	alpha/beta hydrolase fold	0.48	0.04814	0.1206	720	823	1124	1031
M301_1785	aminotransferase class-III	0.39	0.2393	0.1525	709	730	1032	853
M301_1786	2,3-diketo-5-methylthio-1-phosphopentanephosphat ase	0.08	0.8525	0.3038	530	496	672	414
M301_1787	DNA-directed DNA polymerase	1.24	0.1836	0.1427	69	74	201	141
M301_1788	conserved hypothetical protein	0.54	0.2388	0.1524	112	122	192	148
M301_1789	EcoEI R domain protein	-0.31	0.2278	0.1499	83	69	66	56
M301_1790	filamentation induced by cAMP protein Fic	-0.33	0.2762	0.1603	108	87	85	70
M301_1791	Protein of unknown function DUF2081	0.67	0.05409	0.1212	62	70	112	99
M301_1792	restriction modification system DNA specificity domain	0.27	0.4153	0.1915	42	51	64	49
M301_1793	Site-specific DNA-methyltransferase (adenine-specific)	0.15	0.3203	0.169	58	62	71	63
M301_1794	conserved hypothetical protein	0.60	0.1096	0.1326	8	7	13	11
M301_1795	hypothetical protein	0.25	0.1822	0.1425	45	40	54	47
M301_1796	hypothetical protein	0.28	0.02431	0.1159	191	195	234	233
M301_1797	TOPRIM domain protein	0.58	0.1441	0.1362	133	136	186	218
M301_1798	hypothetical protein	0.93	0.07515	0.1264	67	89	153	146
M301_1799	phage transcriptional regulator, AlpA	0.07	0.5167	0.2175	369	337	354	389
M301_1800	hypothetical protein	0.14	0.3783	0.182	330	329	387	340
M301_1801	integrase family protein	0.00	0.9498	0.3271	974	988	969	996
M301_1802	preprotein translocase, SecG subunit	-0.22	0.5087	0.2156	1959	2030	1426	2004
M301_1803	triosephosphate isomerase	0.21	0.4106	0.1903	196	195	249	203
M301_1804	carbohydrate kinase, YjeF related protein	0.13	0.3161	0.1681	94	98	110	100
M301_1805	hemerythrin-like metal-binding protein	0.62	0.1417	0.136	102	73	147	121
M301_1806	phosphoesterase DHHA1	0.24	0.3711	0.1801	238	301	347	289
M301_1807	phosphoesterase RecJ domain protein	0.94	0.00871	0.1015	56	64	119	113
M301_1809	Glutathione S-transferase domain	-0.90	0.07184	0.1255	394	456	239	217
M301_1810	peroxiredoxin, Ohr subfamily	-0.66	0.1873	0.1432	251	239	184	125
M301_1811	Carboxymethylenebutenolidase	-1.06	0.07816	0.1271	297	285	162	117
M301_1812	transcriptional regulator, MarR family	-0.64	0.09667	0.1308	625	558	376	384
M301_1814	transcriptional regulator, MarR family	0.81	0.1608	0.139	599	924	1373	1297
M301_1815	Cl- channel voltage-gated family protein	0.30	0.287	0.1625	471	602	681	644
M301_1816	peptidoglycan-associated lipoprotein	0.80	0.0728	0.1258	1426	1724	2764	2709
M301_1817	transposase IS4 family protein	-0.64	0.04723	0.1205	290	320	178	214
M301_1818	transcriptional regulator, MerR family	0.65	0.04121	0.1198	122	131	198	199
M301_1819	protein of unknown function DUF81	-0.25	0.7184	0.2693	11	6	9	5
M301_1820	conserved hypothetical protein	0.46	0.05571	0.1213	350	312	480	434
M301_1821	transposase IS116/IS110/IS902 family protein	-1.32	0.05614	0.1213	155	184	61	74
M301_1822	conserved hypothetical protein	0.00	0.992	0.3367	64	65	77	52
M301_1823	protein of unknown function DUF347	-0.24	0.5875	0.2355	83	55	60	56
M301_1824	integral membrane sensor signal transduction histidine kinase	-0.24	0.3257	0.1701	110	90	90	79
M301_1825	two component transcriptional regulator, winged helix family	-0.21	0.119	0.1338	169	159	135	148
M301_1827	hypothetical protein	0.49	0.1248	0.1344	42	42	63	56
M301_1828	YVTN beta-propeller repeat-containing protein	0.14	0.4983	0.2131	93	84	107	88
M301_1829	cytochrome c	0.27	0.3524	0.1752	76	73	99	80
M301_1830	conserved hypothetical protein	3.30	0.2686	0.1587	23	30	371	157
M301_1831	conserved hypothetical protein	0.91	0.2691	0.1588	182	165	395	256
M301_1832	natural resistance-associated macrophage protein	0.15	0.4139	0.1911	43	47	54	46
M301_1833	phospholipase D/Transphosphatidylase	1.05	0.003023	0.08004	120	127	261	251
M301_1834	hypothetical protein	1.59	0.05895	0.1215	58	94	258	202
M301_1835	conserved hypothetical protein	1.47	0.1338	0.1353	167	176	543	411
M301_1836	conserved hypothetical protein	0.17	0.4328	0.1962	514	420	533	516
M301_1837	17 kDa surface antigen	0.18	0.5821	0.2342	215	212	277	205
M301_1838	hypothetical protein	1.53	0.2492	0.1546	99	96	359	206
M301_1839	hypothetical protein	2.13	0.1283	0.1347	482	449	2371	1721
M301_1840	hypothetical protein	0.66	0.268	0.1586	238	209	414	292
M301_1841	phage-related minor tail protein	2.33	0.01551	0.1109	20	40	148	160
M301_1842	transcriptional regulator, LysR family	0.34	0.34	0.1729	24	20	32	24
M301_1843	Uncharacterised protein family UPF0324	-1.26	0.216	0.1474	61	40	21	20
M301_1844	oxidoreductase molybdopterin binding	-1.06	0.1151	0.1333	188	155	81	82
M301_1845	cytochrome c class I	-0.87	0.2357	0.1517	161	105	86	59
M301_1846	protein of unknown function DUF202	-0.29	0.1805	0.1422	173	158	123	147
M301_1847	beta-lactamase-like	-0.86	0.1932	0.144	91	121	58	59
M301_1848	integron integrase	0.22	0.2917	0.1633	39	47	51	50
M301_1849	hypothetical protein	-0.09	0.8037	0.2914	138	99	98	125
M301_1850	hypothetical protein	1.13	0.1115	0.1329	55	34	101	96
M301_1851	hypothetical protein	1.05	0.1257	0.1345	41	34	88	68
M301_1852	protein of unknown function DUF262	0.88	0.08343	0.1283	97	99	193	170
M301_1853	hypothetical protein	1.47	0.1255	0.1345	50	67	189	138
M301_1855	hypothetical protein	0.72	0.32	0.1689	71	62	134	86
M301_1856	conserved hypothetical protein	-0.22	0.08239	0.1281	256	241	220	205
M301_1857	integrase family protein	-0.16	0.3527	0.1753	217	249	216	201
M301_1858	integrase family protein	0.01	0.9534	0.3279	270	307	302	277
M301_1859	integrase family protein	-0.22	0.06319	0.1229	486	491	410	429
M301_1861	2,3-bisphosphoglycerate-independent phosphoglycerate mutase	-0.29	0.2399	0.1526	80	89	77	62
M301_1862	17 kDa surface antigen	0.25	0.5154	0.2172	1014	1394	1651	1213
M301_1863	pentapeptide repeat protein	0.00	0.9859	0.3353	598	654	557	699
M301_1864	putative transcriptional regulator, ModE family	-0.58	0.006385	0.09478	380	366	243	257
M301_1865	phosphate-selective porin O and P	-0.96	0.03675	0.1191	158	137	84	67
M301_1866	molybdenum ABC transporter, periplasmic molybdate-binding protein	0.15	0.6341	0.2477	65	58	79	58
M301_1867	molybdate ABC transporter, inner membrane subunit	-0.86	0.003739	0.08334	64	64	35	35
M301_1868	ABC transporter related	0.13	0.5541	0.2271	88	110	114	103
M301_1869	DNA-directed DNA polymerase	0.39	0.2916	0.1633	58	66	92	71
M301_1870	protein of unknown function DUF1555	0.86	0.08412	0.1285	57	41	93	86
M301_1871	protein of unknown function DUF1555	-0.15	0.6618	0.2548	16	13	15	11
M301_1872	peptide methionine sulfoxide reductase	0.10	0.6505	0.2519	480	487	461	579
M301_1873	magnesium and cobalt transport protein CorA	-0.45	0.07385	0.1261	228	255	185	170
M301_1874	hypothetical protein	1.87	0.2054	0.1455	51	39	209	125
M301_1875	hypothetical protein	-0.74	0.2701	0.1591	48	39	35	17
M301_1876	helix-turn-helix domain protein	-0.07	0.8522	0.3037	107	127	134	90
M301_1877	flavin reductase domain protein FMN-binding	-0.30	0.3397	0.1728	317	341	305	227
M301_1878	hypothetical protein	0.39	0.1561	0.1382	153	189	235	214
M301_1879	glutaminyl-tRNA synthetase	-0.91	0.02556	0.1163	403	414	232	204
M301_1880	biotin/acetyl-CoA-carboxylase ligase	-0.10	0.0935	0.1302	116	119	110	110
M301_1881	transcriptional activator, Baf family	-0.43	0.02139	0.1146	64	61	47	45
M301_1882	Sporulation domain protein	-0.22	0.5978	0.2381	136	91	108	86
M301_1883	stationary-phase survival protein SurE	-0.48	0.1018	0.1316	338	292	244	208
M301_1884	protein-L-isoaspartate O-methyltransferase	-0.08	0.7545	0.2786	170	144	168	130
M301_1885	Peptidase M23	0.50	0.3888	0.1848	63	71	115	75
M301_1886	conserved hypothetical protein	0.85	0.1919	0.1438	175	190	378	282
M301_1887	Thioredoxin domain	0.56	0.08883	0.1294	240	275	380	379
M301_1888	nitroreductase	-0.07	0.4749	0.2072	382	366	373	341
M301_1889	NADH:flavin oxidoreductase/NADH oxidase	-0.61	0.01896	0.1133	496	532	353	319
M301_1890	YceI family protein	1.10	0.005145	0.08946	161	180	376	355
M301_1891	Pirin domain protein	0.27	0.3051	0.1658	60	49	66	66
M301_1892	transcriptional regulator, LysR family	-0.02	0.9151	0.3189	653	743	745	634
M301_1893	ATPase associated with various cellular activities AAA_3	-0.83	0.133	0.1352	212	163	118	92
M301_1894	protein of unknown function DUF58	-0.81	0.156	0.1381	64	49	34	30
M301_1895	transglutaminase domain protein	-0.30	0.264	0.1578	27	22	22	18
M301_1896	CMP/dCMP deaminase zinc-binding	-0.68	0.2242	0.1491	171	175	84	132
M301_1897	protein of unknown function UPF0005	0.00	0.999	0.3383	3058	3420	3234	3245
M301_1898	glycoside hydrolase family 3 domain protein	-0.37	0.2122	0.1467	153	149	129	104
M301_1899	binding-protein-dependent transport systems inner membrane component	-0.26	0.2115	0.1465	48	48	43	37
M301_1900	binding-protein-dependent transport systems inner membrane component	-0.16	0.6201	0.244	52	71	51	59
M301_1901	ErfK/YbiS/YcfS/YnhG family protein	0.61	0.02581	0.1164	124	138	209	192
M301_1902	extracellular solute-binding protein family 5	0.14	0.3745	0.181	48	42	53	47
M301_1903	OmpA domain protein transmembrane region-containing protein	0.27	0.3605	0.1772	26	34	36	36
M301_1904	conserved hypothetical protein	0.36	0.6961	0.2634	9	31	32	19
M301_1905	short-chain dehydrogenase/reductase SDR	0.01	0.974	0.3326	22	26	29	19
M301_1906	putative transcriptional activator, TenA family	0.18	0.7277	0.2717	25	46	40	40
M301_1907	AMP-dependent synthetase and ligase	-0.68	0.09705	0.1308	41	50	31	26
M301_1908	conserved hypothetical protein	-0.66	0.0502	0.1208	66	73	48	40
M301_1909	conserved hypothetical protein	0.19	0.4857	0.2099	56	43	61	51
M301_1910	conserved hypothetical protein	0.23	0.1433	0.1362	73	76	91	83
M301_1911	integral membrane sensor signal transduction histidine kinase	0.20	0.4864	0.2101	65	72	88	69
M301_1912	two component, sigma54 specific, transcriptional regulator, Fis family	0.20	0.3652	0.1785	105	92	123	103
M301_1913	cytochrome c oxidase, cbb3-type, subunit I	-0.73	0.09067	0.1297	993	1034	681	539
M301_1914	cytochrome c oxidase, cbb3-type, subunit II	-0.88	0.0918	0.1299	1151	1169	712	553
M301_1915	Cbb3-type cytochrome oxidase component	0.15	0.6506	0.2519	379	384	492	355
M301_1916	cytochrome c oxidase, cbb3-type, subunit III	-0.44	0.1417	0.136	1098	946	838	672
M301_1917	cytochrome c oxidase accessory protein CcoG	0.03	0.8424	0.3012	189	204	217	185
M301_1918	conserved hypothetical protein	0.47	0.2137	0.147	504	614	866	681
M301_1919	Ubiquinone biosynthesis hydroxylase, UbiH/UbiF/VisC/COQ6 family	0.18	0.5463	0.225	288	287	372	281
M301_1920	Radical SAM domain protein	-0.17	0.4184	0.1923	126	151	122	124
M301_1921	transcriptional regulator, Crp/Fnr family	-0.16	0.0759	0.1266	158	153	143	136
M301_1922	oxygen-independent coproporphyrinogen III oxidase	-3.35	0.1169	0.1335	267	191	22	22
M301_1923	OmpW family protein	-3.94	0.04501	0.1203	1900	1639	94	136
M301_1924	conserved hypothetical protein	0.80	0.2969	0.1643	155	139	312	200
M301_1925	RNA methyltransferase, TrmA family	-0.09	0.5439	0.2244	146	127	132	124
M301_1926	3'-5' exonuclease, PolB-like	-0.15	0.7708	0.2829	138	80	99	97
M301_1927	hypothetical protein	-0.42	0.3237	0.1697	112	82	78	66
M301_1928	conserved hypothetical protein	-0.27	0.3431	0.1735	851	689	651	624
M301_1929	conserved hypothetical protein	0.82	0.04703	0.1205	462	367	784	679
M301_1930	conserved hypothetical protein	0.25	0.2666	0.1583	80	76	100	86
M301_1931	cysteine synthase B	0.15	0.4509	0.201	212	195	245	206
M301_1932	Disulphide bond formation protein DsbB	-0.06	0.8081	0.2926	165	170	184	136
M301_1933	exodeoxyribonuclease VII, large subunit	-0.09	0.5467	0.2251	102	107	106	90
M301_1934	Ppx/GppA phosphatase	-0.32	0.2112	0.1464	152	166	141	114
M301_1935	conserved hypothetical protein	1.23	0.0325	0.1182	438	615	1183	1292
M301_1936	putative phosphohistidine phosphatase, SixA	0.27	0.1193	0.1338	195	204	252	231
M301_1937	Polyphosphate kinase	0.19	0.1816	0.1424	102	109	127	115
M301_1938	conserved hypothetical protein	0.13	0.2951	0.164	78	83	92	84
M301_1939	UBA/THIF-type NAD/FAD binding protein	-0.23	0.2697	0.159	177	186	168	142
M301_1940	holo-acyl-carrier-protein synthase	0.01	0.9831	0.3347	199	202	240	164
M301_1941	pyridoxal phosphate biosynthetic protein PdxJ	-0.33	0.2639	0.1578	331	329	292	232
M301_1942	DNA repair protein RecO	0.02	0.9533	0.3279	179	170	201	152
M301_1943	hypothetical protein	0.13	0.6044	0.2398	300	288	359	283
M301_1944	GTP-binding protein Era	0.28	0.4069	0.1894	313	347	454	346
M301_1945	ribonuclease III	0.28	0.4489	0.2005	190	171	252	185
M301_1946	transmembrane protein	0.79	0.1696	0.1405	260	223	473	361
M301_1947	signal peptidase I	-0.02	0.938	0.3243	153	142	171	119
M301_1948	GTP-binding protein LepA	-0.13	0.5795	0.2335	162	144	156	123
M301_1949	hypothetical protein	-0.06	0.8026	0.2912	123	104	122	96
M301_1950	Endonuclease/exonuclease/phosphatase	0.44	0.0992	0.1312	53	46	68	66
M301_1951	phospholipase D/Transphosphatidylase	0.49	0.282	0.1615	42	33	61	44
M301_1952	protease Do	-0.90	0.004385	0.08553	2769	2896	1574	1458
M301_1953	positive regulator of sigma E, RseC/MucC	0.05	0.7739	0.2837	625	752	759	670
M301_1954	sigma E regulatory protein, MucB/RseB	-0.78	0.07664	0.1268	974	990	626	519
M301_1955	anti sigma-E protein, RseA	-0.77	0.009703	0.1035	2537	2414	1529	1382
M301_1956	RNA polymerase, sigma-24 subunit, ECF subfamily	-0.47	0.05912	0.1216	4274	4622	2985	3451
M301_1957	L-aspartate oxidase	-0.09	0.6692	0.2567	68	76	74	60
M301_1958	nuclease (SNase domain protein)	0.67	0.3006	0.165	19	26	44	28
M301_1959	DEAD/DEAH box helicase domain protein	-0.26	0.3194	0.1688	158	136	137	108
M301_1960	fkbp-type peptidyl-prolyl cis-trans isomerase	0.60	0.2689	0.1588	1087	1198	2016	1459
M301_1961	protein of unknown function DUF748	0.20	0.3496	0.1747	80	74	96	81
M301_1962	DNA mismatch repair protein MutS	0.12	0.402	0.1881	118	128	142	125
M301_1963	site-specific recombinase Gcr	0.07	0.753	0.2782	181	191	219	172
M301_1964	inositol monophosphatase	-0.35	0.3444	0.1737	458	484	433	308
M301_1965	Rhomboid family protein	0.41	0.08885	0.1294	99	96	125	136
M301_1966	conserved hypothetical protein	-0.12	0.5832	0.2345	96	79	88	73
M301_1967	RNA methyltransferase, TrmH family, group 1	-0.64	0.05488	0.1212	190	203	126	125
M301_1968	serine O-acetyltransferase	-0.40	0.0178	0.1126	164	167	122	128
M301_1969	transcriptional regulator, BadM/Rrf2 family	0.53	0.145	0.1363	1851	1591	2247	2735
M301_1970	Cysteine desulfurase	0.75	0.05796	0.1215	652	557	1003	1029
M301_1971	cysteine desulfurase IscS	0.84	0.02971	0.1176	1111	1052	2003	1858
M301_1972	FeS cluster assembly scaffold IscU	0.93	0.09809	0.131	2043	2234	3706	4419
M301_1973	iron-sulfur cluster assembly protein IscA	0.65	0.09308	0.1302	3095	3841	4963	5951
M301_1974	co-chaperone Hsc20	1.48	0.04736	0.1205	477	480	1398	1270
M301_1975	Fe-S protein assembly chaperone HscA	0.93	0.04542	0.1203	269	283	548	501
M301_1976	ferredoxin, 2Fe-2S type, ISC system	0.64	0.1125	0.133	216	295	423	373
M301_1977	carbonic anhydrase	0.79	0.1689	0.1404	260	287	531	413
M301_1978	conserved hypothetical protein	0.60	0.06522	0.1236	33	30	51	45
M301_1979	alkaline phosphatase	0.99	0.05525	0.1213	26	29	59	52
M301_1980	lysyl-tRNA synthetase	-0.52	0.002566	0.07756	441	451	317	307
M301_1981	peptide chain release factor 2	-0.22	0.2072	0.1457	520	567	435	499
M301_1982	conserved hypothetical protein	-0.54	0.2703	0.1591	85	116	75	63
M301_1983	arsenate reductase	-0.23	0.2167	0.1476	166	156	147	127
M301_1984	Putitive phosphate transport regulator	-0.01	0.9106	0.3179	396	458	415	431
M301_1985	phosphate transporter	-0.89	0.04515	0.1203	204	220	115	113
M301_1986	phosphate ABC transporter, periplasmic phosphate-binding protein	-0.38	0.08231	0.1281	71	66	52	53
M301_1987	phosphate ABC transporter, inner membrane subunit PstC	0.13	0.3367	0.1722	18	19	22	19
M301_1988	phosphate ABC transporter, inner membrane subunit PstA	-0.29	0.4112	0.1904	47	36	34	33
M301_1989	phosphate ABC transporter, ATPase subunit	-0.21	0.4474	0.2001	66	53	57	46
M301_1990	phosphate uptake regulator, PhoU	-0.02	0.8738	0.309	79	88	85	80
M301_1991	phosphoglucosamine mutase	-0.33	0.1887	0.1434	153	139	128	105
M301_1992	dihydropteroate synthase	0.04	0.8326	0.2988	193	163	193	171
M301_1993	ATP-dependent metalloprotease FtsH	-0.95	0.009651	0.1034	2608	2662	1312	1424
M301_1994	ribosomal RNA methyltransferase RrmJ/FtsJ	-0.11	0.5882	0.2357	531	435	454	439
M301_1995	protein of unknown function UPF0044	1.39	0.1155	0.1334	167	120	435	320
M301_1996	conserved hypothetical protein	-0.31	0.1354	0.1354	297	264	217	235
M301_1997	GreA/GreB family elongation factor	-0.48	0.09165	0.1299	380	434	318	265
M301_1998	carbamoyl-phosphate synthase, large subunit	-0.45	0.1043	0.1319	307	331	255	212
M301_1999	hypothetical protein	0.11	0.7433	0.2758	79	92	107	77
M301_2000	carbamoyl-phosphate synthase, small subunit	-0.57	0.02142	0.1147	409	416	286	268
M301_2001	Glutamate--putrescine ligase	-0.62	0.02011	0.114	114	109	71	74
M301_2002	diguanylate cyclase	0.14	0.6498	0.2517	66	63	82	60
M301_2003	dihydrodipicolinate reductase	0.07	0.7582	0.2795	284	293	337	268
M301_2004	SmpA/OmlA domain protein	-0.03	0.856	0.3046	230	219	240	200
M301_2005	ferric uptake regulator, Fur family	0.34	0.08996	0.1296	402	457	568	520
M301_2006	DNA repair protein RecN	-1.02	0.0473	0.1205	340	392	194	167
M301_2007	ATP-NAD/AcoX kinase	-0.32	0.2185	0.1479	323	296	275	222
M301_2008	heat-inducible transcription repressor HrcA	-0.10	0.2279	0.1499	213	227	209	201
M301_2009	ferrochelatase	-0.58	0.1627	0.1394	174	158	129	92
M301_2010	ADP-L-glycero-D-manno-heptose-6-epimerase	0.16	0.5303	0.2209	168	168	211	166
M301_2011	rfaE bifunctional protein	0.21	0.2046	0.1454	147	144	176	160
M301_2012	lipopolysaccharide heptosyltransferase II	0.21	0.3221	0.1693	115	95	128	115
M301_2013	TPR repeat-containing protein	-0.85	0.1534	0.1376	223	231	152	99
[truncated: 768 more rows]
