# Supplementary material for: Comparative transcriptomics in three Methylophilaceae species uncover different strategies for environmental adaptation
Source: PeerJ. 2013 Jul 25;1:e115. doi: 10.7717/peerj.115 (PMC3728764; doi:10.7717/peerj.115)
Supplement: Table S8 — Comparative RNA-Seq statistics for core vs. methanol in Methylovorus glucosotrophus SIP3-4. [file peerj-01-115-s008.xls]

Comparative RNA-Seq statistics for core vs. methanol in Methylovorus glucosotrophus SIP3-4
locus tag	product	log2 fold change	pvalue	qvalue	Core	Core	Me	Me
Msip34_0001	chromosomal replication initiator protein DnaA	2.74	0.01296	0.02107	63	71	465	438
Msip34_0002	DNA polymerase III, beta subunit	1.34	0.01918	0.02358	318	304	813	766
Msip34_0003	DNA gyrase, B subunit	1.42	0.003962	0.01706	227	195	550	582
Msip34_0004	GTP-binding proten HflX	1.39	0.05184	0.03062	20	20	50	56
Msip34_0005	protein of unknown function RIO1	0.36	0.04317	0.02908	48	48	63	61
Msip34_0006	protein of unknown function DUF190	2.24	0.03814	0.02812	19	7	72	57
Msip34_0007	CrcB protein	1.82	0.1131	0.04188	59	11	139	113
Msip34_0008	hypothetical protein	-1.19	0.03682	0.02784	216	211	103	84
Msip34_0009	proline-rich region	-1.96	0.09962	0.03941	181	234	58	48
Msip34_0010	malate/quinone oxidoreductase	1.92	0.003648	0.017	63	49	208	220
Msip34_0011	glycoside hydrolase family 2 sugar binding	-0.53	0.04734	0.02977	313	331	221	224
Msip34_0012	hypothetical protein	-0.16	0.6292	0.1373	2227	3090	2264	2486
Msip34_0013	drug resistance transporter, Bcr/CflA subfamily	-0.53	0.04272	0.029	79	78	56	53
Msip34_0014	diguanylate cyclase/phosphodiesterase with PAS/PAC and GAF sensor(s)	-2.80	0.03438	0.02739	365	319	41	56
Msip34_0015	cytochrome c class I	-4.83	0.0275	0.02606	408	444	15	14
Msip34_0016	PQQ-dependent dehydrogenase, methanol/ethanol family	-7.04	0.1246	0.04406	1613	2403	16	13
Msip34_0017	GAF modulated sigma54 specific transcriptional regulator, Fis family	-0.82	0.06373	0.03275	169	146	103	76
Msip34_0018	hypothetical protein	3.12	0.03191	0.02697	38	42	333	366
Msip34_0019	transcriptional regulator, LysR family	3.72	0.1444	0.04773	68	79	766	1183
Msip34_0020	coenzyme PQQ biosynthesis protein A	0.31	0.4148	0.09746	1527	2220	2276	2372
Msip34_0021	MJ0042 family finger-like protein	2.59	0.1507	0.04892	18	18	89	134
Msip34_0022	ribosomal protein L11 methyltransferase	2.78	0.028	0.02618	37	5	133	161
Msip34_0023	acetyl-CoA carboxylase, biotin carboxylase	2.05	0.05683	0.03159	54	44	186	221
Msip34_0024	acetyl-CoA carboxylase, biotin carboxyl carrier protein	3.40	0.06363	0.03274	15	22	181	221
Msip34_0025	3-dehydroquinate dehydratase, type II	1.58	0.008707	0.01962	62	79	201	220
Msip34_0026	alkyl hydroperoxide reductase/ Thiol specific antioxidant/ Mal allergen	-0.03	0.9321	0.1907	106	116	88	130
Msip34_0027	cytochrome c biogenesis protein transmembrane region	-1.22	0.01857	0.02334	271	253	116	108
Msip34_0028	CutA1 divalent ion tolerance protein	0.75	0.1123	0.04174	23	24	43	37
Msip34_0029	FxsA cytoplasmic membrane protein	1.95	0.177	0.05368	117	159	655	416
Msip34_0030	oxidoreductase FAD/NAD(P)-binding domain protein	2.19	0.05963	0.03208	148	147	726	627
Msip34_0031	HemY domain protein	1.13	0.00073	0.01447	133	127	287	281
Msip34_0032	protein of unknown function DUF513 hemX	-0.08	0.4042	0.0956	258	256	253	233
Msip34_0033	Uroporphyrinogen III synthase HEM4	0.28	0.2295	0.0633	268	291	368	314
Msip34_0034	porphobilinogen deaminase	1.04	0.02501	0.02545	141	179	342	316
Msip34_0035	two component transcriptional regulator, LytTR family	-1.78	0.008629	0.01958	61	63	17	18
Msip34_0036	histidine kinase internal region	0.24	0.4768	0.109	22	32	30	35
Msip34_0037	argininosuccinate lyase	0.92	0.06312	0.03265	126	151	262	264
Msip34_0038	hypothetical protein	0.68	0.08248	0.03593	37	29	55	51
Msip34_0039	cellulose synthase catalytic subunit (UDP-forming)	0.36	0.2649	0.07	21	28	28	34
Msip34_0040	cellulose synthase subunit B	-0.98	0.1585	0.05037	64	46	24	32
Msip34_0041	hypothetical protein	-2.48	0.003052	0.01685	353	369	69	60
Msip34_0042	Cellulase	-2.83	0.02636	0.02579	285	306	41	41
Msip34_0043	hypothetical protein	-2.02	0.06192	0.03246	117	135	30	31
Msip34_0044	oxygen-independent coproporphyrinogen III oxidase	0.57	0.2892	0.07448	54	33	64	66
Msip34_0045	hypothetical protein	-0.22	0.06914	0.03366	288	286	251	242
Msip34_0046	non-canonical purine NTP pyrophosphatase, rdgB/HAM1 family	-0.53	0.08763	0.03692	286	324	220	204
Msip34_0047	ribonuclease PH	1.50	0.05641	0.03151	62	57	180	158
Msip34_0048	protein serine/threonine phosphatase	0.25	0.5073	0.1146	16	17	17	24
Msip34_0049	serine/threonine protein kinase	0.88	0.1307	0.04525	20	30	45	47
Msip34_0050	domain of unknown function DUF1732	0.23	0.6078	0.1334	63	105	104	94
Msip34_0051	guanylate kinase	0.24	0.2057	0.05875	255	292	328	317
Msip34_0052	DNA-directed RNA polymerase, omega subunit	-0.67	0.004292	0.01711	1305	1332	810	849
Msip34_0053	(p)ppGpp synthetase I, SpoT/RelA	0.44	0.1401	0.04698	172	158	242	208
Msip34_0054	endoribonuclease L-PSP	1.53	0.1041	0.04028	25	62	118	134
Msip34_0055	ATP-dependent DNA helicase RecG	1.69	0.02857	0.0263	20	20	68	64
Msip34_0056	Chorismate lyase	2.06	0.0647	0.0329	20	17	71	85
Msip34_0057	4-hydroxybenzoate polyprenyl transferase	1.43	0.03526	0.02754	31	35	84	94
Msip34_0058	ribosomal protein L13	3.65	0.06628	0.03314	1394	1575	20460	16840
Msip34_0059	ribosomal protein S9	3.09	0.04002	0.0285	1483	1436	13081	11697
Msip34_0060	N-acetyl-gamma-glutamyl-phosphate reductase	2.73	0.137	0.04641	213	224	1725	1184
Msip34_0061	hypothetical protein	2.66	0.09677	0.03885	149	169	1136	873
Msip34_0062	protein of unknown function DUF583	0.42	0.3617	0.08787	2105	2138	3302	2382
Msip34_0063	iron-sulfur cluster assembly accessory protein	0.73	0.1706	0.05253	2254	2742	4701	3576
Msip34_0064	citrate synthase I	1.66	0.003532	0.01697	114	121	379	366
Msip34_0065	protein of unknown function UPF0075	1.65	0.1324	0.04557	61	46	141	196
Msip34_0066	Peptidase M23	1.64	0.106	0.04062	97	110	284	363
Msip34_0067	tyrosyl-tRNA synthetase	2.85	0.0118	0.02076	64	45	418	380
Msip34_0068	protein of unknown function DUF150	3.36	0.003748	0.01702	95	135	1223	1155
Msip34_0069	NusA antitermination factor	2.56	0.1175	0.04262	253	271	1793	1310
Msip34_0070	translation initiation factor IF-2	1.74	0.05787	0.03177	403	307	1305	1069
Msip34_0071	ribosome-binding factor A	1.10	0.01903	0.02352	546	431	1097	1003
Msip34_0072	tRNA pseudouridine synthase B	2.93	0.003134	0.01688	57	66	480	462
Msip34_0073	ribosomal protein S15	1.39	0.0533	0.03092	1941	2204	5030	5827
Msip34_0074	Polyribonucleotide nucleotidyltransferase	1.96	0.01649	0.02245	369	376	1480	1419
Msip34_0075	transcriptional regulator, TraR/DksA family	1.74	0.1364	0.0463	1181	1060	4335	3164
Msip34_0076	Methylenetetrahydrofolate dehydrogenase (NADP(+))	2.69	0.005309	0.01762	54	43	304	324
Msip34_0077	two component, sigma54 specific, transcriptional regulator, Fis family	0.59	0.04626	0.02959	82	96	129	138
Msip34_0078	Sporulation domain protein	-0.21	0.6521	0.1416	75	48	52	54
Msip34_0079	pilus (MSHA type) biogenesis protein MshL	-0.04	0.8379	0.1748	35	37	31	39
Msip34_0080	Tetratricopeptide TPR_2 repeat protein	-0.68	0.1734	0.05304	41	54	33	26
Msip34_0081	type II secretion system protein E	-1.14	0.1407	0.04707	59	46	24	23
Msip34_0082	type II secretion system protein	-0.20	0.7971	0.1677	31	13	19	19
Msip34_0083	hypothetical protein	-0.97	0.1778	0.05384	47	35	21	21
Msip34_0084	hypothetical protein	-1.21	0.5434	0.1214	46	9	11	12
Msip34_0085	hypothetical protein	-1.40	0.06984	0.03379	48	47	21	14
Msip34_0086	hypothetical protein	-0.76	0.1599	0.05062	22	17	12	11
Msip34_0087	general secretion pathway protein H	-1.44	0.06413	0.03281	30	38	16	8
Msip34_0088	UBA/THIF-type NAD/FAD binding protein	0.22	0.3842	0.09201	54	58	72	59
Msip34_0089	multidrug resistance protein (efflux pump/antiporter)	1.14	0.07085	0.03397	13	20	33	41
Msip34_0090	band 7 protein	0.31	0.2894	0.07452	66	66	74	89
Msip34_0091	protein of unknown function DUF107	1.29	0.1112	0.04155	45	25	83	87
Msip34_0092	valyl-tRNA synthetase	2.16	0.004408	0.01713	101	93	435	433
Msip34_0093	hypothetical protein	-3.24	0.0692	0.03367	5008	6123	636	540
Msip34_0094	SirA family protein	0.09	0.6758	0.1459	679	765	851	687
Msip34_0095	Rhodanese domain protein	1.72	0.1028	0.04002	90	107	367	284
Msip34_0096	Undecaprenyl-phosphate galactose phosphotransferase	1.82	0.01226	0.02089	18	12	53	57
Msip34_0097	putative sigma54 specific transcriptional regulator	-0.23	0.2335	0.06409	23	26	21	20
Msip34_0098	hypothetical protein	0.00	0.9984	0.2016	0	13	8	4
Msip34_0099	class II aldolase/adducin family protein	0.48	0.764	0.1619	8	0	7	4
Msip34_0100	monooxygenase, putative	0.99	0.4968	0.1126	4	0	5	3
Msip34_0101	sulfonate ABC transporter, periplasmic sulfonate-binding protein SsuA	0.17	0.8317	0.1738	4	1	3	2
Msip34_0102	ABC transporter related	-0.96	0.08662	0.03669	7	6	3	3
Msip34_0103	TonB family protein	0.17	0.3333	0.08267	8	7	8	10
Msip34_0104	MotA/TolQ/ExbB proton channel	-1.70	0.509	0.1149	14	2	2	2
Msip34_0105	Biopolymer transport protein ExbD/TolR	0.49	0.434	0.1011	8	8	14	8
Msip34_0106	binding-protein-dependent transport systems inner membrane component	0.23	0.5404	0.1209	7	6	9	6
Msip34_0107	binding-protein-dependent transport systems inner membrane component	-0.03	0.9575	0.1949	5	7	4	8
Msip34_0108	putative dibenzothiophene desulfurization enzyme B	-0.00	0.9998	0.2018	1	8	4	6
Msip34_0109	hypothetical protein	1.27	0.4458	0.1032	3	0	6	2
Msip34_0110	TonB-dependent receptor	-0.40	0.388	0.09271	8	12	7	8
Msip34_0111	glucose-methanol-choline oxidoreductase	-1.62	0.051	0.03045	5	5	2	1
Msip34_0112	Aldehyde Dehydrogenase	-0.75	0.6323	0.1379	4	1	1	2
Msip34_0113	major facilitator superfamily MFS_1	-0.57	0.4988	0.113	2	2	2	0
Msip34_0114	Peroxidase	0.98	0.5105	0.1152	7	0	7	7
Msip34_0115	hypothetical protein	-0.52	0.3553	0.0867	11	8	7	6
Msip34_0116	ABC transporter related	-0.09	0.8803	0.1821	4	5	6	2
Msip34_0117	ABC transporter related	-0.91	0.4055	0.09583	11	5	4	4
Msip34_0118	TonB-dependent receptor	0.41	0.1981	0.05738	5	6	6	8
Msip34_0119	hypothetical protein	-1.26	0.6636	0.1437	0	4	1	0
Msip34_0120	nitroreductase	-0.69	0.7819	0.1651	0	2	0	1
Msip34_0121	Alkanesulfonate monooxygenase	-1.83	0.3554	0.08672	6	2	1	0
Msip34_0122	Alkanesulfonate monooxygenase	0.50	0.4107	0.09674	8	4	8	9
Msip34_0123	diguanylate cyclase with PAS/PAC and GAF sensors	-1.30	0.04839	0.02993	121	135	53	50
Msip34_0124	NAD-dependent epimerase/dehydratase	1.43	0.1131	0.04189	17	23	47	63
Msip34_0125	glycosyl transferase family 2	0.60	0.2418	0.06569	57	57	75	99
Msip34_0126	glycosyl transferase family 2	2.00	0.009056	0.01978	34	23	110	119
Msip34_0127	glycosyl transferase family 2	1.63	0.02526	0.02551	58	91	222	242
Msip34_0128	hypothetical protein	1.96	0.1105	0.04144	51	41	154	205
Msip34_0129	hypothetical protein	2.85	0.08214	0.03587	30	26	181	228
Msip34_0130	Methyltransferase type 11	1.72	0.02114	0.02429	56	63	188	206
Msip34_0131	hypothetical protein	1.27	0.07652	0.03492	55	51	118	138
Msip34_0132	acylneuraminate cytidylyltransferase	1.24	0.112	0.04169	81	73	162	203
Msip34_0133	N-acylneuraminate-9-phosphate synthase	1.33	0.01659	0.02249	107	98	261	260
Msip34_0134	ABC transporter related	2.54	0.05607	0.03145	33	30	199	171
Msip34_0135	nicotinate-nucleotide/dimethylbenzimidazole phosphoribosyltransferase	1.44	0.03266	0.0271	61	40	144	132
Msip34_0136	cobalamin 5'-phosphate synthase	2.00	0.06606	0.0331	29	33	115	138
Msip34_0137	alpha-ribazole phosphatase	0.61	0.1861	0.05528	49	67	88	89
Msip34_0138	Tetratricopeptide TPR_2 repeat protein	-1.95	0.1054	0.0405	130	169	41	36
Msip34_0139	TPR repeat-containing protein	-1.51	0.001394	0.01588	118	115	42	40
Msip34_0140	L-threonine-O-3-phosphate decarboxylase	0.64	0.2581	0.06875	19	28	30	44
Msip34_0141	cobalamin biosynthesis protein CobD	1.59	0.03848	0.02819	13	18	42	51
Msip34_0142	cobyric acid synthase CobQ	0.00	0.9863	0.1996	92	83	86	90
Msip34_0143	hypothetical protein	-0.09	0.8621	0.179	93	167	132	112
Msip34_0144	Adenosylcobinamide-phosphate guanylyltransferase	0.22	0.1468	0.04818	106	95	114	120
Msip34_0145	periplasmic binding protein	1.50	0.1639	0.05133	13	18	35	52
Msip34_0146	hypothetical protein	1.38	0.1223	0.04359	36	29	73	97
Msip34_0147	cob(II)yrinic acid a,c-diamide reductase	0.12	0.752	0.1598	44	60	47	66
Msip34_0148	hypothetical protein	0.55	0.4337	0.101	29	34	34	58
Msip34_0149	MotA/TolQ/ExbB proton channel	-0.08	0.855	0.1778	60	61	42	72
Msip34_0150	Magnesium chelatase	0.42	0.2635	0.06975	60	45	62	79
Msip34_0151	cobyrinic acid a,c-diamide synthase	2.22	0.000661	0.0142	21	24	103	106
Msip34_0152	cob(I)alamin adenosyltransferase	1.34	0.03488	0.02747	152	133	341	386
Msip34_0153	hypothetical protein	2.00	0.02511	0.02548	128	115	511	466
Msip34_0154	TonB-dependent receptor	1.60	0.001654	0.01615	148	136	435	427
Msip34_0155	hypothetical protein	1.99	0.05381	0.03102	129	74	408	402
Msip34_0156	TonB-dependent receptor plug	2.02	0.0431	0.02906	186	197	821	735
Msip34_0157	hypothetical protein	1.04	0.1564	0.04999	296	306	539	700
Msip34_0158	protein of unknown function DUF710	0.91	0.004954	0.01743	478	445	889	848
Msip34_0159	hypothetical protein	0.41	0.2141	0.0603	91	116	139	137
Msip34_0160	protein of unknown function DUF55	0.76	0.2016	0.05802	133	147	203	270
Msip34_0161	pyridoxamine 5'-phosphate oxidase-related FMN-binding	0.85	0.04648	0.02963	70	62	128	112
Msip34_0162	40-residue YVTN family beta-propeller repeat protein	-1.98	0.04653	0.02964	1715	2005	519	426
Msip34_0163	threonine dehydratase, biosynthetic	2.37	0.02472	0.02537	24	32	136	155
Msip34_0164	ribose 5-phosphate isomerase	1.53	0.06058	0.03224	358	402	1187	1015
Msip34_0165	phosphate uptake regulator, PhoU	0.46	0.03794	0.02808	598	599	837	810
Msip34_0166	Ppx/GppA phosphatase	0.11	0.5891	0.13	137	112	126	143
Msip34_0167	Polyphosphate kinase	0.96	0.09032	0.03751	31	22	46	58
Msip34_0168	Fe(II) trafficking protein YggX	2.44	0.002303	0.01657	65	74	378	382
Msip34_0169	TonB-dependent receptor	0.91	0.03572	0.02761	7	9	14	16
Msip34_0170	hypothetical protein	1.72	0.04116	0.02871	10	15	43	41
Msip34_0171	Superoxide dismutase	1.20	0.0935	0.03818	262	361	622	808
Msip34_0172	tyrosine recombinase XerC	0.23	0.316	0.07952	68	56	77	68
Msip34_0173	protein of unknown function DUF484	0.83	0.1141	0.04205	179	128	266	279
Msip34_0174	diaminopimelate epimerase	1.30	0.04278	0.029	64	63	150	164
Msip34_0175	lipid A biosynthesis acyltransferase	-2.69	0.01665	0.02251	1336	1351	245	170
Msip34_0176	S-adenosylmethionine synthetase	0.07	0.7372	0.1571	408	510	515	450
Msip34_0177	metal dependent phosphohydrolase	0.66	0.0788	0.03527	165	164	248	272
Msip34_0178	adenosylhomocysteinase	-0.23	0.1872	0.05547	1236	1347	1029	1176
Msip34_0179	membrane protein of unknown function	0.23	0.3472	0.0852	746	665	747	910
Msip34_0180	5,10-methylenetetrahydrofolate reductase	0.97	0.06489	0.03293	413	341	675	807
Msip34_0181	protein of unknown function DUF494	-0.06	0.6353	0.1385	422	452	391	446
Msip34_0182	DNA protecting protein DprA	0.64	0.07404	0.03451	38	47	62	71
Msip34_0183	Peptidoglycan-binding LysM	-0.44	0.1591	0.05047	159	187	112	143
Msip34_0184	peptide deformylase	1.94	0.03447	0.02741	70	95	318	318
Msip34_0185	methionyl-tRNA formyltransferase	0.47	0.2104	0.0596	121	120	183	151
Msip34_0186	peptidase M48 Ste24p	0.74	0.2808	0.07288	638	510	1152	760
Msip34_0187	sun protein	0.95	0.1666	0.0518	106	88	216	160
Msip34_0188	putative proline rich signal peptide protein	0.73	0.03339	0.02723	75	90	144	130
Msip34_0189	histidine kinase	0.13	0.6154	0.1348	164	126	171	147
Msip34_0190	two component, sigma54 specific, transcriptional regulator, Fis family	0.81	0.02633	0.02578	131	110	223	201
Msip34_0191	TfoX domain protein	1.57	0.07828	0.03519	29	62	130	143
Msip34_0192	exodeoxyribonuclease III Xth	-0.57	0.1826	0.05467	113	140	82	88
Msip34_0193	glutaredoxin	-1.06	0.1371	0.04644	202	254	109	110
Msip34_0194	Oligopeptidase A	-1.85	0.000243	0.01288	914	910	248	255
Msip34_0195	hypothetical protein	-0.01	0.9729	0.1974	197	261	245	209
Msip34_0196	phosphoenolpyruvate-protein phosphotransferase	-0.27	0.4102	0.09666	105	88	67	93
Msip34_0197	Phosphotransferase system, phosphocarrier protein HPr	0.11	0.7201	0.154	168	167	153	207
Msip34_0198	PTS system fructose subfamily IIA component	0.29	0.4441	0.1029	141	133	142	194
Msip34_0199	hypothetical protein	-0.17	0.4952	0.1124	104	91	76	97
Msip34_0200	HPr kinase	0.58	0.1909	0.05608	54	52	71	88
Msip34_0201	sigma 54 modulation protein/ribosomal protein S30EA	-0.41	0.09978	0.03945	845	792	565	664
Msip34_0202	RNA polymerase, sigma 54 subunit, RpoN	0.78	0.06927	0.03368	139	119	221	221
Msip34_0203	ABC transporter related	1.36	0.01387	0.02144	88	95	229	245
Msip34_0204	lipopolysaccharide transport periplasmic protein LptA	1.92	0.001202	0.01561	68	78	273	282
Msip34_0205	protein of unknown function DUF1239	2.13	0.04549	0.02947	51	55	221	249
Msip34_0206	3-deoxy-D-manno-octulosonate 8-phosphate phosphatase, YrbI family	1.79	0.01606	0.02228	116	85	343	358
Msip34_0207	KpsF/GutQ family protein	1.05	0.07705	0.035	259	182	445	471
Msip34_0208	sodium/hydrogen exchanger	0.79	0.04258	0.02897	44	40	77	69
Msip34_0209	FAD dependent oxidoreductase	0.87	0.05822	0.03184	53	43	80	95
Msip34_0210	outer membrane chaperone Skp (OmpH)	0.72	0.05391	0.03104	187	185	295	317
Msip34_0211	molybdenum cofactor biosynthesis protein C	-0.45	0.3007	0.07666	56	74	57	39
Msip34_0212	peptidase M48 Ste24p	0.20	0.2742	0.07169	46	48	58	51
Msip34_0213	transmembrane proetin, twin-arginine translocation pathway signal	-0.76	0.4159	0.09767	160	83	77	67
Msip34_0214	Sulphur oxidation protein SoxZ	-1.29	0.2053	0.05868	441	294	156	143
Msip34_0215	hypothetical protein	0.03	0.7514	0.1597	212	219	210	229
Msip34_0216	peroxiredoxin	-2.05	0.02217	0.02462	21432	19540	4608	5282
Msip34_0217	alkyl hydroperoxide reductase, F subunit	-2.21	0.06163	0.03241	7863	6727	1537	1626
Msip34_0218	hypothetical protein	-0.39	0.03179	0.02695	581	619	440	475
Msip34_0219	Sigma 54 interacting domain protein	0.28	0.2196	0.06132	74	89	103	95
Msip34_0220	protein of unknown function UPF0118	0.29	0.4516	0.1043	59	87	90	89
Msip34_0221	phosphoribosylformylglycinamidine cyclo-ligase	1.89	0.04318	0.02908	190	198	756	682
Msip34_0222	hypothetical protein	-0.31	0.2085	0.05925	822	706	637	595
Msip34_0223	hypothetical protein	0.55	0.1181	0.04274	179	140	242	226
Msip34_0224	Fmu (Sun) domain protein	0.89	0.07143	0.03407	154	126	258	262
Msip34_0225	sodium:dicarboxylate symporter	0.48	0.1049	0.04041	79	64	94	107
Msip34_0226	azurin	0.53	0.3477	0.08529	27	15	32	28
Msip34_0227	protein of unknown function DUF6 transmembrane	0.64	0.4774	0.1091	23	7	24	23
Msip34_0228	N-acetylmuramyl-L-alanine amidase, negative regulator of AmpC, AmpD	1.25	0.2079	0.05913	18	18	35	53
Msip34_0229	sodium/calcium exchanger membrane region	1.49	0.009337	0.0199	61	47	147	159
Msip34_0230	two component, sigma54 specific, transcriptional regulator, Fis family	-0.37	0.1714	0.05267	45	53	35	40
Msip34_0231	histidine kinase	-0.80	0.07064	0.03393	67	66	34	41
Msip34_0232	hypothetical protein	0.37	0.4088	0.09641	48	40	67	47
Msip34_0233	RNA polymerase, sigma-24 subunit, ECF subfamily	-0.61	0.2247	0.06234	482	628	351	378
Msip34_0234	putative transmembrane protein	-1.76	0.02068	0.02413	2123	2028	613	614
Msip34_0235	hypothetical protein	-2.06	0.017	0.02267	1575	1508	372	365
Msip34_0236	RDD domain containing protein	-0.56	0.08296	0.03602	164	178	117	116
Msip34_0237	permease YjgP/YjgQ family protein	0.53	0.2265	0.0627	61	59	77	97
Msip34_0238	permease YjgP/YjgQ family protein	0.46	0.03294	0.02715	75	69	98	101
Msip34_0239	Leucyl aminopeptidase	-0.47	0.1568	0.05006	763	724	597	475
Msip34_0240	DNA polymerase III chi subunit HolC	-0.10	0.3288	0.08187	463	428	412	417
Msip34_0241	hypothetical protein	0.10	0.6593	0.1429	272	343	358	304
Msip34_0242	glycine cleavage system H protein	1.19	0.1367	0.04636	66	75	140	183
Msip34_0243	peptidase S11 D-alanyl-D-alanine carboxypeptidase 1	-2.25	0.000299	0.01288	1810	1843	397	371
Msip34_0244	DNA topoisomerase I	1.41	0.06212	0.0325	59	72	159	192
Msip34_0245	PP-loop domain protein	2.11	0.05963	0.03208	43	35	187	156
Msip34_0246	short-chain dehydrogenase/reductase SDR	1.17	0.02093	0.02422	59	73	152	145
Msip34_0247	protein of unknown function DUF185	1.55	0.04887	0.03001	20	38	80	90
Msip34_0248	tRNA (guanine-N(7)-)-methyltransferase	1.92	0.00332	0.01692	72	61	260	245
Msip34_0249	GTP-binding protein HSR1-related	2.54	0.00307	0.01686	35	30	188	196
Msip34_0250	cytochrome c class I	2.72	0.06041	0.03221	487	560	3747	3158
Msip34_0251	ResB family protein	0.27	0.04086	0.02865	274	288	342	337
Msip34_0252	cytochrome c-type biogenesis protein CcsB	-1.08	0.004832	0.01736	669	705	341	309
Msip34_0253	ATP-binding region ATPase domain protein	0.06	0.6461	0.1405	67	62	63	71
Msip34_0254	hypothetical protein	-0.47	0.1421	0.04733	515	471	313	398
Msip34_0255	ABC transporter related	2.04	0.01883	0.02344	275	227	1030	1034
Msip34_0256	protein of unknown function DUF140	1.47	0.000599	0.01391	248	248	691	689
Msip34_0257	Mammalian cell entry related domain protein	1.11	0.00365	0.017	429	393	866	908
Msip34_0258	toluene tolerance family protein	-0.08	0.1208	0.04329	1549	1590	1462	1510
Msip34_0259	hypothetical protein	1.03	0.05652	0.03153	448	574	1028	1066
Msip34_0260	ABC transporter related	1.28	0.01457	0.02171	236	282	598	661
Msip34_0261	ABC-2 type transporter	2.00	0.01117	0.02057	76	82	310	327
Msip34_0262	BolA family protein	0.17	0.139	0.04678	514	479	576	539
Msip34_0263	glutaredoxin-like protein	0.18	0.3243	0.08104	1011	858	1031	1090
Msip34_0264	UDP-N-acetylglucosamine 1-carboxyvinyltransferase	0.45	0.11	0.04135	431	355	502	575
Msip34_0265	ATP phosphoribosyltransferase	0.61	0.1121	0.04172	296	245	411	414
Msip34_0266	histidinol dehydrogenase	0.52	0.01436	0.02163	402	373	541	570
Msip34_0267	histidinol-phosphate aminotransferase	0.55	0.1619	0.05098	227	250	316	385
Msip34_0268	3-hexulose-6-phosphate synthase	1.82	0.06293	0.03263	1884	2046	6418	7492
Msip34_0269	Imidazoleglycerol-phosphate dehydratase	2.87	0.02945	0.02649	117	62	661	657
Msip34_0270	imidazole glycerol phosphate synthase, glutamine amidotransferase subunit	1.43	0.02437	0.02527	251	220	635	635
Msip34_0271	phosphoribosylformimino-5-aminoimidazole carboxamide ribotide isomerase	1.53	0.00218	0.01651	301	280	844	833
Msip34_0272	imidazoleglycerol phosphate synthase, cyclase subunit	1.23	0.0517	0.03059	322	257	678	684
Msip34_0273	Phosphoribosyl-AMP cyclohydrolase	0.87	0.1164	0.04244	418	298	646	667
Msip34_0274	phosphoribosyl-ATP diphosphatase	0.98	0.07299	0.03434	252	329	514	632
Msip34_0275	histidine triad (HIT) protein	1.59	0.03723	0.02793	148	126	387	443
Msip34_0276	twin-arginine translocation protein, TatA/E family subunit	0.44	0.1117	0.04164	397	325	464	517
Msip34_0277	twin-arginine translocation protein, TatB subunit	1.20	0.01512	0.02191	136	143	313	330
Msip34_0278	Sec-independent protein translocase, TatC subunit	1.52	0.01777	0.023	16	23	53	61
Msip34_0279	hypothetical protein	-1.97	0.002478	0.01665	3385	3497	959	800
Msip34_0280	HtrA2 peptidase	-1.07	0.01426	0.02159	550	551	269	256
Msip34_0281	protein of unknown function DUF34	-0.13	0.7907	0.1666	65	104	65	89
Msip34_0282	ubiquinol-cytochrome c reductase, iron-sulfur subunit	3.50	0.04153	0.02878	91	101	1162	1029
Msip34_0283	Cytochrome b/b6 domain protein	2.71	0.0105	0.02035	130	143	876	919
Msip34_0284	cytochrome c1	1.94	0.006378	0.01823	296	226	960	1046
Msip34_0285	Glutathione S-transferase domain protein	3.92	0.02241	0.0247	54	67	887	960
Msip34_0286	Stringent starvation protein B	4.19	0.07259	0.03427	208	149	2906	3630
Msip34_0287	translation elongation factor Tu	2.34	0.04753	0.02979	1714	1459	8616	7455
Msip34_0288	preprotein translocase, SecE subunit	2.73	0.03142	0.02688	578	521	3465	3812
Msip34_0289	NusG antitermination factor	2.96	0.03492	0.02748	329	303	2339	2587
Msip34_0290	ribosomal protein L11	3.01	0.01965	0.02376	816	874	7004	6593
Msip34_0291	ribosomal protein L1	2.64	0.007249	0.01883	895	785	5367	5103
Msip34_0292	ribosomal protein L10	3.47	0.005445	0.01769	1719	1702	18839	19142
Msip34_0293	ribosomal protein L7/L12	3.08	0.01883	0.02344	1542	1716	13300	14190
Msip34_0294	DNA-directed RNA polymerase, beta subunit	1.52	0.01662	0.0225	612	517	1606	1636
Msip34_0295	DNA-directed RNA polymerase, beta' subunit	0.14	0.389	0.09289	1575	1349	1551	1677
Msip34_0296	ribosomal protein S12	2.64	0.08899	0.03722	1374	1461	9892	7792
Msip34_0297	ribosomal protein S7	2.49	0.08281	0.03599	1346	1503	8866	7106
Msip34_0298	translation elongation factor G	2.28	0.04749	0.02979	1223	1139	6108	5386
Msip34_0299	translation elongation factor Tu	2.29	0.04177	0.02882	1734	1484	8394	7356
Msip34_0300	ribosomal protein S10	3.17	0.08533	0.03644	131	159	1148	1470
Msip34_0301	ribosomal protein L3	3.53	0.06189	0.03246	559	530	6874	5746
Msip34_0302	ribosomal protein L4/L1e	2.89	0.03149	0.02689	717	692	5450	4996
Msip34_0303	Ribosomal protein L25/L23	2.73	0.02946	0.02649	1055	1177	7744	7062
Msip34_0304	ribosomal protein L2	2.73	0.0239	0.02514	876	751	5654	5173
Msip34_0305	ribosomal protein S19	3.61	0.03268	0.02711	404	351	4863	4397
Msip34_0306	ribosomal protein L22	3.45	0.01269	0.021	585	655	6925	6598
Msip34_0307	ribosomal protein S3	2.32	0.001366	0.01584	1920	1560	8873	8506
Msip34_0308	ribosomal protein L16	1.89	0.003469	0.01696	2351	1867	8021	7612
Msip34_0309	ribosomal protein L29	1.62	0.004073	0.01707	1985	1726	5873	5534
Msip34_0310	ribosomal protein S17	2.03	0.000338	0.01288	2260	2113	9027	8854
Msip34_0311	hypothetical protein	3.61	0.00842	0.01948	330	523	5252	5205
Msip34_0312	ribosomal protein L14	3.27	0.0224	0.0247	1129	1186	11520	10791
Msip34_0313	ribosomal protein L24	3.09	0.03103	0.0268	1622	1712	14821	13566
Msip34_0314	ribosomal protein L5	3.55	0.02245	0.02471	868	939	10942	10221
Msip34_0315	ribosomal protein S14	3.06	0.0486	0.02997	1181	1070	10049	8745
Msip34_0316	ribosomal protein S8	3.18	0.01656	0.02248	989	931	8933	8487
Msip34_0317	ribosomal protein L6	2.56	0.00236	0.0166	1606	1536	9290	9280
Msip34_0318	ribosomal protein L18	2.95	0.006019	0.01794	1268	1233	9581	9783
Msip34_0319	ribosomal protein S5	2.16	0.01545	0.02204	1825	1503	7452	7404
Msip34_0320	ribosomal protein L30	2.63	0.01735	0.02282	975	988	5931	6212
Msip34_0321	ribosomal protein L15	2.68	0.01966	0.02376	973	1042	6274	6674
Msip34_0322	preprotein translocase, SecY subunit	2.77	0.04036	0.02856	849	782	5231	5862
Msip34_0323	translation initiation factor IF-1	2.15	0.0251	0.02547	1942	1853	8113	8694
Msip34_0324	ribosomal protein L36	1.87	0.01804	0.02312	2062	1800	6747	7368
Msip34_0325	ribosomal protein S13	1.91	0.0197	0.02378	2177	2130	8306	7907
Msip34_0326	ribosomal protein S11	1.99	0.0118	0.02076	1641	1596	6538	6309
Msip34_0327	ribosomal protein S4	1.78	0.02281	0.02482	1855	1772	6045	6444
Msip34_0328	DNA-directed RNA polymerase, alpha subunit	2.40	0.01733	0.02281	1624	1754	8646	9188
Msip34_0329	ribosomal protein L17	1.21	0.035	0.02749	3826	4336	8858	9979
Msip34_0330	glutaredoxin 2	3.65	0.03359	0.02727	43	61	696	617
Msip34_0331	magnesium transporter	0.94	0.03416	0.02736	185	199	385	351
Msip34_0332	MscS Mechanosensitive ion channel	1.16	0.09531	0.03855	61	91	168	173
Msip34_0333	fatty acid desaturase	-0.65	0.02354	0.02504	332	306	194	213
Msip34_0334	ribosomal protein L33	2.75	0.007202	0.0188	2119	2228	14822	14386
Msip34_0335	ribosomal protein L28	2.48	0.04913	0.03006	2397	2870	15767	13553
Msip34_0336	deoxyuridine 5'-triphosphate nucleotidohydrolase Dut	1.29	0.06735	0.03333	62	35	106	133
Msip34_0337	phosphopantothenoylcysteine decarboxylase/phosphopantothenate/cysteine ligase	0.46	0.1695	0.05232	85	66	107	101
Msip34_0338	hypothetical protein	-0.47	0.06853	0.03355	80	73	56	54
Msip34_0339	DNA repair protein RadC	-0.69	0.3168	0.07966	119	78	58	64
Msip34_0340	transglutaminase domain protein	-0.64	0.3058	0.07761	66	44	31	39
Msip34_0341	protein of unknown function DUF404	0.27	0.3478	0.08531	34	37	38	47
Msip34_0342	transglutaminase domain protein	-0.75	0.07182	0.03414	18	16	10	10
Msip34_0343	hypothetical protein	0.95	0.01048	0.02034	56	49	105	100
Msip34_0344	molybdopterin oxidoreductase	-0.43	0.1235	0.04384	20	18	15	12
Msip34_0345	nitrite reductase (NAD(P)H), small subunit	-0.62	0.6367	0.1387	18	5	8	6
Msip34_0346	protein serine/threonine phosphatase	-0.85	0.08252	0.03594	12	14	8	6
Msip34_0347	nitrite transporter	-0.72	0.07621	0.03487	14	14	9	7
Msip34_0348	nitrite reductase (NAD(P)H), large subunit	-0.67	0.3024	0.07697	8	5	4	4
Msip34_0349	uroporphyrin-III C-methyltransferase	-0.10	0.9299	0.1904	2	9	5	4
Msip34_0350	methyl-accepting chemotaxis sensory transducer	-0.05	0.897	0.1849	4	6	5	5
Msip34_0351	hypothetical protein	0.23	0.2929	0.07518	6	6	7	8
Msip34_0352	nitrate ABC transporter, ATPase subunits C and D	-0.36	0.7789	0.1645	2	9	4	4
Msip34_0353	nitrate ABC transporter, inner membrane subunit	0.25	0.7753	0.1639	4	1	2	5
Msip34_0354	nitrate transporter periplasmic component	-2.21	0.0412	0.02872	18	17	5	2
Msip34_0355	ANTAR domain protein with unknown sensor	0.76	0.05792	0.03178	19	22	32	38
Msip34_0356	hypothetical protein	-0.22	0.7386	0.1574	30	20	14	29
Msip34_0357	lipid A ABC exporter family, fused ATPase and inner membrane subunits	-0.94	0.005185	0.01756	143	136	75	70
Msip34_0358	hypothetical protein	6.87	0.07833	0.0352	6	29	1835	2352
Msip34_0359	hypothetical protein	4.48	0.04747	0.02978	94	74	1738	2012
Msip34_0360	lipoprotein	4.44	0.01619	0.02234	75	105	1891	2020
Msip34_0361	carbon starvation protein CstA	-2.12	0.06199	0.03247	536	460	117	112
Msip34_0362	protein of unknown function DUF466	-2.47	0.0908	0.03761	1801	1374	334	239
Msip34_0363	hypothetical protein	-1.81	0.01901	0.02351	959	887	275	249
Msip34_0365	hypothetical protein	0.80	0.08566	0.0365	242	247	450	400
Msip34_0366	hypothetical protein	0.34	0.04755	0.0298	288	275	345	367
Msip34_0367	hypothetical protein	-1.69	0.000295	0.01288	562	555	168	177
Msip34_0368	hypothetical protein	1.43	0.03683	0.02784	21	16	47	56
Msip34_0369	hypothetical protein	1.60	0.1625	0.05109	26	30	71	102
Msip34_0370	prolipoprotein diacylglyceryl transferase	1.10	0.05422	0.0311	63	62	128	141
Msip34_0371	diguanylate cyclase/phosphodiesterase with PAS/PAC sensor(s)	-1.27	0.01286	0.02104	51	56	19	24
Msip34_0372	dihydroxy-acid dehydratase	0.37	0.00976	0.02007	204	213	265	273
Msip34_0373	Aldose 1-epimerase	1.03	0.1153	0.04225	110	137	221	285
Msip34_0374	cytochrome c class I	0.26	0.0997	0.03943	4587	4639	5379	5693
Msip34_0375	Endoribonuclease L-PSP	0.76	0.3344	0.08286	20	20	26	42
Msip34_0376	amino acid permease-associated region	-0.17	0.3965	0.09423	26	26	21	25
Msip34_0377	amino acid carrier protein	0.95	0.1101	0.04135	16	19	31	39
Msip34_0378	Coproporphyrinogen oxidase	2.22	0.1288	0.04487	18	24	82	117
Msip34_0379	SUA5/yciO/yrdC domain protein	1.59	0.06162	0.03241	46	39	117	140
Msip34_0380	phosphoribosylamine/glycine ligase	2.15	0.03439	0.0274	84	44	257	316
Msip34_0381	phosphoribosylaminoimidazolecarboxamide formyltransferase/IMP cyclohydrolase	2.43	0.006235	0.01812	61	42	265	290
Msip34_0382	transcriptional regulator, Fis family	2.80	0.002484	0.01666	43	29	248	259
Msip34_0383	TIM-barrel protein, nifR3 family	2.84	0.009178	0.01983	118	123	853	879
Msip34_0384	major facilitator superfamily MFS_1	0.76	0.2294	0.06328	22	12	29	31
Msip34_0385	protein of unknown function UPF0153	1.62	0.1951	0.05684	6	6	15	24
Msip34_0386	molybdopterin binding domain protein	0.58	0.1814	0.05446	28	20	38	35
Msip34_0387	BFD domain protein (2Fe-2S)-binding domain protein	-0.59	0.4116	0.0969	32	18	13	21
Msip34_0388	DNA polymerase I	0.83	0.1043	0.04031	37	26	53	58
Msip34_0389	hypothetical protein	1.95	0.07904	0.03531	39	34	129	158
Msip34_0390	hypothetical protein	1.45	0.02606	0.02572	168	200	473	535
Msip34_0391	homoserine kinase	1.95	0.08666	0.0367	33	26	102	129
Msip34_0392	hypothetical protein	1.05	0.09923	0.03934	66	38	95	122
Msip34_0393	UvrD/REP helicase	0.78	0.05263	0.03078	59	53	90	102
Msip34_0394	OmpA/MotB domain protein	0.52	0.1939	0.05662	57	79	86	108
Msip34_0395	diguanylate cyclase	0.74	0.00971	0.02005	32	31	52	54
Msip34_0396	hypothetical protein	1.26	0.2503	0.06731	7	39	50	63
Msip34_0397	heavy metal sensor signal transduction histidine kinase	-1.07	0.1097	0.04128	84	66	39	32
Msip34_0398	two component heavy metal response transcriptional regulator, winged helix family	0.23	0.4134	0.09722	112	142	165	133
Msip34_0399	putative copper resistance-related lipoprotein	-1.39	0.03338	0.02723	1779	1554	777	492
Msip34_0400	multicopper oxidase type 3	-2.58	0.09045	0.03753	2237	1700	388	268
Msip34_0401	hypothetical protein	-3.05	0.09748	0.03899	2466	1866	286	236
Msip34_0402	chaperonin GroEL	-0.18	0.6845	0.1475	4619	4723	5141	3097
Msip34_0403	chaperonin Cpn10	0.29	0.5959	0.1313	2040	2444	3410	2061
Msip34_0404	diguanylate phosphodiesterase	1.15	0.2109	0.05969	32	34	89	60
Msip34_0405	YbaK/prolyl-tRNA synthetase associated region	-0.61	0.1357	0.04618	163	132	105	88
Msip34_0406	helicase c2	1.31	0.03843	0.02818	17	13	39	38
Msip34_0407	DNA topoisomerase	-1.81	0.004113	0.01708	103	110	33	27
Msip34_0408	hypothetical protein	-1.55	0.06815	0.03348	178	147	60	50
Msip34_0409	transcriptional regulator, GntR family with aminotransferase domain	-0.73	0.2645	0.06992	41	29	22	20
Msip34_0410	cytochrome c oxidase accessory protein CcoG	-1.37	0.03665	0.0278	102	91	39	35
Msip34_0411	hypothetical protein	-0.18	0.6026	0.1325	20	27	19	23
Msip34_0412	hypothetical protein	0.28	0.5406	0.1209	16	19	17	25
Msip34_0413	response regulator receiver modulated diguanylate cyclase/phosphodiesterase with PAS/PAC sensor(s)	0.13	0.7466	0.1588	75	52	59	80
Msip34_0414	histidine kinase	0.44	0.3166	0.07962	96	101	114	153
Msip34_0415	TonB-dependent siderophore receptor	0.84	0.05204	0.03066	12	11	21	21
Msip34_0416	anti-FecI sigma factor, FecR	-1.09	0.086	0.03657	41	34	19	16
Msip34_0417	RNA polymerase, sigma-24 subunit, ECF subfamily	-0.43	0.188	0.0556	41	50	37	30
Msip34_0418	PepSY-associated TM helix domain protein	1.19	0.2304	0.06348	26	20	65	41
Msip34_0419	RNA polymerase, sigma-24 subunit, ECF subfamily	1.52	0.216	0.06066	32	45	139	84
Msip34_0420	anti-FecI sigma factor, FecR	-0.26	0.3522	0.08612	73	69	66	51
Msip34_0421	TonB-dependent siderophore receptor	-0.55	0.1336	0.04578	40	38	30	24
Msip34_0422	hypothetical protein	-0.04	0.9394	0.1919	15	12	17	9
Msip34_0423	PepSY-associated TM helix domain protein	-1.23	0.233	0.06397	29	18	11	9
Msip34_0424	putative iron uptake protein	-1.99	0.2968	0.07593	55	23	15	4
Msip34_0425	hypothetical protein	-1.86	0.2055	0.05872	44	26	11	8
Msip34_0426	efflux transporter, RND family, MFP subunit	-1.88	0.1372	0.04644	51	34	14	8
Msip34_0427	ABC transporter related	-0.80	0.5141	0.1159	20	7	8	7
Msip34_0428	RND efflux system, outer membrane lipoprotein, NodT family	-1.49	0.1321	0.0455	19	13	4	7
Msip34_0429	hypothetical protein	1.22	0.02958	0.02652	99	74	194	208
Msip34_0430	adenosylmethionine-8-amino-7-oxononanoate aminotransferase	1.16	0.02982	0.02656	22	28	55	58
Msip34_0431	D-alanyl-D-alanine carboxypeptidase/D-alanyl-D-alanine-endopeptidase	1.34	0.02737	0.02603	20	14	40	46
Msip34_0432	hypothetical protein	2.71	0.151	0.04898	129	170	1189	777
Msip34_0433	Peptidylprolyl isomerase	1.94	0.1053	0.04049	268	190	1014	749
Msip34_0434	OsmC family protein	2.51	0.0338	0.0273	213	108	1006	823
Msip34_0435	Glyoxalase/bleomycin resistance protein/dioxygenase	2.79	0.01499	0.02186	69	52	438	399
Msip34_0436	TonB-dependent siderophore receptor	-1.07	0.1202	0.04318	103	131	51	60
Msip34_0437	hypothetical protein	0.95	0.1799	0.05421	43	21	53	71
Msip34_0438	ubiquinone biosynthesis protein COQ7	0.73	0.07278	0.0343	105	85	162	155
Msip34_0439	carboxyl-terminal protease	-0.73	0.000815	0.01476	1249	1267	769	748
Msip34_0440	hypothetical protein	2.55	0.0149	0.02183	22	31	150	167
Msip34_0441	diguanylate phosphodiesterase	1.99	0.1619	0.05097	26	15	102	64
Msip34_0442	NLP/P60 protein	2.16	0.0203	0.02399	51	90	292	343
Msip34_0443	hypothetical protein	0.40	0.4139	0.09731	151	151	237	162
Msip34_0444	ABC-1 domain protein	0.36	0.00528	0.0176	76	78	98	100
Msip34_0445	protein of unknown function DUF404	-0.43	0.3027	0.07703	66	49	38	46
Msip34_0446	protein of unknown function DUF403	-0.77	0.1366	0.04634	63	53	34	34
Msip34_0447	transglutaminase domain protein	-0.65	0.09069	0.03759	117	139	87	75
Msip34_0448	hypothetical protein	-1.22	0.0146	0.02172	69	76	34	28
Msip34_0449	peptidase U32	1.78	0.002412	0.01663	29	30	104	101
Msip34_0450	putative exported protein of unknown function	1.72	0.1245	0.04404	9	13	30	42
Msip34_0451	MraZ protein	2.70	0.001622	0.01612	74	54	424	408
Msip34_0452	S-adenosyl-methyltransferase MraW	0.87	0.003786	0.01702	125	128	235	229
Msip34_0453	cell division protein FtsL	0.99	0.002839	0.01679	146	137	278	283
Msip34_0454	Peptidoglycan glycosyltransferase	0.83	0.1477	0.04835	62	50	87	114
Msip34_0455	UDP-N-acetylmuramyl-tripeptide synthetase	0.40	0.4005	0.09495	130	83	118	163
Msip34_0456	UDP-N-acetylmuramoylalanyl-D-glutamyl-2, 6-diaminopimelate/D-alanyl-D-alanyl ligase	0.48	0.2164	0.06073	66	56	74	95
Msip34_0457	phospho-N-acetylmuramoyl-pentapeptide- transferase	0.68	0.2883	0.07431	39	30	44	67
Msip34_0458	UDP-N-acetylmuramoylalanine/D-glutamate ligase	0.01	0.9706	0.1971	86	64	61	90
Msip34_0459	cell division protein FtsW	-0.01	0.9789	0.1984	51	68	54	65
Msip34_0460	UDP-N-acetylglucosamine--N-acetylmuramyl- (pentapeptide) pyrophosphoryl-undecaprenol N-acetylglucosamine transferase	0.26	0.4021	0.09522	35	47	44	53
Msip34_0461	UDP-N-acetylmuramate/alanine ligase	-0.19	0.5809	0.1285	106	78	70	91
Msip34_0462	UDP-N-acetylenolpyruvoylglucosamine reductase	-0.50	0.256	0.06836	89	84	49	72
Msip34_0463	D-alanine/D-alanine ligase	-0.39	0.3667	0.0888	91	79	51	79
Msip34_0464	cell division protein FtsQ	-0.58	0.2655	0.07011	87	62	45	54
Msip34_0465	cell division protein FtsA	-0.38	0.4131	0.09717	78	94	50	82
Msip34_0466	cell division protein FtsZ	-1.27	0.04781	0.02984	1349	1226	543	525
Msip34_0467	UDP-3-0-acyl N-acetylglucosamine deacetylase	-0.07	0.7069	0.1516	905	755	807	778
Msip34_0468	hypothetical protein	1.79	0.01523	0.02195	80	70	272	250
Msip34_0469	Lytic transglycosylase catalytic	-0.69	0.07268	0.03428	222	199	133	127
Msip34_0470	NAD-dependent epimerase/dehydratase	-0.98	0.02317	0.02493	462	424	216	235
Msip34_0471	polynucleotide adenylyltransferase/metal dependent phosphohydrolase	-0.45	0.1711	0.05262	127	104	78	91
Msip34_0472	protein of unknown function DUF1555	-0.84	0.06223	0.03251	189	189	97	114
Msip34_0473	transcriptional regulator, TetR family	1.88	0.02722	0.026	76	111	374	318
Msip34_0474	pyrimidine 5'-nucleotidase	1.90	0.2163	0.06071	14	11	36	62
Msip34_0475	acetylglutamate kinase	1.53	0.07342	0.03441	72	68	187	219
Msip34_0476	Formate--tetrahydrofolate ligase	-1.05	0.1403	0.047	71	56	31	29
Msip34_0477	heat shock protein Hsp20	1.33	0.1765	0.0536	701	759	2154	1515
Msip34_0478	transcriptional regulator, XRE family	0.83	0.1637	0.05129	24	15	33	36
Msip34_0479	Mn2+/Fe2+ transporter, NRAMP family	0.73	0.0449	0.02937	21	23	37	37
Msip34_0480	protein of unknown function DUF558	1.00	0.08519	0.03642	32	25	51	64
Msip34_0481	alkyl hydroperoxide reductase/ Thiol specific antioxidant/ Mal allergen	2.02	0.001106	0.01545	41	47	177	182
Msip34_0482	diguanylate cyclase	2.24	0.04632	0.0296	31	34	145	164
Msip34_0483	transketolase	2.20	0.01214	0.02085	505	470	2189	2302
Msip34_0484	glyceraldehyde-3-phosphate dehydrogenase, type I	1.17	0.01935	0.02364	111	94	220	245
Msip34_0485	Phosphoglycerate kinase	0.30	0.3424	0.08431	257	189	252	298
Msip34_0486	pyruvate kinase	-0.59	0.167	0.05187	117	111	87	64
Msip34_0487	fructose-bisphosphate aldolase, class II, Calvin cycle subtype	-1.49	0.008322	0.01943	306	290	110	102
Msip34_0488	phosphate-starvation-inducible E	1.59	0.03369	0.02728	104	76	276	267
Msip34_0489	phosphoribosylaminoimidazole-succinocarboxamide synthase	0.82	0.09593	0.03868	107	92	160	194
Msip34_0490	Carbonate dehydratase	1.34	0.06451	0.03287	84	58	183	178
Msip34_0491	Inorganic diphosphatase	2.75	0.00939	0.01992	72	86	536	535
Msip34_0492	uracil-DNA glycosylase	1.38	0.07098	0.03399	27	23	72	59
Msip34_0493	ABC-2 type transporter	1.18	0.115	0.0422	42	22	77	70
Msip34_0494	ABC transporter related	1.55	0.003945	0.01705	43	38	117	121
Msip34_0495	protein of unknown function DUF81	0.53	0.1927	0.05639	85	113	144	142
Msip34_0496	protein of unknown function DUF721	0.41	0.2459	0.06647	505	508	605	742
Msip34_0497	Peptidase M23	0.01	0.947	0.1932	475	404	420	465
Msip34_0498	preprotein translocase, SecA subunit	-0.16	0.2493	0.06712	570	534	466	522
Msip34_0499	ammonium transporter	-0.92	0.06594	0.03309	49	41	25	22
Msip34_0500	hypothetical protein	-0.63	0.3639	0.08829	25	28	23	11
Msip34_0501	protein of unknown function DUF1289	2.03	0.01051	0.02035	37	43	159	171
Msip34_0502	arginine biosynthesis bifunctional protein ArgJ	1.57	0.01021	0.02024	59	77	213	193
Msip34_0503	protein of unknown function DUF815	1.67	0.05788	0.03178	61	46	156	191
Msip34_0504	mutator MutT protein	1.25	0.1716	0.05271	72	26	108	126
Msip34_0505	hypothetical protein	1.80	0.07794	0.03514	35	11	94	68
Msip34_0506	protein of unknown function DUF461	1.63	0.2324	0.06387	48	42	103	176
Msip34_0507	protein of unknown function DUF1342	0.60	0.1909	0.0561	83	98	120	156
Msip34_0508	dephospho-CoA kinase	0.62	0.3262	0.08138	28	33	37	57
Msip34_0509	Prepilin peptidase	-0.09	0.6829	0.1472	59	48	54	47
Msip34_0510	hypothetical protein	-1.81	0.01265	0.02099	21747	24360	7922	5251
Msip34_0511	Trans-hexaprenyltranstransferase	1.52	0.001698	0.01619	97	105	285	296
Msip34_0512	ribosomal protein L21	2.33	0.05413	0.03108	3623	4297	21468	18276
Msip34_0513	ribosomal protein L27	2.16	0.05953	0.03207	2285	2603	11808	10026
Msip34_0514	GTP-binding protein Obg/CgtA	3.32	0.08551	0.03647	128	137	1491	1167
Msip34_0515	glutamate 5-kinase	2.84	0.05801	0.0318	79	82	622	531
Msip34_0516	phosphoribosylaminoimidazole carboxylase, catalytic subunit	3.44	0.1175	0.04262	43	40	531	377
Msip34_0517	phosphoribosylaminoimidazole carboxylase, ATPase subunit	2.50	0.09655	0.0388	100	93	615	477
Msip34_0518	ribosomal protein S20	4.15	0.03696	0.02787	943	682	15303	13551
Msip34_0519	integral membrane protein MviN	2.02	0.03975	0.02845	55	37	189	188
Msip34_0520	riboflavin biosynthesis protein RibF	1.40	0.0188	0.02343	71	74	198	186
Msip34_0521	isoleucyl-tRNA synthetase	1.27	0.02493	0.02543	139	109	291	306
Msip34_0522	lipoprotein signal peptidase	-0.12	0.6101	0.1339	198	159	169	160
Msip34_0523	oxidoreductase molybdopterin binding	-0.90	0.03338	0.02723	416	472	218	259
Msip34_0524	methionine-R-sulfoxide reductase	-0.72	0.05124	0.0305	178	203	108	123
Msip34_0525	protein of unknown function DUF808	0.01	0.9402	0.1921	100	86	93	94
Msip34_0526	Alcohol dehydrogenase zinc-binding domain protein	0.78	0.01261	0.02098	213	224	366	386
Msip34_0527	hypothetical protein	1.04	0.2313	0.06365	8	5	10	17
Msip34_0528	hypothetical protein	-0.65	0.007812	0.01916	9	9	6	5
Msip34_0529	Catalase	-4.75	0.04104	0.02869	1864	1646	64	66
Msip34_0530	cyd operon protein YbgT	-5.22	0.005089	0.01751	655	668	16	18
Msip34_0531	cytochrome d ubiquinol oxidase, subunit II	-4.32	0.06237	0.03254	251	208	10	12
Msip34_0532	cytochrome bd ubiquinol oxidase subunit I	-2.98	0.1664	0.05176	133	82	14	12
Msip34_0533	hypothetical protein	0.20	0.7849	0.1656	60	41	37	79
Msip34_0534	two component transcriptional regulator, Fis family	0.57	0.4254	0.09946	10	20	17	28
Msip34_0535	histidine kinase	1.40	0.1405	0.04704	14	9	25	37
Msip34_0536	TonB-dependent receptor	-0.52	0.5768	0.1277	15	6	7	8
Msip34_0537	putative signal peptide protein	-0.39	0.07973	0.03542	21	19	14	16
Msip34_0538	signal peptide protein	-0.23	0.7951	0.1674	14	6	6	11
Msip34_0539	TonB-dependent receptor	0.23	0.756	0.1605	7	3	6	6
Msip34_0540	metal dependent phosphohydrolase	-2.55	0.02236	0.02468	132	120	19	23
Msip34_0541	diguanylate cyclase/phosphodiesterase with PAS/PAC and GAF sensor(s)	-3.22	0.01386	0.02144	350	334	38	35
Msip34_0542	ATP-dependent chaperone ClpB	0.99	0.2899	0.07462	1069	899	2446	1466
Msip34_0543	NmrA family protein	2.23	0.1412	0.04717	9	11	58	40
Msip34_0544	transcriptional regulator, HxlR family	0.85	0.2712	0.07113	44	32	85	54
Msip34_0545	Lytic transglycosylase catalytic	0.17	0.4007	0.09497	81	98	103	98
Msip34_0546	hypothetical protein	-1.36	0.04298	0.02904	946	951	408	328
Msip34_0547	protein of unknown function UPF0047	-1.42	0.1024	0.03995	284	357	127	112
Msip34_0548	iron-containing alcohol dehydrogenase	-1.35	0.0761	0.03485	142	122	52	51
Msip34_0549	glycosyl transferase group 1	0.75	0.124	0.04394	17	12	24	26
Msip34_0550	Peptidase M23	2.08	0.06302	0.03264	28	10	70	95
Msip34_0551	phosphoglycerate mutase, 2,3-bisphosphoglycerate-independent	1.51	0.003925	0.01705	75	73	214	208
Msip34_0552	Rhodanese domain protein	2.17	0.1678	0.052	220	210	1171	765
Msip34_0553	glutaredoxin 3	1.58	0.1687	0.05218	279	276	981	681
Msip34_0554	protein-export protein SecB	3.82	0.000404	0.01288	51	58	791	779
Msip34_0555	protein of unknown function DUF1058	3.02	0.00538	0.01766	56	80	560	550
Msip34_0556	Glycerol-3-phosphate dehydrogenase (NAD(P)(+))	2.57	0.01615	0.02232	64	49	336	337
Msip34_0557	RNA methyltransferase, TrmH family, group 2	3.09	0.02041	0.02404	3	24	123	108
Msip34_0558	hypothetical protein	0.07	0.8062	0.1693	107	144	126	136
Msip34_0559	hypothetical protein	0.41	0.1474	0.0483	46	47	66	58
Msip34_0560	carbonic anhydrase	0.22	0.5457	0.1219	14	18	22	16
Msip34_0561	sulphate transporter	1.73	0.25	0.06724	7	0	12	13
Msip34_0562	hypothetical protein	0.83	0.1669	0.05186	4	7	10	10
Msip34_0563	hypothetical protein	1.66	0.01456	0.02171	351	307	1084	996
Msip34_0564	biotin synthase	0.40	0.1597	0.05058	579	512	783	661
Msip34_0565	8-amino-7-oxononanoate synthase	0.95	0.02888	0.02637	177	140	289	324
Msip34_0566	bioH protein	0.50	0.294	0.07539	117	87	120	168
Msip34_0567	biotin biosynthesis protein BioC	0.16	0.7255	0.155	153	107	116	175
Msip34_0568	dethiobiotin synthase	0.64	0.2668	0.07035	96	81	115	163
Msip34_0569	hypothetical protein	3.90	0.1879	0.05558	14	5	104	190
Msip34_0570	nicotinate (nicotinamide) nucleotide adenylyltransferase	1.44	0.115	0.0422	54	21	95	111
Msip34_0571	gamma-glutamyl phosphate reductase	0.36	0.2531	0.06783	178	190	260	213
Msip34_0572	DNA polymerase III, delta subunit	-0.15	0.6324	0.1379	401	296	335	293
Msip34_0573	Rare lipoprotein B	0.92	0.02125	0.02433	154	127	258	278
Msip34_0574	leucyl-tRNA synthetase	0.98	0.05428	0.03111	128	104	225	231
Msip34_0575	adenylate kinase	2.29	0.000439	0.01288	99	89	467	456
Msip34_0576	dimethyladenosine transferase	3.03	0.1356	0.04616	3	6	34	51
Msip34_0577	4-hydroxythreonine-4-phosphate dehydrogenase	1.93	0.07313	0.03436	24	6	50	68
Msip34_0578	SurA domain protein	1.06	0.217	0.06084	84	59	117	182
Msip34_0579	Organic solvent tolerance protein	0.88	0.1186	0.04285	91	96	157	189
Msip34_0580	aminoglycoside phosphotransferase	1.68	0.01171	0.02073	59	72	210	215
Msip34_0581	Nucleotidyl transferase	0.08	0.07191	0.03415	302	295	320	312
Msip34_0582	peptidase M24	-0.22	0.4806	0.1097	301	228	215	239
Msip34_0583	Ubiquinone biosynthesis hydroxylase, UbiH/UbiF/VisC/COQ6 family	-0.34	0.1621	0.05101	191	166	134	147
Msip34_0584	Ubiquinone biosynthesis hydroxylase, UbiH/UbiF/VisC/COQ6 family	0.10	0.7827	0.1652	366	248	321	335
Msip34_0585	putative thiol:disulphide interchange protein	0.64	0.06973	0.03377	473	395	691	661
Msip34_0586	type II secretion system protein	-0.88	0.08082	0.03563	129	107	58	69
Msip34_0587	type IV-A pilus assembly ATPase PilB	-1.68	0.001051	0.01534	294	285	85	94
Msip34_0588	cold-shock DNA-binding domain protein	2.14	0.1641	0.05136	2558	2617	9078	13727
Msip34_0589	Isocitrate dehydrogenase (NADP(+))	1.14	0.0214	0.02438	204	220	450	487
Msip34_0590	pseudouridine synthase	1.61	0.05338	0.03093	38	61	148	155
Msip34_0591	glutamine amidotransferase class-I	0.65	0.06547	0.03302	73	62	108	105
Msip34_0592	chorismate synthase	1.29	0.04214	0.02889	150	149	352	381
Msip34_0593	major facilitator superfamily MFS_1	2.02	0.153	0.04936	16	6	36	58
Msip34_0594	hypothetical protein	0.05	0.6716	0.1452	80	82	79	90
Msip34_0595	protein of unknown function DUF198	-0.73	0.08546	0.03646	3628	3780	2483	1982
Msip34_0596	deoxyxylulose-5-phosphate synthase	1.82	0.008351	0.01945	28	38	116	122
Msip34_0597	Polyprenyl synthetase	1.83	0.02598	0.0257	33	41	133	132
Msip34_0598	exodeoxyribonuclease VII, small subunit	1.56	0.0432	0.02908	119	97	294	345
Msip34_0599	hypothetical protein	0.69	0.06168	0.03242	50	62	88	94
Msip34_0600	Carboxylesterase	0.96	0.2143	0.06034	17	33	49	49
Msip34_0601	beta-lactamase domain protein	0.02	0.9472	0.1932	49	44	40	55
Msip34_0602	Fimbrial protein pilin	-2.68	0.01728	0.02279	6325	6026	951	979
Msip34_0603	MxaD	-1.29	0.06138	0.03238	1575	1328	545	639
Msip34_0604	40-residue YVTN family beta-propeller repeat protein	-1.39	0.06678	0.03322	584	696	225	261
Msip34_0605	NUDIX hydrolase	1.61	0.03788	0.02807	124	103	323	372
Msip34_0606	phosphatidylserine decarboxylase	0.98	0.08259	0.03595	63	87	152	146
Msip34_0607	ketol-acid reductoisomerase	1.53	0.01344	0.02127	465	390	1177	1296
Msip34_0608	acetolactate synthase, small subunit	1.82	0.08746	0.03688	209	184	619	768
Msip34_0609	acetolactate synthase, large subunit, biosynthetic type	2.91	0.001241	0.01567	173	164	1260	1280
Msip34_0610	type II secretion system protein E	0.13	0.6279	0.1371	50	40	44	55
Msip34_0611	nicotinate-nucleotide pyrophosphorylase	1.35	0.09756	0.03901	22	19	59	47
Msip34_0612	Glutathione S-transferase domain protein	1.54	0.04825	0.02991	97	76	230	276
Msip34_0613	hypothetical protein	1.75	0.0242	0.02523	81	84	285	268
Msip34_0614	tRNA (5-methylaminomethyl-2-thiouridylate)-methyltransferase	2.07	0.002862	0.0168	70	64	284	281
Msip34_0615	NUDIX hydrolase	1.25	0.02785	0.02614	75	106	230	202
Msip34_0616	multiple antibiotic resistance (MarC)-related protein	-0.87	0.08908	0.03724	283	236	152	131
Msip34_0617	DJ-1 family protein	0.89	0.0177	0.02297	55	48	95	98
Msip34_0618	maf protein	0.41	0.4069	0.09607	44	74	73	84
Msip34_0619	ribonuclease, Rne/Rng family	-0.00	0.9903	0.2002	64	42	46	60
Msip34_0620	protein of unknown function YGGT	1.02	0.01341	0.02125	44	52	94	101
Msip34_0621	pyrroline-5-carboxylate reductase	1.23	0.09195	0.03785	61	56	151	125
Msip34_0622	alanine racemase domain protein	0.77	0.07707	0.035	76	92	142	145
Msip34_0623	twitching motility protein	-2.05	0.008346	0.01944	334	331	75	85
Msip34_0624	twitching motility protein	-1.91	0.06503	0.03295	214	181	49	55
Msip34_0625	protein of unknown function DUF72	-2.04	0.04134	0.02875	270	244	63	62
Msip34_0626	dihydroorotase, multifunctional complex type	-0.75	0.3854	0.09224	172	92	59	97
Msip34_0627	aspartate carbamoyltransferase	1.15	0.03295	0.02715	25	35	63	71
Msip34_0628	Uracil phosphoribosyltransferase	1.17	0.1645	0.05144	19	39	66	65
Msip34_0629	Holliday junction resolvase YqgF	2.64	0.007621	0.01905	14	16	94	99
Msip34_0630	protein of unknown function DUF179	2.97	0.004234	0.0171	84	51	525	545
Msip34_0631	3,4-dihydroxy-2-butanone 4-phosphate synthase	0.79	0.0247	0.02536	82	96	147	162
Msip34_0632	riboflavin synthase, alpha subunit	1.26	0.08498	0.03638	96	103	259	219
Msip34_0633	lipoprotein releasing system, transmembrane protein, LolC/E family	2.33	0.00254	0.01668	19	25	109	116
Msip34_0634	lipoprotein releasing system, ATP-binding protein	1.38	0.04684	0.02969	52	31	101	114
Msip34_0635	DNA internalization-related competence protein ComEC/Rec2	0.84	0.1138	0.04199	10	7	14	16
Msip34_0636	Glyceraldehyde-3-phosphate dehydrogenase (phosphorylating)	-2.49	0.005595	0.01776	339	317	72	44
Msip34_0637	MotA/TolQ/ExbB proton channel	1.41	0.02898	0.02639	182	181	467	495
Msip34_0638	Biopolymer transport protein ExbD/TolR	0.93	0.1151	0.04222	262	186	432	425
Msip34_0639	lipid A ABC exporter, fused ATPase and inner membrane subunits MsbA	2.00	0.1061	0.04064	33	26	101	135
Msip34_0640	tetraacyldisaccharide 4'-kinase	1.70	0.04156	0.02879	19	10	42	53
Msip34_0641	protein of unknown function DUF343	2.85	0.03407	0.02734	14	9	79	92
Msip34_0642	3-deoxy-D-manno-octulosonate cytidylyltransferase	0.95	0.09446	0.03838	66	41	94	115
Msip34_0643	glycogen debranching enzyme GlgX	-2.27	0.07482	0.03464	883	1068	208	197
Msip34_0644	hypothetical protein	-2.49	0.02804	0.02619	1212	1196	264	164
Msip34_0645	Cobyrinic acid ac-diamide synthase	-0.59	0.02898	0.02639	129	119	87	77
Msip34_0646	peptide methionine sulfoxide reductase	0.27	0.104	0.04025	201	184	222	243
Msip34_0647	magnesium and cobalt transport protein CorA	0.67	0.1275	0.04463	76	98	137	140
Msip34_0648	cysteine synthase A	0.22	0.3013	0.07677	99	118	134	119
Msip34_0649	Tfp pilus assembly protein FimV-like protein	-0.58	0.04579	0.02952	138	126	81	95
Msip34_0650	flavin reductase domain protein FMN-binding	0.54	0.3965	0.09422	146	73	153	165
Msip34_0651	glutaminyl-tRNA synthetase	0.70	0.006202	0.01809	110	118	181	189
Msip34_0652	biotin/acetyl-CoA-carboxylase ligase	0.98	0.2116	0.05983	82	83	136	192
Msip34_0653	putative transcriptional acitvator, Baf family	-0.53	0.06475	0.03291	97	86	60	66
Msip34_0654	Sporulation domain protein	-0.22	0.04896	0.03003	79	76	65	67
Msip34_0655	DnaK supressor	-0.12	0.6896	0.1485	65	62	49	68
Msip34_0656	putative secreted protein	-2.67	0.003142	0.01688	1675	1794	327	219
Msip34_0657	dihydrolipoamide dehydrogenase	0.32	0.3615	0.08784	295	287	317	410
Msip34_0658	pyruvate dehydrogenase complex dihydrolipoamide acetyltransferase	0.32	0.3296	0.082	273	200	283	310
Msip34_0659	2-oxo-acid dehydrogenase E1 subunit, homodimeric type	1.30	0.01936	0.02365	148	155	361	383
Msip34_0660	Leucyl aminopeptidase	0.74	0.1356	0.04615	69	60	121	97
Msip34_0661	putative transcriptional regulator, Crp/Fnr family	-0.02	0.8647	0.1794	93	81	83	89
Msip34_0662	TrkA-N domain protein	0.07	0.9165	0.1881	40	19	26	35
Msip34_0663	hypothetical protein	1.04	0.131	0.0453	45	27	72	77
Msip34_0664	adenylate cyclase	0.20	0.3622	0.08796	27	27	28	34
Msip34_0665	Cobyrinic acid ac-diamide synthase	0.41	0.2473	0.06674	47	62	72	74
Msip34_0666	putative phosphohistidine phosphatase, SixA	1.23	0.002642	0.01672	32	35	78	81
Msip34_0667	hypothetical protein	1.66	0.01521	0.02194	30	25	84	92
Msip34_0668	single-stranded-DNA-specific exonuclease RecJ	-0.10	0.5953	0.1311	80	69	64	75
Msip34_0669	triosephosphate isomerase	2.30	0.04658	0.02965	131	108	546	635
Msip34_0670	preprotein translocase, SecG subunit	1.85	0.03062	0.02672	662	697	2352	2551
Msip34_0671	NADH-ubiquinone/plastoquinone oxidoreductase chain 3	1.46	0.0871	0.0368	141	83	263	355
Msip34_0672	NADH-quinone oxidoreductase, B subunit	1.25	0.07413	0.03453	88	119	219	276
Msip34_0673	NADH (or F420H2) dehydrogenase, subunit C	0.45	0.4403	0.1022	145	179	170	271
Msip34_0674	NADH dehydrogenase I, D subunit	0.24	0.5707	0.1266	198	171	176	260
Msip34_0675	NADH-quinone oxidoreductase, E subunit	-0.05	0.9289	0.1902	225	145	135	224
Msip34_0676	NADH-quinone oxidoreductase, F subunit	-0.10	0.7982	0.1679	202	178	136	216
Msip34_0677	NADH-quinone oxidoreductase, chain G	-1.43	0.05693	0.03161	492	389	126	202
Msip34_0678	NADH dehydrogenase (quinone)	-1.83	0.03081	0.02676	390	324	77	123
Msip34_0679	NADH-quinone oxidoreductase, chain I	-1.13	0.1134	0.04194	249	236	83	137
Msip34_0680	NADH-ubiquinone/plastoquinone oxidoreductase chain 6	-1.55	0.04099	0.02868	327	274	71	133
Msip34_0681	NADH-ubiquinone oxidoreductase chain 4L	-0.76	0.1615	0.05091	224	168	99	132
Msip34_0682	proton-translocating NADH-quinone oxidoreductase, chain L	-1.34	0.06232	0.03253	181	174	56	83
Msip34_0683	proton-translocating NADH-quinone oxidoreductase, chain M	-0.94	0.1101	0.04137	175	150	63	105
Msip34_0684	proton-translocating NADH-quinone oxidoreductase, chain N	-0.88	0.1477	0.04835	144	125	53	92
Msip34_0685	hypothetical protein	0.25	0.05107	0.03046	70	68	84	81
Msip34_0686	hypothetical protein	2.12	0.046	0.02955	12	11	48	54
Msip34_0687	NUDIX hydrolase	0.13	0.4709	0.1079	155	131	148	164
Msip34_0688	NAD-dependent epimerase/dehydratase	-0.99	0.1202	0.04317	152	124	67	71
Msip34_0689	Pyridoxal-dependent decarboxylase	0.18	0.4764	0.1089	31	29	30	38
Msip34_0690	2OG-Fe(II) oxygenase	0.55	0.1356	0.04615	86	106	142	138
Msip34_0691	hypothetical protein	-1.01	0.09386	0.03825	385	377	218	159
Msip34_0692	Hemolysin-type calcium-binding region	-0.12	0.4188	0.09822	68	63	56	64
Msip34_0693	hypothetical protein	2.02	0.1489	0.04859	15	5	53	32
Msip34_0694	phosphate-selective porin O and P	0.55	0.3555	0.08672	18	10	21	21
Msip34_0695	Formamidase	-0.11	0.6952	0.1495	11	8	9	9
Msip34_0696	regulatory protein, FmdB family	0.02	0.9733	0.1975	8	9	12	6
Msip34_0697	urea ABC transporter, urea binding protein	-0.05	0.8462	0.1763	9	10	11	8
Msip34_0698	urea ABC transporter, permease protein UrtB	2.18	0.162	0.051	0	1	4	4
Msip34_0699	urea ABC transporter, permease protein UrtC	-0.64	0.2036	0.05837	6	8	4	5
Msip34_0700	urea ABC transporter, ATP-binding protein UrtD	-0.85	0.4107	0.09673	8	16	5	8
Msip34_0701	urea ABC transporter, ATP-binding protein UrtE	-1.47	0.3824	0.09169	31	12	9	6
Msip34_0702	Urease accessory protein UreD	-0.48	0.2941	0.07541	43	44	25	37
Msip34_0703	urease, gamma subunit	0.30	0.1142	0.04206	30	33	39	38
Msip34_0704	urease, beta subunit	1.23	0.1147	0.04215	16	16	34	42
Msip34_0705	urease, alpha subunit	-0.20	0.6402	0.1394	32	23	19	29
Msip34_0706	UreE urease accessory domain protein	-1.00	0.1594	0.05053	32	46	16	22
Msip34_0707	Urease accessory protein UreF	-2.10	0.06365	0.03274	75	87	19	18
Msip34_0708	urease accessory protein UreG	-0.74	0.04345	0.02912	40	37	23	22
Msip34_0709	HupE/UreJ protein	-1.45	0.05946	0.03205	35	45	18	11
Msip34_0710	histidine kinase	-0.58	0.1324	0.04555	11	10	6	8
Msip34_0711	two component transcriptional regulator, LuxR family	-0.59	0.4495	0.1039	30	17	15	16
Msip34_0712	serine/threonine protein kinase	-0.33	0.04782	0.02984	62	64	50	50
Msip34_0713	hypothetical protein	-1.89	0.00324	0.0169	1253	1180	361	295
Msip34_0714	hypothetical protein	2.29	0.1079	0.04097	115	118	648	493
Msip34_0715	hypothetical protein	-1.18	0.009053	0.01978	297	288	130	127
Msip34_0716	DNA-3-methyladenine glycosylase II	-1.42	0.03015	0.02663	210	191	71	78
Msip34_0717	threonyl-tRNA synthetase	2.28	0.009055	0.01978	153	113	655	637
Msip34_0718	translation initiation factor IF-3	1.88	0.001849	0.01631	1337	1256	4707	4846
Msip34_0719	ribosomal protein L35	3.05	0.002018	0.01642	2559	2196	19778	19636
Msip34_0720	ribosomal protein L20	2.91	0.000259	0.01288	1603	1379	11297	11081
Msip34_0721	phenylalanyl-tRNA synthetase, alpha subunit	3.51	0.01475	0.02178	35	38	408	428
Msip34_0722	phenylalanyl-tRNA synthetase, beta subunit	2.65	0.02148	0.0244	81	66	442	487
Msip34_0723	integration host factor, alpha subunit	1.30	0.1424	0.04737	630	620	1333	1750
Msip34_0724	transcriptional regulator, MerR family	1.88	0.06456	0.03288	165	114	456	575
Msip34_0725	TonB-dependent siderophore receptor	1.79	0.1443	0.04771	13	16	59	41
Msip34_0726	helicase domain protein	-0.51	0.3019	0.07688	38	27	21	24
Msip34_0727	type II secretion system protein E	-1.05	0.03991	0.02848	129	114	55	62
Msip34_0728	drug resistance transporter, Bcr/CflA subfamily	1.32	0.1365	0.04633	10	10	23	30
Msip34_0729	histidine kinase	1.18	0.09442	0.03837	102	105	255	215
Msip34_0730	two component transcriptional regulator, LuxR family	0.45	0.2593	0.06898	257	227	288	372
Msip34_0731	hypothetical protein	0.34	0.466	0.107	234	170	207	306
Msip34_0732	two component transcriptional regulator, LuxR family	1.44	0.07749	0.03507	144	183	397	496
Msip34_0733	PAS/PAC sensor signal transduction histidine kinase	0.78	0.145	0.04783	340	367	542	670
Msip34_0734	PQQ-dependent dehydrogenase, methanol/ethanol family	1.76	0.2065	0.05889	2626	2248	6289	10275
Msip34_0735	extracellular solute-binding protein family 3	1.38	0.219	0.06121	327	304	641	1008
Msip34_0736	cytochrome c class I	1.57	0.2355	0.06448	670	588	1382	2352
Msip34_0737	Alcohol dehydrogenase (acceptor)	-0.60	0.3013	0.07677	22161	20602	10289	17981
Msip34_0738	ATPase associated with various cellular activities AAA_3	2.39	0.1606	0.05075	78	74	317	485
Msip34_0739	hypothetical protein	2.08	0.1802	0.05425	75	50	203	329
Msip34_0740	hypothetical protein	1.12	0.2697	0.07087	176	121	238	410
Msip34_0741	von Willebrand factor type A	1.12	0.268	0.07057	138	95	187	323
Msip34_0742	MxaK protein, putative	0.87	0.2983	0.07621	256	190	308	511
Msip34_0743	MxaL protein, putative	0.85	0.2717	0.07123	174	104	192	309
Msip34_0744	MxaD protein, putative	0.77	0.3494	0.0856	634	581	773	1304
Msip34_0745	PAS/PAC sensor signal transduction histidine kinase	0.21	0.4745	0.1086	140	104	139	144
Msip34_0746	two component transcriptional regulator, LuxR family	0.74	0.1151	0.04223	89	81	155	130
Msip34_0747	hypothetical protein	-4.96	0.03652	0.02778	2647	2963	82	98
Msip34_0748	flagellin domain protein	-3.90	0.0394	0.02838	65294	75129	5762	3662
Msip34_0749	flagellar protein FlaG protein	-3.35	0.06076	0.03227	10042	12315	1342	846
Msip34_0750	flagellar hook-associated 2 domain protein	-3.07	0.007171	0.01878	3295	3370	485	306
Msip34_0751	flagellar protein FliS	-2.88	0.02821	0.02622	2951	3345	495	359
Msip34_0752	putative flagellar synthesis (flagellar regulon)	-3.34	0.008629	0.01958	4751	4703	557	374
Msip34_0753	hypothetical protein	-3.39	0.001688	0.01618	692	671	79	50
Msip34_0754	putative flagellar biosynthetic protein	-3.98	0.000393	0.01288	646	655	47	34
Msip34_0755	flagellar hook-basal body complex subunit FliE	-5.25	0.001673	0.01616	3133	3213	64	102
Msip34_0756	flagellar M-ring protein FliF	-5.20	0.005921	0.0179	3053	2972	72	91
Msip34_0757	flagellar motor switch protein FliG	-3.77	0.00581	0.01785	2080	2084	133	172
Msip34_0758	flagellar assembly protein FliH	-4.45	0.06117	0.03234	1171	1409	56	61
Msip34_0759	ATPase, FliI/YscN family	-3.78	0.005348	0.01764	772	776	47	65
Msip34_0760	flagellar export protein FliJ	-3.50	0.006611	0.0184	1472	1443	129	127
Msip34_0761	flagellar hook-length control protein	-4.57	0.02937	0.02647	1971	1799	72	86
Msip34_0762	flagellar basal body-associated protein FliL	-3.97	0.02695	0.02593	4437	4098	269	275
Msip34_0763	flagellar motor switch protein FliM	-3.47	0.004589	0.01722	1424	1341	102	148
Msip34_0764	flagellar motor switch protein FliN	-3.96	0.000375	0.01288	2478	2537	137	184
Msip34_0765	flagellar biosynthesis protein FliO	-3.13	0.001514	0.01601	817	833	97	90
Msip34_0766	flagellar biosynthetic protein FliP	-2.87	0.002656	0.01673	421	445	51	67
Msip34_0767	flagellar biosynthetic protein FliQ	-2.28	0.01021	0.02024	393	349	57	95
Msip34_0768	flagellar biosynthetic protein FliR	-1.94	0.05449	0.03115	202	229	55	56
Msip34_0769	flagellar hook-associated protein 3	-4.02	0.01278	0.02102	1183	1232	76	72
Msip34_0770	flagellar hook-associated protein FlgK	-2.84	0.00341	0.01695	1653	1705	277	191
Msip34_0771	flagellar rod assembly protein/muramidase FlgJ	-2.46	0.01201	0.02082	1954	2195	238	513
Msip34_0772	flagellar P-ring protein	-5.70	0.001726	0.01621	2160	2122	34	48
Msip34_0773	flagellar L-ring protein	-5.82	0.01134	0.02062	2071	1999	34	37
Msip34_0774	flagellar basal-body rod protein FlgG	-5.89	0.04458	0.02932	5333	6131	78	115
Msip34_0775	flagellar basal-body rod protein FlgF	-5.44	0.000167	0.01288	2181	2171	41	58
Msip34_0776	flagellar basal body FlaE domain protein	-6.52	0.04358	0.02915	4503	5158	49	55
Msip34_0777	flagellar hook capping protein	-6.07	0.02747	0.02606	3455	3764	48	59
Msip34_0778	flagellar basal-body rod protein FlgC	-5.45	0.02789	0.02615	2189	2390	59	45
Msip34_0779	flagellar basal-body rod protein FlgB	-5.37	0.0156	0.0221	3901	4097	90	102
Msip34_0780	flagella basal body P-ring formation protein FlgA	-4.65	0.00731	0.01887	2939	3011	114	122
Msip34_0781	anti-sigma-28 factor, FlgM	-3.30	0.08827	0.03706	12976	16855	1722	1299
Msip34_0782	FlgN family protein	-2.68	0.0229	0.02485	12802	14542	2520	1750
Msip34_0783	MgtC/SapB transporter	-0.23	0.3613	0.0878	108	132	111	93
Msip34_0784	oxidoreductase domain protein	0.88	0.03774	0.02804	74	61	116	133
Msip34_0785	OmpA/MotB domain protein	-0.13	0.6276	0.137	55	61	45	60
Msip34_0786	MotA/TolQ/ExbB proton channel	-0.45	0.1924	0.05634	179	152	120	122
Msip34_0787	RNA polymerase, sigma 28 subunit, FliA/WhiG	-0.16	0.3751	0.09035	386	379	315	370
Msip34_0788	MotR	-2.86	0.05286	0.03083	1179	1362	173	176
Msip34_0789	GTP-binding signal recognition particle SRP54 G- domain protein	-5.47	0.06617	0.03312	1133	1390	29	27
Msip34_0790	flagellar biosynthesis protein FlhA	-5.56	0.005205	0.01757	983	1009	17	24
Msip34_0791	flagellar biosynthetic protein FlhB	-5.52	0.02944	0.02649	902	988	19	22
Msip34_0792	hypothetical protein	3.45	0.03027	0.02666	0	0	4	6
Msip34_0793	flagellar transcriptional activator	-5.26	0.02316	0.02493	10616	11405	270	304
Msip34_0794	flagellar transcriptional activator FlhC	-5.42	0.03864	0.02822	8168	9208	180	224
Msip34_0795	hypothetical protein	-1.68	0.007855	0.01919	83	85	24	28
Msip34_0796	TonB-dependent siderophore receptor	-0.20	0.2793	0.07261	23	20	17	19
Msip34_0797	anti-FecI sigma factor, FecR	0.37	0.6094	0.1337	8	10	16	8
Msip34_0798	RNA polymerase, sigma-24 subunit, ECF subfamily	1.38	0.1849	0.05507	11	12	36	25
Msip34_0799	membrane protein	-1.72	0.6126	0.1343	18	0	2	2
Msip34_0800	PepSY-associated TM helix domain protein	0.39	0.5153	0.1161	10	10	10	17
Msip34_0801	TonB-dependent siderophore receptor	1.71	0.1764	0.05358	7	4	15	24
Msip34_0802	anti-FecI sigma factor, FecR	2.24	0.004401	0.01713	11	10	50	53
Msip34_0803	RNA polymerase, sigma-24 subunit, ECF subfamily	2.07	0.09181	0.03782	12	13	60	48
Msip34_0804	TonB-dependent siderophore receptor	-0.07	0.8	0.1682	37	50	40	43
Msip34_0805	anti-FecI sigma factor, FecR	-0.25	0.5913	0.1304	20	21	22	13
Msip34_0806	RNA polymerase, sigma-24 subunit, ECF subfamily	0.23	0.4404	0.1023	29	29	38	29
Msip34_0807	flagellar motor protein MotA	-2.38	0.03149	0.02689	817	742	157	142
Msip34_0808	OmpA/MotB domain protein	-4.18	0.003991	0.01706	5771	5579	350	274
Msip34_0809	hypothetical protein	-3.72	0.000682	0.01428	2733	2653	233	174
Msip34_0810	response regulator receiver protein	-3.63	0.07632	0.03488	1984	2500	208	153
Msip34_0811	CheA signal transduction histidine kinase	-5.23	0.008092	0.01931	3221	3318	94	79
Msip34_0812	CheW protein	-5.25	0.02433	0.02526	4082	4403	119	102
Msip34_0813	methyl-accepting chemotaxis sensory transducer	-5.46	0.009049	0.01978	3352	3466	86	67
Msip34_0814	hypothetical protein	-3.11	0.002501	0.01666	48804	46075	7017	3974
Msip34_0815	methyl-accepting chemotaxis sensory transducer	-4.11	0.00225	0.01655	3904	4062	275	186
Msip34_0816	MCP methyltransferase, CheR-type	-3.43	0.001638	0.01613	667	655	71	51
Msip34_0817	CheD, stimulates methylation of MCP protein	-4.04	0.05633	0.0315	960	1156	80	48
Msip34_0818	response regulator receiver modulated CheB methylesterase	-2.39	0.02146	0.0244	278	296	53	56
Msip34_0819	response regulator receiver protein	-2.25	0.03186	0.02696	2095	2073	526	348
Msip34_0820	chemotaxis phosphatase, CheZ	-2.40	0.05049	0.03034	917	1089	215	165
Msip34_0821	Heavy metal transport/detoxification protein	-2.36	0.008305	0.01942	2288	2250	495	391
Msip34_0822	phosphoglucomutase/phosphomannomutase alpha/beta/alpha domain I	-0.05	0.3262	0.08139	113	109	108	106
Msip34_0823	type I secretion system ATPase	1.33	0.02807	0.02619	176	139	404	390
Msip34_0824	type I secretion membrane fusion protein, HlyD family	0.06	0.3265	0.08144	238	229	237	250
Msip34_0825	glycosyl transferase group 1	1.84	0.01108	0.02054	75	51	218	236
Msip34_0826	peptidase A2A	0.21	0.8038	0.1689	118	40	82	101
Msip34_0827	Phosphoglucomutase	-0.19	0.2384	0.06503	50	55	45	46
Msip34_0828	oxygen-independent coproporphyrinogen III oxidase	0.50	0.1579	0.05025	160	146	237	198
Msip34_0829	FeS assembly protein IscX	-0.48	0.3663	0.08872	162	242	122	167
Msip34_0830	NADH:flavin oxidoreductase/NADH oxidase	-1.16	0.01427	0.0216	221	215	98	97
Msip34_0831	hydro-lyase, Fe-S type, tartrate/fumarate subfamily, alpha subunit	0.96	0.1551	0.04974	62	37	99	96
Msip34_0832	Glycine hydroxymethyltransferase	1.46	0.02664	0.02586	635	657	1720	1834
Msip34_0833	ATP-cone domain protein	2.59	0.08831	0.03707	91	71	427	550
Msip34_0834	riboflavin biosynthesis protein RibD	1.10	0.1619	0.05097	81	75	144	192
Msip34_0835	TatD-related deoxyribonuclease	0.64	0.3689	0.08922	62	58	71	116
Msip34_0836	Tetratricopeptide TPR_2 repeat protein	-0.85	0.07393	0.03449	75	62	33	43
Msip34_0837	hypothetical protein	-0.39	0.5564	0.1239	13	23	10	17
Msip34_0838	type II secretion system protein G	-0.81	0.5587	0.1243	32	12	2	23
Msip34_0839	protein involved in methylation	-0.18	0.8729	0.1808	32	13	8	31
Msip34_0840	type II and III secretion system protein	-0.70	0.1996	0.05765	28	29	14	21
Msip34_0841	hypothetical protein	-0.47	0.363	0.08811	16	22	17	10
Msip34_0842	putative transmembrane protein	-1.20	0.02659	0.02585	60	56	22	28
Msip34_0843	hypothetical protein	-0.93	0.2366	0.06468	90	57	25	51
Msip34_0844	hypothetical protein	-1.60	0.01795	0.02308	75	82	20	30
Msip34_0845	type II secretion system protein E	0.05	0.7749	0.1638	19	22	20	23
Msip34_0846	type II secretion system protein	-0.61	0.4081	0.09628	46	26	20	27
Msip34_0847	general secretion pathway protein G	0.36	0.6195	0.1356	27	11	26	23
Msip34_0848	hypothetical protein	-0.14	0.7616	0.1615	23	35	21	32
Msip34_0849	hypothetical protein	-3.59	0.02414	0.02521	1683	1559	126	142
Msip34_0850	hypothetical protein	0.13	0.5769	0.1277	62	79	78	76
Msip34_0851	hemolysin-type calcium-binding region	-0.21	0.3035	0.07717	232	262	194	232
Msip34_0852	TonB-dependent receptor	1.19	0.03426	0.02738	26	34	64	75
Msip34_0853	outer membrane autotransporter barrel domain protein	-0.94	0.07146	0.03407	101	83	41	54
Msip34_0854	translation initiation factor, aIF-2BI family	-0.71	0.05572	0.03138	70	63	39	42
Msip34_0855	class II aldolase/adducin family protein	-0.31	0.2739	0.07163	96	118	81	91
Msip34_0856	carbohydrate kinase, YjeF related protein	-0.64	0.1745	0.05324	60	48	33	36
Msip34_0857	CTP synthase	1.96	0.01911	0.02355	68	89	288	326
Msip34_0858	2-dehydro-3-deoxyphosphooctonate aldolase	2.06	0.06944	0.03372	87	83	327	387
Msip34_0859	enolase	1.75	0.06268	0.03258	100	84	283	338
Msip34_0860	Septum formation initiator	-0.89	0.02058	0.0241	464	420	220	258
Msip34_0861	diguanylate cyclase	-0.36	0.2675	0.07048	150	160	104	138
Msip34_0862	Hemolysin-type calcium-binding region	0.21	0.2093	0.0594	205	229	252	251
Msip34_0863	folate-binding protein YgfZ	1.00	0.06132	0.03236	56	69	124	126
Msip34_0864	hypothetical protein	-0.54	0.1236	0.04387	79	66	55	45
Msip34_0865	von Willebrand factor type A	0.07	0.7988	0.168	28	21	24	27
Msip34_0866	hypothetical protein	0.72	0.03736	0.02796	17	18	30	27
Msip34_0867	von Willebrand factor type A	1.28	0.04351	0.02914	6	5	14	12
Msip34_0868	hypothetical protein	1.70	0.1622	0.05102	8	3	14	23
Msip34_0869	hypothetical protein	0.09	0.8186	0.1715	28	17	24	24
Msip34_0870	ATPase associated with various cellular activities AAA_3	1.27	0.05274	0.0308	12	20	36	41
Msip34_0871	beta-hydroxyacyl-(acyl-carrier-protein) dehydratase FabA	3.15	0.02838	0.02626	106	91	838	919
Msip34_0872	Beta-ketoacyl synthase	2.45	0.01267	0.02099	139	138	772	747
Msip34_0873	protein of unknown function DUF498	1.84	0.1	0.03949	72	71	228	286
Msip34_0874	aminotransferase class I and II	2.66	0.002022	0.01642	67	88	509	483
Msip34_0875	Homoserine dehydrogenase	2.14	0.06144	0.03238	90	87	364	423
Msip34_0876	threonine synthase	1.54	0.02413	0.02521	156	108	371	398
Msip34_0877	thymidylate synthase	1.77	0.09409	0.0383	111	84	291	379
Msip34_0878	Propeptide PepSY amd peptidase M4	0.13	0.329	0.08189	666	687	702	779
Msip34_0879	hypothetical protein	-4.49	0.04511	0.02941	3326	3859	199	121
Msip34_0880	17 kDa surface antigen	-3.96	0.000362	0.01288	4135	4243	318	218
Msip34_0881	transport-associated	-3.18	0.02587	0.02567	5480	6302	820	477
Msip34_0882	putative two component, sigma54 specific, transcriptional regulator, Fis family	-2.01	0.000933	0.01508	979	948	254	223
Msip34_0883	hypothetical protein	-2.29	0.003885	0.01704	1528	1471	349	262
Msip34_0884	histidine kinase	-0.32	0.3964	0.09422	92	69	61	68
Msip34_0885	Dihydrofolate reductase	-1.33	0.000421	0.01288	1221	1203	493	471
Msip34_0886	Tetratricopeptide TPR_2 repeat protein	-1.03	0.1081	0.041	626	519	290	272
Msip34_0887	Lysine decarboxylase	-0.43	0.04075	0.02864	376	392	271	299
Msip34_0888	cobalamin synthesis protein P47K	-0.58	0.04638	0.02961	72	72	50	46
Msip34_0889	cobalamin synthesis protein P47K	0.16	0.2624	0.06955	6	6	7	7
Msip34_0890	transcriptional regulator, TraR/DksA family	0.73	0.6317	0.1378	3	0	2	3
Msip34_0891	hypothetical protein	1.75	0.08779	0.03696	60	58	181	220
Msip34_0892	ribonuclease II	1.45	0.0414	0.02875	38	44	105	121
Msip34_0893	spermidine synthase	1.81	0.008908	0.01971	27	22	84	91
Msip34_0894	putative RNA methylase	-0.03	0.9332	0.1909	134	90	103	117
Msip34_0895	hypothetical protein	0.36	0.3491	0.08554	89	83	95	126
Msip34_0896	hypothetical protein	0.71	0.05031	0.0303	32	39	54	62
Msip34_0897	phosphoribosylformylglycinamidine synthase	0.21	0.114	0.04204	306	284	338	346
Msip34_0898	Ankyrin	-0.47	0.1923	0.05632	2590	3014	2338	1717
Msip34_0899	Cytochrome c553-like protein	0.80	0.1858	0.05523	41	67	91	98
Msip34_0900	Flavocytochrome c sulphide dehydrogenase flavin-binding	-2.35	0.1073	0.04087	801	606	144	131
Msip34_0901	L-sorbosone dehydrogenase, putative	-2.08	0.009149	0.01982	536	523	125	126
Msip34_0902	hypothetical protein	-1.59	0.01166	0.02072	369	408	143	115
Msip34_0903	SMP-30/Gluconolaconase/LRE domain protein	-2.09	0.05329	0.03091	318	385	70	95
Msip34_0904	phosphoserine phosphatase SerB	1.92	0.002725	0.01675	35	28	122	116
Msip34_0905	succinyl-CoA synthetase, beta subunit	0.83	0.004809	0.01735	142	149	254	264
Msip34_0906	succinyl-CoA synthetase, alpha subunit	0.01	0.9225	0.1891	229	245	221	258
Msip34_0907	Ankyrin	-0.40	0.09006	0.03745	299	268	199	230
Msip34_0908	NAD+ synthetase	-0.45	0.143	0.04749	380	319	232	280
Msip34_0909	nitrogen regulatory protein P-II	-0.63	0.1296	0.04504	1048	850	522	702
Msip34_0910	protein of unknown function DUF486	0.21	0.4995	0.1131	246	194	222	287
Msip34_0911	ferrous iron transport protein B	1.68	0.1243	0.044	24	20	61	82
Msip34_0912	FeoA family protein	2.10	0.07943	0.03537	16	15	60	74
Msip34_0913	peptidase M61 domain protein	0.27	0.3333	0.08267	27	22	27	33
Msip34_0914	PpiC-type peptidyl-prolyl cis-trans isomerase	0.85	0.04764	0.02981	228	224	394	424
Msip34_0915	BolA family protein	2.01	0.1892	0.0558	12	27	58	101
Msip34_0916	YCII-related	1.37	0.08557	0.03648	51	33	95	125
Msip34_0917	intracellular septation protein A	1.15	0.09995	0.03948	164	157	323	387
Msip34_0918	PHP domain protein	0.82	0.05356	0.03097	105	138	203	228
Msip34_0919	Sua5/YciO/YrdC/YwlC family protein	1.28	0.1132	0.0419	26	21	50	66
Msip34_0920	peptidase M50	1.27	0.01617	0.02233	32	41	87	93
Msip34_0921	tryptophanyl-tRNA synthetase	1.11	0.06974	0.03377	116	98	211	253
Msip34_0922	small multidrug resistance protein	1.43	0.1045	0.04034	45	17	73	94
Msip34_0923	chromosome segregation and condensation protein ScpA	1.93	0.001815	0.01628	19	20	74	76
Msip34_0924	chromosome segregation and condensation protein, ScpB	1.58	0.06646	0.03316	23	15	50	65
Msip34_0925	pseudouridine synthase	1.99	0.007449	0.01895	63	50	216	235
Msip34_0926	diguanylate cyclase/phosphodiesterase with extracellular sensor	1.84	0.06273	0.03259	16	12	46	58
Msip34_0927	hypothetical protein	1.84	0.0301	0.02662	8	6	24	28
Msip34_0928	TonB-dependent receptor	2.26	0.01428	0.0216	7	4	27	31
Msip34_0929	modification methylase, HemK family	1.86	0.02029	0.02399	16	10	48	51
Msip34_0930	succinyl-diaminopimelate desuccinylase	1.99	0.02436	0.02527	26	19	91	89
Msip34_0931	arsenate reductase and related	2.33	0.02678	0.02589	30	36	178	159
Msip34_0932	2,3,4,5-tetrahydropyridine-2,6-dicarboxylate N-succinyltransferase	2.40	0.01456	0.02171	60	98	447	391
Msip34_0933	peptidase M48 Ste24p	0.43	0.2632	0.06969	111	79	122	134
Msip34_0934	K potassium transporter	1.08	0.05896	0.03197	43	60	98	120
Msip34_0935	protein of unknown function DUF1555	0.63	0.3705	0.08951	1018	950	1165	1876
Msip34_0936	exodeoxyribonuclease VII, large subunit	1.54	0.1235	0.04385	20	12	38	55
Msip34_0937	Disulphide bond formation protein DsbB	0.97	0.02767	0.0261	191	183	381	356
Msip34_0938	cysteine synthase B	1.07	0.04558	0.02949	145	138	312	284
Msip34_0939	hypothetical protein	1.32	0.01372	0.02138	19	18	49	47
Msip34_0940	hypothetical protein	1.29	0.03042	0.02669	22	17	45	52
Msip34_0941	hypothetical protein	0.25	0.7839	0.1654	58	17	38	52
Msip34_0942	hypothetical protein	1.43	0.01663	0.0225	45	34	100	113
Msip34_0943	hypothetical protein	3.42	0.03744	0.02797	39	34	375	419
Msip34_0944	hypothetical protein	-0.95	0.186	0.05526	150	104	54	77
Msip34_0945	NMT1/THI5 like domain protein	-1.42	0.2654	0.0701	33	65	28	9
Msip34_0946	binding-protein-dependent transport systems inner membrane component	-0.81	0.4549	0.1049	19	8	8	7
Msip34_0947	ABC transporter related	-1.78	0.0867	0.03671	15	15	2	6
Msip34_0948	Creatininase	-1.81	0.06642	0.03316	14	16	2	6
Msip34_0949	glutamine synthetase, type III	-1.45	0.1102	0.04138	13	18	3	7
Msip34_0950	transcriptional regulator NikR, CopG family	-2.13	0.3289	0.08187	12	32	5	4
Msip34_0951	urea carboxylase-associated protein 2	0.29	0.8144	0.1708	14	2	10	10
Msip34_0952	urea carboxylase-associated protein 1	-2.25	0.04644	0.02962	9	7	0	2
Msip34_0953	urea carboxylase	-2.23	0.03039	0.02668	13	13	3	2
Msip34_0955	hypothetical protein	-1.98	0.0033	0.01692	53	56	12	15
Msip34_0956	ethanolamine transproter	-1.06	0.008298	0.01942	59	56	25	29
Msip34_0957	Ethanolamine ammonia-lyase	-1.56	0.02244	0.02471	76	77	23	28
Msip34_0958	Ethanolamine ammonia-lyase	-1.70	0.07223	0.03421	66	80	21	24
Msip34_0959	heat shock protein DnaJ domain protein	1.62	0.1954	0.05689	43	40	101	156
Msip34_0960	phospho-2-dehydro-3-deoxyheptonate aldolase	0.19	0.326	0.08135	318	270	340	332
Msip34_0961	transcriptional regulator, AraC family	-0.42	0.4118	0.09693	22	32	20	20
Msip34_0962	RNA methyltransferase, TrmA family	1.96	0.02012	0.02393	31	38	136	134
Msip34_0963	GCN5-related N-acetyltransferase	1.44	0.003424	0.01695	40	35	101	106
Msip34_0964	isochorismatase hydrolase	-0.14	0.7455	0.1586	70	53	68	43
Msip34_0965	extracellular solute-binding protein family 5	1.07	0.00887	0.0197	19	16	39	37
Msip34_0966	ErfK/YbiS/YcfS/YnhG family protein	0.71	0.1175	0.04262	48	64	94	89
Msip34_0967	binding-protein-dependent transport systems inner membrane component	0.96	0.121	0.04334	18	11	30	27
Msip34_0968	binding-protein-dependent transport systems inner membrane component	0.27	0.7987	0.168	27	6	22	18
Msip34_0969	hypothetical protein	0.93	0.09778	0.03905	12	14	29	23
Msip34_0970	glycoside hydrolase family 3 domain protein	0.35	0.4748	0.1086	44	26	39	49
Msip34_0971	protein of unknown function UPF0005	-1.75	0.01629	0.02237	7680	7856	2558	2050
Msip34_0972	CMP/dCMP deaminase zinc-binding	0.04	0.9589	0.1951	59	22	41	43
Msip34_0973	transglutaminase domain protein	-0.14	0.7177	0.1536	26	18	20	20
Msip34_0974	protein of unknown function DUF58	-1.24	0.03866	0.02823	30	25	13	10
Msip34_0975	ATPase associated with various cellular activities AAA_3	0.09	0.8031	0.1688	28	42	36	38
Msip34_0976	hypothetical protein	0.45	0.3343	0.08285	74	119	121	144
Msip34_0977	transcriptional regulator, LysR family	1.13	0.2454	0.06637	5	15	22	21
Msip34_0978	Pirin domain protein	2.87	0.2341	0.0642	21	18	196	98
Msip34_0979	NADPH-dependent FMN reductase	-1.55	0.02407	0.02519	1852	1597	680	497
Msip34_0980	YceI family protein	-1.16	0.05063	0.03037	1548	1304	706	571
Msip34_0981	NADH:flavin oxidoreductase/NADH oxidase	-0.03	0.9474	0.1933	465	414	524	339
Msip34_0982	nitroreductase	0.15	0.5674	0.126	145	193	199	178
Msip34_0983	Thioredoxin domain protein	2.59	0.03477	0.02746	97	90	596	540
Msip34_0984	hypothetical protein	2.77	0.002355	0.0166	42	28	233	245
Msip34_0985	Peptidase M23	0.16	0.3524	0.08616	146	135	146	168
Msip34_0986	protein-L-isoaspartate O-methyltransferase	0.09	0.6731	0.1455	132	128	123	154
Msip34_0987	stationary-phase survival protein SurE	1.43	0.06015	0.03217	94	69	197	244
Msip34_0988	hypothetical protein	1.09	0.1873	0.05548	30	13	43	49
Msip34_0989	pyridoxamine 5'-phosphate oxidase-related FMN-binding	1.51	0.05227	0.03071	49	28	97	122
Msip34_0990	flavoprotein WrbA	0.99	0.1726	0.05289	54	52	92	122
Msip34_0991	protein of unknown function DUF88	0.97	0.08884	0.03719	157	127	248	308
Msip34_0992	adenylosuccinate lyase	1.80	0.007383	0.01891	94	96	334	327
Msip34_0993	Calcium-binding EF-hand-containing protein	-1.42	0.06693	0.03325	538	614	217	214
Msip34_0994	diguanylate cyclase/phosphodiesterase with PAS/PAC sensor(s)	0.31	0.2056	0.05874	38	31	45	41
Msip34_0995	putative phage repressor	-2.53	0.01742	0.02285	407	441	67	79
Msip34_0996	aconitate hydratase 2	0.92	0.03042	0.02669	94	96	185	175
Msip34_0997	hypothetical protein	-3.15	0.05498	0.03124	830	709	82	91
Msip34_0998	pTet43	-1.19	0.1364	0.04631	142	110	57	53
Msip34_0999	hypothetical protein	0.84	0.1347	0.046	136	166	304	236
Msip34_1000	protein of unknown function DUF519	1.16	0.07109	0.03401	36	36	86	76
Msip34_1001	superoxide dismutase copper/zinc binding	0.11	0.8045	0.169	55	90	86	71
Msip34_1002	hypothetical protein	-1.05	0.2391	0.06517	363	239	144	145
Msip34_1003	cation diffusion facilitator family transporter	0.69	0.02203	0.02458	152	144	240	238
Msip34_1004	4-oxalocrotonate tautomerase	-0.22	0.4788	0.1094	184	154	123	168
Msip34_1005	excinuclease ABC, C subunit	0.44	0.4722	0.1081	59	29	58	63
Msip34_1006	CDP-diacylglycerol/glycerol-3-phosphate 3-phosphatidyltransferase	0.93	0.03069	0.02674	57	48	107	95
Msip34_1007	PsiF repeat protein	-0.95	0.01713	0.02272	887	830	404	482
Msip34_1008	type I secretion system ATPase	-0.53	0.3589	0.08736	32	21	15	22
Msip34_1009	type I secretion membrane fusion protein, HlyD family	-1.14	0.3235	0.08089	70	37	22	26
Msip34_1010	transcriptional regulator, LuxR family	-1.39	0.1717	0.05273	46	32	13	16
Msip34_1011	outer membrane adhesin like proteiin	-1.89	0.02751	0.02607	1229	1117	299	335
Msip34_1012	hypothetical protein	-2.14	0.0268	0.0259	1457	1467	282	383
Msip34_1013	diguanylate cyclase/phosphodiesterase with extracellular sensor	-1.12	0.06241	0.03254	61	65	24	34
Msip34_1014	transglutaminase family protein cysteine peptidase BTLCP	1.02	0.2052	0.05866	20	17	32	46
Msip34_1015	type I secretion outer membrane protein, TolC family	-0.44	0.2509	0.06741	209	214	132	179
Msip34_1016	hypothetical protein	2.48	0.09293	0.03806	37	37	183	234
Msip34_1017	cryptochrome, DASH family	0.59	0.5124	0.1155	28	8	26	28
Msip34_1018	deoxyribodipyrimidine photolyase-related protein	0.68	0.3175	0.07979	17	8	19	21
Msip34_1019	Excinuclease ABC C subunit domain protein	1.06	0.4876	0.111	11	0	7	16
Msip34_1020	hypothetical protein	6.36	0.1372	0.04645	30	45	2458	3815
Msip34_1021	protein of unknown function DUF1555	2.67	0.1821	0.05459	8	10	45	75
Msip34_1022	Alkaline phosphatase	0.76	0.2702	0.07096	10	13	15	24
Msip34_1023	hypothetical protein	2.23	0.435	0.1013	2	0	1	9
Msip34_1024	general secretion pathway protein G	3.48	0.0602	0.03218	0	0	5	5
Msip34_1025	type II secretion system protein	4.13	0.01081	0.02045	0	0	3	3
Msip34_1026	type II secretion system protein E	0.47	0.685	0.1476	0	4	4	2
Msip34_1027	hypothetical protein	0.49	0.7733	0.1635	5	2	1	9
Msip34_1028	hypothetical protein	-1.00	0.3992	0.09471	6	9	6	0
Msip34_1029	putative transmembrane protein	3.31	0.05013	0.03026	0	0	5	4
Msip34_1030	putative prolin-rich transmembrane protein	-1.77	0.08392	0.03619	27	19	4	9
Msip34_1031	type II and III secretion system protein	-0.24	0.6049	0.1329	7	4	5	5
Msip34_1032	protein involved in methylation	3.06	0.1695	0.05233	1	0	4	7
Msip34_1033	type II secretion system protein G	-0.76	0.6004	0.1321	13	3	6	3
Msip34_1034	hypothetical protein	-0.18	0.8847	0.1828	3	9	9	1
Msip34_1035	Lytic transglycosylase catalytic	1.28	0.2109	0.0597	2	2	4	6
Msip34_1036	hypothetical protein	1.72	0.03805	0.0281	90	68	262	263
Msip34_1037	hypothetical protein	0.53	0.08463	0.03632	178	145	221	244
Msip34_1038	alkyl hydroperoxide reductase/ Thiol specific antioxidant/ Mal allergen	0.23	0.2798	0.07269	75	75	94	82
Msip34_1039	Glyoxalase/bleomycin resistance protein/dioxygenase	3.13	0.047	0.02971	32	32	265	302
Msip34_1040	chromate transporter, chromate ion transporter (CHR) family	2.24	0.08827	0.03706	23	16	82	107
Msip34_1041	hypothetical protein	-1.20	0.1099	0.04132	242	295	116	116
Msip34_1042	protein of unknown function DUF1555	-1.00	0.04682	0.02968	1312	1419	582	781
Msip34_1043	transmembrane protein	5.84	0.1405	0.04704	15	4	444	697
Msip34_1044	hypothetical protein	3.81	0.08584	0.03653	61	57	730	941
Msip34_1045	Domain of unknown function DUF1840	4.19	0.004318	0.01711	30	39	632	655
Msip34_1046	Tetratricopeptide TPR_2 repeat protein	3.68	0.05175	0.0306	16	16	196	228
Msip34_1047	hypothetical protein	4.80	0.1041	0.04028	70	58	1517	2092
Msip34_1048	TonB-dependent siderophore receptor	0.54	0.1092	0.0412	148	141	197	224
Msip34_1049	2OG-Fe(II) oxygenase	0.82	0.2127	0.06004	45	40	87	63
Msip34_1050	signal peptide protein	-0.54	0.4292	0.1002	239	139	156	103
Msip34_1051	cytochrome B561	-0.17	0.2234	0.06207	78	75	64	72
Msip34_1052	PepSY-associated TM helix domain protein	0.30	0.1829	0.05472	53	45	65	57
Msip34_1053	TonB-dependent siderophore receptor	-0.78	0.1909	0.05609	41	29	25	15
Msip34_1054	ABC transporter related	1.81	0.03194	0.02697	48	44	155	169
Msip34_1055	AsmA family protein	-1.73	0.01904	0.02353	135	140	47	36
Msip34_1056	two component transcriptional regulator, winged helix family	-0.53	0.3862	0.09238	48	34	19	37
Msip34_1057	Osmosensitive K channel His kinase sensor	-0.23	0.4273	0.09981	21	17	14	19
Msip34_1058	potassium-transporting ATPase, C subunit	2.32	0.1175	0.04262	0	0	2	2
Msip34_1059	K+-transporting ATPase, B subunit	0.40	0.5767	0.1277	2	1	1	3
Msip34_1060	potassium-transporting ATPase, A subunit	0.89	0.02923	0.02644	3	3	6	6
Msip34_1061	hypothetical protein	-0.73	0.7586	0.1609	27	0	8	8
Msip34_1062	major facilitator superfamily MFS_1	1.58	0.04039	0.02857	26	15	66	60
Msip34_1063	UvrD/REP helicase	1.60	0.02208	0.0246	43	55	141	160
Msip34_1064	diguanylate cyclase	0.68	0.2808	0.07287	78	79	103	149
Msip34_1065	MEKHLA domain protein	0.13	0.84	0.1752	18	38	27	34
Msip34_1066	diguanylate cyclase	-2.34	0.02178	0.0245	718	764	149	143
Msip34_1067	GTP-binding protein HSR1-related	0.09	0.7984	0.168	96	114	91	133
Msip34_1068	transmembrane protein	1.70	0.05921	0.03201	21	11	56	53
Msip34_1069	ApbE family lipoprotein	0.98	0.255	0.06819	12	12	29	19
Msip34_1070	FMN-binding domain protein	2.06	0.272	0.07128	8	17	74	34
Msip34_1071	hypothetical protein	2.78	0.2106	0.05963	35	33	308	168
Msip34_1072	hypothetical protein	1.53	0.03029	0.02666	39	25	90	98
Msip34_1073	ribonuclease BN	-0.31	0.2158	0.06062	56	66	51	47
Msip34_1074	hypothetical protein	-0.46	0.2244	0.06229	51	41	28	39
Msip34_1075	alpha-2-macroglobulin domain protein	-1.98	0.08028	0.03553	83	69	19	18
Msip34_1076	penicillin-binding protein 1C	-1.43	0.2552	0.06823	37	21	8	13
Msip34_1077	ATP-dependent helicase HrpA	1.40	0.01542	0.02202	31	23	68	77
Msip34_1078	transcriptional regulator, MarR family	0.50	0.4791	0.1094	88	100	171	96
Msip34_1079	RND efflux system, outer membrane lipoprotein, NodT family	-1.68	0.09334	0.03815	40	52	16	12
Msip34_1080	Fusaric acid resistance protein conserved region	-1.26	0.09628	0.03875	19	21	11	6
Msip34_1081	protein of unknown function DUF1656	-0.85	0.2367	0.0647	23	34	21	10
Msip34_1082	efflux transporter, RND family, MFP subunit	-0.75	0.01816	0.02317	63	61	37	36
Msip34_1083	hypothetical protein	-2.32	0.003494	0.01697	1607	1500	359	263
Msip34_1084	transcriptional regulator, LysR family	1.04	0.04213	0.02889	63	61	123	133
Msip34_1085	5- methyltetrahydropteroyltriglutamate/homocysteine S-methyltransferase	0.65	0.096	0.03869	3634	3923	5512	6361
Msip34_1086	protein of unknown function DUF6 transmembrane	3.46	0.04784	0.02984	15	12	142	166
Msip34_1087	ribonucleoside-diphosphate reductase, alpha subunit	0.16	0.2638	0.06979	243	219	257	259
Msip34_1088	Ribonucleoside-diphosphate reductase	1.47	0.1152	0.04224	24	19	52	69
Msip34_1089	Type I site-specific deoxyribonuclease	0.70	0.07265	0.03428	56	44	75	89
Msip34_1090	Site-specific DNA-methyltransferase (adenine-specific)	1.05	0.04859	0.02997	16	21	36	43
Msip34_1091	restriction modification system DNA specificity domain protein	-0.11	0.7616	0.1615	94	77	63	94
Msip34_1092	deoxycytidine triphosphate deaminase	2.47	0.08093	0.03565	24	0	60	75
Msip34_1093	glucose-6-phosphate 1-dehydrogenase	1.41	0.01282	0.02103	72	92	211	224
Msip34_1094	6-phosphogluconate dehydrogenase, decarboxylating	-0.19	0.02334	0.02498	2203	2265	1931	1989
Msip34_1095	6-phosphogluconolactonase	0.90	0.03224	0.02703	93	92	178	169
Msip34_1096	putative 3-demethylubiquinone-9 3-O-methyltransferase	0.98	0.1319	0.04548	26	20	39	52
Msip34_1097	protein of unknown function DUF59	1.25	0.06903	0.03364	65	48	134	136
Msip34_1098	methionyl-tRNA synthetase	2.05	0.01652	0.02246	66	61	272	256
Msip34_1099	competence protein ComEA helix-hairpin-helix repeat protein	3.61	0.01488	0.02183	0	11	75	64
Msip34_1100	orotidine 5'-phosphate decarboxylase	1.45	0.2031	0.05829	26	23	53	82
Msip34_1101	tetratricopeptide repeat protein	1.57	0.07953	0.03538	38	41	107	128
Msip34_1102	hypothetical protein	2.28	0.06311	0.03265	19	29	104	131
Msip34_1103	integration host factor, beta subunit	0.33	0.1276	0.04464	2464	2117	2773	2981
Msip34_1104	ribosomal protein S1	1.09	0.02891	0.02638	1408	1413	2925	3070
Msip34_1105	cytidylate kinase	1.62	0.09649	0.03879	208	236	605	758
Msip34_1106	hypothetical protein	-3.54	0.004007	0.01706	1433	1509	106	146
Msip34_1107	3-phosphoshikimate 1-carboxyvinyltransferase	-0.97	0.009781	0.02008	248	232	114	131
Msip34_1108	Prephenate dehydrogenase	1.03	0.0976	0.03902	57	87	142	152
Msip34_1109	Arginyltransferase	-0.16	0.8385	0.1749	20	45	22	36
Msip34_1110	leucyl/phenylalanyl-tRNA/protein transferase	-1.22	0.3711	0.08962	19	44	14	13
Msip34_1111	diguanylate cyclase with PAS/PAC sensor	-0.59	0.2625	0.06956	36	25	17	23
Msip34_1112	7TM domain sensor diguanylate cyclase	0.12	0.4552	0.105	28	32	32	34
Msip34_1113	small-conductance mechanosensitive channel	-0.97	0.02301	0.02488	26	27	13	13
Msip34_1114	transcriptional regulator, TetR family	2.05	0.1319	0.04547	56	36	226	156
Msip34_1115	alpha/beta hydrolase fold protein	2.79	0.2348	0.06434	8	31	186	89
Msip34_1116	membrane protein involved in aromatic hydrocarbon degradation	0.03	0.9335	0.191	192	168	221	147
Msip34_1117	Radical SAM domain protein	-0.01	0.9232	0.1892	214	191	202	201
Msip34_1118	GumN family protein	0.50	0.09124	0.0377	32	26	43	39
Msip34_1119	hypothetical protein	2.03	0.05711	0.03164	16	41	113	124
Msip34_1120	small multidrug resistance protein	3.90	0.002703	0.01674	4	15	147	157
Msip34_1121	response regulator receiver protein	3.15	0.0617	0.03243	103	118	898	1073
Msip34_1122	two component transcriptional regulator, LuxR family	1.50	0.03945	0.02839	229	355	799	859
Msip34_1123	Ferritin Dps family protein	2.76	0.0261	0.02573	110	105	754	701
Msip34_1124	protein of unknown function DUF883 ElaB	1.69	0.007684	0.01909	355	336	1119	1118
Msip34_1125	protein of unknown function DUF1328	2.88	0.04081	0.02865	71	92	559	645
Msip34_1126	histidine kinase	-0.17	0.2894	0.07452	117	103	101	95
Msip34_1127	transport-associated	2.33	0.00418	0.01709	353	476	2007	2160
Msip34_1128	transport-associated	2.29	0.0555	0.03134	208	185	891	1038
Msip34_1129	hypothetical protein	2.90	0.07709	0.03501	56	67	411	513
Msip34_1130	transport-associated	3.54	0.002595	0.0167	110	61	985	1014
Msip34_1131	hypothetical protein	2.00	0.05569	0.03138	607	800	2539	3078
Msip34_1132	transport-associated	1.48	0.04761	0.02981	35	63	127	145
Msip34_1133	Lipocalin family protein	0.18	0.5195	0.1169	178	133	186	165
Msip34_1134	protein of unknown function DUF188	0.97	0.06541	0.03301	71	73	134	149
Msip34_1135	DEAD/DEAH box helicase domain protein	0.54	0.07809	0.03516	119	137	184	189
Msip34_1136	pseudouridine synthase	0.12	0.7301	0.1558	70	48	57	71
Msip34_1137	hypothetical protein	-1.56	0.04847	0.02995	246	222	78	80
Msip34_1138	ribose 5-phosphate isomerase	-2.75	0.01084	0.02046	546	545	73	89
Msip34_1139	dihydroxyacetone kinase, DhaK subunit	-0.41	0.2447	0.06624	63	80	59	48
Msip34_1140	dihydroxyacetone kinase, L subunit	0.74	0.04376	0.02918	65	55	103	99
Msip34_1141	tRNA/rRNA methyltransferase (SpoU)	1.13	0.007095	0.01873	60	65	138	136
Msip34_1142	hypothetical protein	-0.60	0.0821	0.03586	329	324	231	200
Msip34_1143	Hsp33 protein	-2.78	0.005624	0.01777	4183	3918	664	514
Msip34_1144	Glutamate--tRNA ligase	2.07	0.03555	0.02758	39	16	128	103
Msip34_1145	hypothetical protein	1.89	0.199	0.05754	54	34	205	122
Msip34_1146	hypothetical protein	0.02	0.9652	0.1962	52	76	58	72
Msip34_1147	protein of unknown function DUF344	-1.64	0.00306	0.01686	207	199	67	62
Msip34_1148	transcriptional regulator, AraC family	-0.35	0.7052	0.1513	21	8	11	11
Msip34_1149	transcriptional regulator, ArsR family	0.34	0.05424	0.0311	75	76	94	97
Msip34_1150	Glyoxalase/bleomycin resistance protein/dioxygenase	0.28	0.1782	0.05389	69	81	96	86
Msip34_1151	Protein-tyrosine phosphatase, low molecular weight	-0.29	0.5378	0.1204	41	61	48	35
Msip34_1152	arsenical-resistance protein	0.12	0.7656	0.1622	15	25	20	23
Msip34_1153	Rh family protein/ammonium transporter	1.03	0.09371	0.03822	13	13	29	25
Msip34_1154	hypothetical protein	-3.12	0.01255	0.02096	1398	1378	196	122
Msip34_1155	hypothetical protein	0.58	0.4067	0.09604	24	55	51	69
Msip34_1156	efflux transporter, RND family, MFP subunit	-0.31	0.4956	0.1124	56	38	37	39
Msip34_1157	transporter, hydrophobe/amphiphile efflux-1 (HAE1) family	-0.33	0.2236	0.06211	27	23	17	22
Msip34_1158	RND efflux system, outer membrane lipoprotein, NodT family	-0.58	0.04511	0.02941	38	42	25	29
Msip34_1159	protein of unknown function DUF1275	2.09	0.03588	0.02763	26	25	105	116
Msip34_1160	hypothetical protein	-0.95	0.1156	0.04231	86	104	47	51
Msip34_1161	histidine kinase	2.60	0.107	0.0408	14	18	114	85
Msip34_1162	two component transcriptional regulator, winged helix family	3.56	0.02226	0.02465	10	4	93	93
Msip34_1163	outer membrane autotransporter barrel domain protein	1.06	0.08579	0.03652	33	22	51	65
Msip34_1164	DNA-directed DNA polymerase	-0.41	0.2075	0.05906	27	33	24	21
Msip34_1165	peptidase S24 and S26 domain protein	0.99	0.148	0.0484	18	19	42	33
Msip34_1166	DNA-3-methyladenine glycosylase I	1.09	0.02813	0.02621	172	141	327	341
Msip34_1167	methyl-accepting chemotaxis sensory transducer	-4.39	0.004543	0.01719	557	556	31	22
Msip34_1168	hypothetical protein	-2.01	0.07745	0.03506	171	213	42	52
Msip34_1169	hypothetical protein	-1.03	0.14	0.04695	240	308	141	127
Msip34_1170	protein of unknown function DUF861 cupin_3	2.26	0.1527	0.04929	18	15	66	98
Msip34_1171	diguanylate cyclase/phosphodiesterase with PAS/PAC sensor(s)	-2.47	0.06386	0.03277	175	148	28	29
Msip34_1172	membrane protein involved in aromatic hydrocarbon degradation	-3.08	0.03889	0.02827	64	73	9	7
Msip34_1173	Cyclopropane-fatty-acyl-phospholipid synthase	0.20	0.417	0.09787	147	136	180	146
Msip34_1174	diguanylate cyclase/phosphodiesterase with PAS/PAC sensor(s)	0.45	0.2981	0.07617	58	58	69	91
Msip34_1175	protein of unknown function DUF779	-1.81	0.04137	0.02875	398	361	106	110
Msip34_1176	Aldehyde dehydrogenase (NAD(+))	-1.37	0.01629	0.02237	853	857	346	315
Msip34_1177	NADH dehydrogenase (ubiquinone) 24 kDa subunit	-3.38	0.01624	0.02235	5408	5162	502	512
Msip34_1178	NADH dehydrogenase (quinone)	-3.60	0.0371	0.0279	2198	1972	166	177
Msip34_1179	formate dehydrogenase, alpha subunit	-3.75	0.001051	0.01534	2117	2183	138	180
Msip34_1180	formate dehydrogenase family accessory protein FdhD	-2.50	0.06937	0.0337	1287	1066	195	219
Msip34_1181	formate dehydrogenase delta subunit	-1.35	0.2082	0.05918	280	429	131	146
Msip34_1182	2-C-methyl-D-erythritol 4-phosphate cytidylyltransferase	0.10	0.7784	0.1645	71	107	91	101
Msip34_1183	2C-methyl-D-erythritol 2,4-cyclodiphosphate synthase	-0.15	0.3769	0.09068	156	154	129	150
Msip34_1184	heavy metal efflux pump, CzcA family	-1.82	0.09504	0.0385	69	55	17	17
Msip34_1185	efflux transporter, RND family, MFP subunit	-2.28	0.01746	0.02287	54	54	10	12
Msip34_1186	outer membrane efflux protein	-1.18	0.1194	0.04302	40	29	10	19
Msip34_1187	Glyoxalase/bleomycin resistance protein/dioxygenase	0.13	0.8693	0.1802	11	4	7	9
Msip34_1188	Smr protein/MutS2	-0.48	0.3574	0.08708	63	60	55	33
Msip34_1189	thioredoxin reductase	-1.46	0.02454	0.02532	3037	2642	1160	900
Msip34_1190	Ferritin Dps family protein	-0.23	0.5045	0.1141	926	936	933	652
Msip34_1191	cell divisionFtsK/SpoIIIE	0.80	0.07987	0.03545	126	90	176	200
Msip34_1192	outer membrane lipoprotein carrier protein LolA	0.72	0.1301	0.04512	104	78	148	153
Msip34_1193	AAA ATPase central domain protein	0.13	0.4962	0.1125	125	104	126	125
Msip34_1194	seryl-tRNA synthetase	0.74	0.04728	0.02976	126	113	187	211
Msip34_1195	sodium/hydrogen exchanger	0.56	0.1204	0.04321	24	22	32	37
Msip34_1196	extracellular solute-binding protein family 3	0.25	0.4256	0.0995	56	57	59	76
Msip34_1198	transcriptional regulator, XRE family	-0.28	0.3339	0.08278	678	848	665	592
Msip34_1199	hypothetical protein	0.47	0.1218	0.04349	61	50	71	83
Msip34_1200	Beta-ketoacyl synthase	-0.09	0.6	0.132	50	55	54	45
Msip34_1201	phosphopantetheine-binding	0.61	0.3206	0.08036	17	33	43	33
Msip34_1202	alpha/beta hydrolase fold protein	0.22	0.5615	0.1249	12	18	19	17
Msip34_1203	aminotransferase class-III	1.25	0.0897	0.03737	6	6	13	16
Msip34_1204	2,3-diketo-5-methylthio-1-phosphopentane phosphatase	0.02	0.9581	0.195	11	15	11	15
Msip34_1205	hypothetical protein	-1.51	0.06393	0.03278	255	207	70	91
Msip34_1206	electron transport protein SCO1/SenC	-0.59	0.107	0.04081	99	83	53	68
Msip34_1207	protoheme IX farnesyltransferase	-0.60	0.3376	0.08345	28	19	15	16
Msip34_1208	cytochrome oxidase assembly	-2.34	0.3983	0.09456	49	13	6	6
Msip34_1209	transmembrane protein	-1.79	0.0385	0.0282	15	12	2	5
Msip34_1210	surfeit locus 1	0.10	0.9452	0.1929	0	10	7	5
Msip34_1211	putative transmembrane protein	-2.13	0.03046	0.02669	128	125	22	35
Msip34_1212	Cytochrome-c oxidase	-3.07	0.07632	0.03488	123	97	10	15
Msip34_1213	cytochrome c oxidase assembly protein CtaG/Cox11	-2.34	0.03943	0.02838	58	47	7	13
Msip34_1214	hypothetical protein	-3.16	0.1554	0.04979	84	49	12	2
Msip34_1215	cytochrome c oxidase, subunit I	-3.30	0.08329	0.03608	53	41	6	3
Msip34_1216	cytochrome c oxidase, subunit II	-1.31	0.02845	0.02627	35	30	15	11
Msip34_1217	hypothetical protein	0.17	0.5108	0.1152	95	83	112	88
Msip34_1218	protein of unknown function DUF1282	-1.96	0.03734	0.02795	32	26	9	5
Msip34_1219	protein of unknown function DUF214	0.12	0.8407	0.1753	50	25	41	40
Msip34_1220	ABC transporter related	-0.02	0.9025	0.1858	61	50	55	55
Msip34_1221	efflux transporter, RND family, MFP subunit	0.15	0.5446	0.1217	57	44	59	53
Msip34_1222	type I secretion outer membrane protein, TolC family	0.53	0.1082	0.04102	24	30	40	37
Msip34_1223	ABC transporter related	1.67	0.009834	0.0201	143	129	419	447
Msip34_1224	nitroreductase	1.87	0.04204	0.02887	76	89	323	282
Msip34_1225	GreA/GreB family elongation factor	0.97	0.03341	0.02723	259	200	421	478
Msip34_1226	GMP synthase, large subunit	1.43	0.01122	0.02058	108	86	270	256
Msip34_1227	inosine-5'-monophosphate dehydrogenase	2.30	0.05169	0.03059	191	219	1084	935
Msip34_1228	hypothetical protein	-2.03	0.1183	0.04278	580	435	120	128
Msip34_1229	protein of unknown function UPF0125	1.39	0.06926	0.03368	59	55	139	162
Msip34_1230	cyclase/dehydrase	1.84	0.008675	0.01961	55	45	172	187
Msip34_1231	SsrA-binding protein	0.87	0.01073	0.02043	137	150	259	266
Msip34_1232	hypothetical protein	0.92	0.02388	0.02514	30	27	55	54
Msip34_1233	CheW protein	-1.56	0.1067	0.04075	47	59	17	18
Msip34_1234	Radical SAM domain protein	1.02	0.0266	0.02585	21	23	43	47
Msip34_1235	uracil-DNA glycosylase	0.80	0.1946	0.05674	14	19	34	24
Msip34_1236	translation elongation factor P	4.25	8.7e-05	0.01288	105	124	2196	2171
Msip34_1237	hypothetical protein	0.24	0.5515	0.123	11	17	14	19
Msip34_1238	transcription elongation factor GreB	1.60	0.06501	0.03295	9	20	42	49
Msip34_1239	DNA helicase/exodeoxyribonuclease V, subunit B	0.20	0.7489	0.1592	52	24	39	49
Msip34_1240	UvrD/REP helicase	-0.69	0.1772	0.05371	58	44	25	38
Msip34_1241	SNARE associated Golgi protein	0.75	0.04216	0.02889	46	41	69	78
Msip34_1242	protein of unknown function DUF1555	-0.39	0.1916	0.05621	61	72	49	51
Msip34_1243	Hemolysin-type calcium-binding region	-0.04	0.7949	0.1674	319	310	283	330
Msip34_1244	transcription-repair coupling factor	0.72	0.1144	0.0421	82	62	106	132
Msip34_1245	hypothetical protein	-2.20	0.009047	0.01978	562	578	141	106
Msip34_1246	peptidase U62 modulator of DNA gyrase	-1.47	0.02991	0.02658	850	871	347	274
Msip34_1247	Nitrilase/cyanide hydratase and apolipoprotein N-acyltransferase	0.79	0.09252	0.03798	53	56	88	101
Msip34_1248	hypothetical protein	0.90	0.1032	0.0401	53	36	81	87
Msip34_1249	ABC transporter related	2.28	0.03413	0.02735	32	21	132	132
Msip34_1250	hypothetical protein	2.84	0.06911	0.03366	21	26	156	191
Msip34_1251	Calcium-binding EF-hand-containing protein	-2.39	0.004953	0.01743	90	93	15	20
Msip34_1252	P pilus assembly/Cpx signaling pathway periplasmic inhibitor/zinc-resistance associated protein-like protein	-0.75	0.2689	0.07072	13	9	7	6
Msip34_1253	two component transcriptional regulator, winged helix family	0.66	0.132	0.04549	144	130	196	237
Msip34_1254	histidine kinase	0.92	0.0319	0.02697	22	26	47	46
Msip34_1255	transcriptional regulator, Crp/Fnr family	-2.37	0.05448	0.03115	49	49	13	6
Msip34_1256	hypothetical protein	0.25	0.4257	0.09952	269	352	327	411
Msip34_1257	YcgR	1.37	0.007077	0.01872	192	176	473	479
Msip34_1258	sulfatase	0.42	0.3286	0.08182	23	15	26	25
Msip34_1259	transcriptional regulator, AraC family	2.21	0.04885	0.03001	9	8	46	40
Msip34_1260	protein of unknown function DUF1486	3.58	0.05208	0.03067	1	5	39	50
Msip34_1261	aminotransferase class I and II	1.26	0.01718	0.02275	112	89	228	256
Msip34_1262	TPR repeat-containing protein	-3.15	0.05665	0.03155	419	501	58	44
Msip34_1263	excinuclease ABC, B subunit	0.68	0.2647	0.06996	57	66	81	116
Msip34_1264	ribonuclease, Rne/Rng family	-0.41	0.03589	0.02764	574	538	400	438
Msip34_1265	pseudouridine synthase, RluA family	1.32	0.06794	0.03344	53	74	159	158
Msip34_1266	HAD-superfamily hydrolase, subfamily IA, variant 1	-0.92	0.1048	0.04041	243	236	106	147
Msip34_1267	Rieske (2Fe-2S) domain protein	0.35	0.1675	0.05195	185	224	270	251
Msip34_1268	peptidase S49	0.00	0.9966	0.2013	410	462	436	436
Msip34_1269	Glucose-6-phosphate isomerase	1.21	0.03494	0.02748	188	192	425	455
Msip34_1270	1,4-alpha-glucan branching enzyme	-1.30	0.05077	0.0304	475	523	205	201
Msip34_1271	glucose-1-phosphate adenylyltransferase	-0.71	0.00022	0.01288	196	197	120	121
Msip34_1272	glycoside hydrolase family 57	-1.27	0.1129	0.04184	133	103	53	44
Msip34_1273	4-alpha-glucanotransferase	-1.74	0.01711	0.02271	256	270	80	77
Msip34_1274	ROK family protein	-1.56	0.03111	0.02682	130	122	43	42
Msip34_1275	diguanylate cyclase/phosphodiesterase	1.62	0.07402	0.03451	8	13	30	39
Msip34_1276	hypothetical protein	4.27	0.07047	0.0339	27	32	515	637
Msip34_1277	glycosyl transferase family 2	0.64	0.1025	0.03996	128	100	173	184
Msip34_1278	putative beta (1-6) glucan synthase	-0.12	0.2441	0.06613	463	433	410	416
Msip34_1279	hypothetical protein	1.95	0.1162	0.04241	110	99	349	463
Msip34_1280	YdjC family protein	0.28	0.3197	0.0802	35	46	45	53
Msip34_1281	glycosyl transferase family 2	-0.02	0.9166	0.1882	108	89	93	101
Msip34_1282	hypothetical protein	0.83	0.1357	0.04617	50	44	74	93
Msip34_1283	iron-sulfur cluster binding protein	0.60	0.06152	0.0324	41	37	59	59
Msip34_1284	protein of unknown function UPF0079	2.24	0.06804	0.03346	26	17	92	117
Msip34_1285	N-acetylmuramoyl-L-alanine amidase	0.33	0.07148	0.03408	48	52	64	63
Msip34_1286	beta-lactamase domain protein	-0.69	0.1354	0.04612	158	162	85	112
Msip34_1287	hypothetical protein	-1.65	0.08862	0.03714	1574	1294	444	468
Msip34_1288	DNA mismatch repair protein MutL	1.46	0.02793	0.02616	25	28	70	78
Msip34_1289	phosphomethylpyrimidine kinase	1.08	0.0447	0.02934	34	23	56	66
Msip34_1290	tRNA delta(2)-isopentenylpyrophosphate transferase	1.64	0.007954	0.01924	38	31	107	111
Msip34_1291	aminotransferase class I and II	1.60	0.007435	0.01894	46	60	168	157
Msip34_1292	protein of unknown function DUF6 transmembrane	1.40	0.124	0.04394	29	13	54	59
Msip34_1293	intradiol ring-cleavage dioxygenase	2.17	0.03742	0.02797	3	10	29	36
Msip34_1294	twitching motility protein	-0.23	0.4239	0.09918	126	99	86	106
Msip34_1295	diguanylate cyclase/phosphodiesterase	0.45	0.3048	0.07742	56	36	58	68
Msip34_1296	Tetratricopeptide TPR_2 repeat protein	0.78	0.08491	0.03637	21	20	33	38
Msip34_1297	tRNA U-34 5-methylaminomethyl-2-thiouridine biosynthesis protein MnmC	1.18	0.01149	0.02067	5	5	12	11
Msip34_1298	Methyltransferase type 12	2.08	0.1556	0.04983	8	9	31	46
Msip34_1299	Cyclopropane-fatty-acyl-phospholipid synthase	0.24	0.2638	0.06979	12	13	13	16
Msip34_1300	protein of unknown function DUF1365	-0.78	0.1829	0.05472	20	27	12	15
Msip34_1301	FAD dependent oxidoreductase	-0.99	0.1131	0.04188	30	23	11	16
Msip34_1302	Stearoyl-CoA 9-desaturase	-1.26	0.4393	0.1021	37	12	12	8
Msip34_1303	Lipocalin family protein	-1.86	0.008853	0.01969	52	49	16	11
Msip34_1304	hypothetical protein	-1.10	0.1239	0.04391	32	26	13	14
Msip34_1305	protein of unknown function DUF1295	-2.65	0.07801	0.03515	80	99	13	15
Msip34_1306	hypothetical protein	-2.91	0.08115	0.03569	194	248	34	24
Msip34_1307	Cyclopropane-fatty-acyl-phospholipid synthase	-3.21	0.0472	0.02974	464	554	68	42
Msip34_1308	transcriptional regulator, MerR family	-3.81	0.04876	0.03	1812	2133	169	111
Msip34_1309	hypothetical protein	-1.88	0.1597	0.05059	48	32	12	9
Msip34_1310	RNA polymerase, sigma-24 subunit, ECF subfamily	-1.01	0.145	0.04783	51	67	19	39
Msip34_1311	Pyrrolo-quinoline quinone	0.12	0.6755	0.1459	94	69	89	89
Msip34_1312	putative phospholipase	-0.67	0.03573	0.02761	431	438	285	260
Msip34_1313	protein of unknown function DUF1555	1.36	0.1306	0.04522	403	358	845	1110
Msip34_1314	NAD-dependent aldehyde dehydrogenase	5.21	0.1306	0.04522	49	21	1054	1593
Msip34_1315	7-cyano-7-deazaguanine reductase	3.29	0.01009	0.0202	77	25	514	484
Msip34_1316	chromosome segregation protein SMC	0.13	0.3346	0.08291	44	47	47	53
Msip34_1317	ZipA FtsZ-binding region	-0.08	0.4351	0.1013	81	86	75	83
Msip34_1318	DNA ligase, NAD-dependent	0.60	0.3398	0.08384	25	18	26	40
Msip34_1319	3'(2'),5'-bisphosphate nucleotidase	-1.67	0.001816	0.01628	224	233	68	75
Msip34_1320	TPR repeat-containing protein	-1.07	0.07172	0.03412	497	514	277	205
Msip34_1321	oxidoreductase molybdopterin binding	-0.80	0.1868	0.05539	221	226	157	98
Msip34_1322	Ferric reductase domain protein transmembrane component domain	-1.03	0.2829	0.07328	70	115	46	44
Msip34_1323	DoxX family protein	0.28	0.7474	0.1589	44	30	64	26
Msip34_1324	Conserved TM helix repeat-containing protein	1.60	0.01493	0.02184	102	104	308	319
Msip34_1325	protein of unknown function UPF0060	-0.40	0.298	0.07615	49	38	27	38
Msip34_1326	cation efflux protein	-0.82	0.2298	0.06335	36	54	31	19
Msip34_1327	hypothetical protein	1.18	0.2455	0.0664	28	34	53	86
Msip34_1328	Phospholipase D	-0.36	0.5505	0.1228	43	25	26	27
Msip34_1329	Endonuclease/exonuclease/phosphatase	0.80	0.1361	0.04625	14	15	28	23
Msip34_1330	Calcium-binding EF-hand-containing protein	1.02	0.3975	0.0944	68	97	231	105
Msip34_1331	putative secreted protein	2.58	0.1059	0.04061	30	24	139	186
Msip34_1332	Alcohol dehydrogenase GroES domain protein	2.49	0.1824	0.05464	6	9	34	56
Msip34_1333	dihydrodipicolinate synthetase	0.30	0.5588	0.1244	10	18	16	19
Msip34_1334	hypothetical protein	2.10	0.04889	0.03002	17	31	91	116
Msip34_1335	hypothetical protein	1.01	0.003473	0.01696	244	226	481	468
Msip34_1336	hypothetical protein	0.83	0.04475	0.02935	476	550	854	975
Msip34_1337	hypothetical protein	-1.90	0.01338	0.02124	1719	1876	442	522
Msip34_1338	hypothetical protein	-0.68	0.1826	0.05467	64	71	33	51
Msip34_1339	hypothetical protein	-0.72	0.01759	0.02293	138	148	84	90
Msip34_1340	hypothetical protein	0.26	0.4864	0.1107	120	177	172	184
Msip34_1341	hypothetical protein	0.24	0.5904	0.1302	137	189	155	231
Msip34_1342	short-chain dehydrogenase/reductase SDR	-0.29	0.6808	0.1469	16	11	16	7
Msip34_1343	transcriptional regulator, TetR family	0.43	0.4896	0.1113	22	45	45	47
Msip34_1344	protein of unknown function DUF326	4.44	0.1148	0.04217	3	8	105	152
Msip34_1345	hypothetical protein	5.66	0.06636	0.03315	2	0	60	76
Msip34_1346	short-chain dehydrogenase/reductase SDR	4.44	0.114	0.04203	8	5	123	175
Msip34_1347	two component transcriptional regulator, LuxR family	4.76	0.1038	0.04022	7	10	202	278
Msip34_1348	hypothetical protein	4.47	0.08653	0.03668	19	19	376	488
Msip34_1349	protein of unknown function DUF1345	-0.23	0.4158	0.09765	60	56	43	56
Msip34_1350	YceI family protein	-0.77	0.0269	0.02592	276	289	165	167
Msip34_1351	Succinylglutamate desuccinylase/aspartoacylase	-0.86	0.1789	0.05402	288	220	135	144
Msip34_1352	heavy metal translocating P-type ATPase	-1.18	0.1553	0.04977	195	145	70	78
Msip34_1353	cold-shock DNA-binding domain protein	1.05	0.2589	0.06891	6494	6604	10558	16630
Msip34_1354	CsbD family protein	3.11	0.01056	0.02037	77	131	852	945
Msip34_1355	hypothetical protein	4.23	0.01473	0.02177	22	41	572	622
Msip34_1356	transcriptional regulator, LuxR family	-0.70	0.4575	0.1054	43	20	14	25
Msip34_1357	hypothetical protein	0.28	0.8043	0.169	4	22	14	17
Msip34_1358	Na+/solute symporter	-0.46	0.6065	0.1332	17	7	10	7
Msip34_1359	hypothetical protein	1.59	0.07828	0.03519	4	3	9	12
Msip34_1361	hypothetical protein	2.51	0.0523	0.03071	6	2	22	29
Msip34_1362	hypothetical protein	0.25	0.5844	0.1291	11	18	17	17
Msip34_1363	Peptidase M23	0.58	0.5787	0.1281	6	1	6	5
Msip34_1364	type VI secretion system Vgr family protein	0.20	0.8246	0.1725	5	1	5	3
Msip34_1365	two component transcriptional regulator, LuxR family	0.19	0.6195	0.1356	29	20	24	32
Msip34_1366	oxidoreductase FAD/NAD(P)-binding domain protein	-1.59	0.2118	0.05988	75	45	17	22
Msip34_1367	hypothetical protein	-0.07	0.8568	0.1781	151	108	103	144
Msip34_1368	hypothetical protein	-1.66	0.02885	0.02636	132	130	47	36
Msip34_1369	cytochrome d ubiquinol oxidase, subunit II	-3.28	0.05947	0.03205	468	388	37	51
Msip34_1370	cytochrome bd ubiquinol oxidase subunit I	-1.67	0.03418	0.02736	327	293	92	102
Msip34_1371	aldehyde oxidase and xanthine dehydrogenase molybdopterin binding	0.92	0.1085	0.04108	151	109	249	244
Msip34_1372	(2Fe-2S)-binding domain protein	1.04	0.1717	0.05273	105	124	272	198
Msip34_1373	hypothetical protein	1.72	0.004797	0.01734	44	41	139	145
Msip34_1374	protein of unknown function DUF182	2.21	0.01283	0.02104	84	100	444	409
Msip34_1375	transcriptional regulator, LysR family	1.80	0.04496	0.02938	21	13	61	62
Msip34_1376	hypothetical protein	2.10	0.01416	0.02156	271	302	1185	1268
Msip34_1377	beta-lactamase domain protein	1.52	0.228	0.063	26	13	40	72
Msip34_1378	hydrolase, TatD family	1.62	0.04474	0.02935	21	39	98	88
Msip34_1379	type IV pilus assembly PilZ	1.12	0.07618	0.03486	71	50	130	136
Msip34_1380	DNA polymerase III, delta prime subunit	1.48	0.07242	0.03424	30	22	65	82
Msip34_1381	thymidylate kinase	1.18	0.1531	0.04937	55	21	74	100
Msip34_1382	aminodeoxychorismate lyase	1.48	0.04413	0.02924	34	29	96	83
Msip34_1383	aminodeoxychorismate lyase	1.68	0.08363	0.03614	64	58	178	217
Msip34_1384	3-oxoacyl-(acyl-carrier-protein) synthase 2	3.71	0.04986	0.0302	153	132	1731	2008
Msip34_1385	acyl carrier protein	3.22	0.04075	0.02864	589	490	4706	5345
Msip34_1386	3-oxoacyl-(acyl-carrier-protein) reductase	2.13	0.08285	0.036	144	155	589	725
Msip34_1387	malonyl CoA-acyl carrier protein transacylase	1.54	0.01238	0.02092	162	183	484	524
Msip34_1388	3-oxoacyl-(acyl-carrier-protein) synthase III	1.05	0.04661	0.02965	353	325	661	742
Msip34_1389	fatty acid/phospholipid synthesis protein PlsX	2.29	0.0327	0.02711	167	181	814	894
Msip34_1390	ribosomal protein L32	2.59	0.01765	0.02295	966	1012	5815	6130
Msip34_1391	protein of unknown function DUF177	2.47	0.04201	0.02887	1362	1530	7503	8484
Msip34_1392	acetyl-CoA carboxylase, biotin carboxylase	1.20	0.004998	0.01746	278	258	611	620
Msip34_1393	oxaloacetate decarboxylase alpha subunit	-1.07	0.01196	0.0208	1436	1377	660	683
Msip34_1394	maf protein	0.06	0.8193	0.1716	40	50	42	52
Msip34_1395	hypothetical protein	-1.03	0.1176	0.04264	141	182	71	87
Msip34_1396	Uroporphyrin-III C/tetrapyrrole (Corrin/Porphyrin) methyltransferase	-0.11	0.5873	0.1297	65	54	52	58
Msip34_1397	Ribonuclease H	1.39	0.181	0.05439	39	30	72	109
Msip34_1398	lipid-A-disaccharide synthase	1.73	0.1428	0.04744	74	53	174	252
Msip34_1399	acyl-(acyl-carrier-protein)--UDP-N- acetylglucosamine O-acyltransferase	0.47	0.3465	0.08507	163	225	220	320
Msip34_1400	beta-hydroxyacyl-(acyl-carrier-protein) dehydratase FabZ	0.75	0.202	0.0581	304	309	447	586
Msip34_1401	UDP-3-O-(3-hydroxymyristoyl) glucosamine N-acyltransferase	0.27	0.3543	0.08652	525	484	539	673
Msip34_1402	outer membrane chaperone Skp (OmpH)	0.11	0.5304	0.119	1086	1000	1034	1212
Msip34_1403	outer membrane protein assembly complex, YaeT protein	0.92	0.1076	0.04092	359	312	569	701
Msip34_1404	membrane-associated zinc metalloprotease	1.87	0.06959	0.03374	96	67	264	335
Msip34_1405	1-deoxy-D-xylulose 5-phosphate reductoisomerase	2.98	0.1558	0.04988	26	15	128	203
Msip34_1406	phosphatidate cytidylyltransferase	3.06	0.08377	0.03617	29	25	201	256
Msip34_1407	undecaprenyl diphosphate synthase	2.27	0.03366	0.02728	103	84	426	484
Msip34_1408	ribosome recycling factor	0.81	0.07559	0.03477	522	494	834	945
Msip34_1409	uridylate kinase	2.35	0.004383	0.01712	134	172	757	811
Msip34_1410	translation elongation factor Ts	2.99	0.03481	0.02746	209	207	1576	1735
Msip34_1411	ribosomal protein S2	2.52	0.001292	0.01574	1237	1309	7225	7368
Msip34_1412	methionine aminopeptidase, type I	1.78	0.03432	0.02738	65	95	250	299
Msip34_1413	UTP-GlnB uridylyltransferase, GlnD	1.87	0.06719	0.0333	25	21	78	93
Msip34_1414	DNA-directed DNA polymerase	0.91	0.141	0.04712	36	31	55	71
Msip34_1415	short-chain dehydrogenase/reductase SDR	-1.41	0.01274	0.02101	265	294	93	118
Msip34_1416	protein of unknown function DUF861 cupin_3	1.32	0.02344	0.02501	1406	1671	3624	4075
Msip34_1417	peptide deformylase	-1.55	0.05619	0.03147	610	696	231	216
Msip34_1418	methylthioadenosine phosphorylase	-1.68	0.03546	0.02757	528	488	157	160
Msip34_1419	squalene synthase HpnC	-0.01	0.9776	0.1982	42	62	47	56
Msip34_1420	squalene synthase HpnD	1.22	0.2018	0.05805	14	26	36	58
Msip34_1421	squalene-associated FAD-dependent desaturase	0.52	0.1139	0.04202	23	19	29	31
Msip34_1422	membrane protein of unknown function	1.09	0.1057	0.04057	32	21	57	57
Msip34_1423	short-chain dehydrogenase/reductase SDR	1.08	0.1451	0.04784	41	57	87	121
Msip34_1424	hypothetical protein	2.10	0.01779	0.02301	66	66	280	293
Msip34_1425	hypothetical protein	1.04	0.2073	0.05903	9	25	40	31
Msip34_1426	Haloacid dehalogenase domain protein hydrolase	1.18	0.2639	0.06983	38	38	65	108
Msip34_1427	DNA repair protein RadA	1.56	0.03378	0.0273	46	28	99	119
Msip34_1428	alanine racemase	0.99	0.1077	0.04094	67	46	111	115
Msip34_1429	replicative DNA helicase	1.89	0.02706	0.02596	70	38	183	220
Msip34_1430	Cys/Met metabolism pyridoxal-phosphate-dependent protein	1.10	0.1342	0.0459	67	39	113	117
Msip34_1431	ribosomal protein L9	3.10	0.002751	0.01676	453	424	3808	3729
Msip34_1432	ribosomal protein S18	4.55	0.0197	0.02378	183	243	5190	4839
Msip34_1433	single-strand binding protein/Primosomal replication protein n	4.19	0.009243	0.01986	242	288	4932	4738
Msip34_1434	ribosomal protein S6	4.40	0.01545	0.02204	252	264	5595	5339
Msip34_1435	Phosphoenolpyruvate carboxylase	-1.99	0.05353	0.03096	59	71	18	14
Msip34_1436	protein of unknown function DUF1504	0.88	0.1138	0.04199	17	20	39	31
Msip34_1437	glycogen/starch synthase, ADP-glucose type	1.62	0.09276	0.03802	21	18	54	68
Msip34_1438	Exonuclease RNase T and DNA polymerase III	1.34	0.06486	0.03292	126	88	269	276
Msip34_1439	Ste24 endopeptidase	-0.37	0.2443	0.06617	278	342	251	228
Msip34_1440	hypothetical protein	-0.68	0.2491	0.06708	204	296	128	184
Msip34_1441	ribosome small subunit-dependent GTPase A	1.24	0.03096	0.02679	39	36	85	93
Msip34_1442	Histone deacetylase	0.43	0.3984	0.09457	35	21	37	39
Msip34_1443	6-pyruvoyl tetrahydropterin synthase and hypothetical protein	2.38	0.04951	0.03013	37	45	197	231
Msip34_1444	dTDP-4-dehydrorhamnose reductase	2.21	0.0836	0.03614	22	29	105	134
Msip34_1445	dTDP-4-dehydrorhamnose 3,5-epimerase	2.23	0.07789	0.03513	8	26	66	94
Msip34_1446	glucose-1-phosphate thymidylyltransferase	1.16	0.09144	0.03775	45	65	106	139
Msip34_1447	dTDP-glucose 4,6-dehydratase	1.01	0.1308	0.04526	67	64	118	146
Msip34_1448	DNA polymerase III, epsilon subunit	1.51	0.03493	0.02748	53	43	136	138
Msip34_1449	ribonuclease H	1.96	0.005841	0.01786	48	38	177	164
Msip34_1450	methyltransferase type 11	-0.50	0.07665	0.03494	150	133	95	105
Msip34_1451	hydroxyacylglutathione hydrolase	-0.84	0.05324	0.0309	119	105	60	66
Msip34_1452	Lytic transglycosylase catalytic	0.73	0.2313	0.06365	33	37	49	68
Msip34_1453	extracellular solute-binding protein family 5	1.24	0.257	0.06855	21	17	33	56
Msip34_1454	binding-protein-dependent transport systems inner membrane component	-0.15	0.8275	0.173	48	24	29	36
Msip34_1455	binding-protein-dependent transport systems inner membrane component	1.36	0.1396	0.04688	16	16	36	48
Msip34_1456	short-chain dehydrogenase/reductase SDR	3.34	0.04496	0.02938	73	54	699	602
Msip34_1457	PpiC-type peptidyl-prolyl cis-trans isomerase	0.76	0.1845	0.05499	255	237	364	471
Msip34_1458	histone family protein DNA-binding protein	0.57	0.06257	0.03257	1856	1688	2621	2625
Msip34_1459	ATP-dependent protease La	-0.12	0.6454	0.1403	2371	2206	2403	1798
Msip34_1460	ATP-dependent Clp protease, ATP-binding subunit ClpX	-0.03	0.7893	0.1664	1815	1791	1673	1866
Msip34_1461	ATP-dependent Clp protease, proteolytic subunit ClpP	0.29	0.2806	0.07284	1651	1336	1840	1808
Msip34_1462	trigger factor	0.22	0.02843	0.02627	2014	2028	2335	2380
Msip34_1463	integrase family protein	0.20	0.2902	0.07468	640	692	711	821
Msip34_1464	hypothetical protein	-0.77	0.1145	0.04212	72	62	40	38
Msip34_1465	hypothetical protein	1.47	0.2335	0.06409	32	14	85	46
Msip34_1466	Integrase catalytic region	0.72	0.1175	0.04262	14	10	23	18
Msip34_1467	transposase IS3/IS911 family protein	1.19	0.01336	0.02123	15	17	38	35
Msip34_1468	hypothetical protein	-2.80	0.1201	0.04315	14	23	5	0
Msip34_1469	hypothetical protein	-1.27	0.01439	0.02164	15	13	5	6
Msip34_1470	protein of unknown function DUF1376	-0.08	0.866	0.1796	11	17	11	15
Msip34_1471	hypothetical protein	1.21	0.1105	0.04143	11	15	26	35
Msip34_1472	hypothetical protein	0.93	0.1669	0.05186	24	13	30	42
Msip34_1473	prophage antirepressor	0.26	0.1453	0.04789	37	42	45	49
Msip34_1474	hypothetical protein	0.44	0.03526	0.02754	66	65	88	91
Msip34_1475	hypothetical protein	1.45	0.06421	0.03283	26	18	62	62
Msip34_1476	Resolvase domain protein	0.55	0.01008	0.0202	44	43	65	64
Msip34_1477	hypothetical protein	-0.27	0.4458	0.1033	194	243	151	212
Msip34_1478	Domain of unknown function DUF1828	-0.46	0.1554	0.04979	295	344	227	239
Msip34_1479	hypothetical protein	0.39	0.3996	0.09477	88	84	93	132
Msip34_1480	hypothetical protein	1.03	0.08629	0.03663	56	33	83	100
Msip34_1481	hypothetical protein	-0.35	0.3048	0.07743	280	242	173	238
Msip34_1482	DNA-directed DNA polymerase	2.32	0.09701	0.0389	8	9	50	39
Msip34_1483	peptidase S24 and S26 domain protein	1.76	0.02984	0.02657	19	11	58	48
Msip34_1484	hypothetical protein	0.92	0.09818	0.03913	53	38	85	88
Msip34_1485	outer membrane efflux protein	0.09	0.7362	0.1569	36	26	32	35
Msip34_1486	hypothetical protein	-0.53	0.02064	0.02412	33	31	21	22
Msip34_1487	acriflavin resistance protein	-1.09	0.05271	0.0308	34	28	12	16
Msip34_1488	diguanylate cyclase with PAS/PAC sensor	-0.36	0.2386	0.06507	45	42	30	38
Msip34_1489	transcriptional coactivator/pterin dehydratase	-1.59	0.05622	0.03148	481	407	135	159
Msip34_1490	aspartate/glutamate/uridylate kinase	-0.92	0.19	0.05593	204	149	88	99
Msip34_1491	para-aminobenzoate synthase, subunit I	-0.24	0.1678	0.05202	170	152	130	142
Msip34_1492	H4MPT-linked C1 transfer pathway protein	-0.58	0.09395	0.03827	166	184	118	116
Msip34_1493	protein of unknown function DUF201	0.99	0.03639	0.02775	45	34	74	84
Msip34_1494	histidine biosynthesis protein	2.19	0.005065	0.01749	23	17	90	94
Msip34_1495	formaldehyde-activating enzyme	3.18	0.04429	0.02927	13	16	127	145
Msip34_1496	formaldehyde-activating enzyme	1.26	0.00592	0.0179	6598	7569	17500	16391
Msip34_1497	sugar isomerase (SIS)	3.03	0.001506	0.016	93	118	847	883
Msip34_1498	hypothetical protein	2.08	0.05269	0.03079	2705	2503	10268	11767
Msip34_1499	transaldolase	1.42	0.02994	0.02659	886	843	2218	2395
Msip34_1500	triphosphoribosyl-dephospho-CoA protein	1.99	0.03085	0.02677	22	27	93	106
Msip34_1501	alpha-L-glutamate ligase, RimK family	0.74	0.1169	0.04252	70	88	118	148
Msip34_1502	methenyltetrahydromethanopterin cyclohydrolase	0.91	0.001482	0.01598	116	111	217	211
Msip34_1503	protein of unknown function DUF201	0.52	0.01567	0.02213	97	104	147	143
Msip34_1504	Methylene-tetrahydromethanopterin dehydrogenase	-0.44	0.0726	0.03427	904	1008	754	659
Msip34_1505	beta-ribofuranosylaminobenzene 5'-phosphate synthase family	1.95	0.02557	0.02559	76	76	304	286
Msip34_1506	Formylmethanofuran dehydrogenase	0.81	0.001345	0.01581	84	87	149	152
Msip34_1507	formylmethanofuran dehydrogenase subunit A	-0.41	0.2232	0.06204	248	198	151	184
Msip34_1508	formylmethanofuran/tetrahydromethanopterin N-formyltransferase	-0.52	0.345	0.08479	296	197	146	197
Msip34_1509	formylmethanofuran dehydrogenase subunit C	-1.07	0.009082	0.01979	314	302	137	156
Msip34_1510	OmpA/MotB domain protein	-2.90	0.001615	0.01611	3548	3381	530	396
Msip34_1511	protein of unknown function UPF0029	1.28	0.1091	0.04118	58	69	174	136
Msip34_1512	hypothetical protein	-2.39	0.007868	0.01919	1247	1236	256	216
Msip34_1513	protein of unknown function DUF853 NPT hydrolase putative	-0.12	0.619	0.1355	109	87	83	97
Msip34_1514	protein of unknown function DUF302	1.19	0.1429	0.04747	20	26	44	61
Msip34_1515	transcriptional regulator, LysR family	1.30	0.07054	0.03391	76	108	224	228
Msip34_1516	protein of unknown function DUF81	1.73	0.02132	0.02435	154	180	552	554
Msip34_1517	nitrite and sulphite reductase 4Fe-4S region	1.69	0.004324	0.01711	161	168	533	534
Msip34_1518	hypothetical protein	1.10	0.05314	0.03088	213	141	348	414
Msip34_1519	adenylylsulfate reductase, thioredoxin dependent	1.30	0.02536	0.02554	131	97	261	300
Msip34_1520	sulfate adenylyltransferase, small subunit	1.41	0.06353	0.03272	119	122	300	341
Msip34_1521	sulfate adenylyltransferase, large subunit	1.70	0.097	0.03889	65	68	193	239
Msip34_1522	4Fe-4S ferredoxin iron-sulfur binding domain protein	1.66	0.1152	0.04224	263	275	746	961
Msip34_1523	ATP-dependent DNA helicase RecQ	2.41	0.04075	0.02864	29	28	146	163
Msip34_1524	drug resistance transporter, Bcr/CflA subfamily	1.35	0.1428	0.04745	33	15	63	61
Msip34_1525	coenzyme PQQ biosynthesis protein E	0.17	0.2068	0.05894	158	170	194	176
Msip34_1526	coenzyme PQQ synthesis D	0.92	0.009999	0.02016	104	109	197	206
Msip34_1527	coenzyme PQQ biosynthesis protein C	0.87	0.02225	0.02465	164	193	336	318
Msip34_1528	coenzyme PQQ biosynthesis protein B	1.27	0.1227	0.04367	104	110	289	229
Msip34_1529	coenzyme PQQ biosynthesis protein A	0.03	0.8601	0.1786	1622	2017	1834	1893
Msip34_1530	phospho-2-dehydro-3-deoxyheptonate aldolase	0.37	0.3842	0.09201	94	62	99	104
Msip34_1531	histidinol-phosphate aminotransferase	0.06	0.6926	0.149	169	144	154	173
Msip34_1532	diguanylate cyclase	-1.25	0.04244	0.02894	228	259	96	108
Msip34_1533	chorismate mutase	0.91	0.05287	0.03083	116	85	177	202
Msip34_1534	phosphoserine aminotransferase	0.78	0.1327	0.04562	143	165	235	295
Msip34_1535	DNA gyrase, A subunit	1.02	0.01925	0.02361	231	188	409	441
Msip34_1536	alkyl hydroperoxide reductase/ Thiol specific antioxidant/ Mal allergen	0.74	0.0574	0.03169	197	169	311	304
Msip34_1537	hypothetical protein	-1.55	0.009315	0.01989	1647	1500	599	477
Msip34_1538	hypothetical protein	-2.05	0.008324	0.01943	4666	4764	1257	1019
Msip34_1539	O-succinylhomoserine sulfhydrylase	0.37	0.1821	0.05459	229	238	325	281
Msip34_1540	amidophosphoribosyltransferase	0.46	0.03181	0.02695	377	343	485	508
Msip34_1541	Colicin V production protein	0.33	0.2269	0.06277	139	116	146	175
Msip34_1542	Sporulation domain protein	0.62	0.08376	0.03617	185	178	264	294
Msip34_1543	FolC bifunctional protein	2.26	0.0524	0.03073	47	35	178	214
Msip34_1544	acetyl-CoA carboxylase, carboxyl transferase, beta subunit	0.77	0.1418	0.04726	241	194	324	418
Msip34_1545	tryptophan synthase, alpha subunit	1.33	0.1769	0.05366	145	126	280	403
Msip34_1546	tryptophan synthase, beta subunit	2.07	0.001876	0.01632	132	146	575	597
Msip34_1547	Phosphoribosylanthranilate isomerase	1.45	0.00357	0.01698	207	226	579	607
Msip34_1548	tRNA pseudouridine synthase A	1.18	0.03318	0.0272	26	21	53	55
Msip34_1549	Peptidoglycan-binding LysM	-1.18	0.01396	0.02148	579	536	234	258
Msip34_1550	aspartate-semialdehyde dehydrogenase	-1.14	0.03337	0.02723	1540	1415	649	688
Msip34_1551	3-isopropylmalate dehydrogenase	0.59	0.03972	0.02844	542	497	820	747
Msip34_1552	3-isopropylmalate dehydratase, small subunit	0.37	0.06546	0.03301	507	466	621	634
Msip34_1553	Entericidin EcnAB	0.39	0.06735	0.03333	725	718	973	922
Msip34_1554	3-isopropylmalate dehydratase, large subunit	0.12	0.4449	0.1031	676	584	711	656
Msip34_1555	protein of unknown function DUF520	-0.80	0.009319	0.01989	1174	1159	686	650
Msip34_1556	DinB family protein	0.03	0.8375	0.1748	687	592	621	685
Msip34_1557	protein of unknown function DUF1255	0.24	0.07175	0.03412	904	844	998	1062
Msip34_1558	argininosuccinate synthase	1.25	0.02074	0.02415	403	299	879	794
Msip34_1559	hypothetical protein	1.66	0.09645	0.03879	220	91	512	473
Msip34_1560	ornithine carbamoyltransferase	0.96	0.02187	0.02453	518	449	957	925
Msip34_1561	acetylornithine and succinylornithine aminotransferase	1.23	0.05052	0.03034	319	332	804	727
Msip34_1562	hypothetical protein	1.03	0.02102	0.02425	317	259	620	556
Msip34_1563	hypothetical protein	2.59	0.006561	0.01836	76	63	424	419
Msip34_1564	Rieske (2Fe-2S) domain protein	2.65	0.02133	0.02435	58	17	219	262
Msip34_1565	protein of unknown function DUF6 transmembrane	2.51	0.04464	0.02933	10	16	70	85
Msip34_1566	hypothetical protein	-2.00	0.03755	0.028	417	458	107	111
Msip34_1567	two component transcriptional regulator, LuxR family	-0.19	0.1315	0.0454	496	470	422	424
Msip34_1568	PAS/PAC sensor signal transduction histidine kinase	0.20	0.3162	0.07955	161	147	190	163
Msip34_1569	hypothetical protein	1.13	0.07949	0.03538	388	444	991	826
Msip34_1570	hypothetical protein	1.61	0.2482	0.06692	0	5	10	7
Msip34_1571	hypothetical protein	2.15	0.1398	0.04692	0	6	11	18
Msip34_1572	methyl-accepting chemotaxis sensory transducer	-3.96	0.006367	0.01822	1175	1171	88	62
Msip34_1573	hypothetical protein	0.15	0.4733	0.1083	40	49	49	50
Msip34_1574	HPP family protein	0.42	0.191	0.0561	35	45	52	55
Msip34_1575	Integral membrane protein TerC	-0.04	0.4556	0.105	146	148	140	146
Msip34_1576	(Glutamate--ammonia-ligase) adenylyltransferase	-0.13	0.6759	0.146	55	40	44	42
Msip34_1577	acetate/CoA ligase	1.15	0.07439	0.03457	57	46	104	128
Msip34_1578	hypothetical protein	0.06	0.9478	0.1933	8	2	4	7
Msip34_1579	TonB-dependent siderophore receptor	0.57	0.000298	0.01288	7	7	10	10
Msip34_1580	anti-FecI sigma factor, FecR	2.04	0.2527	0.06776	9	8	47	24
Msip34_1581	RNA polymerase, sigma-24 subunit, ECF subfamily	1.94	0.3133	0.07901	21	35	153	64
Msip34_1582	protein of unknown function DUF442	0.57	0.3852	0.0922	48	49	89	56
Msip34_1583	transcriptional regulator, ArsR family	1.80	0.02909	0.02642	62	33	182	152
Msip34_1584	Hydroxyacylglutathione hydrolase	1.84	0.1881	0.05561	16	14	68	43
Msip34_1585	peptide chain release factor 3	2.12	0.05107	0.03046	28	33	124	144
Msip34_1586	transcriptional regulator, Crp/Fnr family	-0.85	0.01194	0.0208	555	562	318	299
Msip34_1587	hypothetical protein	-0.37	0.2392	0.06519	171	182	119	154
Msip34_1588	response regulator receiver protein	0.25	0.5531	0.1233	305	216	257	364
Msip34_1589	multi-sensor signal transduction histidine kinase	0.86	0.04326	0.02909	52	61	96	110
Msip34_1590	Heme oxygenase-like protein	2.03	0.03167	0.02692	50	61	213	243
Msip34_1591	Alpha/beta hydrolase fold-3 domain protein	-0.64	0.07248	0.03425	70	61	44	39
Msip34_1592	hypothetical protein	3.22	0.05922	0.03201	2	32	166	162
Msip34_1593	hypothetical protein	2.71	0.1277	0.04467	84	106	515	737
Msip34_1594	hypothetical protein	3.03	0.1004	0.03957	71	56	444	593
Msip34_1595	hypothetical protein	1.98	0.1053	0.0405	144	140	493	634
Msip34_1596	L-sorbosone dehydrogenase	1.43	0.09362	0.03821	153	131	341	426
Msip34_1597	diguanylate cyclase/phosphodiesterase with PAS/PAC sensor(s)	-1.05	0.006911	0.01861	35	33	15	17
Msip34_1598	transcriptional regulator, GntR family with aminotransferase domain	0.42	0.1634	0.05125	45	44	56	64
Msip34_1599	hypothetical protein	-2.64	0.0622	0.03251	641	532	84	103
Msip34_1600	oxidoreductase alpha (molybdopterin) subunit	-0.01	0.9825	0.199	341	265	292	311
Msip34_1601	aminoglycoside phosphotransferase	0.27	0.2744	0.07172	197	162	218	214
Msip34_1602	glutathione peroxidase	-2.56	0.06983	0.03379	4382	5266	830	809
Msip34_1603	acyltransferase 3	-0.29	0.1415	0.04722	206	226	174	178
Msip34_1604	protein of unknown function DUF159	0.02	0.9274	0.19	103	118	99	124
Msip34_1605	hypothetical protein	-2.14	0.09606	0.03871	689	531	124	152
Msip34_1606	peptidase S24 and S26 domain protein	-0.48	0.1422	0.04734	70	62	41	53
Msip34_1607	DNA-directed DNA polymerase	0.56	0.1637	0.0513	37	26	51	42
Msip34_1608	hypothetical protein	0.33	0.1903	0.056	55	61	79	67
Msip34_1609	hypothetical protein	0.32	0.6413	0.1396	7	8	7	13
Msip34_1610	hypothetical protein	2.34	0.09261	0.03799	0	4	13	10
Msip34_1611	Lytic transglycosylase catalytic	-0.57	0.2104	0.0596	8	9	7	5
Msip34_1612	hypothetical protein	-0.95	0.206	0.05881	32	21	10	17
Msip34_1613	hypothetical protein	0.31	0.6267	0.1369	14	12	11	21
Msip34_1614	hypothetical protein	-0.35	0.4947	0.1123	7	8	8	4
Msip34_1615	hypothetical protein	0.71	0.1509	0.04897	7	9	11	15
Msip34_1616	hypothetical protein	0.02	0.9671	0.1965	21	12	16	18
Msip34_1617	hypothetical protein	0.90	0.2593	0.06898	6	3	7	11
Msip34_1618	phage tape measure protein	0.03	0.8921	0.1841	7	8	7	9
Msip34_1619	hypothetical protein	-0.12	0.8195	0.1716	7	5	4	7
Msip34_1620	hypothetical protein	-0.37	0.328	0.08171	7	9	7	6
Msip34_1621	hypothetical protein	0.02	0.9622	0.1957	6	4	4	5
Msip34_1622	hypothetical protein	-0.90	0.5515	0.123	13	3	3	6
Msip34_1623	hypothetical protein	-0.52	0.3383	0.08356	26	22	21	12
Msip34_1624	hypothetical protein	-0.77	0.4525	0.1045	12	26	8	13
Msip34_1625	hypothetical protein	-2.47	0.1893	0.05583	23	41	2	8
Msip34_1626	hypothetical protein	0.41	0.2765	0.0721	17	24	30	24
Msip34_1627	phage protein	-2.39	0.1553	0.04977	21	32	5	5
Msip34_1628	hypothetical protein	0.43	0.4629	0.1064	66	95	83	134
Msip34_1629	hypothetical protein	-0.77	0.000411	0.01288	367	364	216	213
Msip34_1630	phage head morphogenesis protein, SPP1 gp7 family	-0.29	0.7036	0.151	6	14	8	9
Msip34_1631	hypothetical protein	-1.45	0.1533	0.0494	13	9	4	3
Msip34_1632	protein of unknown function DUF264	-0.60	0.1306	0.04523	17	16	12	9
Msip34_1633	hypothetical protein	-0.73	0.2774	0.07226	21	31	16	16
Msip34_1634	hypothetical protein	-1.40	0.1392	0.04681	293	202	115	73
Msip34_1635	hypothetical protein	-0.02	0.9791	0.1984	5	8	4	9
Msip34_1636	hypothetical protein	0.20	0.9067	0.1865	0	12	5	9
Msip34_1637	hypothetical protein	2.36	0.05987	0.03212	5	8	33	41
Msip34_1638	endodeoxyribonuclease RusA	0.88	0.5598	0.1246	0	7	8	4
Msip34_1639	hypothetical protein	2.77	0.1436	0.04758	0	0	2	4
Msip34_1640	hypothetical protein	0.46	0.7698	0.1629	0	8	7	5
Msip34_1641	hypothetical protein	0.00	1	0.2018	0	0	0	0
Msip34_1642	hypothetical protein	-0.10	0.9571	0.1949	13	0	5	7
Msip34_1643	hypothetical protein	0.30	0.8636	0.1792	0	13	5	12
Msip34_1644	hypothetical protein	-0.60	0.4352	0.1013	7	6	6	2
Msip34_1645	hypothetical protein	-1.24	0.1108	0.04149	10	7	5	2
Msip34_1646	hypothetical protein	0.10	0.792	0.1668	29	41	43	31
Msip34_1647	hypothetical protein	-0.72	0.695	0.1495	60	8	22	19
Msip34_1648	hypothetical protein	-2.02	0.3072	0.07787	48	20	7	9
Msip34_1649	hypothetical protein	-3.47	0.1344	0.04593	32	48	4	3
Msip34_1650	hypothetical protein	-4.03	0.1448	0.04779	63	100	7	2
Msip34_1651	phage regulatory protein	-3.43	0.03129	0.02685	73	87	10	4
Msip34_1652	putative phage repressor	1.05	0.009314	0.01989	199	226	448	432
Msip34_1653	hypothetical protein	-5.10	0.1125	0.04178	1105	1569	44	33
Msip34_1654	hypothetical protein	-5.07	0.07897	0.0353	787	1006	32	21
Msip34_1655	hypothetical protein	-7.09	0.05779	0.03176	173	209	2	0
Msip34_1656	hypothetical protein	-5.13	0.1759	0.05348	161	283	6	5
Msip34_1657	hypothetical protein	-4.08	0.08537	0.03645	161	208	9	12
Msip34_1658	hypothetical protein	-4.12	0.2427	0.06586	126	57	4	5
Msip34_1659	hypothetical protein	-3.48	0.3177	0.07982	25	75	4	5
Msip34_1660	RecB	-2.46	0.1534	0.04942	21	32	5	4
Msip34_1661	hypothetical protein	-2.87	0.2051	0.05865	18	35	5	1
Msip34_1662	hypothetical protein	-1.73	0.2733	0.07152	9	19	5	3
Msip34_1663	hypothetical protein	-1.60	0.05719	0.03165	31	30	7	12
Msip34_1664	DNA methylase N-4/N-6 domain protein	-0.70	0.3087	0.07814	6	10	4	5
Msip34_1665	C-5 cytosine-specific DNA methylase	0.69	0.3214	0.0805	2	5	7	5
Msip34_1666	hypothetical protein	1.54	0.2703	0.07098	7	0	8	12
Msip34_1667	protein of unknown function DUF1643	-0.27	0.618	0.1353	9	10	5	10
Msip34_1668	heat shock protein DnaJ domain protein	-0.08	0.918	0.1884	23	16	10	27
Msip34_1669	hypothetical protein	-0.79	0.2454	0.06638	130	119	49	95
Msip34_1670	hypothetical protein	0.63	0.1125	0.04178	6	6	10	9
Msip34_1671	hypothetical protein	1.10	0.2325	0.06389	8	28	35	44
Msip34_1672	phage transcriptional regulator, AlpA	0.47	0.02566	0.02562	43	47	65	60
Msip34_1673	integrase family protein	2.58	0.0344	0.0274	27	25	152	168
Msip34_1674	adenylate/guanylate cyclase	-1.23	0.06405	0.0328	41	41	15	20
Msip34_1675	DNA polymerase III, subunits gamma and tau	1.25	0.03453	0.02742	61	51	134	133
Msip34_1676	hypothetical protein	-0.09	0.805	0.1691	233	290	201	291
Msip34_1677	recombination protein RecR	1.13	0.1768	0.05366	64	68	121	167
Msip34_1678	phosphoglycolate phosphatase	1.26	0.04038	0.02857	112	72	205	238
Msip34_1679	ubiquinone biosynthesis O-methyltransferase	0.79	0.007343	0.01889	179	174	300	310
Msip34_1680	amidohydrolase	1.57	0.03193	0.02697	83	82	238	255
Msip34_1681	OmpA/MotB domain protein	-0.14	0.1394	0.04684	10070	10033	8948	9356
Msip34_1682	protein of unknown function DUF556	0.81	0.06665	0.0332	1037	1000	1873	1690
Msip34_1683	protein of unknown function DUF447	1.95	0.003545	0.01698	42	53	180	188
Msip34_1684	dihydropteroate synthase DHPS	2.88	0.07604	0.03484	31	30	201	248
Msip34_1685	flavoprotein	2.17	0.03075	0.02675	85	106	405	460
Msip34_1686	adenylosuccinate synthetase	1.62	0.03213	0.02701	261	208	725	718
Msip34_1687	histidyl-tRNA synthetase 2	2.00	0.007312	0.01887	175	178	717	702
Msip34_1688	hypothetical protein	1.57	0.01249	0.02095	131	156	432	422
Msip34_1689	HflC protein	0.19	0.3895	0.09297	759	616	809	760
Msip34_1690	HflK protein	0.41	0.09147	0.03775	687	628	924	823
Msip34_1691	GTP-binding proten HflX	0.63	0.09757	0.03901	859	905	1456	1279
Msip34_1692	RNA chaperone Hfq	0.32	0.2628	0.06963	2455	2535	3390	2836
Msip34_1693	glutamyl-tRNA synthetase	-0.37	0.2608	0.06925	312	255	222	217
Msip34_1694	hypothetical protein	-0.01	0.9597	0.1953	129	125	136	117
Msip34_1695	RND efflux system, outer membrane lipoprotein, NodT family	-0.86	0.09678	0.03885	827	682	500	328
Msip34_1696	transporter, hydrophobe/amphiphile efflux-1 (HAE1) family	0.66	0.3128	0.07891	264	203	447	290
Msip34_1697	efflux transporter, RND family, MFP subunit	3.49	0.1636	0.05128	130	131	1821	1117
Msip34_1698	transcriptional regulator, TetR family	3.78	0.1118	0.04166	49	56	849	609
Msip34_1699	diguanylate cyclase/phosphodiesterase with PAS/PAC sensor(s)	2.20	0.09842	0.03918	34	30	169	131
Msip34_1700	hypothetical protein	2.56	0.06745	0.03335	42	29	190	237
Msip34_1701	MiaB-like tRNA modifying enzyme YliG	1.39	0.06029	0.03219	110	65	220	240
Msip34_1702	hypothetical protein	2.70	0.05291	0.03084	25	35	180	217
Msip34_1703	zinc/iron permease	2.62	0.04911	0.03005	48	74	342	416
Msip34_1704	hypothetical protein	1.12	0.2806	0.07283	67	90	217	125
Msip34_1705	protein of unknown function DUF1555	-5.18	0.001477	0.01597	4824	4673	88	173
Msip34_1706	TonB-dependent receptor plug	1.78	0.06542	0.03301	22	12	51	67
Msip34_1707	protein of unknown function DUF152	1.25	0.09649	0.03879	129	95	233	304
Msip34_1708	pseudouridine synthase, RluA family	1.01	0.07768	0.0351	122	135	238	279
Msip34_1709	outer membrane assembly lipoprotein YfiO	2.59	0.102	0.03988	73	80	400	526
Msip34_1710	small GTP-binding protein	1.94	0.06086	0.03229	88	80	299	349
Msip34_1711	outer membrane assembly lipoprotein YfgL	1.53	0.04642	0.02962	200	198	549	605
Msip34_1712	hypothetical protein	1.07	0.06063	0.03225	396	371	753	852
Msip34_1713	ABC transporter related	0.49	0.0811	0.03568	280	238	341	389
Msip34_1714	ABC transporter related	0.50	0.2906	0.07474	270	243	308	418
Msip34_1715	histidyl-tRNA synthetase	0.89	0.07631	0.03488	238	172	343	420
Msip34_1716	1-hydroxy-2-methyl-2-(E)-butenyl 4-diphosphate synthase	1.26	0.1047	0.04038	114	89	212	275
Msip34_1717	hypothetical protein	1.54	0.01295	0.02106	76	55	182	200
Msip34_1718	type IV pilus biogenesis/stability protein PilW	0.70	0.07533	0.03472	200	156	278	301
Msip34_1719	radical SAM enzyme, Cfr family	2.16	0.04546	0.02947	184	163	724	827
Msip34_1720	Nucleoside-diphosphate kinase	3.44	0.001145	0.01552	211	243	2470	2457
Msip34_1721	RNA methyltransferase, TrmH family, group 3	0.90	0.08159	0.03577	136	100	214	227
Msip34_1722	ribonuclease R	0.52	0.1507	0.04892	126	99	159	165
Msip34_1723	phosphoribosyltransferase	1.75	0.09538	0.03857	197	157	520	671
Msip34_1724	polysaccharide biosynthesis protein CapD	1.21	0.05836	0.03186	84	56	145	180
Msip34_1725	nucleotide sugar dehydrogenase	0.15	0.6923	0.149	129	158	130	189
Msip34_1726	short-chain dehydrogenase/reductase SDR	-1.05	0.03302	0.02717	316	363	187	141
Msip34_1727	Radical SAM domain protein	-0.97	0.2024	0.05817	77	107	45	49
Msip34_1728	RNA-binding S4 domain protein	0.22	0.252	0.06762	81	69	83	92
Msip34_1729	ATP-dependent protease-like protein	-0.18	0.5508	0.1229	161	131	111	147
Msip34_1730	molybdopterin biosynthesis MoaE protein	-0.42	0.08329	0.03608	181	165	119	139
Msip34_1731	molybdopterin converting factor, subunit 1	-0.90	0.06779	0.03341	508	420	219	279
Msip34_1732	hypothetical protein	-0.80	0.2811	0.07293	415	275	204	192
Msip34_1733	protein of unknown function DUF195	-0.09	0.5876	0.1297	191	226	202	189
Msip34_1734	putative Chase2 sensor protein	0.59	0.341	0.08405	27	23	30	45
Msip34_1735	SH3 type 3 domain protein	-0.68	0.2466	0.06661	50	43	20	37
Msip34_1736	peptidase M48 Ste24p	0.05	0.7448	0.1585	40	45	41	47
Msip34_1737	GTP-binding protein TypA	2.46	0.02894	0.02638	248	228	1366	1252
Msip34_1738	DEAD/DEAH box helicase domain protein	3.01	0.04828	0.02992	315	326	2756	2411
Msip34_1739	DEAD/DEAH box helicase domain protein	1.21	0.03618	0.0277	1045	903	2108	2400
Msip34_1740	globin	1.87	0.04995	0.03022	28	66	161	183
Msip34_1741	phosphoribosylglycinamide formyltransferase 2	1.40	0.02148	0.0244	96	66	228	202
Msip34_1742	two component, sigma54 specific, transcriptional regulator, Fis family	2.98	0.07711	0.03501	49	48	343	425
Msip34_1743	TonB-dependent receptor	3.53	0.06001	0.03215	132	130	1390	1653
Msip34_1744	protein of unknown function DUF214	-0.34	0.287	0.07406	190	155	136	137
Msip34_1745	ABC transporter related	-1.40	0.0521	0.03068	464	476	206	150
Msip34_1746	Arylesterase	-1.36	0.02574	0.02564	622	543	253	201
Msip34_1747	tRNA(Ile)-lysidine synthetase	1.11	0.08075	0.03561	35	26	66	67
Msip34_1748	acetyl-CoA carboxylase, carboxyl transferase, alpha subunit	1.80	0.02799	0.02618	151	136	475	523
Msip34_1749	DNA polymerase III, alpha subunit	0.69	0.01713	0.02272	87	77	128	138
Msip34_1750	CheA signal transduction histidine kinase	-1.76	0.1172	0.04257	144	108	34	40
Msip34_1751	methyl-accepting chemotaxis sensory transducer	-1.82	0.02807	0.02619	178	163	46	50
Msip34_1752	CheW protein	-1.16	0.1258	0.0443	185	148	74	74
Msip34_1753	response regulator receiver protein	-1.13	0.02845	0.02627	304	319	142	142
Msip34_1754	response regulator receiver protein	-1.86	0.001487	0.01598	1100	1111	315	293
Msip34_1755	domain of unknown function DUF1745	-1.10	0.1316	0.04541	211	161	78	95
Msip34_1756	Redoxin domain protein	-0.26	0.06389	0.03277	363	385	307	319
Msip34_1757	hypothetical protein	0.18	0.2612	0.06932	175	158	178	199
Msip34_1758	glycogen/starch/alpha-glucan phosphorylase	-0.97	0.1755	0.05342	153	114	65	71
Msip34_1759	Biopolymer transport protein ExbD/TolR	-0.50	0.005108	0.01752	480	494	337	352
Msip34_1760	MotA/TolQ/ExbB proton channel	-0.27	0.2491	0.06709	348	307	299	244
Msip34_1761	TonB family protein	0.32	0.2809	0.07289	138	125	181	147
Msip34_1762	hypothetical protein	0.50	0.2835	0.07339	634	616	1011	761
Msip34_1763	hypothetical protein	0.42	0.4822	0.11	618	480	914	554
Msip34_1764	ribosomal protein S4	1.97	0.2556	0.0683	44	70	297	150
Msip34_1765	hypothetical protein	3.10	0.3048	0.07742	32	79	704	258
Msip34_1766	protein of unknown function DUF1555	0.29	0.4878	0.111	61	70	94	66
Msip34_1767	heat shock protein Hsp90	1.02	0.2797	0.07268	1073	1032	2640	1624
Msip34_1768	transcriptional regulator, TetR family	0.88	0.2395	0.06524	23	10	29	34
Msip34_1769	Luciferase-like monooxygenase	-0.13	0.8719	0.1806	20	8	11	15
Msip34_1770	major facilitator superfamily MFS_1	0.67	0.5478	0.1223	1	10	10	9
Msip34_1771	TonB-dependent receptor	0.61	0.3073	0.07789	7	8	9	13
Msip34_1772	hypothetical protein	2.03	0.05558	0.03136	30	12	75	99
Msip34_1773	hypothetical protein	1.05	0.4212	0.09866	28	25	33	79
Msip34_1774	UBA/THIF-type NAD/FAD binding protein	0.99	0.07745	0.03506	33	30	58	68
Msip34_1775	hypothetical protein	1.03	0.04999	0.03023	58	49	101	118
Msip34_1776	holo-acyl-carrier-protein synthase	1.17	0.0237	0.02509	43	49	104	105
Msip34_1777	pyridoxal phosphate biosynthetic protein PdxJ	1.46	0.01416	0.02156	63	51	155	161
Msip34_1778	DNA repair protein RecO	3.20	0.009544	0.01999	13	3	85	74
Msip34_1779	GTP-binding protein Era	0.83	0.0659	0.03308	97	76	141	169
Msip34_1780	ribonuclease III	0.54	0.2434	0.06599	133	88	140	182
Msip34_1781	putative transmembrane protein	1.08	0.09236	0.03794	173	194	353	427
Msip34_1782	signal peptidase I	1.06	0.02416	0.02522	159	125	286	309
Msip34_1783	GTP-binding protein LepA	1.99	0.000166	0.01288	118	115	463	468
Msip34_1784	protease Do	-1.18	0.06563	0.03304	1482	1319	619	615
Msip34_1785	sigma E regulatory protein, MucB/RseB	-1.23	0.003328	0.01693	2400	2393	1032	1005
Msip34_1786	anti sigma-E protein, RseA	-2.06	0.00723	0.01882	13632	14615	3657	3094
Msip34_1787	RNA polymerase, sigma-24 subunit, ECF subfamily	-2.61	0.01281	0.02103	37523	37448	6772	5480
Msip34_1788	L-aspartate oxidase	0.23	0.4538	0.1047	46	53	50	66
Msip34_1789	hypothetical protein	0.32	0.02837	0.02626	46	48	60	58
Msip34_1790	hypothetical protein	0.96	0.2717	0.07122	33	12	41	47
Msip34_1791	protein of unknown function DUF692	2.39	0.116	0.04237	33	15	154	105
Msip34_1792	hypothetical protein	2.37	0.2863	0.07392	218	223	1585	697
Msip34_1793	hypothetical protein	2.25	0.2915	0.07492	284	243	1746	766
Msip34_1794	RNA polymerase, sigma-24 subunit, ECF subfamily	2.09	0.05854	0.03189	44	44	203	176
Msip34_1795	Domain of unknown function DUF1841	1.14	0.1902	0.05597	20	18	35	50
Msip34_1796	hypothetical protein	1.49	0.1568	0.05006	15	14	34	48
Msip34_1797	endonuclease III	1.82	0.106	0.04063	23	8	55	58
Msip34_1798	electron transport complex, RnfABCDGE type, B subunit	1.92	0.05185	0.03062	14	13	49	56
Msip34_1799	dihydrodipicolinate synthase	1.38	0.001015	0.01527	170	159	433	424
Msip34_1800	uncharacterized lipoprotein	1.23	0.1245	0.04403	151	162	323	410
Msip34_1801	beta-lactamase domain protein	1.72	0.0935	0.03818	40	45	125	156
Msip34_1802	hypothetical protein	0.09	0.5581	0.1242	1360	1429	1375	1594
Msip34_1803	NolW domain protein	-1.46	0.01117	0.02057	236	222	93	72
Msip34_1804	hypothetical protein	-0.76	0.3219	0.0806	143	89	65	71
Msip34_1805	Cupin 4 family protein	-0.25	0.1653	0.05157	70	78	60	65
Msip34_1806	alkyl hydroperoxide reductase/ Thiol specific antioxidant/ Mal allergen	2.31	0.1144	0.04211	115	102	461	621
Msip34_1807	fkbp-type peptidyl-prolyl cis-trans isomerase	1.50	0.06159	0.03241	166	183	458	532
Msip34_1810	polysaccharide biosynthesis protein	1.76	0.1034	0.04015	21	22	66	83
Msip34_1811	glycosyl transferase family 2	1.95	0.2268	0.06277	24	22	65	116
Msip34_1812	nucleotide sugar dehydrogenase	0.69	0.1647	0.05146	63	79	100	131
Msip34_1813	PQQ-dependent dehydrogenase, methanol/ethanol family	0.21	0.4852	0.1105	57	72	66	84
Msip34_1814	acyltransferase 3	1.55	0.005582	0.01775	41	37	111	118
Msip34_1815	arsenate reductase	2.95	0.1922	0.0563	4	14	51	95
Msip34_1816	acyltransferase 3	-0.04	0.3131	0.07898	121	121	119	116
Msip34_1817	DNA mismatch repair protein MutS	2.11	0.1035	0.04016	17	12	54	73
Msip34_1818	Lytic transglycosylase catalytic	1.55	0.04115	0.02871	29	37	89	105
Msip34_1819	UTP-glucose-1-phosphate uridylyltransferase	1.46	0.1339	0.04583	312	319	749	985
Msip34_1820	UDP-glucose 4-epimerase	-0.57	0.02463	0.02535	153	165	103	111
Msip34_1821	mannose-1-phosphate guanylyltransferase/mannose-6-phosphate isomerase	-1.21	0.0158	0.02218	481	446	209	191
Msip34_1822	glycosyl transferase, WecB/TagA/CpsF family	-0.62	0.06117	0.03234	399	457	299	256
Msip34_1823	glycosyl transferase family 2	-0.68	0.162	0.051	155	171	82	122
Msip34_1824	GtrA family protein	-0.11	0.7883	0.1662	131	116	88	141
Msip34_1825	glycosyl transferase group 1	0.56	0.4313	0.1006	93	93	102	172
Msip34_1826	O-antigen polymerase	1.53	0.122	0.04354	24	28	66	86
Msip34_1827	glycosyl transferase family 2	1.66	0.1991	0.05756	61	60	150	235
Msip34_1828	hypothetical protein	1.68	0.1792	0.05407	52	58	141	212
Msip34_1829	putative galactosyl transferase	2.29	0.1765	0.0536	52	33	158	259
Msip34_1830	glycosyl transferase family 2	1.46	0.1529	0.04934	120	112	268	369
Msip34_1831	ExoV-like protein	2.30	0.1744	0.05321	40	63	195	317
Msip34_1832	EpsI family protein	2.01	0.1732	0.05301	58	43	160	250
Msip34_1833	exosortase 2	0.87	0.2295	0.0633	70	102	125	190
Msip34_1834	chain length determinant protein tyrosine kinase EpsG	0.16	0.7604	0.1613	304	354	270	464
Msip34_1835	chain length determinant protein EpsF	-0.59	0.1426	0.04742	622	765	390	528
Msip34_1836	polysaccharide export protein EpsE	-1.20	0.02331	0.02497	1055	1200	433	547
Msip34_1837	peptidyl-prolyl cis-trans isomerase, EpsD family	-0.71	0.1855	0.05518	1089	1161	546	833
Msip34_1838	exopolysaccharide biosynthesis operon protein EpsL	1.76	0.179	0.05405	200	161	481	740
Msip34_1839	putative transcriptional regulator, Crp/Fnr family	1.59	0.1839	0.0549	411	359	922	1391
Msip34_1840	transcriptional regulator, LuxR family	1.38	0.07287	0.03432	74	111	240	245
Msip34_1841	Undecaprenyl-phosphate glucose phosphotransferase	0.67	0.2182	0.06107	86	79	113	150
Msip34_1842	protein of unknown function DUF1555	2.65	0.1984	0.05744	1922	2030	9072	15820
Msip34_1843	inositol monophosphatase	2.63	0.02456	0.02533	83	74	469	511
Msip34_1844	RNA methyltransferase, TrmH family, group 1	0.52	0.192	0.05628	188	146	268	210
Msip34_1845	serine O-acetyltransferase	1.28	0.123	0.04373	108	93	277	213
Msip34_1846	transcriptional regulator, BadM/Rrf2 family	-1.32	0.03232	0.02704	4167	4035	1836	1446
Msip34_1847	Cysteine desulfurase	-2.13	0.003012	0.01684	3918	3836	957	809
Msip34_1848	cysteine desulfurase IscS	-1.56	0.02126	0.02433	3963	4143	1570	1176
Msip34_1849	FeS cluster assembly scaffold IscU	-2.22	0.003876	0.01704	10659	11231	2715	1975
Msip34_1850	iron-sulfur cluster assembly protein IscA	-2.00	0.01293	0.02106	6247	5757	1621	1386
Msip34_1851	co-chaperone Hsc20	-0.08	0.6779	0.1463	480	541	528	441
Msip34_1852	Fe-S protein assembly chaperone HscA	0.48	0.01956	0.02372	142	153	200	212
Msip34_1853	ferredoxin, 2Fe-2S type, ISC system	1.03	0.2047	0.05858	47	98	146	151
Msip34_1854	diguanylate cyclase/phosphodiesterase with PAS/PAC sensor(s)	0.92	0.07445	0.03458	56	38	84	96
Msip34_1855	hypothetical protein	-1.67	0.002284	0.01657	489	468	158	143
Msip34_1856	protein of unknown function DUF583	-0.87	0.1169	0.04252	127	128	81	59
Msip34_1857	lysyl-tRNA synthetase	2.31	0.01007	0.02019	86	69	372	404
Msip34_1859	phosphate binding protein	2.00	0.04934	0.03009	28	46	149	149
Msip34_1860	phosphate ABC transporter, inner membrane subunit PstC	2.27	0.04204	0.02887	49	47	220	245
Msip34_1861	phosphate ABC transporter, inner membrane subunit PstA	2.05	0.006796	0.01853	39	43	166	176
Msip34_1862	phosphate ABC transporter, ATPase subunit	2.10	0.06497	0.03294	41	41	161	189
Msip34_1863	D-amino-acid dehydrogenase	-1.19	0.1347	0.04599	46	60	21	24
Msip34_1864	glycosyl transferase group 1	0.75	0.3982	0.09453	7	2	6	11
Msip34_1865	hypothetical protein	2.11	0.09841	0.03918	2	7	19	20
Msip34_1866	diacylglycerol kinase	2.39	0.000495	0.0133	23	20	114	116
Msip34_1867	hypothetical protein	0.66	0.3873	0.09257	9	8	10	17
Msip34_1868	hypothetical protein	-0.06	0.956	0.1947	7	3	2	8
Msip34_1869	transcriptional regulator, AraC family	-1.16	0.01512	0.02191	67	63	26	32
Msip34_1870	phosphoesterase PA-phosphatase related	-0.37	0.1726	0.05289	46	40	32	34
Msip34_1871	phosphoglucosamine mutase	0.36	0.4465	0.1034	207	129	247	184
Msip34_1872	dihydropteroate synthase	0.88	0.07336	0.0344	124	120	238	212
Msip34_1873	ATP-dependent metalloprotease FtsH	-1.08	0.06345	0.03271	5208	5043	2762	2103
Msip34_1874	ribosomal RNA methyltransferase RrmJ/FtsJ	0.13	0.2577	0.06869	927	896	1042	957
Msip34_1875	protein of unknown function UPF0044	3.44	0.00923	0.01986	71	94	903	903
Msip34_1876	hypothetical protein	2.48	0.07863	0.03525	104	121	562	696
Msip34_1877	transcription elongation factor GreA	1.29	0.001676	0.01617	358	336	838	866
Msip34_1878	carbamoyl-phosphate synthase, large subunit	1.17	0.08524	0.03643	214	172	385	481
Msip34_1879	carbamoyl-phosphate synthase, small subunit	1.60	0.007117	0.01874	335	332	1005	1024
Msip34_1880	dihydrodipicolinate reductase	2.06	0.04085	0.02865	42	38	179	160
Msip34_1881	SmpA/OmlA domain protein	1.51	0.004021	0.01707	110	120	336	320
Msip34_1882	ferric uptake regulator, Fur family	0.41	0.2879	0.07423	305	425	495	478
Msip34_1883	DNA repair protein RecN	0.59	0.2143	0.06034	91	63	115	119
Msip34_1884	NAD(+) kinase	1.32	0.05087	0.03042	73	66	162	186
Msip34_1885	heat-inducible transcription repressor HrcA	0.23	0.3622	0.08796	86	81	88	107
Msip34_1886	type IV pilus assembly PilZ	-0.24	0.4206	0.09856	59	66	45	61
Msip34_1887	ferrochelatase	-0.46	0.1791	0.05406	103	127	75	93
Msip34_1888	ADP-L-glycero-D-manno-heptose-6-epimerase	0.68	0.1159	0.04236	107	86	138	171
Msip34_1889	sugar isomerase (SIS)	0.18	0.2122	0.05995	144	129	151	158
Msip34_1890	rfaE bifunctional protein	0.03	0.827	0.1729	115	109	106	123
Msip34_1891	lipopolysaccharide heptosyltransferase II	0.92	0.1048	0.0404	49	50	87	102
Msip34_1892	hypothetical protein	1.32	0.1938	0.0566	46	35	81	124
Msip34_1893	glycosyl transferase group 1	1.73	0.1284	0.04479	22	20	60	81
Msip34_1894	toluene tolerance protein, putative	2.16	0.1431	0.04749	34	24	106	158
Msip34_1895	Haloacid dehalogenase domain protein hydrolase	2.13	0.1862	0.0553	25	42	111	185
Msip34_1896	2-dehydro-3-deoxyphosphogluconate aldolase/4-hydroxy-2-oxoglutarate aldolase	2.20	0.0899	0.03742	127	117	499	627
Msip34_1897	6-phosphogluconate dehydratase	1.20	0.0118	0.02076	329	271	669	708
Msip34_1898	Carbamoyltransferase	1.24	0.01286	0.02104	125	112	269	291
Msip34_1899	Mn2+dependent serine/threonine protein kinase	0.65	0.05809	0.03181	129	127	195	209
Msip34_1900	hypothetical protein	0.66	0.2028	0.05823	81	54	106	108
Msip34_1901	lipopolysaccharide kinase	0.88	0.1913	0.05615	48	36	65	92
Msip34_1902	lipopolysaccharide kinase	1.92	0.04084	0.02865	11	16	53	53
Msip34_1903	glycosyl transferase group 1	2.00	0.03277	0.02712	32	35	143	130
Msip34_1904	lipopolysaccharide heptosyltransferase I	1.82	0.02286	0.02484	15	15	53	56
Msip34_1905	GrpE protein	2.04	0.1855	0.05517	806	699	3796	2381
Msip34_1906	chaperone protein DnaK	0.59	0.4066	0.09602	3485	3275	6362	3815
Msip34_1907	chaperone protein DnaJ	0.42	0.377	0.0907	1515	1167	2128	1468
Msip34_1908	glycosyl transferase family 9	0.93	0.2979	0.07613	8	15	28	16
Msip34_1909	O-antigen polymerase	1.05	0.2042	0.05849	3	1	5	4
Msip34_1910	glycosyl transferase family 9	0.67	0.4345	0.1012	6	2	8	5
Msip34_1911	glycosyl transferase group 1	1.40	0.2039	0.05843	7	1	9	14
Msip34_1912	glycosyl transferase group 1	0.38	0.6001	0.132	2	6	5	5
Msip34_1913	protein of unknown function DUF1022	0.62	0.6852	0.1477	4	0	3	3
Msip34_1914	2-isopropylmalate synthase	0.36	0.1119	0.04168	88	98	121	120
Msip34_1915	Alpha/beta hydrolase fold-3 domain protein	4.35	0.08898	0.03722	19	16	317	416
Msip34_1916	lactoylglutathione lyase	0.59	0.1653	0.05157	135	188	253	232
Msip34_1917	methyl-accepting chemotaxis sensory transducer	1.01	0.0497	0.03017	31	23	60	50
Msip34_1918	4Fe-4S ferredoxin iron-sulfur binding domain protein	3.32	0.04385	0.02919	12	6	86	103
Msip34_1919	pantetheine-phosphate adenylyltransferase	1.14	0.1189	0.0429	92	72	206	156
Msip34_1920	methyltransferase	-1.05	0.2197	0.06134	217	149	88	87
Msip34_1921	peptidase M16 domain protein	-1.14	0.1481	0.04842	324	242	139	118
Msip34_1922	peptidase M16 domain protein	-0.96	0.05322	0.0309	366	434	229	183
Msip34_1923	signal recognition particle-docking protein FtsY	1.17	0.01312	0.02113	49	45	106	105
Msip34_1924	cell division ATP-binding protein FtsE	1.27	0.03374	0.02729	60	45	124	130
Msip34_1925	protein of unknown function DUF214	0.57	0.1855	0.05518	56	81	98	108
Msip34_1926	GTP cyclohydrolase II	2.09	0.08175	0.0358	54	46	238	191
Msip34_1927	oxidoreductase FAD/NAD(P)-binding domain protein	0.88	0.07751	0.03507	227	224	439	392
Msip34_1928	Electron transfer flavoprotein alpha/beta-subunit	-0.17	0.4435	0.1028	383	315	326	294
Msip34_1929	Electron transfer flavoprotein alpha/beta-subunit	-0.62	0.07628	0.03488	1086	961	692	642
Msip34_1930	transcriptional regulator, LysR family	2.40	0.0401	0.02851	50	38	216	252
Msip34_1931	Electron-transferring-flavoprotein dehydrogenase	0.59	0.0857	0.03651	45	52	67	78
Msip34_1932	alkylphosphonate utilization operon protein PhnA	1.71	0.1676	0.05198	4	17	35	35
Msip34_1933	Thiopurine S-methyltransferase	0.01	0.9829	0.1991	27	23	18	32
Msip34_1934	hypothetical protein	3.08	0.03567	0.0276	0	3	18	14
Msip34_1935	hypothetical protein	0.99	0.1032	0.0401	10	15	28	22
Msip34_1936	hypothetical protein	4.19	0.007998	0.01926	1	1	23	24
Msip34_1937	phosphate-selective porin O and P	-0.55	0.4506	0.1041	21	11	14	8
Msip34_1938	O-acetylhomoserine/O-acetylserine sulfhydrylase	-1.39	0.04121	0.02872	24	24	10	7
Msip34_1939	hypothetical protein	-0.17	0.7612	0.1614	7	6	4	8
Msip34_1940	hypothetical protein	-5.78	0.04755	0.0298	1853	1593	21	40
Msip34_1941	ABC transporter related	-0.98	0.3753	0.09039	22	11	8	9
Msip34_1942	hypothetical protein	-0.77	0.3807	0.09138	6	3	2	3
Msip34_1943	inner-membrane translocator	-0.85	0.3398	0.08384	4	3	3	0
Msip34_1944	inner-membrane translocator	-1.48	0.3949	0.09395	5	1	1	1
Msip34_1945	ABC transporter related	-0.26	0.8954	0.1846	0	2	1	0
Msip34_1946	long-chain-fatty-acid--CoA ligase-related protein	-1.91	0.2487	0.067	8	4	3	0
Msip34_1947	Luciferase-like monooxygenase	-2.86	0.218	0.06102	21	10	3	0
Msip34_1948	FMN reductase	-2.42	0.2419	0.06571	7	16	3	0
Msip34_1949	Acyl-CoA dehydrogenase type 2 domain protein	-1.15	0.2708	0.07107	7	4	1	3
Msip34_1950	transcriptional regulator, TetR family	2.08	0.1767	0.05364	33	19	138	84
Msip34_1951	RND efflux system, outer membrane lipoprotein, NodT family	1.00	0.04531	0.02944	17	12	32	28
Msip34_1952	efflux transporter, RND family, MFP subunit	0.72	0.2458	0.06645	24	13	30	32
Msip34_1953	acriflavin resistance protein	-1.03	0.2192	0.06125	68	46	29	26
Msip34_1954	amidohydrolase 2	0.16	0.7517	0.1597	5	9	8	8
Msip34_1955	Acyl-CoA dehydrogenase type 2 domain protein	-1.11	0.5472	0.1222	1	7	2	2
Msip34_1956	Alkanesulfonate monooxygenase	-1.66	0.1818	0.05453	7	12	4	1
Msip34_1957	Acyl-CoA dehydrogenase type 2 domain protein	-0.67	0.4987	0.113	5	11	5	4
Msip34_1958	sigma54 specific transcriptional regulator, Fis family	0.44	0.5765	0.1277	8	3	8	7
Msip34_1959	GTP cyclohydrolase II	-0.12	0.4018	0.09517	14	16	15	13
Msip34_1960	diguanylate cyclase/phosphodiesterase	-0.47	0.181	0.05439	44	37	30	28
Msip34_1961	Patatin	-0.69	0.279	0.07255	70	48	35	38
Msip34_1962	hypothetical protein	-2.24	0.01225	0.02088	622	568	140	112
Msip34_1963	TonB-dependent siderophore receptor	0.42	0.3035	0.07718	73	72	85	111
Msip34_1964	major facilitator superfamily MFS_1	0.73	0.2049	0.05861	5	8	11	10
Msip34_1965	hypothetical protein	-3.02	0.0163	0.02238	1294	1495	233	109
Msip34_1966	hypothetical protein	-4.54	0.2758	0.07197	30	80	3	1
Msip34_1967	sulfatase	-3.85	0.04705	0.02972	74	85	4	6
Msip34_1968	diguanylate phosphodiesterase	-0.34	0.3447	0.08473	13	17	12	11
Msip34_1969	FMN reductase	0.99	0.03037	0.02668	37	30	68	65
Msip34_1970	GCN5-related N-acetyltransferase	-0.54	0.1513	0.04903	32	37	23	24
Msip34_1971	protein of unknown function DUF330	-0.95	0.1836	0.05484	30	43	16	21
Msip34_1972	Mammalian cell entry related domain protein	-0.49	0.1381	0.04662	26	32	22	19
Msip34_1973	Paraquat-inducible protein A	-0.39	0.3203	0.08031	38	49	34	32
Msip34_1974	Paraquat-inducible protein A	0.40	0.07701	0.03499	58	56	78	72
Msip34_1975	hypothetical protein	0.27	0.4106	0.09672	108	149	148	162
Msip34_1976	hypothetical protein	0.66	0.1981	0.05739	12	8	18	14
Msip34_1977	outer membrane autotransporter barrel domain protein	1.33	0.1578	0.05024	20	8	37	35
Msip34_1978	protein of unknown function DUF6 transmembrane	-1.22	0.008869	0.0197	304	301	125	134
Msip34_1979	hypothetical protein	-0.57	0.04079	0.02864	248	226	171	147
Msip34_1980	natural resistance-associated macrophage protein	-0.87	0.2562	0.06841	102	69	48	45
Msip34_1981	hypothetical protein	5.16	0.005098	0.01751	0	0	17	18
Msip34_1982	hypothetical protein	0.39	0.4928	0.1119	33	25	29	48
Msip34_1983	class II aldolase/adducin family protein	-1.47	0.0364	0.02775	701	651	245	243
Msip34_1984	ABC transporter related	0.54	0.07494	0.03466	20	17	29	25
Msip34_1985	putative rhizobiocin/RTX toxin and hemolysin-type calcium binding protein	-0.81	0.1217	0.04347	18	14	7	10
Msip34_1986	hypothetical protein	0.86	0.07334	0.0344	7	10	15	17
Msip34_1987	type I secretion membrane fusion protein, HlyD family	-0.56	0.2673	0.07043	22	17	13	13
Msip34_1988	hypothetical protein	-0.70	0.7424	0.1581	0	9	3	2
Msip34_1989	outer membrane efflux protein	0.73	0.2937	0.07533	6	3	7	8
Msip34_1990	Bet v I allergen	0.28	0.5351	0.1199	23	37	37	36
Msip34_1991	transcriptional regulator, TetR family	0.53	0.122	0.04354	47	39	62	62
Msip34_1992	hypothetical protein	2.19	0.1015	0.03979	13	10	61	46
Msip34_1993	RNA polymerase, sigma 32 subunit, RpoH	-1.12	0.06161	0.03241	8914	9676	5091	3469
Msip34_1994	hypothetical protein	2.14	0.0662	0.03313	239	333	1399	1120
Msip34_1995	cytochrome oxidase maturation protein, cbb3-type	-0.50	0.2528	0.06778	172	222	136	143
Msip34_1996	hypothetical protein	-1.87	0.04879	0.03	934	835	241	241
Msip34_1997	protein of unknown function DUF971	0.64	0.174	0.05316	53	81	94	115
Msip34_1998	ubiquinone/menaquinone biosynthesis methyltransferase	0.37	0.2145	0.06038	107	91	115	140
Msip34_1999	hypothetical protein	0.54	0.2023	0.05815	31	32	41	51
Msip34_2000	2-polyprenylphenol 6-hydroxylase	0.93	0.1473	0.04827	34	39	61	79
Msip34_2001	Metal-dependent hydrolase HDOD	-2.26	0.01361	0.02134	1318	1262	264	275
Msip34_2002	Na+/solute symporter	0.50	0.3241	0.08099	39	43	49	69
Msip34_2003	formamidopyrimidine-DNA glycosylase	1.35	0.003257	0.01691	46	41	109	114
Msip34_2004	hypothetical protein	0.27	0.3769	0.09068	276	206	271	309
Msip34_2005	hypothetical protein	0.22	0.3345	0.08288	330	274	324	378
[truncated: 912 more rows]
