# Supplementary material for: Comparative transcriptomics in three Methylophilaceae species uncover different strategies for environmental adaptation
Source: PeerJ. 2013 Jul 25;1:e115. doi: 10.7717/peerj.115 (PMC3728764; doi:10.7717/peerj.115)
Supplement: Table S9 — Comparative RNA-Seq statistics for core vs. methylamine in Methylovorus glucosotrophus SIP3-4. [file peerj-01-115-s009.xls]

Comparative RNA-Seq statistics for core vs. methylamine in Methylovorus glucosotrophus SIP3-4
locus tag	product	log2 fold change	pvalue	qvalue	Core	Core	MA	MA
Msip34_0001	chromosomal replication initiator protein DnaA	2.02	0.1336	0.04732	63	71	320	230
Msip34_0002	DNA polymerase III, beta subunit	0.66	0.3104	0.07561	318	304	590	396
Msip34_0003	DNA gyrase, B subunit	1.01	0.1881	0.05442	227	195	497	355
Msip34_0004	GTP-binding proten HflX	0.67	0.2253	0.06069	20	20	36	27
Msip34_0005	protein of unknown function RIO1	0.64	0.2135	0.05867	48	48	65	84
Msip34_0006	protein of unknown function DUF190	0.97	0.2553	0.06603	19	7	27	25
Msip34_0007	CrcB protein	0.34	0.7596	0.1518	59	11	42	47
Msip34_0008	hypothetical protein	-0.62	0.1142	0.04519	216	211	124	154
Msip34_0009	proline-rich region	-0.53	0.2458	0.06438	181	234	114	172
Msip34_0010	malate/quinone oxidoreductase	1.11	0.0501	0.03841	63	49	133	111
Msip34_0011	glycoside hydrolase family 2 sugar binding	-1.43	0.003942	0.02846	313	331	112	127
Msip34_0012	hypothetical protein	-0.55	0.2996	0.07366	2227	3090	1380	2243
Msip34_0013	drug resistance transporter, Bcr/CflA subfamily	0.05	0.5436	0.1167	79	78	78	85
Msip34_0014	diguanylate cyclase/phosphodiesterase with PAS/PAC and GAF sensor(s)	-1.49	0.02988	0.03604	365	319	109	133
Msip34_0015	cytochrome c class I	-3.55	0.01637	0.03407	408	444	30	42
Msip34_0016	PQQ-dependent dehydrogenase, methanol/ethanol family	-6.90	0.1247	0.04639	1613	2403	16	16
Msip34_0017	GAF modulated sigma54 specific transcriptional regulator, Fis family	-2.09	0.01766	0.03438	169	146	25	48
Msip34_0018	hypothetical protein	-0.15	0.7758	0.1543	38	42	25	47
Msip34_0019	transcriptional regulator, LysR family	1.69	0.008926	0.03101	68	79	240	236
Msip34_0020	coenzyme PQQ biosynthesis protein A	1.78	0.2551	0.06599	1527	2220	4435	8433
Msip34_0021	MJ0042 family finger-like protein	1.97	0.09473	0.0428	18	18	81	64
Msip34_0022	ribosomal protein L11 methyltransferase	2.83	0.04204	0.03717	37	5	173	132
Msip34_0023	acetyl-CoA carboxylase, biotin carboxylase	2.43	0.1321	0.04717	54	44	311	218
Msip34_0024	acetyl-CoA carboxylase, biotin carboxyl carrier protein	3.57	0.1324	0.0472	15	22	271	182
Msip34_0025	3-dehydroquinate dehydratase, type II	2.98	0.08805	0.04189	62	79	628	486
Msip34_0026	alkyl hydroperoxide reductase/ Thiol specific antioxidant/ Mal allergen	0.20	0.3114	0.0758	106	116	138	118
Msip34_0027	cytochrome c biogenesis protein transmembrane region	-1.27	0.02632	0.0357	271	253	106	111
Msip34_0028	CutA1 divalent ion tolerance protein	2.05	0.03076	0.03612	23	24	103	95
Msip34_0029	FxsA cytoplasmic membrane protein	-0.46	0.3032	0.07432	117	159	93	108
Msip34_0030	oxidoreductase FAD/NAD(P)-binding domain protein	1.10	0.09313	0.04258	148	147	342	292
Msip34_0031	HemY domain protein	0.55	0.07592	0.04103	133	127	200	181
Msip34_0032	protein of unknown function DUF513 hemX	-0.71	0.08279	0.04154	258	256	169	143
Msip34_0033	Uroporphyrinogen III synthase HEM4	-0.21	0.161	0.05092	268	291	247	238
Msip34_0034	porphobilinogen deaminase	0.52	0.1704	0.05208	141	179	229	230
Msip34_0035	two component transcriptional regulator, LytTR family	-0.97	0.00172	0.02437	61	63	30	32
Msip34_0036	histidine kinase internal region	1.74	0.06314	0.03985	22	32	81	103
Msip34_0037	argininosuccinate lyase	0.57	0.06197	0.03974	126	151	199	214
Msip34_0038	hypothetical protein	0.51	0.1281	0.04675	37	29	45	49
Msip34_0039	cellulose synthase catalytic subunit (UDP-forming)	0.12	0.6366	0.1319	21	28	27	26
Msip34_0040	cellulose synthase subunit B	-0.33	0.4222	0.09544	64	46	46	42
Msip34_0041	hypothetical protein	-2.43	0.01576	0.03391	353	369	68	66
Msip34_0042	Cellulase	-3.52	0.01765	0.03437	285	306	23	28
Msip34_0043	hypothetical protein	-1.69	0.06017	0.03957	117	135	37	40
Msip34_0044	oxygen-independent coproporphyrinogen III oxidase	0.68	0.2167	0.05922	54	33	73	67
Msip34_0045	hypothetical protein	-0.22	0.07798	0.04119	288	286	241	252
Msip34_0046	non-canonical purine NTP pyrophosphatase, rdgB/HAM1 family	-0.61	0.1086	0.04456	286	324	198	203
Msip34_0047	ribonuclease PH	1.37	0.1327	0.04723	62	57	175	133
Msip34_0048	protein serine/threonine phosphatase	1.72	0.07482	0.04094	16	17	61	52
Msip34_0049	serine/threonine protein kinase	2.02	0.01086	0.0321	20	30	98	104
Msip34_0050	domain of unknown function DUF1732	-0.64	0.3766	0.08731	63	105	49	58
Msip34_0051	guanylate kinase	0.14	0.3589	0.08429	255	292	307	295
Msip34_0052	DNA-directed RNA polymerase, omega subunit	0.71	0.001325	0.02309	1305	1332	2165	2149
Msip34_0053	(p)ppGpp synthetase I, SpoT/RelA	0.07	0.48	0.1058	172	158	181	166
Msip34_0054	endoribonuclease L-PSP	2.01	0.04927	0.0383	25	62	198	153
Msip34_0055	ATP-dependent DNA helicase RecG	1.17	0.1601	0.0508	20	20	52	39
Msip34_0056	Chorismate lyase	2.01	0.08713	0.04183	20	17	84	67
Msip34_0057	4-hydroxybenzoate polyprenyl transferase	1.73	0.0133	0.03314	31	35	114	106
Msip34_0058	ribosomal protein L13	2.38	0.1411	0.0482	1394	1575	9172	6324
Msip34_0059	ribosomal protein S9	2.95	0.0128	0.03296	1483	1436	11040	11467
Msip34_0060	N-acetyl-gamma-glutamyl-phosphate reductase	1.70	0.1019	0.04375	213	224	792	631
Msip34_0061	hypothetical protein	1.69	0.09891	0.04337	149	169	573	453
Msip34_0062	protein of unknown function DUF583	-0.94	0.1223	0.04612	2105	2138	904	1306
Msip34_0063	iron-sulfur cluster assembly accessory protein	0.64	0.05751	0.03929	2254	2742	3638	4135
Msip34_0064	citrate synthase I	2.19	0.03058	0.0361	114	121	558	512
Msip34_0065	protein of unknown function UPF0075	1.23	0.1139	0.04515	61	46	144	108
Msip34_0066	Peptidase M23	1.86	0.1012	0.04367	97	110	423	330
Msip34_0067	tyrosyl-tRNA synthetase	2.26	0.07631	0.04106	64	45	296	232
Msip34_0068	protein of unknown function DUF150	2.09	0.04554	0.03775	95	135	538	445
Msip34_0069	NusA antitermination factor	0.68	0.2728	0.06897	253	271	493	346
Msip34_0070	translation initiation factor IF-2	0.37	0.3444	0.08176	403	307	525	392
Msip34_0071	ribosome-binding factor A	-0.67	0.1546	0.05009	546	431	332	281
Msip34_0072	tRNA pseudouridine synthase B	-0.02	0.9272	0.1784	57	66	68	52
Msip34_0073	ribosomal protein S15	1.37	0.1179	0.0456	1941	2204	6034	4686
Msip34_0074	Polyribonucleotide nucleotidyltransferase	1.30	0.1794	0.05321	369	376	1074	759
Msip34_0075	transcriptional regulator, TraR/DksA family	1.28	0.08652	0.04179	1181	1060	2970	2461
Msip34_0076	Methylenetetrahydrofolate dehydrogenase (NADP(+))	1.55	0.08462	0.04167	54	43	159	126
Msip34_0077	two component, sigma54 specific, transcriptional regulator, Fis family	1.03	0.02067	0.03495	82	96	186	179
Msip34_0078	Sporulation domain protein	1.14	0.0553	0.03905	75	48	125	149
Msip34_0079	pilus (MSHA type) biogenesis protein MshL	1.23	0.01177	0.03253	35	37	87	83
Msip34_0080	Tetratricopeptide TPR_2 repeat protein	1.31	0.01728	0.03429	41	54	114	123
Msip34_0081	type II secretion system protein E	0.67	0.1271	0.04664	59	46	84	83
Msip34_0082	type II secretion system protein	1.01	0.2366	0.06273	31	13	45	44
Msip34_0083	hypothetical protein	0.30	0.3449	0.08185	47	35	51	51
Msip34_0084	hypothetical protein	0.19	0.8616	0.1679	46	9	32	31
Msip34_0085	hypothetical protein	-0.07	0.4814	0.106	48	47	48	43
Msip34_0086	hypothetical protein	0.19	0.4363	0.09799	22	17	24	21
Msip34_0087	general secretion pathway protein H	-0.49	0.2123	0.05845	30	38	27	21
Msip34_0088	UBA/THIF-type NAD/FAD binding protein	0.51	0.03196	0.03621	54	58	83	77
Msip34_0089	multidrug resistance protein (efflux pump/antiporter)	1.21	0.08732	0.04185	13	20	44	34
Msip34_0090	band 7 protein	1.06	0.1868	0.05424	66	66	159	116
Msip34_0091	protein of unknown function DUF107	2.08	0.07215	0.04072	45	25	168	127
Msip34_0092	valyl-tRNA synthetase	1.35	0.1726	0.05236	101	93	290	205
Msip34_0093	hypothetical protein	-3.49	0.06957	0.04048	5008	6123	480	507
Msip34_0094	SirA family protein	-1.88	0.05168	0.03861	679	765	197	195
Msip34_0095	Rhodanese domain protein	0.60	0.2222	0.06016	90	107	172	128
Msip34_0096	Undecaprenyl-phosphate galactose phosphotransferase	2.12	0.03558	0.03648	18	12	69	68
Msip34_0097	putative sigma54 specific transcriptional regulator	-0.46	0.1017	0.04373	23	26	18	17
Msip34_0098	hypothetical protein	0.45	0.7754	0.1543	0	13	8	9
Msip34_0099	class II aldolase/adducin family protein	0.21	0.9028	0.1746	8	0	5	3
Msip34_0100	monooxygenase, putative	0.99	0.5035	0.1098	4	0	4	4
Msip34_0101	sulfonate ABC transporter, periplasmic sulfonate-binding protein SsuA	1.47	0.1639	0.05129	4	1	7	7
Msip34_0102	ABC transporter related	0.11	0.6356	0.1317	7	6	6	8
Msip34_0103	TonB family protein	0.64	0.2425	0.0638	8	7	11	15
Msip34_0104	MotA/TolQ/ExbB proton channel	0.03	0.9838	0.1873	14	2	7	9
Msip34_0105	Biopolymer transport protein ExbD/TolR	0.77	0.1368	0.04763	8	8	12	15
Msip34_0106	binding-protein-dependent transport systems inner membrane component	-0.14	0.6133	0.1282	7	6	7	5
Msip34_0107	binding-protein-dependent transport systems inner membrane component	1.51	0.06273	0.03981	5	7	16	20
Msip34_0108	putative dibenzothiophene desulfurization enzyme B	0.35	0.7677	0.153	1	8	7	5
Msip34_0109	hypothetical protein	1.47	0.324	0.07809	3	0	4	5
Msip34_0110	TonB-dependent receptor	-0.38	0.4142	0.09398	8	12	8	7
Msip34_0111	glucose-methanol-choline oxidoreductase	-0.91	0.06694	0.04023	5	5	2	3
Msip34_0112	Aldehyde Dehydrogenase	0.22	0.8355	0.1637	4	1	3	3
Msip34_0113	major facilitator superfamily MFS_1	1.27	0.03906	0.03684	2	2	6	6
Msip34_0114	Peroxidase	1.34	0.3654	0.08542	7	0	8	9
Msip34_0115	hypothetical protein	0.48	0.2733	0.06905	11	8	14	13
Msip34_0116	ABC transporter related	0.41	0.25	0.06512	4	5	5	7
Msip34_0117	ABC transporter related	-0.44	0.5845	0.1235	11	5	6	6
Msip34_0118	TonB-dependent receptor	1.35	0.257	0.06632	5	6	10	18
Msip34_0119	hypothetical protein	-1.12	0.684	0.1396	0	4	1	0
Msip34_0120	nitroreductase	0.81	0.6086	0.1274	0	2	1	3
Msip34_0121	Alkanesulfonate monooxygenase	0.76	0.3431	0.08152	6	2	6	9
Msip34_0122	Alkanesulfonate monooxygenase	0.33	0.5705	0.1212	8	4	8	8
Msip34_0123	diguanylate cyclase with PAS/PAC and GAF sensors	-1.28	0.05605	0.03914	121	135	52	53
Msip34_0124	NAD-dependent epimerase/dehydratase	2.07	0.03991	0.03692	17	23	93	79
Msip34_0125	glycosyl transferase family 2	0.47	0.04564	0.03776	57	57	77	81
Msip34_0126	glycosyl transferase family 2	1.97	0.07585	0.04103	34	23	127	98
Msip34_0127	glycosyl transferase family 2	1.17	0.05336	0.03882	58	91	183	154
Msip34_0128	hypothetical protein	1.72	0.0164	0.03408	51	41	154	151
Msip34_0129	hypothetical protein	2.63	0.003986	0.02851	30	26	177	176
Msip34_0130	Methyltransferase type 11	1.78	0.001216	0.02262	56	63	209	201
Msip34_0131	hypothetical protein	0.34	0.07641	0.04107	55	51	70	64
Msip34_0132	acylneuraminate cytidylyltransferase	0.23	0.195	0.05538	81	73	95	85
Msip34_0133	N-acylneuraminate-9-phosphate synthase	0.66	0.1145	0.04522	107	98	177	149
Msip34_0134	ABC transporter related	1.42	0.05018	0.03842	33	30	90	80
Msip34_0135	nicotinate-nucleotide/dimethylbenzimidazole phosphoribosyltransferase	0.60	0.1918	0.05493	61	40	82	72
Msip34_0136	cobalamin 5'-phosphate synthase	0.81	0.1344	0.0474	29	33	61	49
Msip34_0137	alpha-ribazole phosphatase	-0.04	0.8817	0.1712	49	67	59	53
Msip34_0138	Tetratricopeptide TPR_2 repeat protein	-0.80	0.1848	0.05395	130	169	87	84
Msip34_0139	TPR repeat-containing protein	-0.78	0.004556	0.02904	118	115	70	66
Msip34_0140	L-threonine-O-3-phosphate decarboxylase	0.66	0.1585	0.0506	19	28	41	33
Msip34_0141	cobalamin biosynthesis protein CobD	1.41	0.04514	0.03769	13	18	45	37
Msip34_0142	cobyric acid synthase CobQ	0.96	0.04998	0.03839	92	83	161	182
Msip34_0143	hypothetical protein	0.14	0.7834	0.1555	93	167	143	143
Msip34_0144	Adenosylcobinamide-phosphate guanylyltransferase	0.32	0.1221	0.04609	106	95	133	119
Msip34_0145	periplasmic binding protein	1.45	0.01628	0.03405	13	18	45	40
Msip34_0146	hypothetical protein	0.84	0.08087	0.04141	36	29	58	59
Msip34_0147	cob(II)yrinic acid a,c-diamide reductase	-0.33	0.3965	0.09086	44	60	43	39
Msip34_0148	hypothetical protein	0.41	0.1826	0.05363	29	34	46	38
Msip34_0149	MotA/TolQ/ExbB proton channel	0.70	0.3572	0.084	60	61	122	75
Msip34_0150	Magnesium chelatase	0.97	0.06215	0.03976	60	45	114	94
Msip34_0151	cobyrinic acid a,c-diamide synthase	2.12	0.08644	0.04179	21	24	108	86
Msip34_0152	cob(I)alamin adenosyltransferase	1.59	0.1115	0.04489	152	133	487	377
Msip34_0153	hypothetical protein	1.10	0.1797	0.05324	128	115	303	219
Msip34_0154	TonB-dependent receptor	0.69	0.2254	0.0607	148	136	263	195
Msip34_0155	hypothetical protein	1.99	0.01845	0.03454	129	74	436	375
Msip34_0156	TonB-dependent receptor plug	2.10	0.03218	0.03623	186	197	784	855
Msip34_0157	hypothetical protein	2.06	0.05176	0.03862	296	306	1335	1176
Msip34_0158	protein of unknown function DUF710	2.26	0.01999	0.03483	478	445	2141	2287
Msip34_0159	hypothetical protein	1.07	0.2738	0.06913	91	116	163	272
Msip34_0160	protein of unknown function DUF55	0.89	0.009456	0.0313	133	147	251	268
Msip34_0161	pyridoxamine 5'-phosphate oxidase-related FMN-binding	1.12	0.02523	0.03558	70	62	143	145
Msip34_0162	40-residue YVTN family beta-propeller repeat protein	-1.78	0.04018	0.03695	1715	2005	601	479
Msip34_0163	threonine dehydratase, biosynthetic	1.83	0.0924	0.04247	24	32	113	87
Msip34_0164	ribose 5-phosphate isomerase	1.07	0.1881	0.05441	358	402	935	667
Msip34_0165	phosphate uptake regulator, PhoU	0.56	0.3289	0.07899	598	599	1045	722
Msip34_0166	Ppx/GppA phosphatase	0.24	0.2833	0.07068	137	112	139	156
Msip34_0167	Polyphosphate kinase	1.41	0.01899	0.03465	31	22	74	67
Msip34_0168	Fe(II) trafficking protein YggX	2.83	0.001387	0.02332	65	74	506	490
Msip34_0169	TonB-dependent receptor	1.09	0.04614	0.03784	7	9	17	16
Msip34_0170	hypothetical protein	1.92	0.04517	0.03769	10	15	43	53
Msip34_0171	Superoxide dismutase	1.47	0.02348	0.03537	262	361	888	836
Msip34_0172	tyrosine recombinase XerC	0.21	0.3799	0.08788	68	56	78	66
Msip34_0173	protein of unknown function DUF484	1.37	0.02025	0.03488	179	128	416	379
Msip34_0174	diaminopimelate epimerase	1.04	0.08299	0.04156	64	63	140	122
Msip34_0175	lipid A biosynthesis acyltransferase	-3.83	0.003941	0.02846	1336	1351	94	94
Msip34_0176	S-adenosylmethionine synthetase	-0.74	0.1277	0.04671	408	510	327	224
Msip34_0177	metal dependent phosphohydrolase	-0.10	0.4803	0.1058	165	164	164	142
Msip34_0178	adenosylhomocysteinase	-1.91	0.006433	0.03018	1236	1347	395	294
Msip34_0179	membrane protein of unknown function	-1.34	0.02269	0.03526	746	665	326	229
Msip34_0180	5,10-methylenetetrahydrofolate reductase	-0.29	0.2872	0.07138	413	341	322	296
Msip34_0181	protein of unknown function DUF494	-0.35	0.06723	0.04026	422	452	323	362
Msip34_0182	DNA protecting protein DprA	0.96	0.02859	0.03593	38	47	79	86
Msip34_0183	Peptidoglycan-binding LysM	0.99	0.0124	0.0328	159	187	332	359
Msip34_0184	peptide deformylase	1.70	0.03132	0.03616	70	95	266	273
Msip34_0185	methionyl-tRNA formyltransferase	0.95	0.133	0.04726	121	120	209	257
Msip34_0186	peptidase M48 Ste24p	-0.19	0.4603	0.1022	638	510	458	545
Msip34_0187	sun protein	0.25	0.2855	0.07104	106	88	116	115
Msip34_0188	putative proline rich signal peptide protein	0.53	0.08694	0.04182	75	90	116	123
Msip34_0189	histidine kinase	-0.08	0.7575	0.1514	164	126	147	128
Msip34_0190	two component, sigma54 specific, transcriptional regulator, Fis family	0.51	0.1749	0.05265	131	110	191	153
Msip34_0191	TfoX domain protein	1.38	0.08696	0.04182	29	62	129	112
Msip34_0192	exodeoxyribonuclease III Xth	-0.22	0.3895	0.08962	113	140	111	105
Msip34_0193	glutaredoxin	-0.13	0.6257	0.1301	202	254	184	232
Msip34_0194	Oligopeptidase A	-1.17	0.09237	0.04247	914	910	330	478
Msip34_0195	hypothetical protein	0.30	0.4025	0.09192	197	261	243	320
Msip34_0196	phosphoenolpyruvate-protein phosphotransferase	0.59	0.05815	0.03936	105	88	155	137
Msip34_0197	Phosphotransferase system, phosphocarrier protein HPr	-0.21	0.499	0.1091	168	167	168	121
Msip34_0198	PTS system fructose subfamily IIA component	0.49	0.08082	0.04141	141	133	203	183
Msip34_0199	hypothetical protein	0.25	0.3014	0.07399	104	91	126	105
Msip34_0200	HPr kinase	1.20	0.04375	0.03746	54	52	127	116
Msip34_0201	sigma 54 modulation protein/ribosomal protein S30EA	0.80	0.1699	0.05202	845	792	1605	1256
Msip34_0202	RNA polymerase, sigma 54 subunit, RpoN	1.06	0.02689	0.03576	139	119	273	266
Msip34_0203	ABC transporter related	2.25	0.03136	0.03616	88	95	418	457
Msip34_0204	lipopolysaccharide transport periplasmic protein LptA	2.36	0.1213	0.046	68	78	437	318
Msip34_0205	protein of unknown function DUF1239	2.33	0.06975	0.0405	51	55	294	245
Msip34_0206	3-deoxy-D-manno-octulosonate 8-phosphate phosphatase, YrbI family	2.19	0.09068	0.04224	116	85	523	400
Msip34_0207	KpsF/GutQ family protein	1.14	0.08804	0.04189	259	182	490	480
Msip34_0208	sodium/hydrogen exchanger	0.91	0.04583	0.03779	44	40	85	75
Msip34_0209	FAD dependent oxidoreductase	1.33	0.1253	0.04645	53	43	138	103
Msip34_0210	outer membrane chaperone Skp (OmpH)	0.90	0.1795	0.05323	187	185	396	301
Msip34_0211	molybdenum cofactor biosynthesis protein C	0.38	0.3605	0.08457	56	74	98	72
Msip34_0212	peptidase M48 Ste24p	0.87	0.001307	0.02301	46	48	87	85
Msip34_0213	transmembrane proetin, twin-arginine translocation pathway signal	-0.19	0.7607	0.1519	160	83	117	97
Msip34_0214	Sulphur oxidation protein SoxZ	-0.88	0.2557	0.0661	441	294	212	187
Msip34_0215	hypothetical protein	0.82	0.1155	0.04532	212	219	411	348
Msip34_0216	peroxiredoxin	-4.98	0.02835	0.03591	21432	19540	759	543
Msip34_0217	alkyl hydroperoxide reductase, F subunit	-4.07	0.05215	0.03867	7863	6727	461	410
Msip34_0218	hypothetical protein	2.53	0.03637	0.03656	581	619	3645	3298
Msip34_0219	Sigma 54 interacting domain protein	0.17	0.4114	0.09348	74	89	86	98
Msip34_0220	protein of unknown function UPF0118	0.84	0.1437	0.04857	59	87	133	128
Msip34_0221	phosphoribosylformylglycinamidine cyclo-ligase	0.95	0.04133	0.03705	190	198	391	361
Msip34_0222	hypothetical protein	-0.96	0.09729	0.04315	822	706	388	397
Msip34_0223	hypothetical protein	-0.41	0.269	0.06834	179	140	124	115
Msip34_0224	Fmu (Sun) domain protein	0.53	0.1108	0.04481	154	126	208	197
Msip34_0225	sodium:dicarboxylate symporter	0.55	0.08418	0.04164	79	64	110	101
Msip34_0226	azurin	-0.30	0.6219	0.1295	27	15	16	18
Msip34_0227	protein of unknown function DUF6 transmembrane	1.87	0.1396	0.04797	23	7	68	42
Msip34_0228	N-acetylmuramyl-L-alanine amidase, negative regulator of AmpC, AmpD	2.39	0.03544	0.03647	18	18	102	93
Msip34_0229	sodium/calcium exchanger membrane region	1.02	0.05387	0.03889	61	47	120	100
Msip34_0230	two component, sigma54 specific, transcriptional regulator, Fis family	0.31	0.1653	0.05146	45	53	65	57
Msip34_0231	histidine kinase	-0.42	0.01444	0.03353	67	66	50	48
Msip34_0232	hypothetical protein	1.76	0.006888	0.03037	48	40	144	156
Msip34_0233	RNA polymerase, sigma-24 subunit, ECF subfamily	-0.72	0.2057	0.05728	482	628	334	338
Msip34_0234	putative transmembrane protein	-1.32	0.07034	0.04055	2123	2028	662	1006
Msip34_0235	hypothetical protein	-1.89	0.002995	0.02722	1575	1508	374	459
Msip34_0236	RDD domain containing protein	0.15	0.2573	0.06637	164	178	199	181
Msip34_0237	permease YjgP/YjgQ family protein	0.83	0.006827	0.03035	61	59	107	107
Msip34_0238	permease YjgP/YjgQ family protein	0.41	0.02491	0.03555	75	69	99	93
Msip34_0239	Leucyl aminopeptidase	-0.21	0.412	0.09359	763	724	566	721
Msip34_0240	DNA polymerase III chi subunit HolC	-0.02	0.8138	0.1603	463	428	418	459
Msip34_0241	hypothetical protein	0.82	0.03941	0.03687	272	343	571	513
Msip34_0242	glycine cleavage system H protein	2.40	0.02621	0.03569	66	75	358	393
Msip34_0243	peptidase S11 D-alanyl-D-alanine carboxypeptidase 1	-1.98	0.007113	0.03046	1810	1843	502	422
Msip34_0244	DNA topoisomerase I	1.83	0.0491	0.03827	59	72	254	215
Msip34_0245	PP-loop domain protein	1.89	0.003005	0.02724	43	35	151	142
Msip34_0246	short-chain dehydrogenase/reductase SDR	0.39	0.4018	0.09179	59	73	103	71
Msip34_0247	protein of unknown function DUF185	1.50	0.06445	0.03997	20	38	86	78
Msip34_0248	tRNA (guanine-N(7)-)-methyltransferase	1.30	0.04266	0.03727	72	61	176	152
Msip34_0249	GTP-binding protein HSR1-related	1.72	0.09368	0.04266	35	30	120	95
Msip34_0250	cytochrome c class I	2.07	0.1392	0.04792	487	560	2589	1825
Msip34_0251	ResB family protein	-0.75	0.04554	0.03775	274	288	182	153
Msip34_0252	cytochrome c-type biogenesis protein CcsB	-0.55	0.3277	0.07877	669	705	346	595
Msip34_0253	ATP-binding region ATPase domain protein	-0.12	0.4637	0.1029	67	62	55	64
Msip34_0254	hypothetical protein	0.28	0.1841	0.05385	515	471	638	558
Msip34_0255	ABC transporter related	2.29	0.05919	0.03947	275	227	1334	1118
Msip34_0256	protein of unknown function DUF140	1.65	0.07437	0.0409	248	248	839	715
Msip34_0257	Mammalian cell entry related domain protein	1.46	0.05704	0.03925	429	393	1212	1056
Msip34_0258	toluene tolerance family protein	0.59	0.203	0.0568	1549	1590	2625	2097
Msip34_0259	hypothetical protein	1.52	0.08503	0.0417	448	574	1637	1289
Msip34_0260	ABC transporter related	0.81	0.1161	0.04539	236	282	504	403
Msip34_0261	ABC-2 type transporter	1.41	0.03298	0.03628	76	82	221	201
Msip34_0262	BolA family protein	-0.19	0.2994	0.07362	514	479	470	398
Msip34_0263	glutaredoxin-like protein	-0.41	0.1552	0.05017	1011	858	772	633
Msip34_0264	UDP-N-acetylglucosamine 1-carboxyvinyltransferase	-0.29	0.3192	0.07722	431	355	360	283
Msip34_0265	ATP phosphoribosyltransferase	0.12	0.7157	0.1448	296	245	345	246
Msip34_0266	histidinol dehydrogenase	0.28	0.3274	0.07871	402	373	519	421
Msip34_0267	histidinol-phosphate aminotransferase	0.21	0.1689	0.05189	227	250	291	263
Msip34_0268	3-hexulose-6-phosphate synthase	1.70	0.1019	0.04376	1884	2046	7144	5663
Msip34_0269	Imidazoleglycerol-phosphate dehydratase	2.10	0.02018	0.03487	117	62	418	355
Msip34_0270	imidazole glycerol phosphate synthase, glutamine amidotransferase subunit	1.01	0.02457	0.03551	251	220	470	481
Msip34_0271	phosphoribosylformimino-5-aminoimidazole carboxamide ribotide isomerase	0.76	0.1914	0.05488	301	280	559	428
Msip34_0272	imidazoleglycerol phosphate synthase, cyclase subunit	0.31	0.453	0.101	322	257	421	297
Msip34_0273	Phosphoribosyl-AMP cyclohydrolase	0.42	0.2511	0.06531	418	298	523	437
Msip34_0274	phosphoribosyl-ATP diphosphatase	0.56	0.1556	0.05022	252	329	477	382
Msip34_0275	histidine triad (HIT) protein	0.84	0.06617	0.04015	148	126	266	225
Msip34_0276	twin-arginine translocation protein, TatA/E family subunit	0.10	0.6867	0.1401	397	325	425	347
Msip34_0277	twin-arginine translocation protein, TatB subunit	0.66	0.1044	0.04407	136	143	236	206
Msip34_0278	Sec-independent protein translocase, TatC subunit	1.19	0.08153	0.04146	16	23	45	46
Msip34_0279	hypothetical protein	-5.45	0.01026	0.03178	3385	3497	74	82
Msip34_0280	HtrA2 peptidase	-1.44	0.00049	0.01721	550	551	202	204
Msip34_0281	protein of unknown function DUF34	-0.44	0.4516	0.1007	65	104	68	56
Msip34_0282	ubiquinol-cytochrome c reductase, iron-sulfur subunit	3.43	0.1327	0.04723	91	101	1242	841
Msip34_0283	Cytochrome b/b6 domain protein	2.37	0.1527	0.04983	130	143	851	570
Msip34_0284	cytochrome c1	1.90	0.1256	0.04648	296	226	1133	816
Msip34_0285	Glutathione S-transferase domain protein	3.10	0.1034	0.04395	54	67	597	444
Msip34_0286	Stringent starvation protein B	2.51	0.0128	0.03296	208	149	1071	965
Msip34_0287	translation elongation factor Tu	1.85	0.1871	0.05428	1714	1459	6986	4444
Msip34_0288	preprotein translocase, SecE subunit	1.24	0.1713	0.05219	578	521	1515	1087
Msip34_0289	NusG antitermination factor	1.31	0.1672	0.05169	329	303	914	657
Msip34_0290	ribosomal protein L11	1.57	0.1089	0.0446	816	874	2807	2217
Msip34_0291	ribosomal protein L1	1.32	0.1782	0.05306	895	785	2477	1725
Msip34_0292	ribosomal protein L10	2.17	0.1296	0.04691	1719	1702	8947	6471
Msip34_0293	ribosomal protein L7/L12	2.48	0.06343	0.03988	1542	1716	9873	8312
Msip34_0294	DNA-directed RNA polymerase, beta subunit	0.21	0.6057	0.127	612	517	781	528
Msip34_0295	DNA-directed RNA polymerase, beta' subunit	-0.89	0.07939	0.0413	1575	1349	939	634
Msip34_0296	ribosomal protein S12	1.81	0.1634	0.05123	1374	1461	5907	4034
Msip34_0297	ribosomal protein S7	1.12	0.1787	0.05313	1346	1503	3605	2597
Msip34_0298	translation elongation factor G	0.85	0.2469	0.06458	1223	1139	2518	1735
Msip34_0299	translation elongation factor Tu	1.81	0.1885	0.05448	1734	1484	6915	4402
Msip34_0300	ribosomal protein S10	2.35	0.1202	0.04587	131	159	856	621
Msip34_0301	ribosomal protein L3	2.76	0.1003	0.04355	559	530	4201	3197
Msip34_0302	ribosomal protein L4/L1e	2.00	0.125	0.04642	717	692	3245	2400
Msip34_0303	Ribosomal protein L25/L23	1.58	0.1738	0.05251	1055	1177	3977	2708
Msip34_0304	ribosomal protein L2	1.88	0.1804	0.05334	876	751	3632	2344
Msip34_0305	ribosomal protein S19	2.81	0.1382	0.04777	404	351	3153	2144
Msip34_0306	ribosomal protein L22	2.05	0.1357	0.04753	585	655	3004	2145
Msip34_0307	ribosomal protein S3	1.03	0.2466	0.06452	1920	1560	4350	2774
Msip34_0308	ribosomal protein L16	0.70	0.2465	0.0645	2351	1867	4053	2821
Msip34_0309	ribosomal protein L29	0.77	0.2452	0.06427	1985	1726	3729	2602
Msip34_0310	ribosomal protein S17	0.90	0.2929	0.07243	2260	2113	5017	3133
Msip34_0311	hypothetical protein	2.59	0.0895	0.04208	330	523	2940	2211
Msip34_0312	ribosomal protein L14	1.98	0.1807	0.05337	1129	1186	5559	3568
Msip34_0313	ribosomal protein L24	1.00	0.2438	0.06403	1622	1712	4008	2658
Msip34_0314	ribosomal protein L5	2.02	0.1542	0.05003	868	939	4339	2972
Msip34_0315	ribosomal protein S14	1.97	0.1894	0.05461	1181	1070	5406	3389
Msip34_0316	ribosomal protein S8	2.31	0.1542	0.05004	989	931	5715	3828
Msip34_0317	ribosomal protein L6	1.64	0.1863	0.05417	1606	1536	5901	3892
Msip34_0318	ribosomal protein L18	1.96	0.1245	0.04636	1268	1233	5569	4139
Msip34_0319	ribosomal protein S5	1.20	0.2295	0.06144	1825	1503	4669	2968
Msip34_0320	ribosomal protein L30	1.65	0.1587	0.05063	975	988	3619	2549
Msip34_0321	ribosomal protein L15	1.66	0.1518	0.04972	973	1042	3728	2656
Msip34_0322	preprotein translocase, SecY subunit	1.08	0.1595	0.05073	849	782	1964	1482
Msip34_0323	translation initiation factor IF-1	-0.05	0.889	0.1723	1942	1853	2186	1486
Msip34_0324	ribosomal protein L36	0.67	0.3357	0.08021	2062	1800	3747	2387
Msip34_0325	ribosomal protein S13	1.17	0.1567	0.05037	2177	2130	5544	4180
Msip34_0326	ribosomal protein S11	1.11	0.1568	0.05038	1641	1596	3965	3019
Msip34_0327	ribosomal protein S4	0.74	0.257	0.06632	1855	1772	3542	2502
Msip34_0328	DNA-directed RNA polymerase, alpha subunit	0.80	0.2495	0.06502	1624	1754	3464	2412
Msip34_0329	ribosomal protein L17	0.13	0.7223	0.1458	3826	4336	5248	3659
Msip34_0330	glutaredoxin 2	1.49	0.0748	0.04094	43	61	164	128
Msip34_0331	magnesium transporter	0.35	0.1071	0.04438	185	199	258	231
Msip34_0332	MscS Mechanosensitive ion channel	1.50	0.0219	0.03515	61	91	231	202
Msip34_0333	fatty acid desaturase	0.40	0.2338	0.06223	332	306	466	379
Msip34_0334	ribosomal protein L33	2.55	0.09468	0.0428	2119	2228	11158	14337
Msip34_0335	ribosomal protein L28	2.36	0.1142	0.04519	2397	2870	11508	15607
Msip34_0336	deoxyuridine 5'-triphosphate nucleotidohydrolase Dut	1.83	0.06485	0.04002	62	35	197	151
Msip34_0337	phosphopantothenoylcysteine decarboxylase/phosphopantothenate/cysteine ligase	0.99	0.07882	0.04126	85	66	149	150
Msip34_0338	hypothetical protein	0.64	0.05543	0.03907	80	73	126	112
Msip34_0339	DNA repair protein RadC	0.07	0.8437	0.165	119	78	99	109
Msip34_0340	transglutaminase domain protein	0.15	0.6923	0.141	66	44	62	60
Msip34_0341	protein of unknown function DUF404	0.84	0.04915	0.03828	34	37	67	61
Msip34_0342	transglutaminase domain protein	0.00	0.9914	0.1885	18	16	17	17
Msip34_0343	hypothetical protein	1.69	0.0733	0.04081	56	49	188	156
Msip34_0344	molybdopterin oxidoreductase	-0.24	0.2186	0.05954	20	18	17	15
Msip34_0345	nitrite reductase (NAD(P)H), small subunit	0.64	0.4881	0.1072	18	5	16	20
Msip34_0346	protein serine/threonine phosphatase	-0.54	0.1792	0.05318	12	14	9	9
Msip34_0347	nitrite transporter	-0.06	0.8276	0.1625	14	14	11	15
Msip34_0348	nitrite reductase (NAD(P)H), large subunit	-0.19	0.639	0.1322	8	5	5	6
Msip34_0349	uroporphyrin-III C-methyltransferase	-0.08	0.9476	0.1816	2	9	4	6
Msip34_0350	methyl-accepting chemotaxis sensory transducer	-0.88	0.2264	0.06087	4	6	3	2
Msip34_0351	hypothetical protein	0.58	0.06384	0.03991	6	6	10	9
Msip34_0352	nitrate ABC transporter, ATPase subunits C and D	-0.45	0.7363	0.1481	2	9	3	4
Msip34_0353	nitrate ABC transporter, inner membrane subunit	-0.39	0.6947	0.1414	4	1	2	2
Msip34_0354	nitrate transporter periplasmic component	-1.75	0.003954	0.02848	18	17	5	5
Msip34_0355	ANTAR domain protein with unknown sensor	0.74	0.03878	0.03681	19	22	32	37
Msip34_0356	hypothetical protein	-0.06	0.8711	0.1695	30	20	25	23
Msip34_0357	lipid A ABC exporter family, fused ATPase and inner membrane subunits	0.08	0.813	0.1602	143	136	122	172
Msip34_0358	hypothetical protein	0.74	0.4816	0.106	6	29	30	29
Msip34_0359	hypothetical protein	-0.13	0.6017	0.1263	94	74	75	78
Msip34_0360	lipoprotein	-0.22	0.5505	0.1179	75	105	75	79
Msip34_0361	carbon starvation protein CstA	-1.31	0.07798	0.0412	536	460	137	264
Msip34_0362	protein of unknown function DUF466	-1.46	0.08769	0.04187	1801	1374	473	678
Msip34_0363	hypothetical protein	-0.84	0.2047	0.0571	959	887	370	663
Msip34_0365	hypothetical protein	0.51	0.01127	0.0323	242	247	344	355
Msip34_0366	hypothetical protein	-0.01	0.7932	0.1571	288	275	285	273
Msip34_0367	hypothetical protein	-1.85	0.000558	0.01784	562	555	153	156
Msip34_0368	hypothetical protein	1.26	0.1091	0.04462	21	16	52	39
Msip34_0369	hypothetical protein	1.37	0.02147	0.03508	26	30	70	78
Msip34_0370	prolipoprotein diacylglyceryl transferase	1.52	0.03567	0.03648	63	62	187	173
Msip34_0371	diguanylate cyclase/phosphodiesterase with PAS/PAC sensor(s)	-0.63	0.0627	0.03981	51	56	34	35
Msip34_0372	dihydroxy-acid dehydratase	0.59	0.2021	0.05664	204	213	349	278
Msip34_0373	Aldose 1-epimerase	0.86	0.1663	0.05159	110	137	258	191
Msip34_0374	cytochrome c class I	1.60	0.1751	0.05268	4587	4639	11336	16624
Msip34_0375	Endoribonuclease L-PSP	1.58	0.1413	0.04822	20	20	70	51
Msip34_0376	amino acid permease-associated region	0.56	0.08984	0.04213	26	26	37	40
Msip34_0377	amino acid carrier protein	1.13	0.02046	0.03492	16	19	37	42
Msip34_0378	Coproporphyrinogen oxidase	1.53	0.1268	0.04661	18	24	71	51
Msip34_0379	SUA5/yciO/yrdC domain protein	1.01	0.2769	0.06963	46	39	107	65
Msip34_0380	phosphoribosylamine/glycine ligase	1.19	0.1285	0.0468	84	44	172	122
Msip34_0381	phosphoribosylaminoimidazolecarboxamide formyltransferase/IMP cyclohydrolase	1.85	0.06926	0.04045	61	42	208	163
Msip34_0382	transcriptional regulator, Fis family	1.93	0.07879	0.04126	43	29	157	120
Msip34_0383	TIM-barrel protein, nifR3 family	1.58	0.1524	0.04979	118	123	421	303
Msip34_0384	major facilitator superfamily MFS_1	-0.19	0.7278	0.1467	22	12	14	16
Msip34_0385	protein of unknown function UPF0153	1.40	0.1148	0.04525	6	6	19	15
Msip34_0386	molybdopterin binding domain protein	0.33	0.342	0.08132	28	20	33	28
Msip34_0387	BFD domain protein (2Fe-2S)-binding domain protein	1.20	0.06939	0.04047	32	18	54	63
Msip34_0388	DNA polymerase I	0.81	0.08427	0.04165	37	26	60	50
Msip34_0389	hypothetical protein	2.07	0.07285	0.04078	39	34	171	141
Msip34_0390	hypothetical protein	1.65	0.1381	0.04776	168	200	673	487
Msip34_0391	homoserine kinase	1.84	0.03332	0.03631	33	26	114	99
Msip34_0392	hypothetical protein	1.64	0.03125	0.03615	66	38	172	154
Msip34_0393	UvrD/REP helicase	1.09	0.1346	0.04742	59	53	105	134
Msip34_0394	OmpA/MotB domain protein	1.07	0.05867	0.03942	57	79	147	138
Msip34_0395	diguanylate cyclase	1.12	0.1248	0.0464	32	31	77	62
Msip34_0396	hypothetical protein	1.87	0.0963	0.04302	7	39	99	73
Msip34_0397	heavy metal sensor signal transduction histidine kinase	0.06	0.7837	0.1556	84	66	83	74
Msip34_0398	two component heavy metal response transcriptional regulator, winged helix family	0.75	0.05082	0.0385	112	142	227	199
Msip34_0399	putative copper resistance-related lipoprotein	-1.33	0.06452	0.03998	1779	1554	646	684
Msip34_0400	multicopper oxidase type 3	-2.31	0.1076	0.04444	2237	1700	402	389
Msip34_0401	hypothetical protein	-2.37	0.1083	0.04452	2466	1866	422	415
Msip34_0402	chaperonin GroEL	-1.63	0.03083	0.03612	4619	4723	1714	1305
Msip34_0403	chaperonin Cpn10	-1.34	0.03776	0.03671	2040	2444	1048	717
Msip34_0404	diguanylate phosphodiesterase	-0.18	0.7073	0.1434	32	34	37	21
Msip34_0405	YbaK/prolyl-tRNA synthetase associated region	-0.27	0.643	0.1329	163	132	82	162
Msip34_0406	helicase c2	1.49	0.0403	0.03696	17	13	43	44
Msip34_0407	DNA topoisomerase	-1.09	0.1808	0.05338	103	110	32	67
Msip34_0408	hypothetical protein	0.83	0.546	0.1171	178	147	142	436
Msip34_0409	transcriptional regulator, GntR family with aminotransferase domain	0.28	0.6434	0.1329	41	29	31	54
Msip34_0410	cytochrome c oxidase accessory protein CcoG	-0.41	0.7008	0.1424	102	91	25	120
Msip34_0411	hypothetical protein	-0.16	0.6367	0.1319	20	27	19	23
Msip34_0412	hypothetical protein	-0.20	0.3767	0.08733	16	19	15	15
Msip34_0413	response regulator receiver modulated diguanylate cyclase/phosphodiesterase with PAS/PAC sensor(s)	0.55	0.2157	0.05904	75	52	97	90
Msip34_0414	histidine kinase	0.70	0.09373	0.04266	96	101	170	150
Msip34_0415	TonB-dependent siderophore receptor	1.09	0.01272	0.03293	12	11	25	26
Msip34_0416	anti-FecI sigma factor, FecR	-0.29	0.2851	0.07099	41	34	28	33
Msip34_0417	RNA polymerase, sigma-24 subunit, ECF subfamily	-0.41	0.2155	0.05901	41	50	36	33
Msip34_0418	PepSY-associated TM helix domain protein	0.35	0.2822	0.0705	26	20	29	29
Msip34_0419	RNA polymerase, sigma-24 subunit, ECF subfamily	-0.12	0.7023	0.1426	32	45	35	36
Msip34_0420	anti-FecI sigma factor, FecR	-1.17	0.006727	0.03031	73	69	30	32
Msip34_0421	TonB-dependent siderophore receptor	-0.96	0.007305	0.03053	40	38	19	21
Msip34_0422	hypothetical protein	-0.98	0.2023	0.05667	15	12	9	4
Msip34_0423	PepSY-associated TM helix domain protein	-1.89	0.1903	0.05473	29	18	6	6
Msip34_0424	putative iron uptake protein	-1.98	0.318	0.077	55	23	9	10
Msip34_0425	hypothetical protein	-2.26	0.1981	0.05591	44	26	7	7
Msip34_0426	efflux transporter, RND family, MFP subunit	-1.82	0.1678	0.05176	51	34	11	12
Msip34_0427	ABC transporter related	-0.65	0.5648	0.1203	20	7	7	10
Msip34_0428	RND efflux system, outer membrane lipoprotein, NodT family	-0.85	0.1999	0.05623	19	13	7	10
Msip34_0429	hypothetical protein	0.98	0.05849	0.0394	99	74	186	155
Msip34_0430	adenosylmethionine-8-amino-7-oxononanoate aminotransferase	1.56	0.08442	0.04166	22	28	84	66
Msip34_0431	D-alanyl-D-alanine carboxypeptidase/D-alanyl-D-alanine-endopeptidase	2.16	0.04339	0.0374	20	14	84	70
Msip34_0432	hypothetical protein	1.46	0.1463	0.04895	129	170	484	341
Msip34_0433	Peptidylprolyl isomerase	1.40	0.1839	0.05382	268	190	731	477
Msip34_0434	OsmC family protein	1.49	0.06923	0.04045	213	108	510	390
Msip34_0435	Glyoxalase/bleomycin resistance protein/dioxygenase	2.54	0.08823	0.04191	69	52	397	307
Msip34_0436	TonB-dependent siderophore receptor	-1.69	0.104	0.04402	103	131	34	38
Msip34_0437	hypothetical protein	-0.12	0.8609	0.1678	43	21	34	25
Msip34_0438	ubiquinone biosynthesis protein COQ7	0.26	0.303	0.07428	105	85	124	104
Msip34_0439	carboxyl-terminal protease	-0.83	0.1187	0.0457	1249	1267	815	604
Msip34_0440	hypothetical protein	2.84	0.03709	0.03664	22	31	209	180
Msip34_0441	diguanylate phosphodiesterase	1.09	0.1052	0.04416	26	15	41	47
Msip34_0442	NLP/P60 protein	3.35	0.01325	0.03313	51	90	717	726
Msip34_0443	hypothetical protein	0.30	0.06952	0.04048	151	151	190	182
Msip34_0444	ABC-1 domain protein	0.64	0.03616	0.03654	76	78	125	118
Msip34_0445	protein of unknown function DUF404	0.06	0.8237	0.1618	66	49	64	55
Msip34_0446	protein of unknown function DUF403	0.08	0.6456	0.1333	63	53	61	62
Msip34_0447	transglutaminase domain protein	0.05	0.8096	0.1596	117	139	119	146
Msip34_0448	hypothetical protein	-0.42	0.1168	0.04547	69	76	49	59
Msip34_0449	peptidase U32	1.79	0.1264	0.04657	29	30	118	88
Msip34_0450	putative exported protein of unknown function	2.82	0.1157	0.04534	9	13	92	65
Msip34_0451	MraZ protein	3.48	0.05853	0.0394	74	54	779	649
Msip34_0452	S-adenosyl-methyltransferase MraW	1.04	0.1307	0.04702	125	128	290	233
Msip34_0453	cell division protein FtsL	1.36	0.09103	0.04228	146	137	398	331
Msip34_0454	Peptidoglycan glycosyltransferase	1.68	0.078	0.0412	62	50	161	201
Msip34_0455	UDP-N-acetylmuramyl-tripeptide synthetase	1.11	0.05821	0.03937	130	83	215	247
Msip34_0456	UDP-N-acetylmuramoylalanyl-D-glutamyl-2, 6-diaminopimelate/D-alanyl-D-alanyl ligase	1.28	0.01735	0.03431	66	56	140	156
Msip34_0457	phospho-N-acetylmuramoyl-pentapeptide- transferase	2.15	0.00482	0.02925	39	30	157	151
Msip34_0458	UDP-N-acetylmuramoylalanine/D-glutamate ligase	1.19	0.03378	0.03634	86	64	165	176
Msip34_0459	cell division protein FtsW	1.09	0.1142	0.04519	51	68	110	145
Msip34_0460	UDP-N-acetylglucosamine--N-acetylmuramyl- (pentapeptide) pyrophosphoryl-undecaprenol N-acetylglucosamine transferase	1.47	0.1156	0.04534	35	47	97	131
Msip34_0461	UDP-N-acetylmuramate/alanine ligase	0.90	0.1045	0.04408	106	78	151	193
Msip34_0462	UDP-N-acetylenolpyruvoylglucosamine reductase	-0.39	0.2357	0.06258	89	84	57	75
Msip34_0463	D-alanine/D-alanine ligase	0.91	0.1437	0.04857	91	79	140	180
Msip34_0464	cell division protein FtsQ	0.63	0.1663	0.05158	87	62	101	130
Msip34_0465	cell division protein FtsA	0.82	0.06769	0.0403	78	94	150	154
Msip34_0466	cell division protein FtsZ	-1.11	0.04075	0.037	1349	1226	579	615
Msip34_0467	UDP-3-0-acyl N-acetylglucosamine deacetylase	-0.50	0.1863	0.05417	905	755	496	681
Msip34_0468	hypothetical protein	1.22	0.07503	0.04096	80	70	159	191
Msip34_0469	Lytic transglycosylase catalytic	0.09	0.5152	0.1118	222	199	211	238
Msip34_0470	NAD-dependent epimerase/dehydratase	-0.41	0.0769	0.04111	462	424	325	339
Msip34_0471	polynucleotide adenylyltransferase/metal dependent phosphohydrolase	0.38	0.1927	0.05507	127	104	152	148
Msip34_0472	protein of unknown function DUF1555	-0.31	0.2678	0.06814	189	189	169	137
Msip34_0473	transcriptional regulator, TetR family	1.43	0.158	0.05053	76	111	302	204
Msip34_0474	pyrimidine 5'-nucleotidase	1.96	0.1746	0.05262	14	11	62	39
Msip34_0475	acetylglutamate kinase	1.05	0.1216	0.04603	72	68	160	130
Msip34_0476	Formate--tetrahydrofolate ligase	-0.19	0.6151	0.1285	71	56	45	66
Msip34_0477	heat shock protein Hsp20	-0.19	0.5052	0.1101	701	759	733	549
Msip34_0478	transcriptional regulator, XRE family	1.85	0.1374	0.0477	24	15	85	57
Msip34_0479	Mn2+/Fe2+ transporter, NRAMP family	1.12	0.009117	0.03108	21	23	47	50
Msip34_0480	protein of unknown function DUF558	1.36	0.04156	0.03708	32	25	73	74
Msip34_0481	alkyl hydroperoxide reductase/ Thiol specific antioxidant/ Mal allergen	1.85	0.09738	0.04317	41	47	178	140
Msip34_0482	diguanylate cyclase	1.81	0.08546	0.04173	31	34	126	103
Msip34_0483	transketolase	2.56	0.1719	0.05226	505	470	3541	2216
Msip34_0484	glyceraldehyde-3-phosphate dehydrogenase, type I	0.52	0.3055	0.07472	111	94	173	123
Msip34_0485	Phosphoglycerate kinase	0.34	0.3385	0.08072	257	189	249	317
Msip34_0486	pyruvate kinase	-0.67	0.1339	0.04735	117	111	60	82
Msip34_0487	fructose-bisphosphate aldolase, class II, Calvin cycle subtype	-1.28	0.08525	0.04171	306	290	93	151
Msip34_0488	phosphate-starvation-inducible E	1.55	0.01777	0.0344	104	76	256	272
Msip34_0489	phosphoribosylaminoimidazole-succinocarboxamide synthase	1.20	0.02711	0.03579	107	92	244	217
Msip34_0490	Carbonate dehydratase	0.96	0.06432	0.03996	84	58	152	126
Msip34_0491	Inorganic diphosphatase	2.34	0.1189	0.04573	72	86	466	340
Msip34_0492	uracil-DNA glycosylase	0.85	0.1861	0.05414	27	23	52	38
Msip34_0493	ABC-2 type transporter	1.96	0.02403	0.03544	42	22	120	131
Msip34_0494	ABC transporter related	1.41	0.1014	0.04369	43	38	120	95
Msip34_0495	protein of unknown function DUF81	1.19	0.02108	0.03502	85	113	238	215
Msip34_0496	protein of unknown function DUF721	0.44	0.1058	0.04423	505	508	720	658
Msip34_0497	Peptidase M23	-0.23	0.4484	0.1002	475	404	431	321
Msip34_0498	preprotein translocase, SecA subunit	-0.16	0.533	0.1149	570	534	559	428
Msip34_0499	ammonium transporter	-1.53	0.05272	0.03875	49	41	14	17
Msip34_0500	hypothetical protein	-1.76	0.04767	0.03807	25	28	8	7
Msip34_0501	protein of unknown function DUF1289	1.10	0.0692	0.04045	37	43	94	79
Msip34_0502	arginine biosynthesis bifunctional protein ArgJ	1.17	0.1347	0.04743	59	77	176	130
Msip34_0503	protein of unknown function DUF815	1.67	0.02317	0.03533	61	46	185	161
Msip34_0504	mutator MutT protein	1.43	0.1462	0.04894	72	26	139	125
Msip34_0505	hypothetical protein	1.87	0.06143	0.03969	35	11	93	78
Msip34_0506	protein of unknown function DUF461	2.38	0.1085	0.04455	48	42	270	202
Msip34_0507	protein of unknown function DUF1342	1.51	0.03266	0.03626	83	98	277	243
Msip34_0508	dephospho-CoA kinase	1.36	0.07928	0.04129	28	33	87	71
Msip34_0509	Prepilin peptidase	0.80	0.04121	0.03704	59	48	99	87
Msip34_0510	hypothetical protein	-3.64	0.01864	0.03458	21747	24360	1296	2392
Msip34_0511	Trans-hexaprenyltranstransferase	1.26	0.001776	0.02452	97	105	239	247
Msip34_0512	ribosomal protein L21	1.31	0.08531	0.04172	3623	4297	10829	8777
Msip34_0513	ribosomal protein L27	2.12	0.00576	0.02985	2285	2603	10886	10295
Msip34_0514	GTP-binding protein Obg/CgtA	2.15	0.1525	0.04981	128	137	703	478
Msip34_0515	glutamate 5-kinase	1.63	0.08466	0.04167	79	82	272	226
Msip34_0516	phosphoribosylaminoimidazole carboxylase, catalytic subunit	2.22	0.01905	0.03466	43	40	201	189
Msip34_0517	phosphoribosylaminoimidazole carboxylase, ATPase subunit	1.50	0.1403	0.04808	100	93	314	234
Msip34_0518	ribosomal protein S20	3.88	0.0484	0.03818	943	682	11041	12886
Msip34_0519	integral membrane protein MviN	1.30	0.03128	0.03616	55	37	123	106
Msip34_0520	riboflavin biosynthesis protein RibF	0.79	0.05136	0.03857	71	74	132	120
Msip34_0521	isoleucyl-tRNA synthetase	0.67	0.2212	0.06	139	109	229	165
Msip34_0522	lipoprotein signal peptidase	0.62	0.5434	0.1167	198	159	163	386
Msip34_0523	oxidoreductase molybdopterin binding	-1.49	0.01811	0.03447	416	472	131	185
Msip34_0524	methionine-R-sulfoxide reductase	-0.20	0.3673	0.08574	178	203	149	183
Msip34_0525	protein of unknown function DUF808	0.11	0.7279	0.1467	100	86	118	84
Msip34_0526	Alcohol dehydrogenase zinc-binding domain protein	2.80	0.1659	0.05153	213	224	1876	1178
Msip34_0527	hypothetical protein	-0.03	0.9525	0.1824	8	5	8	5
Msip34_0528	hypothetical protein	0.25	0.3751	0.08707	9	9	9	12
Msip34_0529	Catalase	-5.33	0.04052	0.03698	1864	1646	44	42
Msip34_0530	cyd operon protein YbgT	-2.55	0.004153	0.02868	655	668	114	111
Msip34_0531	cytochrome d ubiquinol oxidase, subunit II	-1.37	0.0894	0.04207	251	208	85	93
Msip34_0532	cytochrome bd ubiquinol oxidase subunit I	-0.97	0.2704	0.06858	133	82	60	49
Msip34_0533	hypothetical protein	1.70	0.0309	0.03613	60	41	168	161
Msip34_0534	two component transcriptional regulator, Fis family	0.77	0.2345	0.06235	10	20	28	24
Msip34_0535	histidine kinase	1.71	0.01534	0.0338	14	9	41	36
Msip34_0536	TonB-dependent receptor	-0.20	0.7973	0.1577	15	6	8	10
Msip34_0537	putative signal peptide protein	0.72	0.02928	0.03599	21	19	34	33
Msip34_0538	signal peptide protein	1.37	0.155	0.05014	14	6	26	28
Msip34_0539	TonB-dependent receptor	0.35	0.6342	0.1315	7	3	6	7
Msip34_0540	metal dependent phosphohydrolase	-1.63	0.009812	0.03152	132	120	45	36
Msip34_0541	diguanylate cyclase/phosphodiesterase with PAS/PAC and GAF sensor(s)	-1.94	0.002685	0.02673	350	334	95	83
Msip34_0542	ATP-dependent chaperone ClpB	-1.56	0.04082	0.037	1069	899	232	433
Msip34_0543	NmrA family protein	1.24	0.02307	0.03531	9	11	26	23
Msip34_0544	transcriptional regulator, HxlR family	0.06	0.8295	0.1628	44	32	38	41
Msip34_0545	Lytic transglycosylase catalytic	-0.22	0.3643	0.08522	81	98	78	74
Msip34_0546	hypothetical protein	-0.63	0.3622	0.08487	946	951	398	827
Msip34_0547	protein of unknown function UPF0047	-0.99	0.09539	0.0429	284	357	123	200
Msip34_0548	iron-containing alcohol dehydrogenase	-0.61	0.08154	0.04146	142	122	76	96
Msip34_0549	glycosyl transferase group 1	0.67	0.1235	0.04625	17	12	22	25
Msip34_0550	Peptidase M23	2.22	0.03817	0.03675	28	10	102	80
Msip34_0551	phosphoglycerate mutase, 2,3-bisphosphoglycerate-independent	2.05	0.08279	0.04155	75	73	338	277
Msip34_0552	Rhodanese domain protein	0.36	0.35	0.08274	220	210	315	238
Msip34_0553	glutaredoxin 3	-0.24	0.3729	0.0867	279	276	263	207
Msip34_0554	protein-export protein SecB	2.94	0.1267	0.04661	51	58	500	350
Msip34_0555	protein of unknown function DUF1058	1.82	0.1505	0.04953	56	80	288	194
Msip34_0556	Glycerol-3-phosphate dehydrogenase (NAD(P)(+))	2.11	0.08677	0.04181	64	49	277	215
Msip34_0557	RNA methyltransferase, TrmH family, group 2	2.32	0.1065	0.04432	3	24	70	65
Msip34_0558	hypothetical protein	-0.02	0.959	0.1834	107	144	99	148
Msip34_0559	hypothetical protein	2.01	0.02397	0.03543	46	47	184	196
Msip34_0560	carbonic anhydrase	0.17	0.5718	0.1214	14	18	16	20
Msip34_0561	sulphate transporter	1.90	0.1705	0.05209	7	0	11	17
Msip34_0562	hypothetical protein	1.53	0.03168	0.03619	4	7	18	15
Msip34_0563	hypothetical protein	0.12	0.6587	0.1355	351	307	310	407
Msip34_0564	biotin synthase	-0.58	0.07857	0.04124	579	512	349	378
Msip34_0565	8-amino-7-oxononanoate synthase	0.03	0.8978	0.1738	177	140	159	164
Msip34_0566	bioH protein	0.39	0.2799	0.07013	117	87	133	134
Msip34_0567	biotin biosynthesis protein BioC	-0.09	0.785	0.1558	153	107	129	114
Msip34_0568	dethiobiotin synthase	0.24	0.4543	0.1012	96	81	119	90
Msip34_0569	hypothetical protein	3.30	0.0363	0.03655	14	5	106	87
Msip34_0570	nicotinate (nicotinamide) nucleotide adenylyltransferase	1.26	0.1839	0.05382	54	21	94	88
Msip34_0571	gamma-glutamyl phosphate reductase	0.15	0.5232	0.1132	178	190	227	182
Msip34_0572	DNA polymerase III, delta subunit	-0.15	0.6209	0.1294	401	296	332	294
Msip34_0573	Rare lipoprotein B	0.56	0.09349	0.04263	154	127	224	191
Msip34_0574	leucyl-tRNA synthetase	1.26	0.02784	0.03586	128	104	296	259
Msip34_0575	adenylate kinase	2.39	0.1146	0.04523	99	89	566	419
Msip34_0576	dimethyladenosine transferase	3.12	0.01534	0.0338	3	6	48	43
Msip34_0577	4-hydroxythreonine-4-phosphate dehydrogenase	1.93	0.06991	0.04051	24	6	68	51
Msip34_0578	SurA domain protein	1.08	0.0879	0.04188	84	59	170	132
Msip34_0579	Organic solvent tolerance protein	1.03	0.06145	0.03969	91	96	204	181
Msip34_0580	aminoglycoside phosphotransferase	1.26	0.03062	0.0361	59	72	169	147
Msip34_0581	Nucleotidyl transferase	-0.05	0.6462	0.1334	302	295	272	304
Msip34_0582	peptidase M24	-0.59	0.1978	0.05586	301	228	198	154
Msip34_0583	Ubiquinone biosynthesis hydroxylase, UbiH/UbiF/VisC/COQ6 family	-0.34	0.1585	0.05061	191	166	149	134
Msip34_0584	Ubiquinone biosynthesis hydroxylase, UbiH/UbiF/VisC/COQ6 family	-0.80	0.2612	0.06703	366	248	186	166
Msip34_0585	putative thiol:disulphide interchange protein	0.35	0.216	0.0591	473	395	606	502
Msip34_0586	type II secretion system protein	0.39	0.1304	0.047	129	107	161	148
Msip34_0587	type IV-A pilus assembly ATPase PilB	-0.59	0.0729	0.04078	294	285	207	177
Msip34_0588	cold-shock DNA-binding domain protein	2.49	0.1585	0.0506	2558	2617	11522	17616
Msip34_0589	Isocitrate dehydrogenase (NADP(+))	1.26	0.07562	0.04101	204	220	548	468
Msip34_0590	pseudouridine synthase	1.27	0.05	0.03839	38	61	127	112
Msip34_0591	glutamine amidotransferase class-I	0.71	0.04886	0.03824	73	62	103	118
Msip34_0592	chorismate synthase	1.19	0.07591	0.04103	150	149	365	319
Msip34_0593	major facilitator superfamily MFS_1	1.06	0.2306	0.06165	16	6	23	25
Msip34_0594	hypothetical protein	0.06	0.6371	0.132	80	82	79	90
Msip34_0595	protein of unknown function DUF198	-0.64	0.0361	0.03653	3628	3780	2382	2377
Msip34_0596	deoxyxylulose-5-phosphate synthase	1.77	0.04635	0.03787	28	38	125	104
Msip34_0597	Polyprenyl synthetase	2.10	0.06069	0.03962	33	41	176	146
Msip34_0598	exodeoxyribonuclease VII, small subunit	1.92	0.009718	0.03146	119	97	405	414
Msip34_0599	hypothetical protein	0.51	0.09176	0.04238	50	62	84	77
Msip34_0600	Carboxylesterase	1.63	0.09877	0.04335	17	33	79	78
Msip34_0601	beta-lactamase domain protein	0.52	0.07563	0.04101	49	44	63	71
Msip34_0602	Fimbrial protein pilin	-1.54	0.05708	0.03925	6325	6026	2607	1626
Msip34_0603	MxaD	0.83	0.03985	0.03692	1575	1328	2626	2521
Msip34_0604	40-residue YVTN family beta-propeller repeat protein	0.03	0.9477	0.1816	584	696	505	799
Msip34_0605	NUDIX hydrolase	2.87	0.00771	0.03067	124	103	835	831
Msip34_0606	phosphatidylserine decarboxylase	0.94	0.05812	0.03936	63	87	151	138
Msip34_0607	ketol-acid reductoisomerase	1.60	0.2099	0.05803	465	390	1605	994
Msip34_0608	acetolactate synthase, small subunit	1.65	0.1918	0.05494	209	184	749	484
Msip34_0609	acetolactate synthase, large subunit, biosynthetic type	2.43	0.1108	0.04481	173	164	1040	779
Msip34_0610	type II secretion system protein E	1.04	0.02992	0.03605	50	40	96	90
Msip34_0611	nicotinate-nucleotide pyrophosphorylase	1.86	0.08495	0.04169	22	19	67	83
Msip34_0612	Glutathione S-transferase domain protein	1.20	0.1035	0.04396	97	76	226	174
Msip34_0613	hypothetical protein	1.17	0.04772	0.03808	81	84	193	176
Msip34_0614	tRNA (5-methylaminomethyl-2-thiouridylate)-methyltransferase	1.43	0.1493	0.04938	70	64	210	153
Msip34_0615	NUDIX hydrolase	0.59	0.2103	0.0581	75	106	135	137
Msip34_0616	multiple antibiotic resistance (MarC)-related protein	-0.07	0.8219	0.1616	283	236	206	288
Msip34_0617	DJ-1 family protein	1.16	0.1382	0.04777	55	48	132	101
Msip34_0618	maf protein	0.30	0.5492	0.1177	44	74	83	62
Msip34_0619	ribonuclease, Rne/Rng family	0.86	0.1337	0.04733	64	42	110	83
Msip34_0620	protein of unknown function YGGT	1.74	0.002632	0.02663	44	52	158	166
Msip34_0621	pyrroline-5-carboxylate reductase	1.85	0.01384	0.03333	61	56	205	219
Msip34_0622	alanine racemase domain protein	1.38	0.03773	0.03671	76	92	219	220
Msip34_0623	twitching motility protein	-1.28	0.02039	0.0349	334	331	144	129
Msip34_0624	twitching motility protein	-0.66	0.09023	0.04218	214	181	135	116
Msip34_0625	protein of unknown function DUF72	-0.35	0.7574	0.1514	270	244	62	340
Msip34_0626	dihydroorotase, multifunctional complex type	-0.07	0.9064	0.1751	172	92	112	140
Msip34_0627	aspartate carbamoyltransferase	1.75	0.06172	0.03972	25	35	113	91
Msip34_0628	Uracil phosphoribosyltransferase	1.41	0.1038	0.04399	19	39	90	65
Msip34_0629	Holliday junction resolvase YqgF	3.30	0.06202	0.03975	14	16	167	139
Msip34_0630	protein of unknown function DUF179	3.60	0.003127	0.02741	84	51	834	818
Msip34_0631	3,4-dihydroxy-2-butanone 4-phosphate synthase	0.56	0.0666	0.0402	82	96	140	123
Msip34_0632	riboflavin synthase, alpha subunit	0.77	0.004501	0.02899	96	103	166	173
Msip34_0633	lipoprotein releasing system, transmembrane protein, LolC/E family	2.56	0.1057	0.04423	19	25	151	112
Msip34_0634	lipoprotein releasing system, ATP-binding protein	1.74	0.04857	0.0382	52	31	155	123
Msip34_0635	DNA internalization-related competence protein ComEC/Rec2	0.67	0.1908	0.0548	10	7	13	13
Msip34_0636	Glyceraldehyde-3-phosphate dehydrogenase (phosphorylating)	-1.44	0.02209	0.03517	339	317	140	101
Msip34_0637	MotA/TolQ/ExbB proton channel	1.47	0.1143	0.04519	182	181	563	446
Msip34_0638	Biopolymer transport protein ExbD/TolR	1.29	0.1616	0.051	262	186	650	446
Msip34_0639	lipid A ABC exporter, fused ATPase and inner membrane subunits MsbA	2.01	0.04203	0.03716	33	26	128	109
Msip34_0640	tetraacyldisaccharide 4'-kinase	1.73	0.03166	0.03619	19	10	53	45
Msip34_0641	protein of unknown function DUF343	2.75	0.00905	0.03104	14	9	83	76
Msip34_0642	3-deoxy-D-manno-octulosonate cytidylyltransferase	0.91	0.1566	0.05035	66	41	119	85
Msip34_0643	glycogen debranching enzyme GlgX	-2.40	0.03339	0.03631	883	1068	134	236
Msip34_0644	hypothetical protein	-5.47	0.002935	0.02713	1212	1196	29	25
Msip34_0645	Cobyrinic acid ac-diamide synthase	-1.10	0.0276	0.03584	129	119	65	50
Msip34_0646	peptide methionine sulfoxide reductase	-0.10	0.3451	0.08187	201	184	184	176
Msip34_0647	magnesium and cobalt transport protein CorA	0.22	0.4167	0.09445	76	98	98	104
Msip34_0648	cysteine synthase A	0.25	0.2771	0.06967	99	118	128	131
Msip34_0649	Tfp pilus assembly protein FimV-like protein	0.64	0.3753	0.0871	138	126	156	255
Msip34_0650	flavin reductase domain protein FMN-binding	0.68	0.3197	0.0773	146	73	176	176
Msip34_0651	glutaminyl-tRNA synthetase	1.27	0.1104	0.04477	110	118	245	304
Msip34_0652	biotin/acetyl-CoA-carboxylase ligase	0.23	0.0198	0.0348	82	83	98	96
Msip34_0653	putative transcriptional acitvator, Baf family	0.10	0.4287	0.09662	97	86	96	100
Msip34_0654	Sporulation domain protein	0.53	0.1528	0.04985	79	76	121	103
Msip34_0655	DnaK supressor	1.13	0.1719	0.05227	65	62	162	119
Msip34_0656	putative secreted protein	-5.65	0.02224	0.0352	1675	1794	35	33
Msip34_0657	dihydrolipoamide dehydrogenase	0.56	0.2234	0.06036	295	287	479	378
Msip34_0658	pyruvate dehydrogenase complex dihydrolipoamide acetyltransferase	0.58	0.1335	0.04731	273	200	380	327
Msip34_0659	2-oxo-acid dehydrogenase E1 subunit, homodimeric type	1.27	0.1365	0.04761	148	155	414	319
Msip34_0660	Leucyl aminopeptidase	1.12	0.02648	0.03572	69	60	149	134
Msip34_0661	putative transcriptional regulator, Crp/Fnr family	0.75	0.08121	0.04143	93	81	135	160
Msip34_0662	TrkA-N domain protein	1.22	0.1116	0.0449	40	19	75	64
Msip34_0663	hypothetical protein	2.00	0.123	0.0462	45	27	172	119
Msip34_0664	adenylate cyclase	1.13	0.1271	0.04665	27	27	66	53
Msip34_0665	Cobyrinic acid ac-diamide synthase	0.65	0.1402	0.04806	47	62	88	85
Msip34_0666	putative phosphohistidine phosphatase, SixA	1.61	0.2726	0.06893	32	35	72	136
Msip34_0667	hypothetical protein	1.23	0.008802	0.03098	30	25	62	67
Msip34_0668	single-stranded-DNA-specific exonuclease RecJ	-0.08	0.5924	0.1248	80	69	71	70
Msip34_0669	triosephosphate isomerase	1.77	0.06831	0.04036	131	108	448	369
Msip34_0670	preprotein translocase, SecG subunit	1.46	0.04108	0.03703	662	697	1959	1779
Msip34_0671	NADH-ubiquinone/plastoquinone oxidoreductase chain 3	2.22	0.02767	0.03584	141	83	514	534
Msip34_0672	NADH-quinone oxidoreductase, B subunit	2.86	0.08438	0.04165	88	119	853	664
Msip34_0673	NADH (or F420H2) dehydrogenase, subunit C	2.04	0.1294	0.04688	145	179	776	556
Msip34_0674	NADH dehydrogenase I, D subunit	1.57	0.1137	0.04513	198	171	622	478
Msip34_0675	NADH-quinone oxidoreductase, E subunit	1.51	0.03717	0.03665	225	145	579	478
Msip34_0676	NADH-quinone oxidoreductase, F subunit	1.42	0.113	0.04506	202	178	572	447
Msip34_0677	NADH-quinone oxidoreductase, chain G	0.10	0.7205	0.1456	492	389	533	413
Msip34_0678	NADH dehydrogenase (quinone)	0.24	0.2959	0.07298	390	324	418	426
Msip34_0679	NADH-quinone oxidoreductase, chain I	0.10	0.6909	0.1408	249	236	294	226
Msip34_0680	NADH-ubiquinone/plastoquinone oxidoreductase chain 6	0.06	0.7809	0.1551	327	274	338	286
Msip34_0681	NADH-ubiquinone oxidoreductase chain 4L	0.60	0.1599	0.05078	224	168	331	261
Msip34_0682	proton-translocating NADH-quinone oxidoreductase, chain L	0.56	0.07755	0.04116	181	174	275	249
Msip34_0683	proton-translocating NADH-quinone oxidoreductase, chain M	0.89	0.05213	0.03867	175	150	300	304
Msip34_0684	proton-translocating NADH-quinone oxidoreductase, chain N	0.62	0.09972	0.04348	144	125	225	190
Msip34_0685	hypothetical protein	0.36	0.1973	0.05576	70	68	95	82
Msip34_0686	hypothetical protein	3.10	0.02998	0.03605	12	11	97	106
Msip34_0687	NUDIX hydrolase	-0.51	0.1658	0.05153	155	131	102	98
Msip34_0688	NAD-dependent epimerase/dehydratase	-0.92	0.1317	0.04713	152	124	74	71
Msip34_0689	Pyridoxal-dependent decarboxylase	0.91	0.06534	0.04007	31	29	60	53
Msip34_0690	2OG-Fe(II) oxygenase	0.26	0.3058	0.07478	86	106	112	117
Msip34_0691	hypothetical protein	-1.21	0.04541	0.03773	385	377	146	182
Msip34_0692	Hemolysin-type calcium-binding region	0.09	0.3369	0.08043	68	63	67	71
Msip34_0693	hypothetical protein	2.94	0.02823	0.0359	15	5	90	73
Msip34_0694	phosphate-selective porin O and P	0.03	0.962	0.1839	18	10	16	13
Msip34_0695	Formamidase	0.10	0.7363	0.1481	11	8	12	9
Msip34_0696	regulatory protein, FmdB family	0.68	0.2803	0.07018	8	9	12	17
Msip34_0697	urea ABC transporter, urea binding protein	0.46	0.07965	0.04132	9	10	14	13
Msip34_0698	urea ABC transporter, permease protein UrtB	2.08	0.1699	0.05201	0	1	4	3
Msip34_0699	urea ABC transporter, permease protein UrtC	-0.44	0.3242	0.07812	6	8	5	5
Msip34_0700	urea ABC transporter, ATP-binding protein UrtD	-0.44	0.5846	0.1235	8	16	10	7
Msip34_0701	urea ABC transporter, ATP-binding protein UrtE	-0.66	0.5604	0.1195	31	12	12	15
Msip34_0702	Urease accessory protein UreD	0.54	0.002203	0.02574	43	44	63	63
Msip34_0703	urease, gamma subunit	0.49	0.03399	0.03636	30	33	46	43
Msip34_0704	urease, beta subunit	1.26	0.1672	0.05169	16	16	45	32
Msip34_0705	urease, alpha subunit	0.32	0.3446	0.0818	32	23	36	33
Msip34_0706	UreE urease accessory domain protein	0.59	0.1907	0.05478	32	46	51	67
Msip34_0707	Urease accessory protein UreF	-0.72	0.06303	0.03984	75	87	44	54
Msip34_0708	urease accessory protein UreG	0.27	0.2808	0.07027	40	37	50	42
Msip34_0709	HupE/UreJ protein	0.41	0.2225	0.06021	35	45	53	54
Msip34_0710	histidine kinase	0.55	0.3758	0.08718	11	10	13	20
Msip34_0711	two component transcriptional regulator, LuxR family	-0.18	0.7527	0.1507	30	17	22	19
Msip34_0712	serine/threonine protein kinase	-0.53	0.005892	0.02992	62	64	44	43
Msip34_0713	hypothetical protein	-1.23	0.2669	0.068	1253	1180	204	835
Msip34_0714	hypothetical protein	1.07	0.0341	0.03637	115	118	236	253
Msip34_0715	hypothetical protein	-1.18	0.09737	0.04317	297	288	102	156
Msip34_0716	DNA-3-methyladenine glycosylase II	-1.62	0.01021	0.03175	210	191	58	72
Msip34_0717	threonyl-tRNA synthetase	1.69	0.07016	0.04054	153	113	480	382
Msip34_0718	translation initiation factor IF-3	0.97	0.1168	0.04547	1337	1256	2777	2287
Msip34_0719	ribosomal protein L35	2.37	0.0121	0.03267	2559	2196	11892	12768
Msip34_0720	ribosomal protein L20	2.92	0.01439	0.03351	1603	1379	10909	11643
Msip34_0721	phenylalanyl-tRNA synthetase, alpha subunit	1.94	0.06955	0.04048	35	38	152	128
Msip34_0722	phenylalanyl-tRNA synthetase, beta subunit	0.92	0.1366	0.04762	81	66	158	121
Msip34_0723	integration host factor, alpha subunit	0.79	0.1782	0.05306	630	620	1213	950
Msip34_0724	transcriptional regulator, MerR family	2.06	0.1372	0.04767	165	114	693	476
Msip34_0725	TonB-dependent siderophore receptor	0.22	0.3607	0.08461	13	16	18	15
Msip34_0726	helicase domain protein	0.25	0.4428	0.09915	38	27	38	40
Msip34_0727	type II secretion system protein E	0.04	0.7418	0.149	129	114	124	125
Msip34_0728	drug resistance transporter, Bcr/CflA subfamily	2.47	0.09016	0.04217	10	10	52	66
Msip34_0729	histidine kinase	0.19	0.2906	0.072	102	105	125	111
Msip34_0730	two component transcriptional regulator, LuxR family	-0.40	0.1591	0.05068	257	227	184	184
Msip34_0731	hypothetical protein	1.13	0.03443	0.03639	234	170	411	477
Msip34_0732	two component transcriptional regulator, LuxR family	2.69	0.1156	0.04534	144	183	1232	891
Msip34_0733	PAS/PAC sensor signal transduction histidine kinase	1.68	0.000993	0.02143	340	367	1112	1146
Msip34_0734	PQQ-dependent dehydrogenase, methanol/ethanol family	1.91	0.06922	0.04045	2626	2248	10039	8321
Msip34_0735	extracellular solute-binding protein family 3	1.97	0.1003	0.04356	327	304	1386	1088
Msip34_0736	cytochrome c class I	2.37	0.08494	0.04169	670	588	3617	2885
Msip34_0737	Alcohol dehydrogenase (acceptor)	-0.41	0.4204	0.09511	22161	20602	11965	20274
Msip34_0738	ATPase associated with various cellular activities AAA_3	2.27	0.1313	0.04709	78	74	431	308
Msip34_0739	hypothetical protein	2.11	0.1317	0.04713	75	50	322	222
Msip34_0740	hypothetical protein	1.09	0.05866	0.03942	176	121	349	285
Msip34_0741	von Willebrand factor type A	0.89	0.1096	0.04468	138	95	243	189
Msip34_0742	MxaK protein, putative	0.56	0.265	0.06768	256	190	384	275
Msip34_0743	MxaL protein, putative	0.75	0.1715	0.05221	174	104	255	215
Msip34_0744	MxaD protein, putative	1.10	0.2224	0.0602	634	581	1563	1047
Msip34_0745	PAS/PAC sensor signal transduction histidine kinase	0.55	0.1368	0.04763	140	104	166	192
Msip34_0746	two component transcriptional regulator, LuxR family	1.51	0.002679	0.02672	89	81	241	246
Msip34_0747	hypothetical protein	-1.78	0.01925	0.0347	2647	2963	898	730
Msip34_0748	flagellin domain protein	-6.30	0.04503	0.03767	65294	75129	971	804
Msip34_0749	flagellar protein FlaG protein	-4.31	0.06769	0.0403	10042	12315	594	531
Msip34_0750	flagellar hook-associated 2 domain protein	-3.19	0.000351	0.01577	3295	3370	396	334
Msip34_0751	flagellar protein FliS	-3.26	0.0403	0.03696	2951	3345	357	299
Msip34_0752	putative flagellar synthesis (flagellar regulon)	-2.88	9.7e-05	0.008922	4751	4703	661	624
Msip34_0753	hypothetical protein	-2.44	0.004535	0.02902	692	671	129	121
Msip34_0754	putative flagellar biosynthetic protein	-1.48	0.01006	0.03166	646	655	247	220
Msip34_0755	flagellar hook-basal body complex subunit FliE	-1.57	0.01053	0.03193	3133	3213	1157	978
Msip34_0756	flagellar M-ring protein FliF	-4.50	0.00887	0.031	3053	2972	134	131
Msip34_0757	flagellar motor switch protein FliG	-4.06	0.001123	0.02217	2080	2084	132	117
Msip34_0758	flagellar assembly protein FliH	-3.70	0.06307	0.03984	1171	1409	103	95
Msip34_0759	ATPase, FliI/YscN family	-1.75	0.002746	0.02683	772	776	236	224
Msip34_0760	flagellar export protein FliJ	0.32	0.2256	0.06074	1472	1443	1962	1686
Msip34_0761	flagellar hook-length control protein	-0.37	0.07327	0.04081	1971	1799	1546	1374
Msip34_0762	flagellar basal body-associated protein FliL	-2.02	0.0231	0.03532	4437	4098	1101	1006
Msip34_0763	flagellar motor switch protein FliM	-1.26	0.0163	0.03405	1424	1341	594	562
Msip34_0764	flagellar motor switch protein FliN	-1.13	0.01559	0.03386	2478	2537	1214	1070
Msip34_0765	flagellar biosynthesis protein FliO	-0.20	0.1406	0.04812	817	833	747	691
Msip34_0766	flagellar biosynthetic protein FliP	0.09	0.2562	0.06618	421	445	447	472
Msip34_0767	flagellar biosynthetic protein FliQ	0.43	0.1943	0.05529	393	349	550	451
Msip34_0768	flagellar biosynthetic protein FliR	0.17	0.2964	0.07308	202	229	257	229
Msip34_0769	flagellar hook-associated protein 3	-1.74	0.003549	0.028	1183	1232	394	328
Msip34_0770	flagellar hook-associated protein FlgK	-1.93	0.00607	0.03001	1653	1705	488	393
Msip34_0771	flagellar rod assembly protein/muramidase FlgJ	0.42	0.4498	0.1004	1954	2195	2167	3371
Msip34_0772	flagellar P-ring protein	-1.39	0.002439	0.02626	2160	2122	850	787
Msip34_0773	flagellar L-ring protein	-1.10	0.03668	0.0366	2071	1999	1047	848
Msip34_0774	flagellar basal-body rod protein FlgG	-1.93	0.02883	0.03595	5333	6131	1694	1317
Msip34_0775	flagellar basal-body rod protein FlgF	-1.38	0.03997	0.03693	2181	2171	919	747
Msip34_0776	flagellar basal body FlaE domain protein	-2.23	0.03094	0.03613	4503	5158	1160	900
Msip34_0777	flagellar hook capping protein	-2.07	0.006069	0.03001	3455	3764	985	731
Msip34_0778	flagellar basal-body rod protein FlgC	-1.71	0.007554	0.03062	2189	2390	784	617
Msip34_0779	flagellar basal-body rod protein FlgB	-1.72	0.00976	0.03149	3901	4097	1373	1048
Msip34_0780	flagella basal body P-ring formation protein FlgA	-0.67	0.106	0.04425	2939	3011	2067	1661
Msip34_0781	anti-sigma-28 factor, FlgM	-3.18	0.09145	0.04233	12976	16855	1764	1534
Msip34_0782	FlgN family protein	-2.84	0.04486	0.03764	12802	14542	2004	1822
Msip34_0783	MgtC/SapB transporter	-0.76	0.1484	0.04925	108	132	70	71
Msip34_0784	oxidoreductase domain protein	-0.12	0.6474	0.1336	74	61	70	55
Msip34_0785	OmpA/MotB domain protein	0.62	0.05345	0.03883	55	61	89	90
Msip34_0786	MotA/TolQ/ExbB proton channel	0.92	0.0411	0.03703	179	152	308	317
Msip34_0787	RNA polymerase, sigma 28 subunit, FliA/WhiG	0.69	0.08349	0.04159	386	379	648	584
Msip34_0788	MotR	-0.89	0.04496	0.03766	1179	1362	746	626
Msip34_0789	GTP-binding signal recognition particle SRP54 G- domain protein	-1.98	0.06814	0.04035	1133	1390	357	284
Msip34_0790	flagellar biosynthesis protein FlhA	-1.63	0.003679	0.02816	983	1009	344	301
Msip34_0791	flagellar biosynthetic protein FlhB	-1.34	0.03755	0.03669	902	988	382	362
Msip34_0792	hypothetical protein	3.70	0.2574	0.0664	0	0	3	9
Msip34_0793	flagellar transcriptional activator	-3.16	0.0239	0.03542	10616	11405	1273	1184
Msip34_0794	flagellar transcriptional activator FlhC	-3.21	0.04057	0.03698	8168	9208	990	881
Msip34_0795	hypothetical protein	-0.88	0.02427	0.03547	83	85	43	48
Msip34_0796	TonB-dependent siderophore receptor	0.16	0.4558	0.1015	23	20	22	26
Msip34_0797	anti-FecI sigma factor, FecR	0.65	0.0388	0.03682	8	10	15	14
Msip34_0798	RNA polymerase, sigma-24 subunit, ECF subfamily	0.67	0.02968	0.03603	11	12	19	18
Msip34_0799	membrane protein	-0.90	0.7236	0.146	18	0	4	5
Msip34_0800	PepSY-associated TM helix domain protein	0.17	0.02879	0.03595	10	10	11	12
Msip34_0801	TonB-dependent siderophore receptor	1.03	0.1215	0.04602	7	4	12	12
Msip34_0802	anti-FecI sigma factor, FecR	2.11	0.00212	0.02553	11	10	48	47
Msip34_0803	RNA polymerase, sigma-24 subunit, ECF subfamily	1.09	0.03266	0.03626	12	13	28	26
Msip34_0804	TonB-dependent siderophore receptor	-0.22	0.5505	0.1179	37	50	32	43
Msip34_0805	anti-FecI sigma factor, FecR	-0.68	0.05425	0.03893	20	21	13	12
Msip34_0806	RNA polymerase, sigma-24 subunit, ECF subfamily	-0.04	0.3128	0.07605	29	29	28	27
Msip34_0807	flagellar motor protein MotA	-1.56	0.03325	0.0363	817	742	275	253
Msip34_0808	OmpA/MotB domain protein	-5.02	0.01066	0.032	5771	5579	182	167
Msip34_0809	hypothetical protein	-5.41	0.008536	0.03091	2733	2653	68	58
Msip34_0810	response regulator receiver protein	-4.82	0.07557	0.041	1984	2500	79	79
Msip34_0811	CheA signal transduction histidine kinase	-2.23	0.001267	0.02285	3221	3318	757	633
Msip34_0812	CheW protein	-2.22	0.004391	0.0289	4082	4403	1045	770
Msip34_0813	methyl-accepting chemotaxis sensory transducer	-2.57	0.001578	0.02397	3352	3466	649	500
Msip34_0814	hypothetical protein	-9.57	0.01833	0.03452	48804	46075	70	53
Msip34_0815	methyl-accepting chemotaxis sensory transducer	-2.93	0.001493	0.0237	3904	4062	577	468
Msip34_0816	MCP methyltransferase, CheR-type	-2.12	0.000488	0.01719	667	655	156	148
Msip34_0817	CheD, stimulates methylation of MCP protein	-3.18	0.06337	0.03987	960	1156	127	106
Msip34_0818	response regulator receiver modulated CheB methylesterase	-1.16	0.007066	0.03044	278	296	138	118
Msip34_0819	response regulator receiver protein	-3.03	0.001287	0.02293	2095	2073	258	250
Msip34_0820	chemotaxis phosphatase, CheZ	-2.20	0.06757	0.04029	917	1089	210	226
Msip34_0821	Heavy metal transport/detoxification protein	-1.32	0.1451	0.04877	2288	2250	589	1225
Msip34_0822	phosphoglucomutase/phosphomannomutase alpha/beta/alpha domain I	0.57	0.2375	0.06289	113	109	186	143
Msip34_0823	type I secretion system ATPase	-0.71	0.1371	0.04767	176	139	105	87
Msip34_0824	type I secretion membrane fusion protein, HlyD family	-1.10	0.01752	0.03434	238	229	118	100
Msip34_0825	glycosyl transferase group 1	0.62	0.1843	0.05389	75	51	102	93
Msip34_0826	peptidase A2A	-0.13	0.8874	0.1721	118	40	70	74
Msip34_0827	Phosphoglucomutase	0.22	0.1398	0.048	50	55	63	59
Msip34_0828	oxygen-independent coproporphyrinogen III oxidase	-0.88	0.0226	0.03525	160	146	79	88
Msip34_0829	FeS assembly protein IscX	0.66	0.1747	0.05263	162	242	335	303
Msip34_0830	NADH:flavin oxidoreductase/NADH oxidase	-0.53	0.02715	0.03579	221	215	151	150
Msip34_0831	hydro-lyase, Fe-S type, tartrate/fumarate subfamily, alpha subunit	0.92	0.1234	0.04624	62	37	107	82
Msip34_0832	Glycine hydroxymethyltransferase	0.87	0.1947	0.05535	635	657	1352	1011
Msip34_0833	ATP-cone domain protein	1.44	0.1292	0.04687	91	71	253	186
Msip34_0834	riboflavin biosynthesis protein RibD	1.49	0.1326	0.04722	81	75	252	190
Msip34_0835	TatD-related deoxyribonuclease	0.80	0.1545	0.05008	62	58	116	93
Msip34_0836	Tetratricopeptide TPR_2 repeat protein	-0.94	0.1214	0.04601	75	62	35	37
Msip34_0837	hypothetical protein	-0.57	0.4409	0.09882	13	23	11	13
Msip34_0838	type II secretion system protein G	-0.69	0.5457	0.1171	32	12	13	15
Msip34_0839	protein involved in methylation	-0.45	0.6318	0.1311	32	13	15	18
Msip34_0840	type II and III secretion system protein	0.12	0.6401	0.1324	28	29	27	36
Msip34_0841	hypothetical protein	-0.08	0.7814	0.1552	16	22	17	18
Msip34_0842	putative transmembrane protein	-1.06	0.08106	0.04142	60	56	22	33
Msip34_0843	hypothetical protein	-0.91	0.2458	0.06438	90	57	32	46
Msip34_0844	hypothetical protein	-0.76	0.1186	0.04569	75	82	38	54
Msip34_0845	type II secretion system protein E	0.64	0.06721	0.04026	19	22	33	32
Msip34_0846	type II secretion system protein	0.50	0.3607	0.0846	46	26	50	53
Msip34_0847	general secretion pathway protein G	1.65	0.08145	0.04145	27	11	64	57
Msip34_0848	hypothetical protein	0.40	0.3313	0.07942	23	35	35	42
Msip34_0849	hypothetical protein	-1.74	0.02235	0.03521	1683	1559	504	466
Msip34_0850	hypothetical protein	0.06	0.7815	0.1552	62	79	77	70
Msip34_0851	hemolysin-type calcium-binding region	-0.20	0.4505	0.1005	232	262	243	188
Msip34_0852	TonB-dependent receptor	1.77	0.03086	0.03612	26	34	96	111
Msip34_0853	outer membrane autotransporter barrel domain protein	-0.32	0.2904	0.07196	101	83	75	72
Msip34_0854	translation initiation factor, aIF-2BI family	-0.35	0.2558	0.06611	70	63	45	59
Msip34_0855	class II aldolase/adducin family protein	-0.13	0.5843	0.1235	96	118	107	89
Msip34_0856	carbohydrate kinase, YjeF related protein	0.39	0.1695	0.05196	60	48	76	66
Msip34_0857	CTP synthase	1.59	0.07886	0.04126	68	89	266	210
Msip34_0858	2-dehydro-3-deoxyphosphooctonate aldolase	1.33	0.1673	0.05171	87	83	250	180
Msip34_0859	enolase	2.10	0.153	0.04988	100	84	473	320
Msip34_0860	Septum formation initiator	-1.34	0.07335	0.04082	464	420	125	222
Msip34_0861	diguanylate cyclase	-0.41	0.3351	0.0801	150	160	93	140
Msip34_0862	Hemolysin-type calcium-binding region	-1.55	0.01251	0.03284	205	229	84	63
Msip34_0863	folate-binding protein YgfZ	0.77	0.09135	0.04232	56	69	118	96
Msip34_0864	hypothetical protein	0.66	0.07093	0.04061	79	66	106	124
Msip34_0865	von Willebrand factor type A	0.62	0.1381	0.04776	28	21	39	37
Msip34_0866	hypothetical protein	1.27	0.1513	0.04964	17	18	49	36
Msip34_0867	von Willebrand factor type A	2.43	0.03739	0.03667	6	5	32	28
Msip34_0868	hypothetical protein	2.44	0.02259	0.03525	8	3	32	30
Msip34_0869	hypothetical protein	0.38	0.5227	0.1131	28	17	37	22
Msip34_0870	ATPase associated with various cellular activities AAA_3	1.56	0.04751	0.03805	12	20	52	42
Msip34_0871	beta-hydroxyacyl-(acyl-carrier-protein) dehydratase FabA	2.52	0.08324	0.04158	106	91	632	504
Msip34_0872	Beta-ketoacyl synthase	2.58	0.1012	0.04367	139	138	944	721
Msip34_0873	protein of unknown function DUF498	1.96	0.02112	0.03503	72	71	286	272
Msip34_0874	aminotransferase class I and II	2.23	0.09164	0.04236	67	88	416	320
Msip34_0875	Homoserine dehydrogenase	2.01	0.1652	0.05145	90	87	432	288
Msip34_0876	threonine synthase	1.16	0.1807	0.05337	156	108	352	236
Msip34_0877	thymidylate synthase	1.49	0.1218	0.04605	111	84	318	234
Msip34_0878	Propeptide PepSY amd peptidase M4	-1.03	0.08386	0.04162	666	687	384	280
Msip34_0879	hypothetical protein	-4.43	0.0479	0.0381	3326	3859	189	144
Msip34_0880	17 kDa surface antigen	-3.82	0.002413	0.02621	4135	4243	320	274
Msip34_0881	transport-associated	-4.45	0.04422	0.03754	5480	6302	314	226
Msip34_0882	putative two component, sigma54 specific, transcriptional regulator, Fis family	-1.13	0.05649	0.03918	979	948	382	499
Msip34_0883	hypothetical protein	-2.14	0.05946	0.0395	1528	1471	211	468
Msip34_0884	histidine kinase	0.44	0.2488	0.0649	92	69	109	109
Msip34_0885	Dihydrofolate reductase	-1.98	0.01371	0.03329	1221	1203	339	275
Msip34_0886	Tetratricopeptide TPR_2 repeat protein	-1.14	0.1052	0.04416	626	519	265	254
Msip34_0887	Lysine decarboxylase	-0.77	0.08533	0.04172	376	392	253	198
Msip34_0888	cobalamin synthesis protein P47K	-0.21	0.4849	0.1066	72	72	71	52
Msip34_0889	cobalamin synthesis protein P47K	-0.38	0.08063	0.04139	6	6	5	4
Msip34_0890	transcriptional regulator, TraR/DksA family	-0.57	0.8002	0.1582	3	0	0	1
Msip34_0891	hypothetical protein	1.78	0.08769	0.04187	60	58	225	184
Msip34_0892	ribonuclease II	1.03	0.1688	0.05189	38	44	97	71
Msip34_0893	spermidine synthase	1.63	0.1294	0.04689	27	22	89	65
Msip34_0894	putative RNA methylase	-0.05	0.8935	0.1731	134	90	114	103
Msip34_0895	hypothetical protein	0.27	0.3736	0.0868	89	83	117	92
Msip34_0896	hypothetical protein	0.60	0.2976	0.07328	32	39	64	44
Msip34_0897	phosphoribosylformylglycinamidine synthase	-0.31	0.05875	0.03943	306	284	247	229
Msip34_0898	Ankyrin	-1.32	0.07	0.04052	2590	3014	1077	1163
Msip34_0899	Cytochrome c553-like protein	0.09	0.8457	0.1653	41	67	62	52
Msip34_0900	Flavocytochrome c sulphide dehydrogenase flavin-binding	-1.65	0.06641	0.04018	801	606	147	301
Msip34_0901	L-sorbosone dehydrogenase, putative	-1.22	0.1527	0.04984	536	523	153	302
Msip34_0902	hypothetical protein	-1.16	0.0905	0.04221	369	408	128	218
Msip34_0903	SMP-30/Gluconolaconase/LRE domain protein	-0.76	0.1206	0.04592	318	385	196	217
Msip34_0904	phosphoserine phosphatase SerB	1.58	0.1005	0.04358	35	28	106	82
Msip34_0905	succinyl-CoA synthetase, beta subunit	0.72	0.007921	0.03074	142	149	245	234
Msip34_0906	succinyl-CoA synthetase, alpha subunit	0.35	0.3415	0.08125	229	245	263	343
Msip34_0907	Ankyrin	0.25	0.2359	0.06261	299	268	312	363
Msip34_0908	NAD+ synthetase	0.26	0.2248	0.0606	380	319	404	433
Msip34_0909	nitrogen regulatory protein P-II	0.54	0.09131	0.04232	1048	850	1434	1322
Msip34_0910	protein of unknown function DUF486	1.48	0.01016	0.03172	246	194	644	585
Msip34_0911	ferrous iron transport protein B	1.96	0.07958	0.04131	24	20	96	78
Msip34_0912	FeoA family protein	2.34	0.08958	0.04209	16	15	88	70
Msip34_0913	peptidase M61 domain protein	1.02	0.102	0.04377	27	22	57	45
Msip34_0914	PpiC-type peptidyl-prolyl cis-trans isomerase	1.30	0.2092	0.0579	228	224	670	444
Msip34_0915	BolA family protein	2.28	0.04045	0.03697	12	27	107	84
Msip34_0916	YCII-related	2.37	0.01744	0.03433	51	33	235	205
Msip34_0917	intracellular septation protein A	1.50	0.000284	0.01476	164	157	451	457
Msip34_0918	PHP domain protein	1.27	0.01809	0.03447	105	138	306	280
Msip34_0919	Sua5/YciO/YrdC/YwlC family protein	1.42	0.1289	0.04683	26	21	74	54
Msip34_0920	peptidase M50	1.78	0.008507	0.0309	32	41	131	126
Msip34_0921	tryptophanyl-tRNA synthetase	1.33	0.0848	0.04168	116	98	298	242
Msip34_0922	small multidrug resistance protein	2.00	0.04227	0.03721	45	17	134	115
Msip34_0923	chromosome segregation and condensation protein ScpA	1.58	0.09322	0.04259	19	20	65	53
Msip34_0924	chromosome segregation and condensation protein, ScpB	1.93	0.01274	0.03293	23	15	77	71
Msip34_0925	pseudouridine synthase	2.00	0.02907	0.03597	63	50	242	212
Msip34_0926	diguanylate cyclase/phosphodiesterase with extracellular sensor	0.90	0.05886	0.03944	16	12	29	25
Msip34_0927	hypothetical protein	0.89	0.1031	0.04391	8	6	15	12
Msip34_0928	TonB-dependent receptor	1.84	0.02593	0.03566	7	4	23	20
Msip34_0929	modification methylase, HemK family	1.62	0.07208	0.04071	16	10	47	36
Msip34_0930	succinyl-diaminopimelate desuccinylase	1.78	0.02719	0.0358	26	19	84	72
Msip34_0931	arsenate reductase and related	1.83	0.06882	0.04041	30	36	131	107
Msip34_0932	2,3,4,5-tetrahydropyridine-2,6-dicarboxylate N-succinyltransferase	2.76	0.1162	0.04539	60	98	632	445
Msip34_0933	peptidase M48 Ste24p	0.53	0.2513	0.06533	111	79	158	117
Msip34_0934	K potassium transporter	1.38	0.06005	0.03956	43	60	135	132
Msip34_0935	protein of unknown function DUF1555	-0.48	0.3008	0.07387	1018	950	853	553
Msip34_0936	exodeoxyribonuclease VII, large subunit	1.32	0.04943	0.03832	20	12	43	37
Msip34_0937	Disulphide bond formation protein DsbB	0.80	0.03713	0.03664	191	183	338	314
Msip34_0938	cysteine synthase B	1.03	0.1375	0.04771	145	138	324	257
Msip34_0939	hypothetical protein	1.08	0.003976	0.0285	19	18	41	40
Msip34_0940	hypothetical protein	2.19	0.07301	0.04079	22	17	81	101
Msip34_0941	hypothetical protein	1.25	0.2258	0.06078	58	17	87	94
Msip34_0942	hypothetical protein	0.41	0.2882	0.07155	45	34	59	45
Msip34_0943	hypothetical protein	-0.44	0.08752	0.04186	39	34	29	25
Msip34_0944	hypothetical protein	0.28	0.4548	0.1013	150	104	154	153
Msip34_0945	NMT1/THI5 like domain protein	-2.96	0.2262	0.06084	33	65	6	6
Msip34_0946	binding-protein-dependent transport systems inner membrane component	-1.26	0.3578	0.08409	19	8	5	6
Msip34_0947	ABC transporter related	-1.93	0.0298	0.03604	15	15	4	3
Msip34_0948	Creatininase	-1.82	0.07295	0.04079	14	16	4	4
Msip34_0949	glutamine synthetase, type III	-1.07	0.1758	0.05276	13	18	6	8
Msip34_0950	transcriptional regulator NikR, CopG family	-1.66	0.3639	0.08516	12	32	7	7
Msip34_0951	urea carboxylase-associated protein 2	-0.72	0.6928	0.1411	14	2	5	4
Msip34_0952	urea carboxylase-associated protein 1	-1.09	0.08247	0.04152	9	7	2	5
Msip34_0953	urea carboxylase	-1.40	0.02958	0.03602	13	13	4	5
Msip34_0955	hypothetical protein	-0.89	0.03668	0.0366	53	56	30	29
Msip34_0956	ethanolamine transproter	1.15	0.411	0.09342	59	56	74	181
Msip34_0957	Ethanolamine ammonia-lyase	-0.72	0.2182	0.05949	76	77	35	57
Msip34_0958	Ethanolamine ammonia-lyase	-0.61	0.2671	0.06803	66	80	35	61
Msip34_0959	heat shock protein DnaJ domain protein	1.88	0.1064	0.04431	43	40	173	134
Msip34_0960	phospho-2-dehydro-3-deoxyheptonate aldolase	-0.37	0.3284	0.07889	318	270	269	186
Msip34_0961	transcriptional regulator, AraC family	-0.76	0.2668	0.06797	22	32	15	17
Msip34_0962	RNA methyltransferase, TrmA family	1.65	0.1408	0.04815	31	38	127	91
Msip34_0963	GCN5-related N-acetyltransferase	1.00	0.1271	0.04665	40	35	85	67
Msip34_0964	isochorismatase hydrolase	0.34	0.3873	0.08922	70	53	90	66
Msip34_0965	extracellular solute-binding protein family 5	1.02	0.0232	0.03533	19	16	37	36
Msip34_0966	ErfK/YbiS/YcfS/YnhG family protein	0.73	0.07467	0.04093	48	64	100	86
Msip34_0967	binding-protein-dependent transport systems inner membrane component	1.56	0.03562	0.03648	18	11	46	42
Msip34_0968	binding-protein-dependent transport systems inner membrane component	1.11	0.311	0.07573	27	6	38	35
Msip34_0969	hypothetical protein	1.66	0.002265	0.02588	12	14	45	43
Msip34_0970	glycoside hydrolase family 3 domain protein	1.58	0.04539	0.03773	44	26	116	93
Msip34_0971	protein of unknown function UPF0005	-0.32	0.6077	0.1273	7680	7856	3993	8413
Msip34_0972	CMP/dCMP deaminase zinc-binding	0.31	0.693	0.1411	59	22	48	53
Msip34_0973	transglutaminase domain protein	0.26	0.4984	0.109	26	18	26	27
Msip34_0974	protein of unknown function DUF58	0.11	0.5046	0.11	30	25	31	29
Msip34_0975	ATPase associated with various cellular activities AAA_3	1.04	0.1019	0.04376	28	42	70	74
Msip34_0976	hypothetical protein	1.02	0.1184	0.04566	74	119	203	189
Msip34_0977	transcriptional regulator, LysR family	1.25	0.1872	0.05429	5	15	25	22
Msip34_0978	Pirin domain protein	2.78	0.1475	0.04912	21	18	165	109
Msip34_0979	NADPH-dependent FMN reductase	-1.02	0.05979	0.03953	1852	1597	680	1015
Msip34_0980	YceI family protein	-0.82	0.08442	0.04166	1548	1304	861	754
Msip34_0981	NADH:flavin oxidoreductase/NADH oxidase	0.26	0.4528	0.1009	465	414	600	449
Msip34_0982	nitroreductase	1.29	0.07018	0.04054	145	193	461	369
Msip34_0983	Thioredoxin domain protein	2.73	0.1198	0.04582	97	90	729	525
Msip34_0984	hypothetical protein	2.61	0.06055	0.03961	42	28	236	190
Msip34_0985	Peptidase M23	0.49	0.2508	0.06525	146	135	221	172
Msip34_0986	protein-L-isoaspartate O-methyltransferase	0.97	0.09887	0.04337	132	128	276	235
Msip34_0987	stationary-phase survival protein SurE	1.84	0.01632	0.03406	94	69	312	275
Msip34_0988	hypothetical protein	1.44	0.08753	0.04186	30	13	53	64
Msip34_0989	pyridoxamine 5'-phosphate oxidase-related FMN-binding	1.60	0.0309	0.03613	49	28	125	109
Msip34_0990	flavoprotein WrbA	1.07	0.1171	0.04551	54	52	124	101
Msip34_0991	protein of unknown function DUF88	0.42	0.134	0.04736	157	127	202	178
Msip34_0992	adenylosuccinate lyase	1.29	0.1667	0.05163	94	96	269	196
Msip34_0993	Calcium-binding EF-hand-containing protein	-1.05	0.05852	0.0394	538	614	266	291
Msip34_0994	diguanylate cyclase/phosphodiesterase with PAS/PAC sensor(s)	0.20	0.3832	0.08848	38	31	40	40
Msip34_0995	putative phage repressor	-0.36	0.1108	0.04482	407	441	332	329
Msip34_0996	aconitate hydratase 2	0.95	0.000366	0.01597	94	96	183	185
Msip34_0997	hypothetical protein	-2.30	0.02869	0.03594	830	709	78	234
Msip34_0998	pTet43	-0.10	0.8694	0.1692	142	110	76	158
Msip34_0999	hypothetical protein	0.80	0.246	0.06441	136	166	312	213
Msip34_1000	protein of unknown function DUF519	0.93	0.08703	0.04183	36	36	73	64
Msip34_1001	superoxide dismutase copper/zinc binding	0.28	0.5227	0.1132	55	90	81	97
Msip34_1002	hypothetical protein	1.21	0.559	0.1193	363	239	219	1173
Msip34_1003	cation diffusion facilitator family transporter	1.40	0.05542	0.03907	152	144	369	417
Msip34_1004	4-oxalocrotonate tautomerase	2.11	0.1175	0.04555	184	154	623	843
Msip34_1005	excinuclease ABC, C subunit	1.64	0.08354	0.0416	59	29	143	136
Msip34_1006	CDP-diacylglycerol/glycerol-3-phosphate 3-phosphatidyltransferase	1.66	0.0363	0.03655	57	48	179	157
Msip34_1007	PsiF repeat protein	0.07	0.8415	0.1647	887	830	731	1072
Msip34_1008	type I secretion system ATPase	0.99	0.1904	0.05475	32	21	64	43
Msip34_1009	type I secretion membrane fusion protein, HlyD family	-0.22	0.7318	0.1474	70	37	53	38
Msip34_1010	transcriptional regulator, LuxR family	-0.23	0.6021	0.1264	46	32	39	27
Msip34_1011	outer membrane adhesin like proteiin	-1.98	0.008535	0.03091	1229	1117	356	239
Msip34_1012	hypothetical protein	-1.55	5.9e-05	0.007785	1457	1467	493	504
Msip34_1013	diguanylate cyclase/phosphodiesterase with extracellular sensor	0.24	0.4993	0.1091	61	65	87	63
Msip34_1014	transglutaminase family protein cysteine peptidase BTLCP	1.69	0.007971	0.03075	20	17	63	61
Msip34_1015	type I secretion outer membrane protein, TolC family	1.19	0.1538	0.04999	209	214	551	416
Msip34_1016	hypothetical protein	1.92	0.03603	0.03652	37	37	136	148
Msip34_1017	cryptochrome, DASH family	0.95	0.3086	0.07529	28	8	31	39
Msip34_1018	deoxyribodipyrimidine photolyase-related protein	1.48	0.115	0.04528	17	8	35	36
Msip34_1019	Excinuclease ABC C subunit domain protein	2.07	0.1923	0.05502	11	0	24	24
Msip34_1020	hypothetical protein	1.45	0.272	0.06884	30	45	72	136
Msip34_1021	protein of unknown function DUF1555	0.20	0.3016	0.07402	8	10	11	10
Msip34_1022	Alkaline phosphatase	-0.02	0.937	0.18	10	13	12	10
Msip34_1023	hypothetical protein	2.27	0.1629	0.05117	2	0	6	6
Msip34_1024	general secretion pathway protein G	2.68	0.06115	0.03966	0	0	3	2
Msip34_1025	type II secretion system protein	4.30	0.02912	0.03598	0	0	3	4
Msip34_1026	type II secretion system protein E	1.79	0.1753	0.0527	0	4	8	8
Msip34_1027	hypothetical protein	1.09	0.1616	0.051	5	2	8	6
Msip34_1028	hypothetical protein	-0.12	0.7355	0.148	6	9	6	8
Msip34_1029	putative transmembrane protein	2.63	0.06331	0.03987	0	0	2	3
Msip34_1030	putative prolin-rich transmembrane protein	0.48	0.5526	0.1182	27	19	21	44
Msip34_1031	type II and III secretion system protein	0.33	0.4491	0.1003	7	4	7	7
Msip34_1032	protein involved in methylation	2.87	0.1138	0.04514	1	0	4	6
Msip34_1033	type II secretion system protein G	-0.13	0.9045	0.1748	13	3	6	9
Msip34_1034	hypothetical protein	0.11	0.8749	0.1701	3	9	7	6
Msip34_1035	Lytic transglycosylase catalytic	1.27	0.01324	0.03312	2	2	5	5
Msip34_1036	hypothetical protein	2.44	0.09014	0.04217	90	68	487	375
Msip34_1037	hypothetical protein	1.45	0.09676	0.04308	178	145	495	388
Msip34_1038	alkyl hydroperoxide reductase/ Thiol specific antioxidant/ Mal allergen	0.82	0.1651	0.05144	75	75	148	117
Msip34_1039	Glyoxalase/bleomycin resistance protein/dioxygenase	2.27	0.07817	0.04121	32	32	171	140
Msip34_1040	chromate transporter, chromate ion transporter (CHR) family	1.58	0.01479	0.03364	23	16	62	57
Msip34_1041	hypothetical protein	-2.13	0.06002	0.03955	242	295	53	69
Msip34_1042	protein of unknown function DUF1555	-1.82	0.0265	0.03572	1312	1419	486	290
Msip34_1043	transmembrane protein	1.82	0.08198	0.04149	15	4	29	40
Msip34_1044	hypothetical protein	-0.17	0.5788	0.1226	61	57	61	44
Msip34_1045	Domain of unknown function DUF1840	-0.30	0.3677	0.0858	30	39	31	25
Msip34_1046	Tetratricopeptide TPR_2 repeat protein	1.01	0.1061	0.04427	16	16	36	30
Msip34_1047	hypothetical protein	1.99	0.002989	0.02721	70	58	263	248
Msip34_1048	TonB-dependent siderophore receptor	0.27	0.3607	0.0846	148	141	195	155
Msip34_1049	2OG-Fe(II) oxygenase	0.54	0.4219	0.09539	45	40	77	46
Msip34_1050	signal peptide protein	-1.10	0.2702	0.06855	239	139	103	72
Msip34_1051	cytochrome B561	-0.01	0.9594	0.1835	78	75	85	67
Msip34_1052	PepSY-associated TM helix domain protein	-0.11	0.6142	0.1283	53	45	50	41
Msip34_1053	TonB-dependent siderophore receptor	-0.64	0.2483	0.06482	41	29	21	24
Msip34_1054	ABC transporter related	1.64	0.09318	0.04258	48	44	159	129
Msip34_1055	AsmA family protein	-0.54	0.4852	0.1067	135	140	53	136
Msip34_1056	two component transcriptional regulator, winged helix family	0.62	0.1852	0.05401	48	34	61	64
Msip34_1057	Osmosensitive K channel His kinase sensor	0.93	0.05064	0.03848	21	17	34	40
Msip34_1058	potassium-transporting ATPase, C subunit	3.03	0.1708	0.05212	0	0	2	5
Msip34_1059	K+-transporting ATPase, B subunit	0.17	0.5473	0.1173	2	1	2	2
Msip34_1060	potassium-transporting ATPase, A subunit	0.97	0.0831	0.04157	3	3	6	7
Msip34_1061	hypothetical protein	-1.99	0.59	0.1244	27	0	1	5
Msip34_1062	major facilitator superfamily MFS_1	1.68	0.04127	0.03705	26	15	65	70
Msip34_1063	UvrD/REP helicase	0.98	0.04115	0.03703	43	55	105	90
Msip34_1064	diguanylate cyclase	0.82	0.1475	0.04911	78	79	124	153
Msip34_1065	MEKHLA domain protein	0.52	0.4397	0.09861	18	38	43	37
Msip34_1066	diguanylate cyclase	-3.18	0.003109	0.02738	718	764	66	97
Msip34_1067	GTP-binding protein HSR1-related	-0.33	0.2395	0.06326	96	114	86	81
Msip34_1068	transmembrane protein	1.43	0.1635	0.05123	21	11	54	35
Msip34_1069	ApbE family lipoprotein	0.77	0.1634	0.05122	12	12	23	18
Msip34_1070	FMN-binding domain protein	1.02	0.1536	0.04996	8	17	29	24
Msip34_1071	hypothetical protein	0.51	0.288	0.07151	35	33	56	42
Msip34_1072	hypothetical protein	2.05	0.008513	0.03091	39	25	129	141
Msip34_1073	ribonuclease BN	0.68	0.3123	0.07595	56	66	77	118
Msip34_1074	hypothetical protein	-0.54	0.1468	0.04902	51	41	35	28
Msip34_1075	alpha-2-macroglobulin domain protein	-1.15	0.1009	0.04363	83	69	35	33
Msip34_1076	penicillin-binding protein 1C	-0.11	0.8435	0.165	37	21	24	29
Msip34_1077	ATP-dependent helicase HrpA	1.09	0.0566	0.0392	31	23	64	53
Msip34_1078	transcriptional regulator, MarR family	0.14	0.3179	0.07698	88	100	103	105
Msip34_1079	RND efflux system, outer membrane lipoprotein, NodT family	-1.38	0.1065	0.04432	40	52	15	20
Msip34_1080	Fusaric acid resistance protein conserved region	-1.05	0.01988	0.03482	19	21	8	11
Msip34_1081	protein of unknown function DUF1656	-2.16	0.1481	0.04921	23	34	5	7
Msip34_1082	efflux transporter, RND family, MFP subunit	-0.59	0.2184	0.05951	63	61	33	49
Msip34_1083	hypothetical protein	0.68	0.6509	0.1342	1607	1500	954	4035
Msip34_1084	transcriptional regulator, LysR family	-0.15	0.4376	0.09823	63	61	61	50
Msip34_1085	5- methyltetrahydropteroyltriglutamate/homocysteine S-methyltransferase	-2.14	0.006551	0.03024	3634	3923	1027	682
Msip34_1086	protein of unknown function DUF6 transmembrane	0.54	0.1851	0.05399	15	12	20	20
Msip34_1087	ribonucleoside-diphosphate reductase, alpha subunit	0.56	0.2811	0.07032	243	219	396	287
Msip34_1088	Ribonucleoside-diphosphate reductase	0.06	0.7593	0.1517	24	19	24	21
Msip34_1089	Type I site-specific deoxyribonuclease	1.30	0.02247	0.03523	56	44	132	116
Msip34_1090	Site-specific DNA-methyltransferase (adenine-specific)	1.52	0.05382	0.03888	16	21	59	49
Msip34_1091	restriction modification system DNA specificity domain protein	0.13	0.5399	0.1161	94	77	99	87
Msip34_1092	deoxycytidine triphosphate deaminase	1.67	0.2689	0.06833	24	0	37	40
Msip34_1093	glucose-6-phosphate 1-dehydrogenase	1.02	0.05807	0.03936	72	92	182	151
Msip34_1094	6-phosphogluconate dehydrogenase, decarboxylating	0.69	0.1359	0.04755	2203	2265	3922	3309
Msip34_1095	6-phosphogluconolactonase	1.23	0.1592	0.05069	93	92	250	186
Msip34_1096	putative 3-demethylubiquinone-9 3-O-methyltransferase	1.87	0.01846	0.03454	26	20	84	86
Msip34_1097	protein of unknown function DUF59	1.14	0.08339	0.04159	65	48	140	110
Msip34_1098	methionyl-tRNA synthetase	1.87	0.03562	0.03648	66	61	244	222
Msip34_1099	competence protein ComEA helix-hairpin-helix repeat protein	2.69	0.1135	0.04511	0	11	37	36
Msip34_1100	orotidine 5'-phosphate decarboxylase	1.62	0.08339	0.04159	26	23	84	68
Msip34_1101	tetratricopeptide repeat protein	2.11	0.03872	0.03681	38	41	180	162
Msip34_1102	hypothetical protein	1.26	0.08364	0.0416	19	29	58	56
Msip34_1103	integration host factor, beta subunit	0.82	0.07418	0.04089	2464	2117	3716	4397
Msip34_1104	ribosomal protein S1	0.98	0.1859	0.05411	1408	1413	3201	2373
Msip34_1105	cytidylate kinase	1.39	0.04602	0.03782	208	236	622	543
Msip34_1106	hypothetical protein	-4.62	0.01551	0.03385	1433	1509	55	64
Msip34_1107	3-phosphoshikimate 1-carboxyvinyltransferase	-1.48	0.01293	0.03301	248	232	98	74
Msip34_1108	Prephenate dehydrogenase	0.35	0.4225	0.0955	57	87	104	79
Msip34_1109	Arginyltransferase	1.36	0.1353	0.04749	20	45	80	87
Msip34_1110	leucyl/phenylalanyl-tRNA/protein transferase	0.48	0.4929	0.108	19	44	36	53
Msip34_1111	diguanylate cyclase with PAS/PAC sensor	0.88	0.3251	0.07829	36	25	41	73
Msip34_1112	7TM domain sensor diguanylate cyclase	1.56	0.03086	0.03612	28	32	95	84
Msip34_1113	small-conductance mechanosensitive channel	1.03	0.09907	0.04339	26	27	59	50
Msip34_1114	transcriptional regulator, TetR family	1.18	0.1024	0.04382	56	36	104	105
Msip34_1115	alpha/beta hydrolase fold protein	0.13	0.8963	0.1735	8	31	19	24
Msip34_1116	membrane protein involved in aromatic hydrocarbon degradation	-1.60	0.06325	0.03986	192	168	60	58
Msip34_1117	Radical SAM domain protein	0.46	0.1704	0.05208	214	191	252	304
Msip34_1118	GumN family protein	-0.10	0.6419	0.1327	32	26	29	25
Msip34_1119	hypothetical protein	1.21	0.2027	0.05674	16	41	68	65
Msip34_1120	small multidrug resistance protein	1.78	0.07253	0.04075	4	15	39	30
Msip34_1121	response regulator receiver protein	1.38	0.01671	0.03415	103	118	302	275
Msip34_1122	two component transcriptional regulator, LuxR family	-0.87	0.282	0.07046	229	355	166	154
Msip34_1123	Ferritin Dps family protein	-0.31	0.2596	0.06676	110	105	77	96
Msip34_1124	protein of unknown function DUF883 ElaB	-1.83	0.03026	0.03608	355	336	74	119
Msip34_1125	protein of unknown function DUF1328	0.14	0.5658	0.1204	71	92	87	92
Msip34_1126	histidine kinase	0.32	0.1089	0.0446	117	103	140	134
Msip34_1127	transport-associated	-0.29	0.4205	0.09513	353	476	366	311
Msip34_1128	transport-associated	-0.09	0.6277	0.1305	208	185	202	168
Msip34_1129	hypothetical protein	0.34	0.209	0.05788	56	67	78	78
Msip34_1130	transport-associated	0.35	0.5014	0.1095	110	61	115	104
Msip34_1131	hypothetical protein	0.66	0.09779	0.04322	607	800	1064	1162
Msip34_1132	transport-associated	-0.32	0.6148	0.1284	35	63	34	43
Msip34_1133	Lipocalin family protein	-0.63	0.2034	0.05687	178	133	111	90
Msip34_1134	protein of unknown function DUF188	-0.60	0.0468	0.03794	71	73	50	45
Msip34_1135	DEAD/DEAH box helicase domain protein	-1.11	0.03376	0.03634	119	137	68	50
Msip34_1136	pseudouridine synthase	-0.05	0.8743	0.17	70	48	57	57
Msip34_1137	hypothetical protein	-1.63	0.01601	0.03398	246	222	82	68
Msip34_1138	ribose 5-phosphate isomerase	-1.97	0.02224	0.03519	546	545	153	125
Msip34_1139	dihydroxyacetone kinase, DhaK subunit	0.48	0.1965	0.05562	63	80	111	88
Msip34_1140	dihydroxyacetone kinase, L subunit	1.00	0.1688	0.05189	65	55	139	102
Msip34_1141	tRNA/rRNA methyltransferase (SpoU)	0.97	0.02173	0.03512	60	65	124	123
Msip34_1142	hypothetical protein	-0.52	0.1383	0.04778	329	324	206	251
Msip34_1143	Hsp33 protein	-2.26	0.02473	0.03552	4183	3918	571	1122
Msip34_1144	Glutamate--tRNA ligase	0.52	0.4793	0.1056	39	16	42	37
Msip34_1145	hypothetical protein	0.91	0.1349	0.04745	54	34	85	79
Msip34_1146	hypothetical protein	0.97	0.06587	0.04012	52	76	132	119
Msip34_1147	protein of unknown function DUF344	-1.45	0.01653	0.03411	207	199	75	74
Msip34_1148	transcriptional regulator, AraC family	0.34	0.645	0.1332	21	8	18	19
Msip34_1149	transcriptional regulator, ArsR family	-0.96	0.02609	0.03568	75	76	40	37
Msip34_1150	Glyoxalase/bleomycin resistance protein/dioxygenase	-0.93	0.05466	0.03898	69	81	46	33
Msip34_1151	Protein-tyrosine phosphatase, low molecular weight	-0.53	0.3653	0.0854	41	61	35	36
Msip34_1152	arsenical-resistance protein	0.02	0.9598	0.1836	15	25	22	19
Msip34_1153	Rh family protein/ammonium transporter	0.61	0.07493	0.04095	13	13	19	21
Msip34_1154	hypothetical protein	-2.53	0.01588	0.03394	1398	1378	200	281
Msip34_1155	hypothetical protein	0.66	0.369	0.08602	24	55	65	62
Msip34_1156	efflux transporter, RND family, MFP subunit	-0.04	0.9142	0.1764	56	38	47	44
Msip34_1157	transporter, hydrophobe/amphiphile efflux-1 (HAE1) family	0.04	0.7787	0.1548	27	23	26	25
Msip34_1158	RND efflux system, outer membrane lipoprotein, NodT family	-0.94	0.0552	0.03904	38	42	21	20
Msip34_1159	protein of unknown function DUF1275	1.42	0.007587	0.03063	26	25	68	71
Msip34_1160	hypothetical protein	0.27	0.2688	0.06831	86	104	123	106
Msip34_1161	histidine kinase	1.09	0.04936	0.03831	14	18	34	35
Msip34_1162	two component transcriptional regulator, winged helix family	2.77	0.05294	0.03877	10	4	60	47
Msip34_1163	outer membrane autotransporter barrel domain protein	0.50	0.283	0.07062	33	22	33	45
Msip34_1164	DNA-directed DNA polymerase	0.07	0.745	0.1495	27	33	29	34
Msip34_1165	peptidase S24 and S26 domain protein	0.89	0.1095	0.04466	18	19	32	38
Msip34_1166	DNA-3-methyladenine glycosylase I	0.14	0.4726	0.1044	172	141	181	165
Msip34_1167	methyl-accepting chemotaxis sensory transducer	-6.27	1.1e-05	0.003717	557	556	7	6
Msip34_1168	hypothetical protein	-3.23	0.07535	0.04099	171	213	19	21
Msip34_1169	hypothetical protein	-0.58	0.2203	0.05985	240	308	221	145
Msip34_1170	protein of unknown function DUF861 cupin_3	2.57	0.1667	0.05163	18	15	125	79
Msip34_1171	diguanylate cyclase/phosphodiesterase with PAS/PAC sensor(s)	-2.53	0.02609	0.03568	175	148	20	35
Msip34_1172	membrane protein involved in aromatic hydrocarbon degradation	-2.34	0.02717	0.03579	64	73	11	15
Msip34_1173	Cyclopropane-fatty-acyl-phospholipid synthase	0.18	0.7419	0.149	147	136	116	204
Msip34_1174	diguanylate cyclase/phosphodiesterase with PAS/PAC sensor(s)	0.04	0.6655	0.1366	58	58	57	63
Msip34_1175	protein of unknown function DUF779	-1.13	0.1527	0.04983	398	361	114	232
Msip34_1176	Aldehyde dehydrogenase (NAD(+))	-0.49	0.01628	0.03405	853	857	601	619
Msip34_1177	NADH dehydrogenase (ubiquinone) 24 kDa subunit	-0.35	0.7599	0.1518	5408	5162	1270	7022
Msip34_1178	NADH dehydrogenase (quinone)	-0.05	0.9707	0.1853	2198	1972	571	3466
Msip34_1179	formate dehydrogenase, alpha subunit	-0.22	0.8556	0.1669	2117	2183	553	3148
Msip34_1180	formate dehydrogenase family accessory protein FdhD	0.08	0.9507	0.1821	1287	1066	431	2047
Msip34_1181	formate dehydrogenase delta subunit	1.37	0.385	0.08881	280	429	519	1309
Msip34_1182	2-C-methyl-D-erythritol 4-phosphate cytidylyltransferase	0.83	0.1448	0.04874	71	107	155	163
Msip34_1183	2C-methyl-D-erythritol 2,4-cyclodiphosphate synthase	1.05	0.08302	0.04156	156	154	343	299
Msip34_1184	heavy metal efflux pump, CzcA family	-0.64	0.1601	0.05081	69	55	38	42
Msip34_1185	efflux transporter, RND family, MFP subunit	-1.02	1.3e-05	0.003717	54	54	27	27
Msip34_1186	outer membrane efflux protein	-0.27	0.4805	0.1058	40	29	29	27
Msip34_1187	Glyoxalase/bleomycin resistance protein/dioxygenase	0.93	0.2918	0.07222	11	4	15	14
Msip34_1188	Smr protein/MutS2	0.25	0.3384	0.0807	63	60	66	80
Msip34_1189	thioredoxin reductase	-0.68	0.08937	0.04206	3037	2642	1706	1839
Msip34_1190	Ferritin Dps family protein	0.76	0.000137	0.01082	926	936	1574	1584
Msip34_1191	cell divisionFtsK/SpoIIIE	0.76	0.09379	0.04267	126	90	194	173
Msip34_1192	outer membrane lipoprotein carrier protein LolA	0.65	0.09433	0.04275	104	78	154	133
Msip34_1193	AAA ATPase central domain protein	0.04	0.8362	0.1638	125	104	128	108
Msip34_1194	seryl-tRNA synthetase	0.83	0.2028	0.05675	126	113	245	180
Msip34_1195	sodium/hydrogen exchanger	1.67	0.05415	0.03892	24	22	80	70
Msip34_1196	extracellular solute-binding protein family 3	0.89	0.1006	0.0436	56	57	113	98
Msip34_1198	transcriptional regulator, XRE family	-1.11	0.07825	0.04122	678	848	400	306
Msip34_1199	hypothetical protein	-0.59	0.1748	0.05264	61	50	37	37
Msip34_1200	Beta-ketoacyl synthase	-0.69	0.08667	0.0418	50	55	33	32
Msip34_1201	phosphopantetheine-binding	-0.57	0.4882	0.1072	17	33	14	18
Msip34_1202	alpha/beta hydrolase fold protein	-1.00	0.2415	0.06362	12	18	7	7
Msip34_1203	aminotransferase class-III	-0.73	0.2515	0.06538	6	6	4	2
Msip34_1204	2,3-diketo-5-methylthio-1-phosphopentane phosphatase	-0.21	0.5063	0.1103	11	15	12	10
Msip34_1205	hypothetical protein	-1.69	0.08603	0.04176	255	207	76	67
Msip34_1206	electron transport protein SCO1/SenC	-0.18	0.4932	0.1081	99	83	71	90
Msip34_1207	protoheme IX farnesyltransferase	-0.20	0.6314	0.1311	28	19	22	18
Msip34_1208	cytochrome oxidase assembly	0.20	0.8387	0.1642	49	13	30	42
Msip34_1209	transmembrane protein	0.87	0.03619	0.03654	15	12	24	28
Msip34_1210	surfeit locus 1	2.27	0.1369	0.04764	0	10	28	27
Msip34_1211	putative transmembrane protein	0.49	0.5248	0.1135	128	125	122	234
Msip34_1212	Cytochrome-c oxidase	0.25	0.7207	0.1456	123	97	87	174
Msip34_1213	cytochrome c oxidase assembly protein CtaG/Cox11	0.47	0.1641	0.05131	58	47	72	74
Msip34_1214	hypothetical protein	0.43	0.4019	0.09182	84	49	87	93
Msip34_1215	cytochrome c oxidase, subunit I	0.73	0.06756	0.04029	53	41	73	83
Msip34_1216	cytochrome c oxidase, subunit II	0.83	0.05811	0.03936	35	30	58	59
Msip34_1217	hypothetical protein	1.69	0.01808	0.03447	95	83	302	276
Msip34_1218	protein of unknown function DUF1282	-0.86	0.143	0.04848	32	26	16	15
Msip34_1219	protein of unknown function DUF214	0.76	0.2425	0.06379	50	25	56	71
Msip34_1220	ABC transporter related	-0.45	0.2142	0.05879	61	50	41	40
Msip34_1221	efflux transporter, RND family, MFP subunit	-0.15	0.5841	0.1234	57	44	46	44
Msip34_1222	type I secretion outer membrane protein, TolC family	0.28	0.2821	0.07048	24	30	34	31
Msip34_1223	ABC transporter related	1.42	0.1658	0.05152	143	129	427	302
Msip34_1224	nitroreductase	1.15	0.1785	0.0531	76	89	214	152
Msip34_1225	GreA/GreB family elongation factor	-0.06	0.844	0.1651	259	200	253	186
Msip34_1226	GMP synthase, large subunit	1.04	0.02472	0.03552	108	86	213	188
Msip34_1227	inosine-5'-monophosphate dehydrogenase	1.70	0.1077	0.04446	191	219	752	583
Msip34_1228	hypothetical protein	-0.68	0.2232	0.06034	580	435	304	330
Msip34_1229	protein of unknown function UPF0125	1.34	0.1641	0.05131	59	55	168	121
Msip34_1230	cyclase/dehydrase	1.17	0.101	0.04364	55	45	126	100
Msip34_1231	SsrA-binding protein	0.79	0.1089	0.04459	137	150	272	228
Msip34_1232	hypothetical protein	0.54	0.06223	0.03977	30	27	44	39
Msip34_1233	CheW protein	-0.81	0.1934	0.05517	47	59	21	39
Msip34_1234	Radical SAM domain protein	1.48	0.08959	0.04209	21	23	56	68
Msip34_1235	uracil-DNA glycosylase	1.40	0.02291	0.03529	14	19	41	47
Msip34_1236	translation elongation factor P	2.71	0.1656	0.0515	105	124	925	582
Msip34_1237	hypothetical protein	0.66	0.1718	0.05226	11	17	25	19
Msip34_1238	transcription elongation factor GreB	2.08	0.02411	0.03545	9	20	68	59
Msip34_1239	DNA helicase/exodeoxyribonuclease V, subunit B	0.37	0.5626	0.1199	52	24	54	46
Msip34_1240	UvrD/REP helicase	-0.25	0.4395	0.09857	58	44	46	41
Msip34_1241	SNARE associated Golgi protein	1.38	0.1132	0.04508	46	41	128	100
Msip34_1242	protein of unknown function DUF1555	-0.20	0.3262	0.0785	61	72	62	54
Msip34_1243	Hemolysin-type calcium-binding region	-0.48	0.1784	0.05309	319	310	252	199
Msip34_1244	transcription-repair coupling factor	0.73	0.08715	0.04183	82	62	130	108
Msip34_1245	hypothetical protein	0.44	0.4658	0.1032	562	578	591	958
Msip34_1246	peptidase U62 modulator of DNA gyrase	-1.33	0.03395	0.03636	850	871	305	380
Msip34_1247	Nitrilase/cyanide hydratase and apolipoprotein N-acyltransferase	1.51	0.05534	0.03906	53	56	166	147
Msip34_1248	hypothetical protein	1.10	0.05556	0.03908	53	36	105	87
Msip34_1249	ABC transporter related	1.68	0.1154	0.04531	32	21	101	72
Msip34_1250	hypothetical protein	2.33	0.1161	0.04539	21	26	140	103
Msip34_1251	Calcium-binding EF-hand-containing protein	1.34	0.07992	0.04134	90	93	251	215
Msip34_1252	P pilus assembly/Cpx signaling pathway periplasmic inhibitor/zinc-resistance associated protein-like protein	-0.22	0.6153	0.1285	13	9	11	8
Msip34_1253	two component transcriptional regulator, winged helix family	0.52	0.1531	0.04989	144	130	214	178
Msip34_1254	histidine kinase	1.96	0.001885	0.02487	22	26	98	94
Msip34_1255	transcriptional regulator, Crp/Fnr family	-1.82	0.05423	0.03893	49	49	11	17
Msip34_1256	hypothetical protein	0.25	0.3702	0.08622	269	352	349	389
Msip34_1257	YcgR	2.49	0.006691	0.03029	192	176	1013	1055
Msip34_1258	sulfatase	0.33	0.4017	0.09178	23	15	25	22
Msip34_1259	transcriptional regulator, AraC family	1.36	0.0204	0.0349	9	8	25	23
Msip34_1260	protein of unknown function DUF1486	1.79	0.09085	0.04226	1	5	14	12
Msip34_1261	aminotransferase class I and II	1.20	0.02033	0.03489	112	89	226	238
Msip34_1262	TPR repeat-containing protein	-2.08	0.02662	0.03574	419	501	81	136
Msip34_1263	excinuclease ABC, B subunit	0.49	0.1731	0.05242	57	66	95	77
Msip34_1264	ribonuclease, Rne/Rng family	-0.56	0.127	0.04664	574	538	423	329
Msip34_1265	pseudouridine synthase, RluA family	0.34	0.3853	0.08886	53	74	91	69
Msip34_1266	HAD-superfamily hydrolase, subfamily IA, variant 1	-1.14	0.0887	0.04198	243	236	88	128
Msip34_1267	Rieske (2Fe-2S) domain protein	0.66	0.3352	0.08013	185	224	252	398
Msip34_1268	peptidase S49	0.76	0.01441	0.03352	410	462	711	762
Msip34_1269	Glucose-6-phosphate isomerase	1.46	0.06156	0.0397	188	192	558	492
Msip34_1270	1,4-alpha-glucan branching enzyme	-0.58	0.2003	0.0563	475	523	269	396
Msip34_1271	glucose-1-phosphate adenylyltransferase	-0.22	0.03256	0.03625	196	197	166	171
Msip34_1272	glycoside hydrolase family 57	0.22	0.7437	0.1492	133	103	92	184
Msip34_1273	4-alpha-glucanotransferase	-0.59	0.2124	0.05848	256	270	142	207
Msip34_1274	ROK family protein	0.23	0.6556	0.1349	130	122	111	185
Msip34_1275	diguanylate cyclase/phosphodiesterase	1.36	0.05631	0.03916	8	13	27	29
Msip34_1276	hypothetical protein	-0.72	0.1463	0.04895	27	32	17	18
Msip34_1277	glycosyl transferase family 2	1.12	0.06549	0.04008	128	100	275	224
Msip34_1278	putative beta (1-6) glucan synthase	0.13	0.1665	0.0516	463	433	498	483
Msip34_1279	hypothetical protein	2.49	0.000282	0.01471	110	99	596	586
Msip34_1280	YdjC family protein	1.20	0.05935	0.03949	35	46	94	93
Msip34_1281	glycosyl transferase family 2	1.05	0.01532	0.03379	108	89	213	196
Msip34_1282	hypothetical protein	1.67	0.1491	0.04935	50	44	125	176
Msip34_1283	iron-sulfur cluster binding protein	1.32	0.0279	0.03587	41	37	93	102
Msip34_1284	protein of unknown function UPF0079	2.33	0.02815	0.03589	26	17	120	102
Msip34_1285	N-acetylmuramoyl-L-alanine amidase	1.05	0.0786	0.04124	48	52	113	97
Msip34_1286	beta-lactamase domain protein	-0.66	0.13	0.04696	158	162	114	88
Msip34_1287	hypothetical protein	-0.80	0.1384	0.04779	1574	1294	807	846
Msip34_1288	DNA mismatch repair protein MutL	1.45	0.0847	0.04167	25	28	81	67
Msip34_1289	phosphomethylpyrimidine kinase	1.21	0.1687	0.05187	34	23	79	54
Msip34_1290	tRNA delta(2)-isopentenylpyrophosphate transferase	0.99	0.116	0.04538	38	31	78	61
Msip34_1291	aminotransferase class I and II	2.18	0.09609	0.04299	46	60	210	274
Msip34_1292	protein of unknown function DUF6 transmembrane	1.14	0.1868	0.05423	29	13	46	48
Msip34_1293	intradiol ring-cleavage dioxygenase	2.15	0.0505	0.03846	3	10	33	30
Msip34_1294	twitching motility protein	0.13	0.6802	0.139	126	99	141	105
Msip34_1295	diguanylate cyclase/phosphodiesterase	1.01	0.09349	0.04263	56	36	105	82
Msip34_1296	Tetratricopeptide TPR_2 repeat protein	2.20	0.1205	0.04591	21	20	81	110
Msip34_1297	tRNA U-34 5-methylaminomethyl-2-thiouridine biosynthesis protein MnmC	1.33	0.0378	0.03671	5	5	14	12
Msip34_1298	Methyltransferase type 12	1.15	0.02475	0.03553	8	9	20	20
Msip34_1299	Cyclopropane-fatty-acyl-phospholipid synthase	-0.12	0.7047	0.143	12	13	9	13
Msip34_1300	protein of unknown function DUF1365	-0.33	0.3737	0.08682	20	27	16	21
Msip34_1301	FAD dependent oxidoreductase	-0.50	0.2629	0.06731	30	23	18	20
Msip34_1302	Stearoyl-CoA 9-desaturase	-1.25	0.4431	0.09921	37	12	9	11
Msip34_1303	Lipocalin family protein	-1.91	0.002704	0.02676	52	49	14	12
Msip34_1304	hypothetical protein	-1.38	0.09948	0.04344	32	26	10	12
Msip34_1305	protein of unknown function DUF1295	-2.81	0.0802	0.04136	80	99	12	12
Msip34_1306	hypothetical protein	-2.48	0.06779	0.04031	194	248	30	49
Msip34_1307	Cyclopropane-fatty-acyl-phospholipid synthase	-3.87	0.05471	0.03898	464	554	27	42
Msip34_1308	transcriptional regulator, MerR family	-4.37	0.04072	0.037	1812	2133	51	139
Msip34_1309	hypothetical protein	0.40	0.6443	0.1331	48	32	33	74
Msip34_1310	RNA polymerase, sigma-24 subunit, ECF subfamily	-0.94	0.1811	0.05343	51	67	31	30
Msip34_1311	Pyrrolo-quinoline quinone	0.23	0.4595	0.1021	94	69	104	88
Msip34_1312	putative phospholipase	-1.03	0.04146	0.03707	431	438	229	195
Msip34_1313	protein of unknown function DUF1555	0.76	0.2655	0.06775	403	358	763	522
Msip34_1314	NAD-dependent aldehyde dehydrogenase	0.04	0.9594	0.1835	49	21	28	45
Msip34_1315	7-cyano-7-deazaguanine reductase	2.17	0.07657	0.04108	77	25	269	191
Msip34_1316	chromosome segregation protein SMC	0.49	0.01692	0.03421	44	47	65	63
Msip34_1317	ZipA FtsZ-binding region	0.74	0.01234	0.03278	81	86	135	144
Msip34_1318	DNA ligase, NAD-dependent	1.03	0.1093	0.04465	25	18	51	39
Msip34_1319	3'(2'),5'-bisphosphate nucleotidase	-1.13	0.01945	0.03474	224	233	95	114
Msip34_1320	TPR repeat-containing protein	-0.86	0.02825	0.0359	497	514	258	298
Msip34_1321	oxidoreductase molybdopterin binding	-0.61	0.08976	0.04212	221	226	134	158
Msip34_1322	Ferric reductase domain protein transmembrane component domain	-0.56	0.4126	0.0937	70	115	60	65
Msip34_1323	DoxX family protein	-0.13	0.7524	0.1506	44	30	29	38
Msip34_1324	Conserved TM helix repeat-containing protein	1.99	0.1241	0.04632	102	104	470	349
Msip34_1325	protein of unknown function UPF0060	0.35	0.2293	0.06141	49	38	52	59
Msip34_1326	cation efflux protein	0.35	0.3971	0.09097	36	54	57	58
Msip34_1327	hypothetical protein	0.41	0.5899	0.1244	28	34	27	55
Msip34_1328	Phospholipase D	0.14	0.8983	0.1738	43	25	16	60
Msip34_1329	Endonuclease/exonuclease/phosphatase	0.20	0.8295	0.1627	14	15	9	25
Msip34_1330	Calcium-binding EF-hand-containing protein	-0.77	0.2417	0.06365	68	97	45	52
Msip34_1331	putative secreted protein	-0.98	0.134	0.04736	30	24	13	13
Msip34_1332	Alcohol dehydrogenase GroES domain protein	-0.26	0.6146	0.1284	6	9	4	8
Msip34_1333	dihydrodipicolinate synthetase	0.88	0.1673	0.05171	10	18	25	28
Msip34_1334	hypothetical protein	3.52	0.1204	0.04589	17	31	226	328
Msip34_1335	hypothetical protein	2.40	0.1426	0.04842	244	226	1009	1468
Msip34_1336	hypothetical protein	0.72	0.2827	0.07058	476	550	679	1010
Msip34_1337	hypothetical protein	-4.32	0.0283	0.0359	1719	1876	83	96
Msip34_1338	hypothetical protein	-3.30	0.03435	0.03639	64	71	7	6
Msip34_1339	hypothetical protein	-0.99	0.1792	0.05318	138	148	49	94
Msip34_1340	hypothetical protein	-1.08	0.1987	0.05601	120	177	62	79
Msip34_1341	hypothetical protein	-0.67	0.2747	0.06928	137	189	71	133
Msip34_1342	short-chain dehydrogenase/reductase SDR	0.32	0.3743	0.08692	16	11	17	18
Msip34_1343	transcriptional regulator, TetR family	0.89	0.2176	0.05938	22	45	66	59
Msip34_1344	protein of unknown function DUF326	0.33	0.6341	0.1315	3	8	8	6
Msip34_1345	hypothetical protein	3.21	0.03004	0.03606	2	0	11	13
Msip34_1346	short-chain dehydrogenase/reductase SDR	1.05	0.1765	0.05286	8	5	11	16
Msip34_1347	two component transcriptional regulator, LuxR family	1.24	0.08738	0.04185	7	10	18	23
Msip34_1348	hypothetical protein	0.22	0.1315	0.0471	19	19	23	22
Msip34_1349	protein of unknown function DUF1345	0.11	0.4603	0.1022	60	56	66	58
Msip34_1350	YceI family protein	-0.85	0.006749	0.03032	276	289	152	160
Msip34_1351	Succinylglutamate desuccinylase/aspartoacylase	-0.40	0.2995	0.07364	288	220	164	220
Msip34_1352	heavy metal translocating P-type ATPase	-0.78	0.1685	0.05185	195	145	76	121
Msip34_1353	cold-shock DNA-binding domain protein	-1.02	0.02623	0.03569	6494	6604	3435	3043
Msip34_1354	CsbD family protein	-2.92	0.1843	0.05388	77	131	14	12
Msip34_1355	hypothetical protein	-1.22	0.3003	0.07379	22	41	14	13
Msip34_1356	transcriptional regulator, LuxR family	-0.14	0.837	0.1639	43	20	31	26
Msip34_1357	hypothetical protein	0.31	0.7888	0.1564	4	22	15	16
Msip34_1358	Na+/solute symporter	0.58	0.4065	0.09263	17	7	15	21
Msip34_1359	hypothetical protein	1.47	0.02062	0.03494	4	3	11	9
Msip34_1361	hypothetical protein	2.76	0.1108	0.04482	6	2	25	36
Msip34_1362	hypothetical protein	0.70	0.2252	0.06067	11	18	24	23
Msip34_1363	Peptidase M23	0.10	0.9261	0.1783	6	1	4	3
Msip34_1364	type VI secretion system Vgr family protein	0.05	0.9592	0.1834	5	1	4	3
Msip34_1365	two component transcriptional regulator, LuxR family	-1.08	0.2067	0.05747	29	20	11	11
Msip34_1366	oxidoreductase FAD/NAD(P)-binding domain protein	-0.43	0.4749	0.1048	75	45	48	41
Msip34_1367	hypothetical protein	-0.76	0.2436	0.064	151	108	76	77
Msip34_1368	hypothetical protein	-1.19	0.06381	0.03991	132	130	49	65
Msip34_1369	cytochrome d ubiquinol oxidase, subunit II	-2.02	0.07791	0.04119	468	388	103	107
Msip34_1370	cytochrome bd ubiquinol oxidase subunit I	-1.13	0.06279	0.03982	327	293	142	141
Msip34_1371	aldehyde oxidase and xanthine dehydrogenase molybdopterin binding	3.24	0.1483	0.04922	151	109	1494	965
Msip34_1372	(2Fe-2S)-binding domain protein	3.93	0.1467	0.04901	105	124	2129	1362
Msip34_1373	hypothetical protein	3.96	0.1068	0.04436	44	41	780	566
Msip34_1374	protein of unknown function DUF182	3.76	0.1121	0.04495	84	100	1458	1044
Msip34_1375	transcriptional regulator, LysR family	1.81	0.03127	0.03616	21	13	67	56
Msip34_1376	hypothetical protein	3.13	0.1163	0.0454	271	302	2916	2093
Msip34_1377	beta-lactamase domain protein	2.03	0.03506	0.03644	26	13	89	72
Msip34_1378	hydrolase, TatD family	1.90	0.05024	0.03843	21	39	116	110
Msip34_1379	type IV pilus assembly PilZ	1.34	0.0409	0.03701	71	50	169	140
Msip34_1380	DNA polymerase III, delta prime subunit	1.69	0.02547	0.03561	30	22	91	79
Msip34_1381	thymidylate kinase	1.75	0.09128	0.04231	55	21	134	124
Msip34_1382	aminodeoxychorismate lyase	1.46	0.0607	0.03962	34	29	96	81
Msip34_1383	aminodeoxychorismate lyase	1.87	0.07878	0.04126	64	58	246	203
Msip34_1384	3-oxoacyl-(acyl-carrier-protein) synthase 2	3.39	0.1221	0.04609	153	132	1763	1234
Msip34_1385	acyl carrier protein	2.81	0.09659	0.04306	589	490	4288	3270
Msip34_1386	3-oxoacyl-(acyl-carrier-protein) reductase	1.04	0.09039	0.0422	144	155	333	281
Msip34_1387	malonyl CoA-acyl carrier protein transacylase	1.15	0.1363	0.04759	162	183	334	435
Msip34_1388	3-oxoacyl-(acyl-carrier-protein) synthase III	0.29	0.08748	0.04186	353	325	408	419
Msip34_1389	fatty acid/phospholipid synthesis protein PlsX	1.13	0.003979	0.0285	167	181	389	371
Msip34_1390	ribosomal protein L32	2.44	0.09864	0.04333	966	1012	6050	4679
Msip34_1391	protein of unknown function DUF177	2.25	0.1045	0.04408	1362	1530	7789	5951
Msip34_1392	acetyl-CoA carboxylase, biotin carboxylase	0.99	0.1425	0.0484	278	258	470	597
Msip34_1393	oxaloacetate decarboxylase alpha subunit	-0.13	0.8481	0.1657	1436	1377	787	1784
Msip34_1394	maf protein	-0.23	0.393	0.09024	40	50	37	40
Msip34_1395	hypothetical protein	-1.17	0.1315	0.04711	141	182	68	76
Msip34_1396	Uroporphyrin-III C/tetrapyrrole (Corrin/Porphyrin) methyltransferase	0.33	0.176	0.05279	65	54	70	79
Msip34_1397	Ribonuclease H	1.78	0.008472	0.03089	39	30	122	116
Msip34_1398	lipid-A-disaccharide synthase	1.73	0.02256	0.03524	74	53	217	209
Msip34_1399	acyl-(acyl-carrier-protein)--UDP-N- acetylglucosamine O-acyltransferase	0.66	0.1916	0.05491	163	225	352	262
Msip34_1400	beta-hydroxyacyl-(acyl-carrier-protein) dehydratase FabZ	0.60	0.2269	0.06097	304	309	524	406
Msip34_1401	UDP-3-O-(3-hydroxymyristoyl) glucosamine N-acyltransferase	0.08	0.7871	0.1561	525	484	622	447
Msip34_1402	outer membrane chaperone Skp (OmpH)	0.35	0.2457	0.06436	1086	1000	1463	1202
Msip34_1403	outer membrane protein assembly complex, YaeT protein	1.26	0.07741	0.04115	359	312	877	728
Msip34_1404	membrane-associated zinc metalloprotease	1.04	0.05379	0.03887	96	67	178	160
Msip34_1405	1-deoxy-D-xylulose 5-phosphate reductoisomerase	1.80	0.1199	0.04583	26	15	86	60
Msip34_1406	phosphatidate cytidylyltransferase	1.72	0.01994	0.03483	29	25	95	86
Msip34_1407	undecaprenyl diphosphate synthase	1.19	0.08486	0.04169	103	84	238	191
Msip34_1408	ribosome recycling factor	-0.50	0.3073	0.07506	522	494	439	277
Msip34_1409	uridylate kinase	0.50	0.3528	0.08323	134	172	260	174
Msip34_1410	translation elongation factor Ts	1.70	0.1647	0.05139	209	207	802	553
Msip34_1411	ribosomal protein S2	2.37	0.1134	0.0451	1237	1309	7540	5622
Msip34_1412	methionine aminopeptidase, type I	1.29	0.08158	0.04146	65	95	221	171
Msip34_1413	UTP-GlnB uridylyltransferase, GlnD	1.58	0.06074	0.03963	25	21	76	64
Msip34_1414	DNA-directed DNA polymerase	0.62	0.06415	0.03994	36	31	55	48
Msip34_1415	short-chain dehydrogenase/reductase SDR	-1.69	0.01207	0.03266	265	294	97	76
Msip34_1416	protein of unknown function DUF861 cupin_3	1.54	0.03599	0.03652	1406	1671	4786	4177
Msip34_1417	peptide deformylase	-1.60	0.06166	0.03971	610	696	213	216
Msip34_1418	methylthioadenosine phosphorylase	-1.64	0.03431	0.03638	528	488	160	166
Msip34_1419	squalene synthase HpnC	0.23	0.5349	0.1152	42	62	66	56
Msip34_1420	squalene synthase HpnD	1.78	0.06413	0.03994	14	26	79	60
Msip34_1421	squalene-associated FAD-dependent desaturase	1.11	0.01471	0.03361	23	19	48	43
Msip34_1422	membrane protein of unknown function	0.44	0.2807	0.07025	32	21	40	33
Msip34_1423	short-chain dehydrogenase/reductase SDR	0.94	0.07464	0.04093	41	57	104	85
Msip34_1424	hypothetical protein	3.15	0.01553	0.03385	66	66	607	581
Msip34_1425	hypothetical protein	1.07	0.1949	0.05537	9	25	42	31
Msip34_1426	Haloacid dehalogenase domain protein hydrolase	1.09	0.1201	0.04586	38	38	90	73
Msip34_1427	DNA repair protein RadA	1.31	0.05968	0.03952	46	28	102	81
Msip34_1428	alanine racemase	1.12	0.04417	0.03753	67	46	134	113
Msip34_1429	replicative DNA helicase	1.93	0.02172	0.03512	70	38	223	191
Msip34_1430	Cys/Met metabolism pyridoxal-phosphate-dependent protein	0.85	0.1382	0.04777	67	39	107	86
Msip34_1431	ribosomal protein L9	3.35	0.08969	0.04211	453	424	5061	3911
Msip34_1432	ribosomal protein S18	3.72	0.134	0.04736	183	243	3370	2253
Msip34_1433	single-strand binding protein/Primosomal replication protein n	3.12	0.1333	0.04729	242	288	2749	1874
Msip34_1434	ribosomal protein S6	3.38	0.1466	0.04899	252	264	3272	2127
Msip34_1435	Phosphoenolpyruvate carboxylase	-1.72	0.08301	0.04156	59	71	19	20
Msip34_1436	protein of unknown function DUF1504	1.68	0.04343	0.03741	17	20	56	65
Msip34_1437	glycogen/starch synthase, ADP-glucose type	2.53	0.0856	0.04174	21	18	129	102
Msip34_1438	Exonuclease RNase T and DNA polymerase III	1.54	0.04412	0.03752	126	88	306	317
Msip34_1439	Ste24 endopeptidase	-0.18	0.4594	0.1021	278	342	274	273
Msip34_1440	hypothetical protein	-0.40	0.4097	0.09318	204	296	198	181
Msip34_1441	ribosome small subunit-dependent GTPase A	1.48	0.08384	0.04162	39	36	115	95
Msip34_1442	Histone deacetylase	0.41	0.4051	0.09238	35	21	41	34
Msip34_1443	6-pyruvoyl tetrahydropterin synthase and hypothetical protein	1.98	0.1256	0.04648	37	45	187	136
Msip34_1444	dTDP-4-dehydrorhamnose reductase	1.65	0.107	0.04437	22	29	92	69
Msip34_1445	dTDP-4-dehydrorhamnose 3,5-epimerase	2.27	0.05116	0.03855	8	26	87	79
Msip34_1446	glucose-1-phosphate thymidylyltransferase	0.97	0.08552	0.04173	45	65	112	104
Msip34_1447	dTDP-glucose 4,6-dehydratase	1.04	0.06285	0.03982	67	64	142	127
Msip34_1448	DNA polymerase III, epsilon subunit	1.63	0.008081	0.03078	53	43	153	147
Msip34_1449	ribonuclease H	1.39	0.01677	0.03417	48	38	121	108
Msip34_1450	methyltransferase type 11	-0.08	0.6909	0.1407	150	133	121	148
Msip34_1451	hydroxyacylglutathione hydrolase	-0.09	0.586	0.1238	119	105	97	114
Msip34_1452	Lytic transglycosylase catalytic	1.68	0.08655	0.0418	33	37	125	102
Msip34_1453	extracellular solute-binding protein family 5	2.21	0.04103	0.03702	21	17	95	82
Msip34_1454	binding-protein-dependent transport systems inner membrane component	1.16	0.1315	0.04711	48	24	86	75
Msip34_1455	binding-protein-dependent transport systems inner membrane component	1.82	0.06761	0.04029	16	16	62	53
Msip34_1456	short-chain dehydrogenase/reductase SDR	3.16	0.1307	0.04702	73	54	686	468
Msip34_1457	PpiC-type peptidyl-prolyl cis-trans isomerase	0.60	0.2803	0.07019	255	237	434	311
Msip34_1458	histone family protein DNA-binding protein	1.68	0.1344	0.0474	1856	1688	6542	4828
Msip34_1459	ATP-dependent protease La	-1.23	0.007347	0.03055	2371	2206	902	1047
Msip34_1460	ATP-dependent Clp protease, ATP-binding subunit ClpX	0.45	0.03184	0.0362	1815	1791	2413	2503
Msip34_1461	ATP-dependent Clp protease, proteolytic subunit ClpP	0.27	0.2969	0.07316	1651	1336	1795	1816
Msip34_1462	trigger factor	-0.59	0.05894	0.03945	2014	2028	1405	1273
Msip34_1463	integrase family protein	-0.10	0.5395	0.116	640	692	672	573
Msip34_1464	hypothetical protein	-0.12	0.5037	0.1099	72	62	62	62
Msip34_1465	hypothetical protein	0.84	0.285	0.07097	32	14	43	41
Msip34_1466	Integrase catalytic region	0.57	0.1588	0.05064	14	10	20	16
Msip34_1467	transposase IS3/IS911 family protein	1.32	0.09544	0.0429	15	17	44	36
Msip34_1468	hypothetical protein	-1.74	0.1707	0.05211	14	23	3	7
Msip34_1469	hypothetical protein	-0.69	0.3454	0.08194	15	13	5	12
Msip34_1470	protein of unknown function DUF1376	-1.50	0.2061	0.05736	11	17	5	4
Msip34_1471	hypothetical protein	-0.07	0.8359	0.1637	11	15	11	13
Msip34_1472	hypothetical protein	1.04	0.1167	0.04545	24	13	44	34
Msip34_1473	prophage antirepressor	0.97	0.04201	0.03716	37	42	77	77
Msip34_1474	hypothetical protein	0.52	0.1984	0.05596	66	65	85	104
Msip34_1475	hypothetical protein	1.66	0.04804	0.03812	26	18	65	79
Msip34_1476	Resolvase domain protein	1.43	0.3352	0.08013	44	43	75	163
Msip34_1477	hypothetical protein	-0.20	0.4531	0.101	194	243	173	208
Msip34_1478	Domain of unknown function DUF1828	-0.34	0.2435	0.06398	295	344	220	284
Msip34_1479	hypothetical protein	0.11	0.2801	0.07015	88	84	97	89
Msip34_1480	hypothetical protein	0.43	0.374	0.08688	56	33	56	65
Msip34_1481	hypothetical protein	-1.03	0.08753	0.04186	280	242	129	126
Msip34_1482	DNA-directed DNA polymerase	1.22	0.01768	0.03438	8	9	20	21
Msip34_1483	peptidase S24 and S26 domain protein	0.05	0.9281	0.1786	19	11	19	13
Msip34_1484	hypothetical protein	1.14	0.07673	0.0411	53	38	103	100
Msip34_1485	outer membrane efflux protein	0.10	0.7225	0.1459	36	26	34	32
Msip34_1486	hypothetical protein	-0.20	0.3671	0.08571	33	31	30	25
Msip34_1487	acriflavin resistance protein	-0.44	0.1781	0.05305	34	28	24	22
Msip34_1488	diguanylate cyclase with PAS/PAC sensor	-0.02	0.8474	0.1656	45	42	45	42
Msip34_1489	transcriptional coactivator/pterin dehydratase	-0.94	0.05215	0.03867	481	407	257	207
Msip34_1490	aspartate/glutamate/uridylate kinase	-0.57	0.2765	0.06958	204	149	121	116
Msip34_1491	para-aminobenzoate synthase, subunit I	-0.29	0.1736	0.05248	170	152	142	121
Msip34_1492	H4MPT-linked C1 transfer pathway protein	-0.55	0.07204	0.04071	166	184	131	108
Msip34_1493	protein of unknown function DUF201	0.90	0.07768	0.04117	45	34	76	72
Msip34_1494	histidine biosynthesis protein	1.36	0.04275	0.03729	23	17	56	47
Msip34_1495	formaldehyde-activating enzyme	1.55	0.1181	0.04563	13	16	50	38
Msip34_1496	formaldehyde-activating enzyme	0.39	0.283	0.07061	6598	7569	10486	8123
Msip34_1497	sugar isomerase (SIS)	3.55	0.08729	0.04184	93	118	1398	1079
Msip34_1498	hypothetical protein	2.16	0.001938	0.02503	2705	2503	11573	11657
Msip34_1499	transaldolase	1.74	0.1376	0.04771	886	843	3341	2445
Msip34_1500	triphosphoribosyl-dephospho-CoA protein	2.11	0.05962	0.03951	22	27	119	99
Msip34_1501	alpha-L-glutamate ligase, RimK family	0.73	0.1307	0.04703	70	88	147	116
Msip34_1502	methenyltetrahydromethanopterin cyclohydrolase	1.18	0.2001	0.05627	116	111	306	211
Msip34_1503	protein of unknown function DUF201	0.24	0.4485	0.1002	97	104	136	103
Msip34_1504	Methylene-tetrahydromethanopterin dehydrogenase	-0.13	0.6179	0.1289	904	1008	992	760
Msip34_1505	beta-ribofuranosylaminobenzene 5'-phosphate synthase family	1.39	0.08456	0.04167	76	76	217	183
Msip34_1506	Formylmethanofuran dehydrogenase	1.44	0.1474	0.04911	84	87	268	198
Msip34_1507	formylmethanofuran dehydrogenase subunit A	0.43	0.3646	0.08528	248	198	355	247
Msip34_1508	formylmethanofuran/tetrahydromethanopterin N-formyltransferase	0.41	0.3231	0.07794	296	197	366	291
Msip34_1509	formylmethanofuran dehydrogenase subunit C	0.62	0.2927	0.0724	314	302	556	391
Msip34_1510	OmpA/MotB domain protein	-1.45	0.2574	0.0664	3548	3381	320	2217
Msip34_1511	protein of unknown function UPF0029	0.49	0.1764	0.05284	58	69	99	80
Msip34_1512	hypothetical protein	-1.02	0.3032	0.07431	1247	1236	286	936
Msip34_1513	protein of unknown function DUF853 NPT hydrolase putative	-0.09	0.6921	0.141	109	87	90	94
Msip34_1514	protein of unknown function DUF302	1.22	0.02122	0.03504	20	26	55	52
Msip34_1515	transcriptional regulator, LysR family	0.80	0.08232	0.04151	76	108	174	147
Msip34_1516	protein of unknown function DUF81	1.10	0.01456	0.03357	154	180	375	342
Msip34_1517	nitrite and sulphite reductase 4Fe-4S region	1.25	0.1777	0.053	161	168	459	327
Msip34_1518	hypothetical protein	0.90	0.1125	0.045	213	141	373	289
Msip34_1519	adenylylsulfate reductase, thioredoxin dependent	0.72	0.2211	0.05997	131	97	220	155
Msip34_1520	sulfate adenylyltransferase, small subunit	0.25	0.47	0.104	119	122	165	122
Msip34_1521	sulfate adenylyltransferase, large subunit	1.03	0.2144	0.05882	65	68	159	111
Msip34_1522	4Fe-4S ferredoxin iron-sulfur binding domain protein	1.40	0.1726	0.05235	263	275	837	589
Msip34_1523	ATP-dependent DNA helicase RecQ	1.63	0.1284	0.04679	29	28	103	77
Msip34_1524	drug resistance transporter, Bcr/CflA subfamily	1.84	0.06187	0.03973	33	15	91	84
Msip34_1525	coenzyme PQQ biosynthesis protein E	1.14	0.03332	0.03631	158	170	380	346
Msip34_1526	coenzyme PQQ synthesis D	1.76	0.03194	0.03621	104	109	377	348
Msip34_1527	coenzyme PQQ biosynthesis protein C	1.40	0.02545	0.03561	164	193	500	444
Msip34_1528	coenzyme PQQ biosynthesis protein B	1.83	0.03718	0.03665	104	110	400	364
Msip34_1529	coenzyme PQQ biosynthesis protein A	2.94	0.2659	0.06782	1622	2017	8560	19342
Msip34_1530	phospho-2-dehydro-3-deoxyheptonate aldolase	0.49	0.2555	0.06606	94	62	120	101
Msip34_1531	histidinol-phosphate aminotransferase	0.09	0.695	0.1414	169	144	185	149
Msip34_1532	diguanylate cyclase	-0.33	0.394	0.09042	228	259	156	231
Msip34_1533	chorismate mutase	0.83	0.06685	0.04022	116	85	193	165
Msip34_1534	phosphoserine aminotransferase	0.74	0.03155	0.03618	143	165	263	252
Msip34_1535	DNA gyrase, A subunit	0.78	0.1696	0.05198	231	188	411	309
Msip34_1536	alkyl hydroperoxide reductase/ Thiol specific antioxidant/ Mal allergen	2.31	0.112	0.04494	197	169	1046	779
Msip34_1537	hypothetical protein	0.16	0.7305	0.1472	1647	1500	1342	2186
Msip34_1538	hypothetical protein	-1.93	0.004062	0.02859	4666	4764	1143	1333
Msip34_1539	O-succinylhomoserine sulfhydrylase	-0.06	0.2368	0.06277	229	238	219	228
Msip34_1540	amidophosphoribosyltransferase	0.37	0.1898	0.05466	377	343	505	426
Msip34_1541	Colicin V production protein	0.89	0.1278	0.04671	139	116	208	266
Msip34_1542	Sporulation domain protein	1.09	0.4014	0.09173	185	178	238	539
Msip34_1543	FolC bifunctional protein	2.05	0.008972	0.03102	47	35	178	161
Msip34_1544	acetyl-CoA carboxylase, carboxyl transferase, beta subunit	0.74	0.1533	0.04992	241	194	411	316
Msip34_1545	tryptophan synthase, alpha subunit	0.92	0.2086	0.05781	145	126	300	213
Msip34_1546	tryptophan synthase, beta subunit	1.37	0.1561	0.05029	132	146	416	303
Msip34_1547	Phosphoribosylanthranilate isomerase	0.32	0.5038	0.1099	207	226	327	216
Msip34_1548	tRNA pseudouridine synthase A	1.21	0.06358	0.03989	26	21	60	50
Msip34_1549	Peptidoglycan-binding LysM	-0.24	0.09435	0.04275	579	536	456	486
Msip34_1550	aspartate-semialdehyde dehydrogenase	-0.85	0.02517	0.03558	1540	1415	898	742
Msip34_1551	3-isopropylmalate dehydrogenase	-0.17	0.4059	0.09252	542	497	507	414
Msip34_1552	3-isopropylmalate dehydratase, small subunit	-0.11	0.4125	0.09368	507	466	478	423
Msip34_1553	Entericidin EcnAB	-0.42	0.1606	0.05087	725	718	587	493
Msip34_1554	3-isopropylmalate dehydratase, large subunit	0.15	0.3808	0.08805	676	584	694	701
Msip34_1555	protein of unknown function DUF520	-1.11	0.000501	0.01729	1174	1159	551	533
Msip34_1556	DinB family protein	-0.23	0.4654	0.1032	687	592	457	632
Msip34_1557	protein of unknown function DUF1255	-0.75	0.1285	0.04679	904	844	609	431
Msip34_1558	argininosuccinate synthase	0.75	0.1948	0.05536	403	299	688	496
Msip34_1559	hypothetical protein	0.84	0.2746	0.06926	220	91	327	230
Msip34_1560	ornithine carbamoyltransferase	-0.16	0.5651	0.1203	518	449	495	371
Msip34_1561	acetylornithine and succinylornithine aminotransferase	0.59	0.2735	0.06908	319	332	568	415
Msip34_1562	hypothetical protein	1.41	0.0254	0.0356	317	259	756	774
Msip34_1563	hypothetical protein	2.64	0.0578	0.03933	76	63	397	472
Msip34_1564	Rieske (2Fe-2S) domain protein	2.29	0.05394	0.03889	58	17	214	160
Msip34_1565	protein of unknown function DUF6 transmembrane	1.83	0.06538	0.04007	10	16	54	42
Msip34_1566	hypothetical protein	-0.63	0.0306	0.0361	417	458	301	265
Msip34_1567	two component transcriptional regulator, LuxR family	-0.34	0.08525	0.04171	496	470	404	359
Msip34_1568	PAS/PAC sensor signal transduction histidine kinase	-0.36	0.07709	0.04113	161	147	123	116
Msip34_1569	hypothetical protein	1.79	0.01814	0.03448	388	444	1509	1381
Msip34_1570	hypothetical protein	1.98	0.1821	0.05356	0	5	12	10
Msip34_1571	hypothetical protein	1.60	0.2861	0.07116	0	6	11	10
Msip34_1572	methyl-accepting chemotaxis sensory transducer	-6.84	0.000487	0.01718	1175	1171	9	10
Msip34_1573	hypothetical protein	-0.20	0.6003	0.1261	40	49	47	31
Msip34_1574	HPP family protein	0.34	0.2256	0.06074	35	45	55	47
Msip34_1575	Integral membrane protein TerC	0.08	0.3701	0.08621	146	148	161	150
Msip34_1576	(Glutamate--ammonia-ligase) adenylyltransferase	0.41	0.2795	0.07005	55	40	64	62
Msip34_1577	acetate/CoA ligase	1.74	0.1051	0.04416	57	46	198	151
Msip34_1578	hypothetical protein	0.47	0.5869	0.1239	8	2	8	7
Msip34_1579	TonB-dependent siderophore receptor	0.48	0.002889	0.02706	7	7	9	9
Msip34_1580	anti-FecI sigma factor, FecR	1.47	0.1248	0.04639	9	8	27	20
Msip34_1581	RNA polymerase, sigma-24 subunit, ECF subfamily	0.63	0.2645	0.0676	21	35	42	45
Msip34_1582	protein of unknown function DUF442	0.30	0.5175	0.1123	48	49	48	72
Msip34_1583	transcriptional regulator, ArsR family	0.78	0.2735	0.06908	62	33	64	99
Msip34_1584	Hydroxyacylglutathione hydrolase	1.93	0.4392	0.09851	16	14	23	95
Msip34_1585	peptide chain release factor 3	1.11	0.04517	0.03769	28	33	71	61
Msip34_1586	transcriptional regulator, Crp/Fnr family	-0.81	0.00475	0.02919	555	562	324	310
Msip34_1587	hypothetical protein	-0.71	0.0857	0.04174	171	182	95	121
Msip34_1588	response regulator receiver protein	-1.88	0.1477	0.04914	305	216	71	70
Msip34_1589	multi-sensor signal transduction histidine kinase	0.10	0.7886	0.1563	52	61	49	73
Msip34_1590	Heme oxygenase-like protein	0.05	0.8518	0.1663	50	61	51	64
Msip34_1591	Alpha/beta hydrolase fold-3 domain protein	-1.71	0.05108	0.03854	70	61	21	18
Msip34_1592	hypothetical protein	2.79	0.06358	0.03989	2	32	117	127
Msip34_1593	hypothetical protein	2.71	0.007346	0.03055	84	106	601	645
Msip34_1594	hypothetical protein	2.67	0.005297	0.02958	71	56	402	408
Msip34_1595	hypothetical protein	1.32	0.3746	0.08698	144	140	213	497
Msip34_1596	L-sorbosone dehydrogenase	-0.51	0.1479	0.04917	153	131	97	103
Msip34_1597	diguanylate cyclase/phosphodiesterase with PAS/PAC sensor(s)	-0.55	0.01366	0.03327	35	33	22	24
Msip34_1598	transcriptional regulator, GntR family with aminotransferase domain	0.30	0.2067	0.05746	45	44	59	52
Msip34_1599	hypothetical protein	-0.99	0.07695	0.04111	641	532	320	271
Msip34_1600	oxidoreductase alpha (molybdopterin) subunit	0.24	0.4956	0.1085	341	265	412	305
Msip34_1601	aminoglycoside phosphotransferase	0.19	0.5116	0.1112	197	162	179	231
Msip34_1602	glutathione peroxidase	-2.43	0.0232	0.03533	4382	5266	557	1229
Msip34_1603	acyltransferase 3	0.30	0.4799	0.1057	206	226	218	312
Msip34_1604	protein of unknown function DUF159	1.33	0.004581	0.02906	103	118	284	274
Msip34_1605	hypothetical protein	-2.35	0.09595	0.04297	689	531	108	130
Msip34_1606	peptidase S24 and S26 domain protein	-0.37	0.1613	0.05097	70	62	51	51
Msip34_1607	DNA-directed DNA polymerase	0.95	0.08943	0.04207	37	26	69	54
Msip34_1608	hypothetical protein	0.58	0.139	0.04789	55	61	95	79
Msip34_1609	hypothetical protein	0.34	0.1507	0.04956	7	8	11	9
Msip34_1610	hypothetical protein	0.94	0.5252	0.1136	0	4	4	4
Msip34_1611	Lytic transglycosylase catalytic	-0.06	0.8041	0.1588	8	9	7	10
Msip34_1612	hypothetical protein	-0.02	0.9575	0.1832	32	21	23	29
Msip34_1613	hypothetical protein	0.88	0.1649	0.05142	14	12	21	28
Msip34_1614	hypothetical protein	0.93	0.05447	0.03896	7	8	14	16
Msip34_1615	hypothetical protein	1.23	0.08496	0.04169	7	9	17	22
Msip34_1616	hypothetical protein	0.05	0.9128	0.1761	21	12	16	18
Msip34_1617	hypothetical protein	1.61	0.08693	0.04182	6	3	15	15
Msip34_1618	phage tape measure protein	0.73	0.03539	0.03646	7	8	12	14
Msip34_1619	hypothetical protein	0.96	0.09731	0.04316	7	5	12	12
Msip34_1620	hypothetical protein	0.37	0.3276	0.07875	7	9	12	9
Msip34_1621	hypothetical protein	1.04	0.08742	0.04185	6	4	9	11
Msip34_1622	hypothetical protein	-0.04	0.9713	0.1853	13	3	7	9
Msip34_1623	hypothetical protein	0.84	0.08749	0.04186	26	22	39	47
Msip34_1624	hypothetical protein	0.12	0.8533	0.1666	12	26	20	20
Msip34_1625	hypothetical protein	-0.69	0.4114	0.09349	23	41	20	19
Msip34_1626	hypothetical protein	1.84	0.04638	0.03788	17	24	82	67
Msip34_1627	phage protein	0.76	0.1192	0.04575	21	32	49	41
Msip34_1628	hypothetical protein	1.63	0.02577	0.03565	66	95	230	271
Msip34_1629	hypothetical protein	-0.07	0.6757	0.1383	367	364	315	380
Msip34_1630	phage head morphogenesis protein, SPP1 gp7 family	1.03	0.177	0.05292	6	14	20	23
Msip34_1631	hypothetical protein	0.09	0.789	0.1564	13	9	13	11
Msip34_1632	protein of unknown function DUF264	0.10	0.6594	0.1356	17	16	20	16
Msip34_1633	hypothetical protein	-0.55	0.311	0.07573	21	31	21	14
Msip34_1634	hypothetical protein	-1.11	0.1598	0.05076	293	202	75	153
Msip34_1635	hypothetical protein	-0.01	0.9902	0.1883	5	8	7	5
Msip34_1636	hypothetical protein	-0.04	0.9814	0.1869	0	12	7	4
Msip34_1637	hypothetical protein	2.86	0.00747	0.03059	5	8	55	51
Msip34_1638	endodeoxyribonuclease RusA	1.54	0.306	0.07482	0	7	10	10
Msip34_1639	hypothetical protein	4.02	0.1927	0.05507	0	0	5	10
Msip34_1640	hypothetical protein	0.29	0.8607	0.1678	0	8	4	6
Msip34_1641	hypothetical protein	3.37	0.046	0.03782	0	0	5	4
Msip34_1642	hypothetical protein	-1.19	0.6741	0.138	13	0	2	3
Msip34_1643	hypothetical protein	0.31	0.8505	0.1661	0	13	7	9
Msip34_1644	hypothetical protein	-0.14	0.4561	0.1015	7	6	6	6
Msip34_1645	hypothetical protein	-0.86	0.1881	0.05441	10	7	4	5
Msip34_1646	hypothetical protein	-0.16	0.6476	0.1336	29	41	31	31
Msip34_1647	hypothetical protein	0.04	0.9773	0.1863	60	8	33	38
Msip34_1648	hypothetical protein	-0.75	0.492	0.1079	48	20	23	18
Msip34_1649	hypothetical protein	-1.40	0.1944	0.05529	32	48	15	15
Msip34_1650	hypothetical protein	-2.70	0.1631	0.05119	63	100	14	11
Msip34_1651	phage regulatory protein	-1.41	0.04746	0.03804	73	87	26	33
Msip34_1652	putative phage repressor	0.78	0.01376	0.03331	199	226	354	377
Msip34_1653	hypothetical protein	-0.23	0.707	0.1434	1105	1569	755	1520
Msip34_1654	hypothetical protein	-1.72	0.09563	0.04293	787	1006	246	298
Msip34_1655	hypothetical protein	-0.75	0.0959	0.04297	173	209	95	133
Msip34_1656	hypothetical protein	-1.67	0.2241	0.06048	161	283	52	86
Msip34_1657	hypothetical protein	-1.70	0.07104	0.04062	161	208	44	68
Msip34_1658	hypothetical protein	-1.30	0.3496	0.08267	126	57	28	45
Msip34_1659	hypothetical protein	-0.88	0.5219	0.113	25	75	21	32
Msip34_1660	RecB	-0.86	0.2684	0.06825	21	32	14	14
Msip34_1661	hypothetical protein	-0.77	0.4076	0.09282	18	35	15	17
Msip34_1662	hypothetical protein	-0.47	0.5673	0.1207	9	19	10	10
Msip34_1663	hypothetical protein	-1.10	0.03172	0.03619	31	30	12	15
Msip34_1664	DNA methylase N-4/N-6 domain protein	0.14	0.7519	0.1505	6	10	7	10
Msip34_1665	C-5 cytosine-specific DNA methylase	1.62	0.08422	0.04164	2	5	11	12
Msip34_1666	hypothetical protein	1.91	0.2206	0.0599	7	0	13	13
Msip34_1667	protein of unknown function DUF1643	0.20	0.1876	0.05434	9	10	12	10
Msip34_1668	heat shock protein DnaJ domain protein	0.94	0.05579	0.03911	23	16	41	35
Msip34_1669	hypothetical protein	0.35	0.2143	0.05881	130	119	145	173
Msip34_1670	hypothetical protein	0.18	0.08005	0.04135	6	6	7	7
Msip34_1671	hypothetical protein	-0.45	0.697	0.1417	8	28	12	14
Msip34_1672	phage transcriptional regulator, AlpA	1.31	0.1833	0.05374	43	47	92	132
Msip34_1673	integrase family protein	1.22	0.03373	0.03634	27	25	65	59
Msip34_1674	adenylate/guanylate cyclase	0.45	0.3825	0.08836	41	41	46	66
Msip34_1675	DNA polymerase III, subunits gamma and tau	1.06	0.01343	0.03319	61	51	122	112
Msip34_1676	hypothetical protein	-0.24	0.3784	0.08761	233	290	241	201
Msip34_1677	recombination protein RecR	0.23	0.5172	0.1122	64	68	89	65
Msip34_1678	phosphoglycolate phosphatase	0.50	0.2721	0.06885	112	72	146	116
Msip34_1679	ubiquinone biosynthesis O-methyltransferase	0.17	0.5692	0.121	179	174	227	171
Msip34_1680	amidohydrolase	0.25	0.2987	0.0735	83	82	106	90
Msip34_1681	OmpA/MotB domain protein	0.43	0.3475	0.08231	10070	10033	11408	15608
Msip34_1682	protein of unknown function DUF556	-0.07	0.2675	0.06809	1037	1000	945	995
Msip34_1683	protein of unknown function DUF447	0.98	0.0381	0.03674	42	53	101	87
Msip34_1684	dihydropteroate synthase DHPS	1.91	0.1091	0.04462	31	30	129	100
Msip34_1685	flavoprotein	1.35	0.1663	0.05158	85	106	287	200
Msip34_1686	adenylosuccinate synthetase	0.77	0.1847	0.05394	261	208	461	339
Msip34_1687	histidyl-tRNA synthetase 2	0.98	0.1665	0.05161	175	178	395	303
Msip34_1688	hypothetical protein	0.98	0.03326	0.0363	131	156	302	265
Msip34_1689	HflC protein	0.04	0.8813	0.1711	759	616	791	621
Msip34_1690	HflK protein	0.15	0.6391	0.1323	687	628	844	616
Msip34_1691	GTP-binding proten HflX	-0.42	0.09987	0.04349	859	905	710	610
Msip34_1692	RNA chaperone Hfq	-0.50	0.1501	0.04948	2455	2535	1951	1567
Msip34_1693	glutamyl-tRNA synthetase	-0.90	0.07352	0.04083	312	255	171	132
Msip34_1694	hypothetical protein	-0.39	0.1275	0.04668	129	125	89	104
Msip34_1695	RND efflux system, outer membrane lipoprotein, NodT family	-1.68	0.06726	0.04026	827	682	257	213
Msip34_1696	transporter, hydrophobe/amphiphile efflux-1 (HAE1) family	-0.53	0.2241	0.06048	264	203	189	135
Msip34_1697	efflux transporter, RND family, MFP subunit	0.73	0.3043	0.07452	130	131	262	172
Msip34_1698	transcriptional regulator, TetR family	1.65	0.1236	0.04627	49	56	190	143
Msip34_1699	diguanylate cyclase/phosphodiesterase with PAS/PAC sensor(s)	0.89	0.01293	0.03301	34	30	62	58
Msip34_1700	hypothetical protein	1.98	0.03978	0.03691	42	29	156	130
Msip34_1701	MiaB-like tRNA modifying enzyme YliG	1.27	0.05882	0.03943	110	65	235	190
Msip34_1702	hypothetical protein	2.28	0.09545	0.0429	25	35	170	128
Msip34_1703	zinc/iron permease	1.98	0.02845	0.03592	48	74	264	222
Msip34_1704	hypothetical protein	-1.08	0.116	0.04537	67	90	45	29
Msip34_1705	protein of unknown function DUF1555	-8.92	0.01014	0.03172	4824	4673	11	8
Msip34_1706	TonB-dependent receptor plug	0.27	0.613	0.1281	22	12	20	21
Msip34_1707	protein of unknown function DUF152	0.66	0.1585	0.0506	129	95	200	154
Msip34_1708	pseudouridine synthase, RluA family	0.21	0.5272	0.1139	122	135	171	126
Msip34_1709	outer membrane assembly lipoprotein YfiO	2.07	0.047	0.03797	73	80	343	302
Msip34_1710	small GTP-binding protein	1.29	0.1179	0.0456	88	80	230	182
Msip34_1711	outer membrane assembly lipoprotein YfgL	0.93	0.2185	0.05953	200	198	443	314
Msip34_1712	hypothetical protein	0.26	0.4801	0.1058	396	371	529	387
Msip34_1713	ABC transporter related	0.18	0.4926	0.108	280	238	327	260
Msip34_1714	ABC transporter related	-0.20	0.3772	0.08742	270	243	247	199
Msip34_1715	histidyl-tRNA synthetase	0.54	0.217	0.05927	238	172	300	296
Msip34_1716	1-hydroxy-2-methyl-2-(E)-butenyl 4-diphosphate synthase	1.03	0.0792	0.04129	114	89	230	185
Msip34_1717	hypothetical protein	1.90	0.06177	0.03972	76	55	271	218
Msip34_1718	type IV pilus biogenesis/stability protein PilW	0.53	0.1341	0.04737	200	156	282	234
Msip34_1719	radical SAM enzyme, Cfr family	1.68	0.1069	0.04436	184	163	624	486
Msip34_1720	Nucleoside-diphosphate kinase	3.11	0.1143	0.0452	211	243	2279	1645
Msip34_1721	RNA methyltransferase, TrmH family, group 3	0.78	0.1027	0.04385	136	100	226	181
Msip34_1722	ribonuclease R	0.76	0.09871	0.04334	126	99	211	171
Msip34_1723	phosphoribosyltransferase	1.57	0.03307	0.03629	197	157	528	523
Msip34_1724	polysaccharide biosynthesis protein CapD	0.83	0.09718	0.04314	84	56	136	114
Msip34_1725	nucleotide sugar dehydrogenase	-0.71	0.1098	0.04469	129	158	102	73
Msip34_1726	short-chain dehydrogenase/reductase SDR	-0.54	0.2653	0.06773	316	363	180	287
Msip34_1727	Radical SAM domain protein	0.02	0.9757	0.186	77	107	67	120
Msip34_1728	RNA-binding S4 domain protein	0.59	0.04673	0.03793	81	69	107	119
Msip34_1729	ATP-dependent protease-like protein	1.00	0.2335	0.06218	161	131	231	352
Msip34_1730	molybdopterin biosynthesis MoaE protein	-0.06	0.8686	0.1691	181	165	131	200
Msip34_1731	molybdopterin converting factor, subunit 1	-0.31	0.3461	0.08206	508	420	316	431
Msip34_1732	hypothetical protein	0.23	0.5518	0.1181	415	275	362	450
Msip34_1733	protein of unknown function DUF195	-0.16	0.4984	0.109	191	226	165	207
Msip34_1734	putative Chase2 sensor protein	0.95	0.03653	0.03658	27	23	52	45
Msip34_1735	SH3 type 3 domain protein	-0.78	0.07272	0.04077	50	43	28	25
Msip34_1736	peptidase M48 Ste24p	0.32	0.2305	0.06162	40	45	58	49
Msip34_1737	GTP-binding protein TypA	1.70	0.1642	0.05132	248	228	919	632
Msip34_1738	DEAD/DEAH box helicase domain protein	-0.65	0.2242	0.0605	315	326	248	161
Msip34_1739	DEAD/DEAH box helicase domain protein	-1.26	0.02859	0.03593	1045	903	473	342
Msip34_1740	globin	1.81	0.05063	0.03848	28	66	177	153
Msip34_1741	phosphoribosylglycinamide formyltransferase 2	1.03	0.05797	0.03934	96	66	181	150
Msip34_1742	two component, sigma54 specific, transcriptional regulator, Fis family	3.04	0.08592	0.04176	49	48	448	352
Msip34_1743	TonB-dependent receptor	3.18	0.1295	0.0469	132	130	1412	974
Msip34_1744	protein of unknown function DUF214	-0.32	0.3442	0.08173	190	155	117	159
Msip34_1745	ABC transporter related	-2.17	0.000906	0.02086	464	476	112	97
Msip34_1746	Arylesterase	-1.43	0.06308	0.03984	622	543	209	221
Msip34_1747	tRNA(Ile)-lysidine synthetase	0.99	0.0504	0.03845	35	26	63	59
Msip34_1748	acetyl-CoA carboxylase, carboxyl transferase, alpha subunit	2.21	0.01183	0.03256	151	136	643	683
Msip34_1749	DNA polymerase III, alpha subunit	1.16	0.05984	0.03954	87	77	171	198
Msip34_1750	CheA signal transduction histidine kinase	2.34	0.1483	0.04923	144	108	513	768
Msip34_1751	methyl-accepting chemotaxis sensory transducer	-0.20	0.3078	0.07514	178	163	162	136
Msip34_1752	CheW protein	0.04	0.8747	0.17	185	148	190	152
Msip34_1753	response regulator receiver protein	-0.55	0.1547	0.05011	304	319	240	185
Msip34_1754	response regulator receiver protein	-1.07	0.007246	0.03051	1100	1111	542	511
Msip34_1755	domain of unknown function DUF1745	-0.58	0.2128	0.05854	211	161	135	114
Msip34_1756	Redoxin domain protein	0.83	0.2417	0.06366	363	385	785	549
Msip34_1757	hypothetical protein	0.15	0.3077	0.07513	175	158	196	175
Msip34_1758	glycogen/starch/alpha-glucan phosphorylase	0.31	0.3704	0.08626	153	114	146	186
Msip34_1759	Biopolymer transport protein ExbD/TolR	1.02	0.1263	0.04655	480	494	888	1092
Msip34_1760	MotA/TolQ/ExbB proton channel	0.68	0.07523	0.04098	348	307	563	486
Msip34_1761	TonB family protein	0.35	0.1489	0.04932	138	125	179	156
Msip34_1762	hypothetical protein	-0.25	0.4216	0.09533	634	616	604	447
Msip34_1763	hypothetical protein	0.31	0.5039	0.1099	618	480	814	545
Msip34_1764	ribosomal protein S4	0.06	0.8862	0.1719	44	70	66	52
Msip34_1765	hypothetical protein	0.79	0.3196	0.0773	32	79	103	90
Msip34_1766	protein of unknown function DUF1555	-0.94	0.04061	0.03699	61	70	29	38
Msip34_1767	heat shock protein Hsp90	-1.44	0.01849	0.03455	1073	1032	390	385
Msip34_1768	transcriptional regulator, TetR family	0.89	0.2229	0.06028	23	10	36	27
Msip34_1769	Luciferase-like monooxygenase	-0.18	0.8183	0.161	20	8	12	13
Msip34_1770	major facilitator superfamily MFS_1	0.31	0.7902	0.1566	1	10	6	9
Msip34_1771	TonB-dependent receptor	0.20	0.2622	0.0672	7	8	9	8
Msip34_1772	hypothetical protein	2.81	0.1265	0.04658	30	12	181	120
Msip34_1773	hypothetical protein	1.11	0.1828	0.05366	28	25	68	49
Msip34_1774	UBA/THIF-type NAD/FAD binding protein	0.95	0.2083	0.05774	33	30	72	51
Msip34_1775	hypothetical protein	0.81	0.04273	0.03729	58	49	100	88
Msip34_1776	holo-acyl-carrier-protein synthase	0.64	0.05785	0.03933	43	49	77	67
Msip34_1777	pyridoxal phosphate biosynthetic protein PdxJ	0.81	0.235	0.06244	63	51	120	82
Msip34_1778	DNA repair protein RecO	3.09	0.02775	0.03585	13	3	82	66
Msip34_1779	GTP-binding protein Era	0.59	0.1422	0.04835	97	76	145	117
Msip34_1780	ribonuclease III	0.44	0.3105	0.07563	133	88	157	143
Msip34_1781	putative transmembrane protein	0.74	0.1842	0.05387	173	194	349	267
Msip34_1782	signal peptidase I	0.62	0.0835	0.04159	159	125	236	203
Msip34_1783	GTP-binding protein LepA	0.84	0.2388	0.06313	118	115	244	172
Msip34_1784	protease Do	-0.83	0.03397	0.03636	1482	1319	872	708
Msip34_1785	sigma E regulatory protein, MucB/RseB	-0.99	0.07386	0.04086	2400	2393	1065	1343
Msip34_1786	anti sigma-E protein, RseA	-2.34	0.0107	0.03202	13632	14615	2578	3013
Msip34_1787	RNA polymerase, sigma-24 subunit, ECF subfamily	-2.88	0.003304	0.02767	37523	37448	4866	5305
Msip34_1788	L-aspartate oxidase	1.23	0.004875	0.02929	46	53	120	114
Msip34_1789	hypothetical protein	1.59	0.009694	0.03145	46	48	146	139
Msip34_1790	hypothetical protein	0.86	0.3226	0.07785	33	12	42	40
Msip34_1791	protein of unknown function DUF692	1.73	0.04087	0.03701	33	15	89	74
Msip34_1792	hypothetical protein	0.98	0.1436	0.04856	218	223	483	385
Msip34_1793	hypothetical protein	-0.36	0.2923	0.07232	284	243	238	172
Msip34_1794	RNA polymerase, sigma-24 subunit, ECF subfamily	1.14	0.0441	0.03752	44	44	102	94
Msip34_1795	Domain of unknown function DUF1841	1.70	0.1118	0.04492	20	18	71	54
Msip34_1796	hypothetical protein	2.17	0.02225	0.0352	15	14	69	64
Msip34_1797	endonuclease III	2.14	0.04857	0.0382	23	8	79	61
Msip34_1798	electron transport complex, RnfABCDGE type, B subunit	2.58	0.04407	0.03751	14	13	88	78
Msip34_1799	dihydrodipicolinate synthase	1.05	0.1237	0.04627	170	159	378	304
Msip34_1800	uncharacterized lipoprotein	1.23	0.149	0.04933	151	162	419	316
Msip34_1801	beta-lactamase domain protein	1.28	0.06187	0.03973	40	45	112	96
Msip34_1802	hypothetical protein	3.30	0.1823	0.0536	1360	1429	10082	17337
Msip34_1803	NolW domain protein	-1.44	0.005177	0.0295	236	222	91	76
Msip34_1804	hypothetical protein	-1.22	0.2282	0.06121	143	89	56	43
Msip34_1805	Cupin 4 family protein	-0.75	0.0516	0.0386	70	78	46	42
Msip34_1806	alkyl hydroperoxide reductase/ Thiol specific antioxidant/ Mal allergen	1.92	0.007175	0.03049	115	102	423	398
Msip34_1807	fkbp-type peptidyl-prolyl cis-trans isomerase	1.56	0.05695	0.03923	166	183	553	480
Msip34_1810	polysaccharide biosynthesis protein	0.75	0.09986	0.04349	21	22	39	34
Msip34_1811	glycosyl transferase family 2	1.62	0.05831	0.03938	24	22	78	67
Msip34_1812	nucleotide sugar dehydrogenase	0.08	0.7949	0.1573	63	79	87	64
Msip34_1813	PQQ-dependent dehydrogenase, methanol/ethanol family	1.36	0.2801	0.07016	57	72	117	215
Msip34_1814	acyltransferase 3	2.51	0.09852	0.04332	41	37	194	253
Msip34_1815	arsenate reductase	3.76	0.02612	0.03568	4	14	118	139
Msip34_1816	acyltransferase 3	0.13	0.4541	0.1012	121	121	123	143
Msip34_1817	DNA mismatch repair protein MutS	1.97	0.01808	0.03447	17	12	62	54
Msip34_1818	Lytic transglycosylase catalytic	1.07	0.02205	0.03517	29	37	73	65
Msip34_1819	UTP-glucose-1-phosphate uridylyltransferase	0.41	0.2697	0.06846	312	319	465	372
Msip34_1820	UDP-glucose 4-epimerase	-0.70	0.07689	0.04111	153	165	110	86
Msip34_1821	mannose-1-phosphate guanylyltransferase/mannose-6-phosphate isomerase	-2.00	0.007833	0.03071	481	446	126	105
Msip34_1822	glycosyl transferase, WecB/TagA/CpsF family	-1.85	0.02662	0.03574	399	457	132	103
Msip34_1823	glycosyl transferase family 2	-0.61	0.08113	0.04143	155	171	109	106
Msip34_1824	GtrA family protein	0.15	0.3183	0.07706	131	116	137	138
Msip34_1825	glycosyl transferase group 1	0.27	0.1168	0.04548	93	93	116	109
Msip34_1826	O-antigen polymerase	1.62	0.001529	0.02382	24	28	79	82
Msip34_1827	glycosyl transferase family 2	1.45	0.1064	0.0443	61	60	184	148
Msip34_1828	hypothetical protein	1.33	0.01136	0.03234	52	58	143	133
Msip34_1829	putative galactosyl transferase	1.40	0.07352	0.04083	52	33	127	98
Msip34_1830	glycosyl transferase family 2	1.00	0.06222	0.03977	120	112	247	218
Msip34_1831	ExoV-like protein	1.74	0.04583	0.03779	40	63	193	155
Msip34_1832	EpsI family protein	1.42	0.05699	0.03924	58	43	150	122
Msip34_1833	exosortase 2	0.06	0.8521	0.1664	70	102	86	94
Msip34_1834	chain length determinant protein tyrosine kinase EpsG	-0.30	0.2458	0.06438	304	354	268	267
Msip34_1835	chain length determinant protein EpsF	-0.89	0.135	0.04746	622	765	383	364
Msip34_1836	polysaccharide export protein EpsE	-1.49	0.05302	0.03878	1055	1200	418	386
Msip34_1837	peptidyl-prolyl cis-trans isomerase, EpsD family	-1.54	0.01479	0.03363	1089	1161	402	373
Msip34_1838	exopolysaccharide biosynthesis operon protein EpsL	0.70	0.1759	0.05278	200	161	335	253
Msip34_1839	putative transcriptional regulator, Crp/Fnr family	0.59	0.07295	0.04079	411	359	619	538
Msip34_1840	transcriptional regulator, LuxR family	1.35	0.0289	0.03596	74	111	223	253
Msip34_1841	Undecaprenyl-phosphate glucose phosphotransferase	1.09	0.01573	0.0339	86	79	183	170
Msip34_1842	protein of unknown function DUF1555	1.67	0.1102	0.04475	1922	2030	7065	5533
Msip34_1843	inositol monophosphatase	2.26	0.1221	0.04609	83	74	437	319
Msip34_1844	RNA methyltransferase, TrmH family, group 1	-0.72	0.1855	0.05405	188	146	97	105
Msip34_1845	serine O-acetyltransferase	0.00	0.9991	0.1896	108	93	112	88
Msip34_1846	transcriptional regulator, BadM/Rrf2 family	-0.40	0.4597	0.1022	4167	4035	2224	3984
Msip34_1847	Cysteine desulfurase	-1.48	0.1068	0.04435	3918	3836	959	1822
Msip34_1848	cysteine desulfurase IscS	-1.14	0.0407	0.03699	3963	4143	1603	2068
Msip34_1849	FeS cluster assembly scaffold IscU	-1.64	0.09762	0.0432	10659	11231	2201	4807
Msip34_1850	iron-sulfur cluster assembly protein IscA	-0.80	0.3582	0.08417	6247	5757	1808	5083
Msip34_1851	co-chaperone Hsc20	-0.54	0.2662	0.06788	480	541	272	431
Msip34_1852	Fe-S protein assembly chaperone HscA	0.45	0.1276	0.0467	142	153	188	216
Msip34_1853	ferredoxin, 2Fe-2S type, ISC system	0.14	0.8251	0.1621	47	98	76	84
Msip34_1854	diguanylate cyclase/phosphodiesterase with PAS/PAC sensor(s)	0.11	0.7545	0.151	56	38	53	49
Msip34_1855	hypothetical protein	0.48	0.7594	0.1517	489	468	193	1141
Msip34_1856	protein of unknown function DUF583	-0.98	0.08799	0.04189	127	128	73	55
Msip34_1857	lysyl-tRNA synthetase	1.77	0.04683	0.03795	86	69	288	244
Msip34_1859	phosphate binding protein	2.48	0.1296	0.04691	28	46	248	169
Msip34_1860	phosphate ABC transporter, inner membrane subunit PstC	2.20	0.159	0.05066	49	47	267	178
Msip34_1861	phosphate ABC transporter, inner membrane subunit PstA	2.49	0.1503	0.04951	39	43	277	185
Msip34_1862	phosphate ABC transporter, ATPase subunit	2.91	0.169	0.05191	41	41	381	236
Msip34_1863	D-amino-acid dehydrogenase	-0.62	0.2187	0.05956	46	60	33	36
Msip34_1864	glycosyl transferase group 1	0.51	0.5169	0.1121	7	2	6	8
Msip34_1865	hypothetical protein	0.79	0.4001	0.0915	2	7	9	6
Msip34_1866	diacylglycerol kinase	2.20	0.1279	0.04673	23	20	117	84
Msip34_1867	hypothetical protein	0.70	0.01651	0.03411	9	8	14	13
Msip34_1868	hypothetical protein	0.27	0.5961	0.1254	7	3	6	6
Msip34_1869	transcriptional regulator, AraC family	0.03	0.7841	0.1556	67	63	62	71
Msip34_1870	phosphoesterase PA-phosphatase related	0.27	0.3399	0.08095	46	40	58	46
Msip34_1871	phosphoglucosamine mutase	0.04	0.922	0.1776	207	129	180	165
Msip34_1872	dihydropteroate synthase	0.30	0.02083	0.03498	124	120	147	153
Msip34_1873	ATP-dependent metalloprotease FtsH	-0.97	0.1705	0.05208	5208	5043	1916	3325
Msip34_1874	ribosomal RNA methyltransferase RrmJ/FtsJ	-1.09	0.1583	0.05058	927	896	300	554
Msip34_1875	protein of unknown function UPF0044	2.12	0.1504	0.04953	71	94	432	290
Msip34_1876	hypothetical protein	1.89	0.0436	0.03744	104	121	446	389
Msip34_1877	transcription elongation factor GreA	0.77	0.2373	0.06286	358	336	690	495
Msip34_1878	carbamoyl-phosphate synthase, large subunit	1.10	0.1121	0.04496	214	172	465	360
Msip34_1879	carbamoyl-phosphate synthase, small subunit	1.00	0.1716	0.05222	335	332	761	576
Msip34_1880	dihydrodipicolinate reductase	1.34	0.1605	0.05087	42	38	119	86
Msip34_1881	SmpA/OmlA domain protein	1.81	0.08156	0.04146	110	120	444	365
Msip34_1882	ferric uptake regulator, Fur family	1.79	0.009374	0.03125	305	425	1199	1326
Msip34_1883	DNA repair protein RecN	1.30	0.0489	0.03824	91	63	211	172
Msip34_1884	NAD(+) kinase	1.64	0.0871	0.04183	73	66	239	195
Msip34_1885	heat-inducible transcription repressor HrcA	1.50	0.005161	0.02949	86	81	237	235
Msip34_1886	type IV pilus assembly PilZ	0.59	0.03305	0.03629	59	66	96	93
Msip34_1887	ferrochelatase	0.00	0.9863	0.1877	103	127	126	105
Msip34_1888	ADP-L-glycero-D-manno-heptose-6-epimerase	1.02	0.07442	0.04091	107	86	216	177
Msip34_1889	sugar isomerase (SIS)	0.36	0.3294	0.07908	144	129	200	152
Msip34_1890	rfaE bifunctional protein	0.42	0.2031	0.05683	115	109	164	137
Msip34_1891	lipopolysaccharide heptosyltransferase II	1.26	0.008908	0.03101	49	50	122	119
Msip34_1892	hypothetical protein	0.93	0.09724	0.04315	46	35	78	78
Msip34_1893	glycosyl transferase group 1	1.36	0.1006	0.04359	22	20	60	49
Msip34_1894	toluene tolerance protein, putative	2.19	0.0153	0.03378	34	24	143	126
Msip34_1895	Haloacid dehalogenase domain protein hydrolase	1.67	0.07766	0.04117	25	42	123	92
Msip34_1896	2-dehydro-3-deoxyphosphogluconate aldolase/4-hydroxy-2-oxoglutarate aldolase	2.58	0.1206	0.04592	127	117	849	614
Msip34_1897	6-phosphogluconate dehydratase	1.47	0.1134	0.0451	329	271	943	721
Msip34_1898	Carbamoyltransferase	1.26	0.1482	0.04922	125	112	324	242
Msip34_1899	Mn2+dependent serine/threonine protein kinase	0.31	0.03088	0.03613	129	127	161	156
Msip34_1900	hypothetical protein	0.35	0.387	0.08916	81	54	96	76
Msip34_1901	lipopolysaccharide kinase	1.43	0.02773	0.03585	48	36	124	106
Msip34_1902	lipopolysaccharide kinase	1.98	0.008174	0.03081	11	16	58	53
Msip34_1903	glycosyl transferase group 1	1.78	0.09037	0.0422	32	35	130	105
Msip34_1904	lipopolysaccharide heptosyltransferase I	1.87	0.1347	0.04743	15	15	65	47
Msip34_1905	GrpE protein	-0.06	0.7956	0.1574	806	699	813	627
Msip34_1906	chaperone protein DnaK	-1.22	0.1069	0.04437	3485	3275	1063	1837
Msip34_1907	chaperone protein DnaJ	-0.99	0.1193	0.04576	1515	1167	594	751
Msip34_1908	glycosyl transferase family 9	-0.49	0.4579	0.1018	8	15	7	9
Msip34_1909	O-antigen polymerase	1.21	0.1691	0.05192	3	1	5	5
Msip34_1910	glycosyl transferase family 9	1.11	0.2384	0.06306	6	2	10	9
Msip34_1911	glycosyl transferase group 1	2.48	0.06037	0.03959	7	1	24	26
Msip34_1912	glycosyl transferase group 1	0.26	0.7115	0.1441	2	6	5	5
Msip34_1913	protein of unknown function DUF1022	0.33	0.84	0.1644	4	0	3	2
Msip34_1914	2-isopropylmalate synthase	2.68	0.131	0.04705	88	98	709	496
Msip34_1915	Alpha/beta hydrolase fold-3 domain protein	2.45	0.04856	0.0382	19	16	91	105
Msip34_1916	lactoylglutathione lyase	0.84	0.119	0.04574	135	188	294	283
Msip34_1917	methyl-accepting chemotaxis sensory transducer	-0.01	0.976	0.1861	31	23	29	25
Msip34_1918	4Fe-4S ferredoxin iron-sulfur binding domain protein	3.16	0.07474	0.04094	12	6	96	74
Msip34_1919	pantetheine-phosphate adenylyltransferase	1.72	0.02379	0.03541	92	72	253	289
Msip34_1920	methyltransferase	-0.72	0.2827	0.07057	217	149	111	111
Msip34_1921	peptidase M16 domain protein	-1.05	0.1588	0.05065	324	242	146	127
Msip34_1922	peptidase M16 domain protein	-1.13	0.04283	0.0373	366	434	207	158
Msip34_1923	signal recognition particle-docking protein FtsY	1.77	0.01258	0.03287	49	45	156	165
Msip34_1924	cell division ATP-binding protein FtsE	2.18	0.02403	0.03544	60	45	239	240
Msip34_1925	protein of unknown function DUF214	0.83	0.08757	0.04186	56	81	130	116
Msip34_1926	GTP cyclohydrolase II	1.29	0.02355	0.03538	54	46	125	122
Msip34_1927	oxidoreductase FAD/NAD(P)-binding domain protein	0.24	0.6187	0.129	227	224	324	207
Msip34_1928	Electron transfer flavoprotein alpha/beta-subunit	-0.22	0.4514	0.1007	383	315	340	261
Msip34_1929	Electron transfer flavoprotein alpha/beta-subunit	-1.04	0.04726	0.03801	1086	961	585	411
Msip34_1930	transcriptional regulator, LysR family	2.38	0.02037	0.0349	50	38	232	231
Msip34_1931	Electron-transferring-flavoprotein dehydrogenase	1.18	0.01958	0.03476	45	52	111	109
Msip34_1932	alkylphosphonate utilization operon protein PhnA	1.67	0.1271	0.04665	4	17	38	31
Msip34_1933	Thiopurine S-methyltransferase	0.73	0.02851	0.03592	27	23	40	44
Msip34_1934	hypothetical protein	3.46	0.03951	0.03688	0	3	21	20
Msip34_1935	hypothetical protein	1.27	0.2206	0.05989	10	15	38	23
Msip34_1936	hypothetical protein	3.85	0.08182	0.04148	1	1	21	16
Msip34_1937	phosphate-selective porin O and P	-0.61	0.4202	0.09508	21	11	8	12
Msip34_1938	O-acetylhomoserine/O-acetylserine sulfhydrylase	-0.57	0.1132	0.04508	24	24	18	14
Msip34_1939	hypothetical protein	0.61	0.1092	0.04463	7	6	11	10
Msip34_1940	hypothetical protein	-2.57	0.05721	0.03926	1853	1593	295	286
Msip34_1941	ABC transporter related	-0.46	0.5581	0.1192	22	11	11	13
Msip34_1942	hypothetical protein	-0.34	0.6072	0.1272	6	3	3	5
Msip34_1943	inner-membrane translocator	-0.80	0.1957	0.05548	4	3	1	2
Msip34_1944	inner-membrane translocator	-1.13	0.4464	0.0998	5	1	1	1
Msip34_1945	ABC transporter related	0.42	0.7921	0.1569	0	2	1	1
Msip34_1946	long-chain-fatty-acid--CoA ligase-related protein	-1.59	0.3093	0.07541	8	4	1	2
Msip34_1947	Luciferase-like monooxygenase	-2.75	0.2331	0.06211	21	10	1	2
Msip34_1948	FMN reductase	-2.54	0.2592	0.0667	7	16	1	2
Msip34_1949	Acyl-CoA dehydrogenase type 2 domain protein	-1.29	0.2596	0.06676	7	4	1	3
Msip34_1950	transcriptional regulator, TetR family	-0.00	0.9996	0.1897	33	19	28	24
Msip34_1951	RND efflux system, outer membrane lipoprotein, NodT family	0.51	0.1765	0.05285	17	12	23	20
Msip34_1952	efflux transporter, RND family, MFP subunit	-0.22	0.6964	0.1416	24	13	18	14
Msip34_1953	acriflavin resistance protein	-1.73	0.1642	0.05132	68	46	18	15
Msip34_1954	amidohydrolase 2	-0.14	0.8104	0.1598	5	9	5	7
Msip34_1955	Acyl-CoA dehydrogenase type 2 domain protein	-0.86	0.6003	0.1261	1	7	1	3
Msip34_1956	Alkanesulfonate monooxygenase	-1.31	0.2638	0.06747	7	12	3	3
Msip34_1957	Acyl-CoA dehydrogenase type 2 domain protein	-0.50	0.5804	0.1228	5	11	5	5
Msip34_1958	sigma54 specific transcriptional regulator, Fis family	0.17	0.8334	0.1633	8	3	6	7
Msip34_1959	GTP cyclohydrolase II	-0.11	0.6626	0.1361	14	16	16	12
Msip34_1960	diguanylate cyclase/phosphodiesterase	-0.25	0.2892	0.07175	44	37	36	32
Msip34_1961	Patatin	-0.32	0.4592	0.1021	70	48	53	41
Msip34_1962	hypothetical protein	-1.66	0.01648	0.0341	622	568	202	176
Msip34_1963	TonB-dependent siderophore receptor	0.95	0.2457	0.06437	73	72	168	113
Msip34_1964	major facilitator superfamily MFS_1	0.74	0.1695	0.05197	5	8	12	9
Msip34_1965	hypothetical protein	-7.32	0.04595	0.03781	1294	1495	9	7
Msip34_1966	hypothetical protein	-3.44	0.2893	0.07177	30	80	4	5
Msip34_1967	sulfatase	-4.26	0.04254	0.03725	74	85	3	5
Msip34_1968	diguanylate phosphodiesterase	1.48	0.3709	0.08635	13	17	24	59
Msip34_1969	FMN reductase	0.73	0.2593	0.06671	37	30	66	45
Msip34_1970	GCN5-related N-acetyltransferase	-0.08	0.6281	0.1305	32	37	32	33
Msip34_1971	protein of unknown function DUF330	-0.43	0.3748	0.08701	30	43	28	26
Msip34_1972	Mammalian cell entry related domain protein	0.30	0.1926	0.05505	26	32	38	34
Msip34_1973	Paraquat-inducible protein A	-0.17	0.5593	0.1193	38	49	40	38
Msip34_1974	Paraquat-inducible protein A	0.33	0.1489	0.04932	58	56	67	75
Msip34_1975	hypothetical protein	0.24	0.4539	0.1011	108	149	155	149
Msip34_1976	hypothetical protein	1.04	0.0865	0.04179	12	8	22	20
Msip34_1977	outer membrane autotransporter barrel domain protein	0.63	0.4046	0.09229	20	8	21	23
Msip34_1978	protein of unknown function DUF6 transmembrane	-0.72	0.08353	0.0416	304	301	167	199
Msip34_1979	hypothetical protein	-0.41	0.07325	0.04081	248	226	191	166
Msip34_1980	natural resistance-associated macrophage protein	-0.35	0.4588	0.102	102	69	62	71
Msip34_1981	hypothetical protein	4.59	0.05608	0.03914	0	0	10	13
Msip34_1982	hypothetical protein	-0.37	0.3183	0.07706	33	25	24	21
Msip34_1983	class II aldolase/adducin family protein	-2.33	0.02219	0.03519	701	651	140	128
Msip34_1984	ABC transporter related	0.24	0.18	0.05329	20	17	21	23
Msip34_1985	putative rhizobiocin/RTX toxin and hemolysin-type calcium binding protein	-0.08	0.7497	0.1502	18	14	14	15
Msip34_1986	hypothetical protein	0.87	0.1249	0.0464	7	10	16	16
Msip34_1987	type I secretion membrane fusion protein, HlyD family	-0.49	0.2634	0.06741	22	17	12	15
Msip34_1988	hypothetical protein	-0.10	0.9525	0.1824	0	9	4	4
Msip34_1989	outer membrane efflux protein	1.49	0.05923	0.03948	6	3	12	14
Msip34_1990	Bet v I allergen	1.20	0.1828	0.05366	23	37	85	55
Msip34_1991	transcriptional regulator, TetR family	0.70	0.04708	0.03798	47	39	74	65
Msip34_1992	hypothetical protein	2.76	0.01886	0.03462	13	10	76	84
Msip34_1993	RNA polymerase, sigma 32 subunit, RpoH	-1.17	0.0478	0.03809	8914	9676	3393	4869
Msip34_1994	hypothetical protein	3.73	0.1592	0.05069	239	333	2898	4703
Msip34_1995	cytochrome oxidase maturation protein, cbb3-type	0.54	0.1149	0.04526	172	222	308	265
Msip34_1996	hypothetical protein	-0.97	0.025	0.03556	934	835	418	488
Msip34_1997	protein of unknown function DUF971	-0.77	0.2776	0.06976	53	81	43	35
Msip34_1998	ubiquinone/menaquinone biosynthesis methyltransferase	0.15	0.5573	0.119	107	91	123	97
Msip34_1999	hypothetical protein	1.03	0.1343	0.04739	31	32	72	57
Msip34_2000	2-polyprenylphenol 6-hydroxylase	1.93	0.03801	0.03673	34	39	149	132
Msip34_2001	Metal-dependent hydrolase HDOD	0.01	0.9611	0.1837	1318	1262	1478	1124
Msip34_2002	Na+/solute symporter	1.38	0.04721	0.038	39	43	116	102
Msip34_2003	formamidopyrimidine-DNA glycosylase	1.40	0.08674	0.04181	46	41	127	104
Msip34_2004	hypothetical protein	0.14	0.6389	0.1322	276	206	290	241
Msip34_2005	hypothetical protein	-0.08	0.8177	0.1609	330	274	340	231
[truncated: 912 more rows]
