# Supplementary material for: Comparative transcriptomics in three Methylophilaceae species uncover different strategies for environmental adaptation
Source: PeerJ. 2013 Jul 25;1:e115. doi: 10.7717/peerj.115 (PMC3728764; doi:10.7717/peerj.115)
Supplement: Table S10 — Comparative RNA-Seq statistics for methanol vs. methylamine in Methylovorus glucosotrophus SIP3-4. [file peerj-01-115-s010.xls]

Comparative RNA-Seq statistics for methanol vs. methylamine in Methylovorus glucosotrophus SIP3-4
locus tag	product	log2 fold change	pvalue	qvalue	Me	Me	MA	MA
Msip34_0001	chromosomal replication initiator protein DnaA	-0.71	0.1368	0.1063	465	438	320	230
Msip34_0002	DNA polymerase III, beta subunit	-0.68	0.1856	0.1159	813	766	590	396
Msip34_0003	DNA gyrase, B subunit	-0.41	0.2867	0.1404	550	582	497	355
Msip34_0004	GTP-binding proten HflX	-0.72	0.07574	0.09977	50	56	36	27
Msip34_0005	protein of unknown function RIO1	0.28	0.3913	0.1682	63	61	65	84
Msip34_0006	protein of unknown function DUF190	-1.28	0.1199	0.1035	72	57	27	25
Msip34_0007	CrcB protein	-1.48	0.09046	0.101	139	113	42	47
Msip34_0008	hypothetical protein	0.57	0.1408	0.1069	103	84	124	154
Msip34_0009	proline-rich region	1.43	0.191	0.117	58	48	114	172
Msip34_0010	malate/quinone oxidoreductase	-0.81	0.03376	0.09747	208	220	133	111
Msip34_0011	glycoside hydrolase family 2 sugar binding	-0.89	0.03104	0.09743	221	224	112	127
Msip34_0012	hypothetical protein	-0.39	0.4067	0.1719	2264	2486	1380	2243
Msip34_0013	drug resistance transporter, Bcr/CflA subfamily	0.58	0.03082	0.09743	56	53	78	85
Msip34_0014	diguanylate cyclase/phosphodiesterase with PAS/PAC and GAF sensor(s)	1.31	0.05439	0.09761	41	56	109	133
Msip34_0015	cytochrome c class I	1.29	0.173	0.1129	15	14	30	42
Msip34_0016	PQQ-dependent dehydrogenase, methanol/ethanol family	0.15	0.4344	0.1784	16	13	16	16
Msip34_0017	GAF modulated sigma54 specific transcriptional regulator, Fis family	-1.28	0.09911	0.1016	103	76	25	48
Msip34_0018	hypothetical protein	-3.28	0.007157	0.09603	333	366	25	47
Msip34_0019	transcriptional regulator, LysR family	-2.03	0.1754	0.1135	766	1183	240	236
Msip34_0020	coenzyme PQQ biosynthesis protein A	1.47	0.2881	0.1407	2276	2372	4435	8433
Msip34_0021	MJ0042 family finger-like protein	-0.61	0.3128	0.1476	89	134	81	64
Msip34_0022	ribosomal protein L11 methyltransferase	0.05	0.8458	0.2856	133	161	173	132
Msip34_0023	acetyl-CoA carboxylase, biotin carboxylase	0.38	0.4001	0.1703	186	221	311	218
Msip34_0024	acetyl-CoA carboxylase, biotin carboxyl carrier protein	0.17	0.671	0.2413	181	221	271	182
Msip34_0025	3-dehydroquinate dehydratase, type II	1.40	0.1227	0.104	201	220	628	486
Msip34_0026	alkyl hydroperoxide reductase/ Thiol specific antioxidant/ Mal allergen	0.23	0.524	0.202	88	130	138	118
Msip34_0027	cytochrome c biogenesis protein transmembrane region	-0.04	0.546	0.2077	116	108	106	111
Msip34_0028	CutA1 divalent ion tolerance protein	1.30	0.007944	0.09621	43	37	103	95
Msip34_0029	FxsA cytoplasmic membrane protein	-2.41	0.1696	0.1121	655	416	93	108
Msip34_0030	oxidoreductase FAD/NAD(P)-binding domain protein	-1.09	0.0467	0.09757	726	627	342	292
Msip34_0031	HemY domain protein	-0.57	0.04683	0.09757	287	281	200	181
Msip34_0032	protein of unknown function DUF513 hemX	-0.64	0.04093	0.09753	253	233	169	143
Msip34_0033	Uroporphyrinogen III synthase HEM4	-0.49	0.1619	0.1107	368	314	247	238
Msip34_0034	porphobilinogen deaminase	-0.52	0.08219	0.1003	342	316	229	230
Msip34_0035	two component transcriptional regulator, LytTR family	0.81	0.02646	0.09736	17	18	30	32
Msip34_0036	histidine kinase internal region	1.49	0.09398	0.1012	30	35	81	103
Msip34_0037	argininosuccinate lyase	-0.34	0.08253	0.1004	262	264	199	214
Msip34_0038	hypothetical protein	-0.17	0.1816	0.1149	55	51	45	49
Msip34_0039	cellulose synthase catalytic subunit (UDP-forming)	-0.23	0.3388	0.1547	28	34	27	26
Msip34_0040	cellulose synthase subunit B	0.65	0.1272	0.1048	24	32	46	42
Msip34_0041	hypothetical protein	0.05	0.709	0.2511	69	60	68	66
Msip34_0042	Cellulase	-0.69	0.1043	0.102	41	41	23	28
Msip34_0043	hypothetical protein	0.33	0.1297	0.1052	30	31	37	40
Msip34_0044	oxygen-independent coproporphyrinogen III oxidase	0.11	0.352	0.1582	64	66	73	67
Msip34_0045	hypothetical protein	-0.00	0.9889	0.3186	251	242	241	252
Msip34_0046	non-canonical purine NTP pyrophosphatase, rdgB/HAM1 family	-0.08	0.3786	0.1651	220	204	198	203
Msip34_0047	ribonuclease PH	-0.13	0.6094	0.225	180	158	175	133
Msip34_0048	protein serine/threonine phosphatase	1.47	0.03229	0.09745	17	24	61	52
Msip34_0049	serine/threonine protein kinase	1.14	0.0188	0.09716	45	47	98	104
Msip34_0050	domain of unknown function DUF1732	-0.88	0.01957	0.09718	104	94	49	58
Msip34_0051	guanylate kinase	-0.10	0.1231	0.1041	328	317	307	295
Msip34_0052	DNA-directed RNA polymerase, omega subunit	1.38	0.003191	0.09385	810	849	2165	2149
Msip34_0053	(p)ppGpp synthetase I, SpoT/RelA	-0.37	0.1643	0.1112	242	208	181	166
Msip34_0054	endoribonuclease L-PSP	0.48	0.2483	0.1317	118	134	198	153
Msip34_0055	ATP-dependent DNA helicase RecG	-0.53	0.1722	0.1127	68	64	52	39
Msip34_0056	Chorismate lyase	-0.06	0.8104	0.277	71	85	84	67
Msip34_0057	4-hydroxybenzoate polyprenyl transferase	0.31	0.08869	0.1008	84	94	114	106
Msip34_0058	ribosomal protein L13	-1.27	0.0464	0.09757	20460	16840	9172	6324
Msip34_0059	ribosomal protein S9	-0.14	0.3317	0.1528	13081	11697	11040	11467
Msip34_0060	N-acetyl-gamma-glutamyl-phosphate reductase	-1.03	0.1998	0.1192	1725	1184	792	631
Msip34_0061	hypothetical protein	-0.97	0.1236	0.1042	1136	873	573	453
Msip34_0062	protein of unknown function DUF583	-1.36	0.1238	0.1042	3302	2382	904	1306
Msip34_0063	iron-sulfur cluster assembly accessory protein	-0.09	0.7363	0.2582	4701	3576	3638	4135
Msip34_0064	citrate synthase I	0.52	0.06859	0.09903	379	366	558	512
Msip34_0065	protein of unknown function UPF0075	-0.42	0.3456	0.1565	141	196	144	108
Msip34_0066	Peptidase M23	0.22	0.4782	0.1899	284	363	423	330
Msip34_0067	tyrosyl-tRNA synthetase	-0.60	0.09254	0.1011	418	380	296	232
Msip34_0068	protein of unknown function DUF150	-1.27	0.009187	0.09643	1223	1155	538	445
Msip34_0069	NusA antitermination factor	-1.88	0.1105	0.1024	1793	1310	493	346
Msip34_0070	translation initiation factor IF-2	-1.37	0.05371	0.09761	1305	1069	525	392
Msip34_0071	ribosome-binding factor A	-1.78	0.01376	0.0969	1097	1003	332	281
Msip34_0072	tRNA pseudouridine synthase B	-2.96	0.00095	0.08714	480	462	68	52
Msip34_0073	ribosomal protein S15	-0.02	0.9398	0.3076	5030	5827	6034	4686
Msip34_0074	Polyribonucleotide nucleotidyltransferase	-0.66	0.1722	0.1127	1480	1419	1074	759
Msip34_0075	transcriptional regulator, TraR/DksA family	-0.47	0.2999	0.1439	4335	3164	2970	2461
Msip34_0076	Methylenetetrahydrofolate dehydrogenase (NADP(+))	-1.14	0.02242	0.09727	304	324	159	126
Msip34_0077	two component, sigma54 specific, transcriptional regulator, Fis family	0.44	0.01852	0.09714	129	138	186	179
Msip34_0078	Sporulation domain protein	1.35	0.08711	0.1007	52	54	125	149
Msip34_0079	pilus (MSHA type) biogenesis protein MshL	1.27	0.01485	0.09697	31	39	87	83
Msip34_0080	Tetratricopeptide TPR_2 repeat protein	1.99	0.005611	0.09554	33	26	114	123
Msip34_0081	type II secretion system protein E	1.81	0.005714	0.09558	24	23	84	83
Msip34_0082	type II secretion system protein	1.21	0.00139	0.08963	19	19	45	44
Msip34_0083	hypothetical protein	1.27	0.00116	0.08855	21	21	51	51
Msip34_0084	hypothetical protein	1.41	0.002835	0.09337	11	12	32	31
Msip34_0085	hypothetical protein	1.33	0.03078	0.09743	21	14	48	43
Msip34_0086	hypothetical protein	0.96	0.09088	0.101	12	11	24	21
Msip34_0087	general secretion pathway protein H	0.96	0.1421	0.107	16	8	27	21
Msip34_0088	UBA/THIF-type NAD/FAD binding protein	0.29	0.2359	0.1286	72	59	83	77
Msip34_0089	multidrug resistance protein (efflux pump/antiporter)	0.07	0.8156	0.2783	33	41	44	34
Msip34_0090	band 7 protein	0.75	0.2063	0.1208	74	89	159	116
Msip34_0091	protein of unknown function DUF107	0.79	0.2013	0.1195	83	87	168	127
Msip34_0092	valyl-tRNA synthetase	-0.81	0.1429	0.1072	435	433	290	205
Msip34_0093	hypothetical protein	-0.25	0.284	0.1398	636	540	480	507
Msip34_0094	SirA family protein	-1.97	0.09073	0.101	851	687	197	195
Msip34_0095	Rhodanese domain protein	-1.12	0.097	0.1014	367	284	172	128
Msip34_0096	Undecaprenyl-phosphate galactose phosphotransferase	0.30	0.1063	0.1021	53	57	69	68
Msip34_0097	putative sigma54 specific transcriptional regulator	-0.23	0.1058	0.1021	21	20	18	17
Msip34_0098	hypothetical protein	0.45	0.489	0.1928	8	4	8	9
Msip34_0099	class II aldolase/adducin family protein	-0.27	0.6552	0.2372	7	4	5	3
Msip34_0100	monooxygenase, putative	0.00	0.9959	0.3201	5	3	4	4
Msip34_0101	sulfonate ABC transporter, periplasmic sulfonate-binding protein SsuA	1.30	0.03188	0.09744	3	2	7	7
Msip34_0102	ABC transporter related	1.07	0.08821	0.1008	3	3	6	8
Msip34_0103	TonB family protein	0.47	0.2972	0.1431	8	10	11	15
Msip34_0104	MotA/TolQ/ExbB proton channel	1.73	0.145	0.1074	2	2	7	9
Msip34_0105	Biopolymer transport protein ExbD/TolR	0.28	0.5208	0.2012	14	8	12	15
Msip34_0106	binding-protein-dependent transport systems inner membrane component	-0.37	0.3851	0.1667	9	6	7	5
Msip34_0107	binding-protein-dependent transport systems inner membrane component	1.54	0.04735	0.09758	4	8	16	20
Msip34_0108	putative dibenzothiophene desulfurization enzyme B	0.35	0.3958	0.1693	4	6	7	5
Msip34_0109	hypothetical protein	0.20	0.8062	0.2759	6	2	4	5
Msip34_0110	TonB-dependent receptor	0.02	0.9321	0.3059	7	8	8	7
Msip34_0111	glucose-methanol-choline oxidoreductase	0.71	0.2075	0.1211	2	1	2	3
Msip34_0112	Aldehyde Dehydrogenase	0.97	0.1438	0.1073	1	2	3	3
Msip34_0113	major facilitator superfamily MFS_1	1.85	0.1194	0.1034	2	0	6	6
Msip34_0114	Peroxidase	0.37	0.08231	0.1004	7	7	8	9
Msip34_0115	hypothetical protein	1.00	0.01673	0.09707	7	6	14	13
Msip34_0116	ABC transporter related	0.50	0.4171	0.1743	6	2	5	7
Msip34_0117	ABC transporter related	0.47	0.137	0.1063	4	4	6	6
Msip34_0118	TonB-dependent receptor	0.94	0.315	0.1482	6	8	10	18
Msip34_0119	hypothetical protein	0.14	0.7945	0.273	1	0	1	0
Msip34_0120	nitroreductase	1.50	0.3521	0.1582	0	1	1	3
Msip34_0121	Alkanesulfonate monooxygenase	2.60	0.09521	0.1013	1	0	6	9
Msip34_0122	Alkanesulfonate monooxygenase	-0.17	0.2491	0.1319	8	9	8	8
Msip34_0123	diguanylate cyclase with PAS/PAC and GAF sensors	0.02	0.7181	0.2534	53	50	52	53
Msip34_0124	NAD-dependent epimerase/dehydratase	0.64	0.09941	0.1016	47	63	93	79
Msip34_0125	glycosyl transferase family 2	-0.13	0.6373	0.2324	75	99	77	81
Msip34_0126	glycosyl transferase family 2	-0.03	0.9126	0.3014	110	119	127	98
Msip34_0127	glycosyl transferase family 2	-0.46	0.08344	0.1004	222	242	183	154
Msip34_0128	hypothetical protein	-0.24	0.4752	0.1891	154	205	154	151
Msip34_0129	hypothetical protein	-0.21	0.4413	0.1802	181	228	177	176
Msip34_0130	Methyltransferase type 11	0.06	0.537	0.2053	188	206	209	201
Msip34_0131	hypothetical protein	-0.93	0.08233	0.1004	118	138	70	64
Msip34_0132	acylneuraminate cytidylyltransferase	-1.02	0.1217	0.1038	162	203	95	85
Msip34_0133	N-acylneuraminate-9-phosphate synthase	-0.68	0.08762	0.1008	261	260	177	149
Msip34_0134	ABC transporter related	-1.12	0.0604	0.09797	199	171	90	80
Msip34_0135	nicotinate-nucleotide/dimethylbenzimidazole phosphoribosyltransferase	-0.83	0.01671	0.09707	144	132	82	72
Msip34_0136	cobalamin 5'-phosphate synthase	-1.19	0.05178	0.0976	115	138	61	49
Msip34_0137	alpha-ribazole phosphatase	-0.65	0.05405	0.09761	88	89	59	53
Msip34_0138	Tetratricopeptide TPR_2 repeat protein	1.14	0.006645	0.09589	41	36	87	84
Msip34_0139	TPR repeat-containing protein	0.73	0.02311	0.09728	42	40	70	66
Msip34_0140	L-threonine-O-3-phosphate decarboxylase	0.01	0.9752	0.3155	30	44	41	33
Msip34_0141	cobalamin biosynthesis protein CobD	-0.18	0.4424	0.1805	42	51	45	37
Msip34_0142	cobyric acid synthase CobQ	0.96	0.07076	0.09927	86	90	161	182
Msip34_0143	hypothetical protein	0.23	0.2863	0.1403	132	112	143	143
Msip34_0144	Adenosylcobinamide-phosphate guanylyltransferase	0.10	0.4333	0.1781	114	120	133	119
Msip34_0145	periplasmic binding protein	-0.05	0.8807	0.2939	35	52	45	40
Msip34_0146	hypothetical protein	-0.55	0.2689	0.1365	73	97	58	59
Msip34_0147	cob(II)yrinic acid a,c-diamide reductase	-0.45	0.3401	0.155	47	66	43	39
Msip34_0148	hypothetical protein	-0.15	0.7791	0.2692	34	58	46	38
Msip34_0149	MotA/TolQ/ExbB proton channel	0.78	0.301	0.1442	42	72	122	75
Msip34_0150	Magnesium chelatase	0.56	0.13	0.1052	62	79	114	94
Msip34_0151	cobyrinic acid a,c-diamide synthase	-0.10	0.6275	0.2298	103	106	108	86
Msip34_0152	cob(I)alamin adenosyltransferase	0.25	0.417	0.1742	341	386	487	377
Msip34_0153	hypothetical protein	-0.90	0.06882	0.09905	511	466	303	219
Msip34_0154	TonB-dependent receptor	-0.91	0.1012	0.1017	435	427	263	195
Msip34_0155	hypothetical protein	0.00	0.9822	0.3171	408	402	436	375
Msip34_0156	TonB-dependent receptor plug	0.08	0.5358	0.205	821	735	784	855
Msip34_0157	hypothetical protein	1.02	0.03008	0.09742	539	700	1335	1176
Msip34_0158	protein of unknown function DUF710	1.35	0.02372	0.0973	889	848	2141	2287
Msip34_0159	hypothetical protein	0.65	0.3848	0.1666	139	137	163	272
Msip34_0160	protein of unknown function DUF55	0.13	0.6179	0.2272	203	270	251	268
Msip34_0161	pyridoxamine 5'-phosphate oxidase-related FMN-binding	0.26	0.1929	0.1175	128	112	143	145
Msip34_0162	40-residue YVTN family beta-propeller repeat protein	0.19	0.478	0.1899	519	426	601	479
Msip34_0163	threonine dehydratase, biosynthetic	-0.54	0.1201	0.1036	136	155	113	87
Msip34_0164	ribose 5-phosphate isomerase	-0.46	0.221	0.1248	1187	1015	935	667
Msip34_0165	phosphate uptake regulator, PhoU	0.10	0.7752	0.2682	837	810	1045	722
Msip34_0166	Ppx/GppA phosphatase	0.13	0.3812	0.1657	126	143	139	156
Msip34_0167	Polyphosphate kinase	0.45	0.1466	0.1076	46	58	74	67
Msip34_0168	Fe(II) trafficking protein YggX	0.39	0.02961	0.09741	378	382	506	490
Msip34_0169	TonB-dependent receptor	0.19	0.1884	0.1165	14	16	17	16
Msip34_0170	hypothetical protein	0.20	0.4247	0.176	43	41	43	53
Msip34_0171	Superoxide dismutase	0.27	0.3454	0.1564	622	808	888	836
Msip34_0172	tyrosine recombinase XerC	-0.02	0.9197	0.303	77	68	78	66
Msip34_0173	protein of unknown function DUF484	0.54	0.0672	0.09886	266	279	416	379
Msip34_0174	diaminopimelate epimerase	-0.26	0.1562	0.1095	150	164	140	122
Msip34_0175	lipid A biosynthesis acyltransferase	-1.14	0.2052	0.1205	245	170	94	94
Msip34_0176	S-adenosylmethionine synthetase	-0.81	0.09758	0.1014	515	450	327	224
Msip34_0177	metal dependent phosphohydrolase	-0.76	0.02232	0.09727	248	272	164	142
Msip34_0178	adenosylhomocysteinase	-1.68	0.01966	0.09718	1029	1176	395	294
Msip34_0179	membrane protein of unknown function	-1.58	0.0446	0.09756	747	910	326	229
Msip34_0180	5,10-methylenetetrahydrofolate reductase	-1.26	0.0867	0.1007	675	807	322	296
Msip34_0181	protein of unknown function DUF494	-0.29	0.1649	0.1113	391	446	323	362
Msip34_0182	DNA protecting protein DprA	0.32	0.1235	0.1041	62	71	79	86
Msip34_0183	Peptidoglycan-binding LysM	1.43	0.009249	0.09644	112	143	332	359
Msip34_0184	peptide deformylase	-0.24	0.04579	0.09757	318	318	266	273
Msip34_0185	methionyl-tRNA formyltransferase	0.48	0.1674	0.1117	183	151	209	257
Msip34_0186	peptidase M48 Ste24p	-0.93	0.2473	0.1315	1152	760	458	545
Msip34_0187	sun protein	-0.70	0.2362	0.1287	216	160	116	115
Msip34_0188	putative proline rich signal peptide protein	-0.20	0.188	0.1164	144	130	116	123
Msip34_0189	histidine kinase	-0.21	0.3103	0.1469	171	147	147	128
Msip34_0190	two component, sigma54 specific, transcriptional regulator, Fis family	-0.30	0.243	0.1304	223	201	191	153
Msip34_0191	TfoX domain protein	-0.18	0.2755	0.138	130	143	129	112
Msip34_0192	exodeoxyribonuclease III Xth	0.35	0.03567	0.09749	82	88	111	105
Msip34_0193	glutaredoxin	0.92	0.1512	0.1085	109	110	184	232
Msip34_0194	Oligopeptidase A	0.68	0.2887	0.1408	248	255	330	478
Msip34_0195	hypothetical protein	0.31	0.3691	0.1627	245	209	243	320
Msip34_0196	phosphoenolpyruvate-protein phosphotransferase	0.86	0.0638	0.09844	67	93	155	137
Msip34_0197	Phosphotransferase system, phosphocarrier protein HPr	-0.32	0.421	0.1751	153	207	168	121
Msip34_0198	PTS system fructose subfamily IIA component	0.20	0.5038	0.1968	142	194	203	183
Msip34_0199	hypothetical protein	0.42	0.193	0.1175	76	97	126	105
Msip34_0200	HPr kinase	0.61	0.06637	0.09877	71	88	127	116
Msip34_0201	sigma 54 modulation protein/ribosomal protein S30EA	1.22	0.1132	0.1026	565	664	1605	1256
Msip34_0202	RNA polymerase, sigma 54 subunit, RpoN	0.28	0.04794	0.09758	221	221	273	266
Msip34_0203	ABC transporter related	0.88	0.03725	0.0975	229	245	418	457
Msip34_0204	lipopolysaccharide transport periplasmic protein LptA	0.44	0.3428	0.1557	273	282	437	318
Msip34_0205	protein of unknown function DUF1239	0.19	0.374	0.1639	221	249	294	245
Msip34_0206	3-deoxy-D-manno-octulosonate 8-phosphate phosphatase, YrbI family	0.40	0.3171	0.1488	343	358	523	400
Msip34_0207	KpsF/GutQ family protein	0.08	0.2546	0.1332	445	471	490	480
Msip34_0208	sodium/hydrogen exchanger	0.13	0.3909	0.1681	77	69	85	75
Msip34_0209	FAD dependent oxidoreductase	0.46	0.2735	0.1376	80	95	138	103
Msip34_0210	outer membrane chaperone Skp (OmpH)	0.19	0.5288	0.2032	295	317	396	301
Msip34_0211	molybdenum cofactor biosynthesis protein C	0.83	0.1626	0.1108	57	39	98	72
Msip34_0212	peptidase M48 Ste24p	0.66	0.05304	0.09761	58	51	87	85
Msip34_0213	transmembrane proetin, twin-arginine translocation pathway signal	0.56	0.1326	0.1056	77	67	117	97
Msip34_0214	Sulphur oxidation protein SoxZ	0.41	0.1049	0.102	156	143	212	187
Msip34_0215	hypothetical protein	0.79	0.09965	0.1016	210	229	411	348
Msip34_0216	peroxiredoxin	-2.92	0.03309	0.09746	4608	5282	759	543
Msip34_0217	alkyl hydroperoxide reductase, F subunit	-1.86	0.005737	0.09559	1537	1626	461	410
Msip34_0218	hypothetical protein	2.92	0.03494	0.09748	440	475	3645	3298
Msip34_0219	Sigma 54 interacting domain protein	-0.11	0.4113	0.1729	103	95	86	98
Msip34_0220	protein of unknown function UPF0118	0.55	0.02669	0.09736	90	89	133	128
Msip34_0221	phosphoribosylformylglycinamidine cyclo-ligase	-0.93	0.041	0.09753	756	682	391	361
Msip34_0222	hypothetical protein	-0.65	0.05158	0.0976	637	595	388	397
Msip34_0223	hypothetical protein	-0.97	0.01479	0.09696	242	226	124	115
Msip34_0224	Fmu (Sun) domain protein	-0.36	0.03913	0.09752	258	262	208	197
Msip34_0225	sodium:dicarboxylate symporter	0.07	0.6202	0.2278	94	107	110	101
Msip34_0226	azurin	-0.83	0.04652	0.09757	32	28	16	18
Msip34_0227	protein of unknown function DUF6 transmembrane	1.23	0.2425	0.1303	24	23	68	42
Msip34_0228	N-acetylmuramyl-L-alanine amidase, negative regulator of AmpC, AmpD	1.15	0.05718	0.09763	35	53	102	93
Msip34_0229	sodium/calcium exchanger membrane region	-0.47	0.08808	0.1008	147	159	120	100
Msip34_0230	two component, sigma54 specific, transcriptional regulator, Fis family	0.69	0.05254	0.09761	35	40	65	57
Msip34_0231	histidine kinase	0.38	0.158	0.1099	34	41	50	48
Msip34_0232	hypothetical protein	1.39	0.02862	0.09739	67	47	144	156
Msip34_0233	RNA polymerase, sigma-24 subunit, ECF subfamily	-0.12	0.2777	0.1385	351	378	334	338
Msip34_0234	putative transmembrane protein	0.44	0.4226	0.1755	613	614	662	1006
Msip34_0235	hypothetical protein	0.18	0.4631	0.1858	372	365	374	459
Msip34_0236	RDD domain containing protein	0.70	0.07917	0.1001	117	116	199	181
Msip34_0237	permease YjgP/YjgQ family protein	0.30	0.2932	0.142	77	97	107	107
Msip34_0238	permease YjgP/YjgQ family protein	-0.04	0.4495	0.1823	98	101	99	93
Msip34_0239	Leucyl aminopeptidase	0.26	0.3933	0.1687	597	475	566	721
Msip34_0240	DNA polymerase III chi subunit HolC	0.08	0.4524	0.1831	412	417	418	459
Msip34_0241	hypothetical protein	0.71	0.03409	0.09747	358	304	571	513
Msip34_0242	glycine cleavage system H protein	1.21	0.01878	0.09715	140	183	358	393
Msip34_0243	peptidase S11 D-alanyl-D-alanine carboxypeptidase 1	0.27	0.2781	0.1386	397	371	502	422
Msip34_0244	DNA topoisomerase I	0.42	0.1475	0.1078	159	192	254	215
Msip34_0245	PP-loop domain protein	-0.22	0.3456	0.1565	187	156	151	142
Msip34_0246	short-chain dehydrogenase/reductase SDR	-0.77	0.1471	0.1077	152	145	103	71
Msip34_0247	protein of unknown function DUF185	-0.05	0.6754	0.2424	80	90	86	78
Msip34_0248	tRNA (guanine-N(7)-)-methyltransferase	-0.62	0.03846	0.09751	260	245	176	152
Msip34_0249	GTP-binding protein HSR1-related	-0.83	0.06808	0.09897	188	196	120	95
Msip34_0250	cytochrome c class I	-0.65	0.1307	0.1053	3747	3158	2589	1825
Msip34_0251	ResB family protein	-1.02	0.04585	0.09757	342	337	182	153
Msip34_0252	cytochrome c-type biogenesis protein CcsB	0.53	0.4493	0.1823	341	309	346	595
Msip34_0253	ATP-binding region ATPase domain protein	-0.18	0.3399	0.155	63	71	55	64
Msip34_0254	hypothetical protein	0.75	0.05387	0.09761	313	398	638	558
Msip34_0255	ABC transporter related	0.25	0.3227	0.1504	1030	1034	1334	1118
Msip34_0256	protein of unknown function DUF140	0.17	0.3958	0.1693	691	689	839	715
Msip34_0257	Mammalian cell entry related domain protein	0.35	0.1756	0.1135	866	908	1212	1056
Msip34_0258	toluene tolerance family protein	0.67	0.1839	0.1155	1462	1510	2625	2097
Msip34_0259	hypothetical protein	0.48	0.2487	0.1318	1028	1066	1637	1289
Msip34_0260	ABC transporter related	-0.47	0.1184	0.1033	598	661	504	403
Msip34_0261	ABC-2 type transporter	-0.59	0.01541	0.097	310	327	221	201
Msip34_0262	BolA family protein	-0.36	0.1291	0.1051	576	539	470	398
Msip34_0263	glutaredoxin-like protein	-0.59	0.08475	0.1005	1031	1090	772	633
Msip34_0264	UDP-N-acetylglucosamine 1-carboxyvinyltransferase	-0.74	0.05567	0.09762	502	575	360	283
Msip34_0265	ATP phosphoribosyltransferase	-0.48	0.2539	0.1331	411	414	345	246
Msip34_0266	histidinol dehydrogenase	-0.24	0.3163	0.1486	541	570	519	421
Msip34_0267	histidinol-phosphate aminotransferase	-0.34	0.2475	0.1315	316	385	291	263
Msip34_0268	3-hexulose-6-phosphate synthase	-0.12	0.6127	0.2259	6418	7492	7144	5663
Msip34_0269	Imidazoleglycerol-phosphate dehydratase	-0.77	0.07225	0.09943	661	657	418	355
Msip34_0270	imidazole glycerol phosphate synthase, glutamine amidotransferase subunit	-0.42	0.02038	0.09721	635	635	470	481
Msip34_0271	phosphoribosylformimino-5-aminoimidazole carboxamide ribotide isomerase	-0.76	0.1172	0.1031	844	833	559	428
Msip34_0272	imidazoleglycerol phosphate synthase, cyclase subunit	-0.92	0.1205	0.1036	678	684	421	297
Msip34_0273	Phosphoribosyl-AMP cyclohydrolase	-0.45	0.1343	0.1059	646	667	523	437
Msip34_0274	phosphoribosyl-ATP diphosphatase	-0.41	0.2058	0.1207	514	632	477	382
Msip34_0275	histidine triad (HIT) protein	-0.76	0.04659	0.09757	387	443	266	225
Msip34_0276	twin-arginine translocation protein, TatA/E family subunit	-0.35	0.1751	0.1134	464	517	425	347
Msip34_0277	twin-arginine translocation protein, TatB subunit	-0.54	0.04685	0.09757	313	330	236	206
Msip34_0278	Sec-independent protein translocase, TatC subunit	-0.33	0.1878	0.1163	53	61	45	46
Msip34_0279	hypothetical protein	-3.49	0.06248	0.09827	959	800	74	82
Msip34_0280	HtrA2 peptidase	-0.37	0.06259	0.09828	269	256	202	204
Msip34_0281	protein of unknown function DUF34	-0.31	0.4157	0.1739	65	89	68	56
Msip34_0282	ubiquinol-cytochrome c reductase, iron-sulfur subunit	-0.07	0.8341	0.2828	1162	1029	1242	841
Msip34_0283	Cytochrome b/b6 domain protein	-0.34	0.407	0.1719	876	919	851	570
Msip34_0284	cytochrome c1	-0.04	0.8894	0.296	960	1046	1133	816
Msip34_0285	Glutathione S-transferase domain protein	-0.83	0.07722	0.09991	887	960	597	444
Msip34_0286	Stringent starvation protein B	-1.68	0.09565	0.1013	2906	3630	1071	965
Msip34_0287	translation elongation factor Tu	-0.49	0.2882	0.1407	8616	7455	6986	4444
Msip34_0288	preprotein translocase, SecE subunit	-1.48	0.01539	0.097	3465	3812	1515	1087
Msip34_0289	NusG antitermination factor	-1.65	0.01121	0.09668	2339	2587	914	657
Msip34_0290	ribosomal protein L11	-1.44	0.01041	0.09659	7004	6593	2807	2217
Msip34_0291	ribosomal protein L1	-1.32	0.05194	0.0976	5367	5103	2477	1725
Msip34_0292	ribosomal protein L10	-1.30	0.066	0.09872	18839	19142	8947	6471
Msip34_0293	ribosomal protein L7/L12	-0.60	0.05593	0.09762	13300	14190	9873	8312
Msip34_0294	DNA-directed RNA polymerase, beta subunit	-1.31	0.07927	0.1001	1606	1636	781	528
Msip34_0295	DNA-directed RNA polymerase, beta' subunit	-1.04	0.07981	0.1001	1551	1677	939	634
Msip34_0296	ribosomal protein S12	-0.83	0.1122	0.1025	9892	7792	5907	4034
Msip34_0297	ribosomal protein S7	-1.36	0.06216	0.09822	8866	7106	3605	2597
Msip34_0298	translation elongation factor G	-1.43	0.02136	0.09724	6108	5386	2518	1735
Msip34_0299	translation elongation factor Tu	-0.48	0.3017	0.1444	8394	7356	6915	4402
Msip34_0300	ribosomal protein S10	-0.82	0.1141	0.1026	1148	1470	856	621
Msip34_0301	ribosomal protein L3	-0.77	0.07575	0.09978	6874	5746	4201	3197
Msip34_0302	ribosomal protein L4/L1e	-0.89	0.06274	0.0983	5450	4996	3245	2400
Msip34_0303	Ribosomal protein L25/L23	-1.15	0.05267	0.09761	7744	7062	3977	2708
Msip34_0304	ribosomal protein L2	-0.86	0.132	0.1056	5654	5173	3632	2344
Msip34_0305	ribosomal protein S19	-0.81	0.1145	0.1026	4863	4397	3153	2144
Msip34_0306	ribosomal protein L22	-1.39	0.0402	0.09753	6925	6598	3004	2145
Msip34_0307	ribosomal protein S3	-1.29	0.08347	0.1004	8873	8506	4350	2774
Msip34_0308	ribosomal protein L16	-1.19	0.06527	0.09863	8021	7612	4053	2821
Msip34_0309	ribosomal protein L29	-0.85	0.1158	0.1029	5873	5534	3729	2602
Msip34_0310	ribosomal protein S17	-1.13	0.1192	0.1034	9027	8854	5017	3133
Msip34_0311	hypothetical protein	-1.02	0.08582	0.1006	5252	5205	2940	2211
Msip34_0312	ribosomal protein L14	-1.29	0.06703	0.09884	11520	10791	5559	3568
Msip34_0313	ribosomal protein L24	-2.09	0.007261	0.09606	14821	13566	4008	2658
Msip34_0314	ribosomal protein L5	-1.53	0.02703	0.09737	10942	10221	4339	2972
Msip34_0315	ribosomal protein S14	-1.10	0.06892	0.09907	10049	8745	5406	3389
Msip34_0316	ribosomal protein S8	-0.87	0.1341	0.1059	8933	8487	5715	3828
Msip34_0317	ribosomal protein L6	-0.92	0.1432	0.1072	9290	9280	5901	3892
Msip34_0318	ribosomal protein L18	-1.00	0.08824	0.1008	9581	9783	5569	4139
Msip34_0319	ribosomal protein S5	-0.96	0.147	0.1077	7452	7404	4669	2968
Msip34_0320	ribosomal protein L30	-0.98	0.09527	0.1013	5931	6212	3619	2549
Msip34_0321	ribosomal protein L15	-1.02	0.07302	0.0995	6274	6674	3728	2656
Msip34_0322	preprotein translocase, SecY subunit	-1.69	0.01318	0.09686	5231	5862	1964	1482
Msip34_0323	translation initiation factor IF-1	-2.19	0.00544	0.09547	8113	8694	2186	1486
Msip34_0324	ribosomal protein L36	-1.20	0.06764	0.09892	6747	7368	3747	2387
Msip34_0325	ribosomal protein S13	-0.74	0.1099	0.1023	8306	7907	5544	4180
Msip34_0326	ribosomal protein S11	-0.88	0.08707	0.1007	6538	6309	3965	3019
Msip34_0327	ribosomal protein S4	-1.05	0.07084	0.09928	6045	6444	3542	2502
Msip34_0328	DNA-directed RNA polymerase, alpha subunit	-1.60	0.02345	0.09729	8646	9188	3464	2412
Msip34_0329	ribosomal protein L17	-1.08	0.04504	0.09756	8858	9979	5248	3659
Msip34_0330	glutaredoxin 2	-2.17	0.0233	0.09729	696	617	164	128
Msip34_0331	magnesium transporter	-0.59	0.03319	0.09746	385	351	258	231
Msip34_0332	MscS Mechanosensitive ion channel	0.34	0.184	0.1155	168	173	231	202
Msip34_0333	fatty acid desaturase	1.05	0.1124	0.1025	194	213	466	379
Msip34_0334	ribosomal protein L33	-0.20	0.4483	0.182	14822	14386	11158	14337
Msip34_0335	ribosomal protein L28	-0.11	0.6944	0.2473	15767	13553	11508	15607
Msip34_0336	deoxyuridine 5'-triphosphate nucleotidohydrolase Dut	0.54	0.2101	0.1218	106	133	197	151
Msip34_0337	phosphopantothenoylcysteine decarboxylase/phosphopantothenate/cysteine ligase	0.52	0.04494	0.09756	107	101	149	150
Msip34_0338	hypothetical protein	1.11	0.05739	0.09763	56	54	126	112
Msip34_0339	DNA repair protein RadC	0.77	0.03014	0.09742	58	64	99	109
Msip34_0340	transglutaminase domain protein	0.79	0.09414	0.1012	31	39	62	60
Msip34_0341	protein of unknown function DUF404	0.57	0.07639	0.09984	38	47	67	61
Msip34_0342	transglutaminase domain protein	0.75	0.005381	0.09544	10	10	17	17
Msip34_0343	hypothetical protein	0.74	0.1378	0.1064	105	100	188	156
Msip34_0344	molybdopterin oxidoreductase	0.19	0.4079	0.1721	15	12	17	15
Msip34_0345	nitrite reductase (NAD(P)H), small subunit	1.25	0.04443	0.09756	8	6	16	20
Msip34_0346	protein serine/threonine phosphatase	0.32	0.2107	0.122	8	6	9	9
Msip34_0347	nitrite transporter	0.66	0.2462	0.1312	9	7	11	15
Msip34_0348	nitrite reductase (NAD(P)H), large subunit	0.48	0.1038	0.1019	4	4	5	6
Msip34_0349	uroporphyrin-III C-methyltransferase	0.03	0.9314	0.3057	5	4	4	6
Msip34_0350	methyl-accepting chemotaxis sensory transducer	-0.84	0.1475	0.1078	5	5	3	2
Msip34_0351	hypothetical protein	0.35	0.1193	0.1034	7	8	10	9
Msip34_0352	nitrate ABC transporter, ATPase subunits C and D	-0.09	0.6701	0.2411	4	4	3	4
Msip34_0353	nitrate ABC transporter, inner membrane subunit	-0.64	0.4131	0.1734	2	5	2	2
Msip34_0354	nitrate transporter periplasmic component	0.47	0.4892	0.1929	5	2	5	5
Msip34_0355	ANTAR domain protein with unknown sensor	-0.02	0.9054	0.2997	32	38	32	37
Msip34_0356	hypothetical protein	0.16	0.795	0.2732	14	29	25	23
Msip34_0357	lipid A ABC exporter family, fused ATPase and inner membrane subunits	1.01	0.2033	0.12	75	70	122	172
Msip34_0358	hypothetical protein	-6.13	0.07928	0.1001	1835	2352	30	29
Msip34_0359	hypothetical protein	-4.61	0.04833	0.09758	1738	2012	75	78
Msip34_0360	lipoprotein	-4.66	0.0217	0.09725	1891	2020	75	79
Msip34_0361	carbon starvation protein CstA	0.81	0.4038	0.1712	117	112	137	264
Msip34_0362	protein of unknown function DUF466	1.00	0.1743	0.1132	334	239	473	678
Msip34_0363	hypothetical protein	0.98	0.3306	0.1525	275	249	370	663
Msip34_0365	hypothetical protein	-0.28	0.1932	0.1175	450	400	344	355
Msip34_0366	hypothetical protein	-0.35	0.04845	0.09759	345	367	285	273
Msip34_0367	hypothetical protein	-0.16	0.1084	0.1022	168	177	153	156
Msip34_0368	hypothetical protein	-0.18	0.5226	0.2017	47	56	52	39
Msip34_0369	hypothetical protein	-0.23	0.5618	0.2121	71	102	70	78
Msip34_0370	prolipoprotein diacylglyceryl transferase	0.42	0.04253	0.09755	128	141	187	173
Msip34_0371	diguanylate cyclase/phosphodiesterase with PAS/PAC sensor(s)	0.64	0.1076	0.1022	19	24	34	35
Msip34_0372	dihydroxy-acid dehydratase	0.22	0.4274	0.1766	265	273	349	278
Msip34_0373	Aldose 1-epimerase	-0.17	0.5946	0.221	221	285	258	191
Msip34_0374	cytochrome c class I	1.34	0.1921	0.1173	5379	5693	11336	16624
Msip34_0375	Endoribonuclease L-PSP	0.82	0.1678	0.1118	26	42	70	51
Msip34_0376	amino acid permease-associated region	0.74	0.0339	0.09747	21	25	37	40
Msip34_0377	amino acid carrier protein	0.18	0.4182	0.1745	31	39	37	42
Msip34_0378	Coproporphyrinogen oxidase	-0.69	0.2307	0.1273	82	117	71	51
Msip34_0379	SUA5/yciO/yrdC domain protein	-0.58	0.2521	0.1326	117	140	107	65
Msip34_0380	phosphoribosylamine/glycine ligase	-0.96	0.07262	0.09946	257	316	172	122
Msip34_0381	phosphoribosylaminoimidazolecarboxamide formyltransferase/IMP cyclohydrolase	-0.58	0.09889	0.1016	265	290	208	163
Msip34_0382	transcriptional regulator, Fis family	-0.87	0.0785	0.1	248	259	157	120
Msip34_0383	TIM-barrel protein, nifR3 family	-1.26	0.06302	0.09834	853	879	421	303
Msip34_0384	major facilitator superfamily MFS_1	-0.96	0.01089	0.09665	29	31	14	16
Msip34_0385	protein of unknown function UPF0153	-0.22	0.6304	0.2306	15	24	19	15
Msip34_0386	molybdopterin binding domain protein	-0.26	0.1942	0.1177	38	35	33	28
Msip34_0387	BFD domain protein (2Fe-2S)-binding domain protein	1.78	0.02079	0.09722	13	21	54	63
Msip34_0388	DNA polymerase I	-0.02	0.9191	0.3029	53	58	60	50
Msip34_0389	hypothetical protein	0.12	0.6178	0.2272	129	158	171	141
Msip34_0390	hypothetical protein	0.20	0.5623	0.2122	473	535	673	487
Msip34_0391	homoserine kinase	-0.11	0.6542	0.2369	102	129	114	99
Msip34_0392	hypothetical protein	0.59	0.09561	0.1013	95	122	172	154
Msip34_0393	UvrD/REP helicase	0.31	0.3401	0.155	90	102	105	134
Msip34_0394	OmpA/MotB domain protein	0.55	0.1136	0.1026	86	108	147	138
Msip34_0395	diguanylate cyclase	0.38	0.2726	0.1374	52	54	77	62
Msip34_0396	hypothetical protein	0.60	0.2178	0.1239	50	63	99	73
Msip34_0397	heavy metal sensor signal transduction histidine kinase	1.13	0.02082	0.09722	39	32	83	74
Msip34_0398	two component heavy metal response transcriptional regulator, winged helix family	0.52	0.09281	0.1011	165	133	227	199
Msip34_0399	putative copper resistance-related lipoprotein	0.07	0.8676	0.2909	777	492	646	684
Msip34_0400	multicopper oxidase type 3	0.27	0.4648	0.1863	388	268	402	389
Msip34_0401	hypothetical protein	0.68	0.09611	0.1013	286	236	422	415
Msip34_0402	chaperonin GroEL	-1.45	0.2268	0.1263	5141	3097	1714	1305
Msip34_0403	chaperonin Cpn10	-1.63	0.2062	0.1208	3410	2061	1048	717
Msip34_0404	diguanylate phosphodiesterase	-1.33	0.1429	0.1072	89	60	37	21
Msip34_0405	YbaK/prolyl-tRNA synthetase associated region	0.33	0.6424	0.2338	105	88	82	162
Msip34_0406	helicase c2	0.18	0.03646	0.09749	39	38	43	44
Msip34_0407	DNA topoisomerase	0.72	0.4626	0.1857	33	27	32	67
Msip34_0408	hypothetical protein	2.38	0.3564	0.1594	60	50	142	436
Msip34_0409	transcriptional regulator, GntR family with aminotransferase domain	1.01	0.3138	0.1479	22	20	31	54
Msip34_0410	cytochrome c oxidase accessory protein CcoG	0.96	0.593	0.2206	39	35	25	120
Msip34_0411	hypothetical protein	0.02	0.9502	0.31	19	23	19	23
Msip34_0412	hypothetical protein	-0.47	0.395	0.1691	17	25	15	15
Msip34_0413	response regulator receiver modulated diguanylate cyclase/phosphodiesterase with PAS/PAC sensor(s)	0.42	0.249	0.1319	59	80	97	90
Msip34_0414	histidine kinase	0.26	0.3784	0.165	114	153	170	150
Msip34_0415	TonB-dependent siderophore receptor	0.25	0.05551	0.09762	21	21	25	26
Msip34_0416	anti-FecI sigma factor, FecR	0.80	0.07854	0.1	19	16	28	33
Msip34_0417	RNA polymerase, sigma-24 subunit, ECF subfamily	0.02	0.9125	0.3014	37	30	36	33
Msip34_0418	PepSY-associated TM helix domain protein	-0.84	0.305	0.1454	65	41	29	29
Msip34_0419	RNA polymerase, sigma-24 subunit, ECF subfamily	-1.64	0.2211	0.1248	139	84	35	36
Msip34_0420	anti-FecI sigma factor, FecR	-0.91	0.1605	0.1104	66	51	30	32
Msip34_0421	TonB-dependent siderophore receptor	-0.41	0.243	0.1304	30	24	19	21
Msip34_0422	hypothetical protein	-0.94	0.3046	0.1453	17	9	9	4
Msip34_0423	PepSY-associated TM helix domain protein	-0.66	0.1043	0.102	11	9	6	6
Msip34_0424	putative iron uptake protein	0.01	0.9929	0.3194	15	4	9	10
Msip34_0425	hypothetical protein	-0.40	0.3904	0.168	11	8	7	7
Msip34_0426	efflux transporter, RND family, MFP subunit	0.06	0.8961	0.2976	14	8	11	12
Msip34_0427	ABC transporter related	0.15	0.6042	0.2236	8	7	7	10
Msip34_0428	RND efflux system, outer membrane lipoprotein, NodT family	0.64	0.2769	0.1383	4	7	7	10
Msip34_0429	hypothetical protein	-0.24	0.2776	0.1385	194	208	186	155
Msip34_0430	adenosylmethionine-8-amino-7-oxononanoate aminotransferase	0.40	0.2759	0.1381	55	58	84	66
Msip34_0431	D-alanyl-D-alanine carboxypeptidase/D-alanyl-D-alanine-endopeptidase	0.83	0.08921	0.1009	40	46	84	70
Msip34_0432	hypothetical protein	-1.25	0.1919	0.1172	1189	777	484	341
Msip34_0433	Peptidylprolyl isomerase	-0.55	0.2693	0.1366	1014	749	731	477
Msip34_0434	OsmC family protein	-1.02	0.06596	0.09871	1006	823	510	390
Msip34_0435	Glyoxalase/bleomycin resistance protein/dioxygenase	-0.25	0.3571	0.1596	438	399	397	307
Msip34_0436	TonB-dependent siderophore receptor	-0.62	0.09443	0.1012	51	60	34	38
Msip34_0437	hypothetical protein	-1.07	0.1337	0.1058	53	71	34	25
Msip34_0438	ubiquinone biosynthesis protein COQ7	-0.47	0.1047	0.102	162	155	124	104
Msip34_0439	carboxyl-terminal protease	-0.10	0.723	0.2547	769	748	815	604
Msip34_0440	hypothetical protein	0.30	0.1908	0.117	150	167	209	180
Msip34_0441	diguanylate phosphodiesterase	-0.90	0.2825	0.1395	102	64	41	47
Msip34_0442	NLP/P60 protein	1.18	0.03461	0.09748	292	343	717	726
Msip34_0443	hypothetical protein	-0.10	0.7799	0.2694	237	162	190	182
Msip34_0444	ABC-1 domain protein	0.29	0.08272	0.1004	98	100	125	118
Msip34_0445	protein of unknown function DUF404	0.49	0.09994	0.1016	38	46	64	55
Msip34_0446	protein of unknown function DUF403	0.85	0.000311	0.07418	34	34	61	62
Msip34_0447	transglutaminase domain protein	0.70	0.1179	0.1032	87	75	119	146
Msip34_0448	hypothetical protein	0.80	0.08678	0.1007	34	28	49	59
Msip34_0449	peptidase U32	0.01	0.962	0.3126	104	101	118	88
Msip34_0450	putative exported protein of unknown function	1.11	0.1479	0.1078	30	42	92	65
Msip34_0451	MraZ protein	0.78	0.1328	0.1057	424	408	779	649
Msip34_0452	S-adenosyl-methyltransferase MraW	0.17	0.4823	0.1911	235	229	290	233
Msip34_0453	cell division protein FtsL	0.38	0.2413	0.13	278	283	398	331
Msip34_0454	Peptidoglycan glycosyltransferase	0.84	0.09357	0.1012	87	114	161	201
Msip34_0455	UDP-N-acetylmuramyl-tripeptide synthetase	0.71	0.09241	0.1011	118	163	215	247
Msip34_0456	UDP-N-acetylmuramoylalanyl-D-glutamyl-2, 6-diaminopimelate/D-alanyl-D-alanyl ligase	0.80	0.04537	0.09757	74	95	140	156
Msip34_0457	phospho-N-acetylmuramoyl-pentapeptide- transferase	1.47	0.05827	0.09765	44	67	157	151
Msip34_0458	UDP-N-acetylmuramoylalanine/D-glutamate ligase	1.17	0.06223	0.09823	61	90	165	176
Msip34_0459	cell division protein FtsW	1.10	0.138	0.1065	54	65	110	145
Msip34_0460	UDP-N-acetylglucosamine--N-acetylmuramyl- (pentapeptide) pyrophosphoryl-undecaprenol N-acetylglucosamine transferase	1.21	0.1427	0.1071	44	53	97	131
Msip34_0461	UDP-N-acetylmuramate/alanine ligase	1.09	0.09793	0.1015	70	91	151	193
Msip34_0462	UDP-N-acetylenolpyruvoylglucosamine reductase	0.11	0.7676	0.2663	49	72	57	75
Msip34_0463	D-alanine/D-alanine ligase	1.29	0.07316	0.09952	51	79	140	180
Msip34_0464	cell division protein FtsQ	1.21	0.1135	0.1026	45	54	101	130
Msip34_0465	cell division protein FtsA	1.19	0.1141	0.1026	50	82	150	154
Msip34_0466	cell division protein FtsZ	0.16	0.1335	0.1058	543	525	579	615
Msip34_0467	UDP-3-0-acyl N-acetylglucosamine deacetylase	-0.43	0.2651	0.1357	807	778	496	681
Msip34_0468	hypothetical protein	-0.57	0.05691	0.09763	272	250	159	191
Msip34_0469	Lytic transglycosylase catalytic	0.78	0.07446	0.09965	133	127	211	238
Msip34_0470	NAD-dependent epimerase/dehydratase	0.56	0.0156	0.09701	216	235	325	339
Msip34_0471	polynucleotide adenylyltransferase/metal dependent phosphohydrolase	0.82	0.04679	0.09757	78	91	152	148
Msip34_0472	protein of unknown function DUF1555	0.53	0.1633	0.111	97	114	169	137
Msip34_0473	transcriptional regulator, TetR family	-0.45	0.2701	0.1368	374	318	302	204
Msip34_0474	pyrimidine 5'-nucleotidase	0.05	0.9239	0.304	36	62	62	39
Msip34_0475	acetylglutamate kinase	-0.48	0.12	0.1035	187	219	160	130
Msip34_0476	Formate--tetrahydrofolate ligase	0.86	0.2544	0.1332	31	29	45	66
Msip34_0477	heat shock protein Hsp20	-1.52	0.1443	0.1073	2154	1515	733	549
Msip34_0478	transcriptional regulator, XRE family	1.02	0.2285	0.1267	33	36	85	57
Msip34_0479	Mn2+/Fe2+ transporter, NRAMP family	0.39	0.08717	0.1007	37	37	47	50
Msip34_0480	protein of unknown function DUF558	0.36	0.2275	0.1264	51	64	73	74
Msip34_0481	alkyl hydroperoxide reductase/ Thiol specific antioxidant/ Mal allergen	-0.17	0.4823	0.1911	177	182	178	140
Msip34_0482	diguanylate cyclase	-0.43	0.1226	0.104	145	164	126	103
Msip34_0483	transketolase	0.36	0.5139	0.1994	2189	2302	3541	2216
Msip34_0484	glyceraldehyde-3-phosphate dehydrogenase, type I	-0.65	0.1378	0.1064	220	245	173	123
Msip34_0485	Phosphoglycerate kinase	0.04	0.8731	0.2921	252	298	249	317
Msip34_0486	pyruvate kinase	-0.08	0.8105	0.277	87	64	60	82
Msip34_0487	fructose-bisphosphate aldolase, class II, Calvin cycle subtype	0.20	0.6753	0.2424	110	102	93	151
Msip34_0488	phosphate-starvation-inducible E	-0.04	0.5386	0.2057	276	267	256	272
Msip34_0489	phosphoribosylaminoimidazole-succinocarboxamide synthase	0.38	0.1377	0.1064	160	194	244	217
Msip34_0490	Carbonate dehydratase	-0.37	0.1791	0.1143	183	178	152	126
Msip34_0491	Inorganic diphosphatase	-0.41	0.2833	0.1397	536	535	466	340
Msip34_0492	uracil-DNA glycosylase	-0.53	0.1677	0.1118	72	59	52	38
Msip34_0493	ABC-2 type transporter	0.78	0.0296	0.09741	77	70	120	131
Msip34_0494	ABC transporter related	-0.14	0.5289	0.2033	117	121	120	95
Msip34_0495	protein of unknown function DUF81	0.66	0.08283	0.1004	144	142	238	215
Msip34_0496	protein of unknown function DUF721	0.03	0.8644	0.2901	605	742	720	658
Msip34_0497	Peptidase M23	-0.24	0.4253	0.1761	420	465	431	321
Msip34_0498	preprotein translocase, SecA subunit	-0.00	0.996	0.3201	466	522	559	428
Msip34_0499	ammonium transporter	-0.61	0.07705	0.0999	25	22	14	17
Msip34_0500	hypothetical protein	-1.13	0.3749	0.1641	23	11	8	7
Msip34_0501	protein of unknown function DUF1289	-0.93	0.01718	0.09709	159	171	94	79
Msip34_0502	arginine biosynthesis bifunctional protein ArgJ	-0.40	0.2444	0.1307	213	193	176	130
Msip34_0503	protein of unknown function DUF815	-0.01	0.9799	0.3166	156	191	185	161
Msip34_0504	mutator MutT protein	0.18	0.3122	0.1474	108	126	139	125
Msip34_0505	hypothetical protein	0.07	0.8101	0.2769	94	68	93	78
Msip34_0506	protein of unknown function DUF461	0.76	0.1918	0.1172	103	176	270	202
Msip34_0507	protein of unknown function DUF1342	0.91	0.03837	0.09751	120	156	277	243
Msip34_0508	dephospho-CoA kinase	0.74	0.1324	0.1056	37	57	87	71
Msip34_0509	Prepilin peptidase	0.89	0.04564	0.09757	54	47	99	87
Msip34_0510	hypothetical protein	-1.84	0.1369	0.1063	7922	5251	1296	2392
Msip34_0511	Trans-hexaprenyltranstransferase	-0.26	0.02349	0.0973	285	296	239	247
Msip34_0512	ribosomal protein L21	-1.02	0.04683	0.09757	21468	18276	10829	8777
Msip34_0513	ribosomal protein L27	-0.04	0.7782	0.269	11808	10026	10886	10295
Msip34_0514	GTP-binding protein Obg/CgtA	-1.17	0.07695	0.09989	1491	1167	703	478
Msip34_0515	glutamate 5-kinase	-1.21	0.04708	0.09758	622	531	272	226
Msip34_0516	phosphoribosylaminoimidazole carboxylase, catalytic subunit	-1.21	0.1823	0.1151	531	377	201	189
Msip34_0517	phosphoribosylaminoimidazole carboxylase, ATPase subunit	-0.99	0.1029	0.1019	615	477	314	234
Msip34_0518	ribosomal protein S20	-0.27	0.1927	0.1174	15303	13551	11041	12886
Msip34_0519	integral membrane protein MviN	-0.72	0.07013	0.0992	189	188	123	106
Msip34_0520	riboflavin biosynthesis protein RibF	-0.61	0.01569	0.09702	198	186	132	120
Msip34_0521	isoleucyl-tRNA synthetase	-0.60	0.1794	0.1144	291	306	229	165
Msip34_0522	lipoprotein signal peptidase	0.74	0.5031	0.1966	169	160	163	386
Msip34_0523	oxidoreductase molybdopterin binding	-0.59	0.1514	0.1086	218	259	131	185
Msip34_0524	methionine-R-sulfoxide reductase	0.52	0.1684	0.1119	108	123	149	183
Msip34_0525	protein of unknown function DUF808	0.10	0.7453	0.2605	93	94	118	84
Msip34_0526	Alcohol dehydrogenase zinc-binding domain protein	2.02	0.1872	0.1162	366	386	1876	1178
Msip34_0527	hypothetical protein	-1.08	0.2364	0.1287	10	17	8	5
Msip34_0528	hypothetical protein	0.90	0.1402	0.1068	6	5	9	12
Msip34_0529	Catalase	-0.58	0.004213	0.09479	64	66	44	42
Msip34_0530	cyd operon protein YbgT	2.67	0.001539	0.09017	16	18	114	111
Msip34_0531	cytochrome d ubiquinol oxidase, subunit II	2.95	0.01984	0.09719	10	12	85	93
Msip34_0532	cytochrome bd ubiquinol oxidase subunit I	2.01	0.08181	0.1003	14	12	60	49
Msip34_0533	hypothetical protein	1.50	0.1179	0.1032	37	79	168	161
Msip34_0534	two component transcriptional regulator, Fis family	0.20	0.6456	0.2346	17	28	28	24
Msip34_0535	histidine kinase	0.31	0.3916	0.1683	25	37	41	36
Msip34_0536	TonB-dependent receptor	0.32	0.1817	0.115	7	8	8	10
Msip34_0537	putative signal peptide protein	1.12	0.02551	0.09734	14	16	34	33
Msip34_0538	signal peptide protein	1.60	0.09171	0.101	6	11	26	28
Msip34_0539	TonB-dependent receptor	0.12	0.5864	0.2188	6	6	6	7
Msip34_0540	metal dependent phosphohydrolase	0.92	0.09181	0.1011	19	23	45	36
Msip34_0541	diguanylate cyclase/phosphodiesterase with PAS/PAC and GAF sensor(s)	1.28	0.05621	0.09762	38	35	95	83
Msip34_0542	ATP-dependent chaperone ClpB	-2.56	0.1745	0.1133	2446	1466	232	433
Msip34_0543	NmrA family protein	-0.99	0.217	0.1237	58	40	26	23
Msip34_0544	transcriptional regulator, HxlR family	-0.79	0.3105	0.147	85	54	38	41
Msip34_0545	Lytic transglycosylase catalytic	-0.39	0.02174	0.09725	103	98	78	74
Msip34_0546	hypothetical protein	0.73	0.4552	0.1838	408	328	398	827
Msip34_0547	protein of unknown function UPF0047	0.43	0.4673	0.1869	127	112	123	200
Msip34_0548	iron-containing alcohol dehydrogenase	0.74	0.1761	0.1136	52	51	76	96
Msip34_0549	glycosyl transferase group 1	-0.08	0.5202	0.2011	24	26	22	25
Msip34_0550	Peptidase M23	0.13	0.6712	0.2413	70	95	102	80
Msip34_0551	phosphoglycerate mutase, 2,3-bisphosphoglycerate-independent	0.54	0.1936	0.1176	214	208	338	277
Msip34_0552	Rhodanese domain protein	-1.80	0.1719	0.1126	1171	765	315	238
Msip34_0553	glutaredoxin 3	-1.82	0.147	0.1077	981	681	263	207
Msip34_0554	protein-export protein SecB	-0.88	0.1292	0.1051	791	779	500	350
Msip34_0555	protein of unknown function DUF1058	-1.20	0.0911	0.101	560	550	288	194
Msip34_0556	Glycerol-3-phosphate dehydrogenase (NAD(P)(+))	-0.45	0.2074	0.1211	336	337	277	215
Msip34_0557	RNA methyltransferase, TrmH family, group 2	-0.77	0.07441	0.09964	123	108	70	65
Msip34_0558	hypothetical protein	-0.09	0.8085	0.2765	126	136	99	148
Msip34_0559	hypothetical protein	1.60	0.005234	0.09538	66	58	184	196
Msip34_0560	carbonic anhydrase	-0.05	0.8844	0.2948	22	16	16	20
Msip34_0561	sulphate transporter	0.16	0.6793	0.2434	12	13	11	17
Msip34_0562	hypothetical protein	0.70	0.1125	0.1025	10	10	18	15
Msip34_0563	hypothetical protein	-1.54	0.009374	0.09646	1084	996	310	407
Msip34_0564	biotin synthase	-0.99	0.0925	0.1011	783	661	349	378
Msip34_0565	8-amino-7-oxononanoate synthase	-0.92	0.07295	0.0995	289	324	159	164
Msip34_0566	bioH protein	-0.11	0.7289	0.2563	120	168	133	134
Msip34_0567	biotin biosynthesis protein BioC	-0.25	0.568	0.2138	116	175	129	114
Msip34_0568	dethiobiotin synthase	-0.40	0.3756	0.1643	115	163	119	90
Msip34_0569	hypothetical protein	-0.60	0.4423	0.1804	104	190	106	87
Msip34_0570	nicotinate (nicotinamide) nucleotide adenylyltransferase	-0.18	0.3285	0.1519	95	111	94	88
Msip34_0571	gamma-glutamyl phosphate reductase	-0.21	0.4266	0.1764	260	213	227	182
Msip34_0572	DNA polymerase III, delta subunit	-0.01	0.9701	0.3144	335	293	332	294
Msip34_0573	Rare lipoprotein B	-0.37	0.1149	0.1027	258	278	224	191
Msip34_0574	leucyl-tRNA synthetase	0.28	0.2242	0.1256	225	231	296	259
Msip34_0575	adenylate kinase	0.09	0.745	0.2605	467	456	566	419
Msip34_0576	dimethyladenosine transferase	0.10	0.793	0.2727	34	51	48	43
Msip34_0577	4-hydroxythreonine-4-phosphate dehydrogenase	0.01	0.9833	0.3173	50	68	68	51
Msip34_0578	SurA domain protein	0.02	0.9698	0.3143	117	182	170	132
Msip34_0579	Organic solvent tolerance protein	0.15	0.4491	0.1822	157	189	204	181
Msip34_0580	aminoglycoside phosphotransferase	-0.43	0.1068	0.1021	210	215	169	147
Msip34_0581	Nucleotidyl transferase	-0.13	0.3189	0.1493	320	312	272	304
Msip34_0582	peptidase M24	-0.37	0.2143	0.123	215	239	198	154
Msip34_0583	Ubiquinone biosynthesis hydroxylase, UbiH/UbiF/VisC/COQ6 family	0.01	0.9351	0.3065	134	147	149	134
Msip34_0584	Ubiquinone biosynthesis hydroxylase, UbiH/UbiF/VisC/COQ6 family	-0.90	0.009312	0.09645	321	335	186	166
Msip34_0585	putative thiol:disulphide interchange protein	-0.29	0.2356	0.1285	691	661	606	502
Msip34_0586	type II secretion system protein	1.27	0.009122	0.09642	58	69	161	148
Msip34_0587	type IV-A pilus assembly ATPase PilB	1.09	0.07192	0.09939	85	94	207	177
Msip34_0588	cold-shock DNA-binding domain protein	0.35	0.5008	0.196	9078	13727	11522	17616
Msip34_0589	Isocitrate dehydrogenase (NADP(+))	0.12	0.4971	0.195	450	487	548	468
Msip34_0590	pseudouridine synthase	-0.34	0.105	0.102	148	155	127	112
Msip34_0591	glutamine amidotransferase class-I	0.06	0.6517	0.2362	108	105	103	118
Msip34_0592	chorismate synthase	-0.10	0.4777	0.1898	352	381	365	319
Msip34_0593	major facilitator superfamily MFS_1	-0.95	0.2891	0.1409	36	58	23	25
Msip34_0594	hypothetical protein	0.00	0.9785	0.3163	79	90	79	90
Msip34_0595	protein of unknown function DUF198	0.09	0.663	0.2392	2483	1982	2382	2377
Msip34_0596	deoxyxylulose-5-phosphate synthase	-0.05	0.7613	0.2646	116	122	125	104
Msip34_0597	Polyprenyl synthetase	0.28	0.3118	0.1473	133	132	176	146
Msip34_0598	exodeoxyribonuclease VII, small subunit	0.36	0.165	0.1113	294	345	405	414
Msip34_0599	hypothetical protein	-0.18	0.1685	0.1119	88	94	84	77
Msip34_0600	Carboxylesterase	0.67	0.006251	0.09577	49	49	79	78
Msip34_0601	beta-lactamase domain protein	0.50	0.1776	0.114	40	55	63	71
Msip34_0602	Fimbrial protein pilin	1.13	0.256	0.1336	951	979	2607	1626
Msip34_0603	MxaD	2.12	0.00134	0.08943	545	639	2626	2521
Msip34_0604	40-residue YVTN family beta-propeller repeat protein	1.42	0.2148	0.1231	225	261	505	799
Msip34_0605	NUDIX hydrolase	1.26	0.03184	0.09744	323	372	835	831
Msip34_0606	phosphatidylserine decarboxylase	-0.04	0.6445	0.2344	152	146	151	138
Msip34_0607	ketol-acid reductoisomerase	0.07	0.871	0.2917	1177	1296	1605	994
Msip34_0608	acetolactate synthase, small subunit	-0.17	0.6738	0.242	619	768	749	484
Msip34_0609	acetolactate synthase, large subunit, biosynthetic type	-0.48	0.2192	0.1243	1260	1280	1040	779
Msip34_0610	type II secretion system protein E	0.91	0.03234	0.09745	44	55	96	90
Msip34_0611	nicotinate-nucleotide pyrophosphorylase	0.51	0.164	0.1111	59	47	67	83
Msip34_0612	Glutathione S-transferase domain protein	-0.34	0.2629	0.1352	230	276	226	174
Msip34_0613	hypothetical protein	-0.58	0.01743	0.0971	285	268	193	176
Msip34_0614	tRNA (5-methylaminomethyl-2-thiouridylate)-methyltransferase	-0.64	0.1729	0.1129	284	281	210	153
Msip34_0615	NUDIX hydrolase	-0.66	0.1107	0.1024	230	202	135	137
Msip34_0616	multiple antibiotic resistance (MarC)-related protein	0.80	0.2207	0.1247	152	131	206	288
Msip34_0617	DJ-1 family protein	0.27	0.4216	0.1753	95	98	132	101
Msip34_0618	maf protein	-0.12	0.6728	0.2417	73	84	83	62
Msip34_0619	ribonuclease, Rne/Rng family	0.86	0.1388	0.1066	46	60	110	83
Msip34_0620	protein of unknown function YGGT	0.72	0.007245	0.09605	94	101	158	166
Msip34_0621	pyrroline-5-carboxylate reductase	0.62	0.0631	0.09835	151	125	205	219
Msip34_0622	alanine racemase domain protein	0.61	0.01126	0.09669	142	145	219	220
Msip34_0623	twitching motility protein	0.78	0.03183	0.09744	75	85	144	129
Msip34_0624	twitching motility protein	1.26	0.05944	0.09783	49	55	135	116
Msip34_0625	protein of unknown function DUF72	1.69	0.4997	0.1957	63	62	62	340
Msip34_0626	dihydroorotase, multifunctional complex type	0.69	0.1907	0.117	59	97	112	140
Msip34_0627	aspartate carbamoyltransferase	0.60	0.1722	0.1127	63	71	113	91
Msip34_0628	Uracil phosphoribosyltransferase	0.24	0.5208	0.2012	66	65	90	65
Msip34_0629	Holliday junction resolvase YqgF	0.66	0.1434	0.1072	94	99	167	139
Msip34_0630	protein of unknown function DUF179	0.63	0.002443	0.09269	525	545	834	818
Msip34_0631	3,4-dihydroxy-2-butanone 4-phosphate synthase	-0.23	0.1914	0.1171	147	162	140	123
Msip34_0632	riboflavin synthase, alpha subunit	-0.49	0.1713	0.1125	259	219	166	173
Msip34_0633	lipoprotein releasing system, transmembrane protein, LolC/E family	0.23	0.5013	0.1961	109	116	151	112
Msip34_0634	lipoprotein releasing system, ATP-binding protein	0.36	0.2751	0.1379	101	114	155	123
Msip34_0635	DNA internalization-related competence protein ComEC/Rec2	-0.17	0.1827	0.1152	14	16	13	13
Msip34_0636	Glyceraldehyde-3-phosphate dehydrogenase (phosphorylating)	1.05	0.1306	0.1053	72	44	140	101
Msip34_0637	MotA/TolQ/ExbB proton channel	0.07	0.7569	0.2635	467	495	563	446
Msip34_0638	Biopolymer transport protein ExbD/TolR	0.36	0.4497	0.1824	432	425	650	446
Msip34_0639	lipid A ABC exporter, fused ATPase and inner membrane subunits MsbA	0.01	0.9693	0.3142	101	135	128	109
Msip34_0640	tetraacyldisaccharide 4'-kinase	0.04	0.864	0.29	42	53	53	45
Msip34_0641	protein of unknown function DUF343	-0.10	0.5392	0.2059	79	92	83	76
Msip34_0642	3-deoxy-D-manno-octulosonate cytidylyltransferase	-0.03	0.9231	0.3038	94	115	119	85
Msip34_0643	glycogen debranching enzyme GlgX	-0.13	0.7863	0.271	208	197	134	236
Msip34_0644	hypothetical protein	-2.98	0.1658	0.1114	264	164	29	25
Msip34_0645	Cobyrinic acid ac-diamide synthase	-0.51	0.1335	0.1058	87	77	65	50
Msip34_0646	peptide methionine sulfoxide reductase	-0.37	0.09403	0.1012	222	243	184	176
Msip34_0647	magnesium and cobalt transport protein CorA	-0.45	0.02001	0.0972	137	140	98	104
Msip34_0648	cysteine synthase A	0.04	0.7272	0.2558	134	119	128	131
Msip34_0649	Tfp pilus assembly protein FimV-like protein	1.22	0.2495	0.132	81	95	156	255
Msip34_0650	flavin reductase domain protein FMN-binding	0.14	0.2144	0.123	153	165	176	176
Msip34_0651	glutaminyl-tRNA synthetase	0.57	0.1971	0.1185	181	189	245	304
Msip34_0652	biotin/acetyl-CoA-carboxylase ligase	-0.75	0.2534	0.1329	136	192	98	96
Msip34_0653	putative transcriptional acitvator, Baf family	0.63	0.01751	0.0971	60	66	96	100
Msip34_0654	Sporulation domain protein	0.75	0.1208	0.1037	65	67	121	103
Msip34_0655	DnaK supressor	1.26	0.1201	0.1036	49	68	162	119
Msip34_0656	putative secreted protein	-2.98	0.1423	0.1071	327	219	35	33
Msip34_0657	dihydrolipoamide dehydrogenase	0.24	0.4448	0.1811	317	410	479	378
Msip34_0658	pyruvate dehydrogenase complex dihydrolipoamide acetyltransferase	0.26	0.2328	0.1278	283	310	380	327
Msip34_0659	2-oxo-acid dehydrogenase E1 subunit, homodimeric type	-0.02	0.9276	0.3048	361	383	414	319
Msip34_0660	Leucyl aminopeptidase	0.37	0.1702	0.1122	121	97	149	134
Msip34_0661	putative transcriptional regulator, Crp/Fnr family	0.78	0.1046	0.102	83	89	135	160
Msip34_0662	TrkA-N domain protein	1.15	0.03432	0.09747	26	35	75	64
Msip34_0663	hypothetical protein	0.96	0.2274	0.1264	72	77	172	119
Msip34_0664	adenylate cyclase	0.93	0.1093	0.1023	28	34	66	53
Msip34_0665	Cobyrinic acid ac-diamide synthase	0.24	0.02918	0.0974	72	74	88	85
Msip34_0666	putative phosphohistidine phosphatase, SixA	0.38	0.5888	0.2195	78	81	72	136
Msip34_0667	hypothetical protein	-0.43	0.05417	0.09761	84	92	62	67
Msip34_0668	single-stranded-DNA-specific exonuclease RecJ	0.02	0.9083	0.3004	64	75	71	70
Msip34_0669	triosephosphate isomerase	-0.53	0.09336	0.1012	546	635	448	369
Msip34_0670	preprotein translocase, SecG subunit	-0.39	0.05005	0.09759	2352	2551	1959	1779
Msip34_0671	NADH-ubiquinone/plastoquinone oxidoreductase chain 3	0.76	0.1209	0.1037	263	355	514	534
Msip34_0672	NADH-quinone oxidoreductase, B subunit	1.61	0.09415	0.1012	219	276	853	664
Msip34_0673	NADH (or F420H2) dehydrogenase, subunit C	1.59	0.1099	0.1023	170	271	776	556
Msip34_0674	NADH dehydrogenase I, D subunit	1.33	0.08074	0.1002	176	260	622	478
Msip34_0675	NADH-quinone oxidoreductase, E subunit	1.56	0.03623	0.09749	135	224	579	478
Msip34_0676	NADH-quinone oxidoreductase, F subunit	1.53	0.06228	0.09824	136	216	572	447
Msip34_0677	NADH-quinone oxidoreductase, chain G	1.53	0.06573	0.09869	126	202	533	413
Msip34_0678	NADH dehydrogenase (quinone)	2.07	0.04002	0.09753	77	123	418	426
Msip34_0679	NADH-quinone oxidoreductase, chain I	1.24	0.0798	0.1001	83	137	294	226
Msip34_0680	NADH-ubiquinone/plastoquinone oxidoreductase chain 6	1.61	0.03665	0.0975	71	133	338	286
Msip34_0681	NADH-ubiquinone oxidoreductase chain 4L	1.35	0.07852	0.1	99	132	331	261
Msip34_0682	proton-translocating NADH-quinone oxidoreductase, chain L	1.90	0.009298	0.09645	56	83	275	249
Msip34_0683	proton-translocating NADH-quinone oxidoreductase, chain M	1.83	0.05921	0.0978	63	105	300	304
Msip34_0684	proton-translocating NADH-quinone oxidoreductase, chain N	1.50	0.03684	0.0975	53	92	225	190
Msip34_0685	hypothetical protein	0.10	0.5038	0.1968	84	81	95	82
Msip34_0686	hypothetical protein	0.98	0.01704	0.09708	48	54	97	106
Msip34_0687	NUDIX hydrolase	-0.64	0.07144	0.09934	148	164	102	98
Msip34_0688	NAD-dependent epimerase/dehydratase	0.07	0.3376	0.1544	67	71	74	71
Msip34_0689	Pyridoxal-dependent decarboxylase	0.73	0.05218	0.0976	30	38	60	53
Msip34_0690	2OG-Fe(II) oxygenase	-0.29	0.01553	0.09701	142	138	112	117
Msip34_0691	hypothetical protein	-0.20	0.568	0.2138	218	159	146	182
Msip34_0692	Hemolysin-type calcium-binding region	0.20	0.2327	0.1278	56	64	67	71
Msip34_0693	hypothetical protein	0.92	0.1071	0.1022	53	32	90	73
Msip34_0694	phosphate-selective porin O and P	-0.52	0.1274	0.1048	21	21	16	13
Msip34_0695	Formamidase	0.21	0.4519	0.1829	9	9	12	9
Msip34_0696	regulatory protein, FmdB family	0.66	0.3411	0.1553	12	6	12	17
Msip34_0697	urea ABC transporter, urea binding protein	0.51	0.1342	0.1059	11	8	14	13
Msip34_0698	urea ABC transporter, permease protein UrtB	-0.10	0.4774	0.1897	4	4	4	3
Msip34_0699	urea ABC transporter, permease protein UrtC	0.20	0.4114	0.173	4	5	5	5
Msip34_0700	urea ABC transporter, ATP-binding protein UrtD	0.41	0.332	0.1529	5	8	10	7
Msip34_0701	urea ABC transporter, ATP-binding protein UrtE	0.81	0.1166	0.103	9	6	12	15
Msip34_0702	Urease accessory protein UreD	1.02	0.12	0.1035	25	37	63	63
Msip34_0703	urease, gamma subunit	0.20	0.1647	0.1112	39	38	46	43
Msip34_0704	urease, beta subunit	0.03	0.9214	0.3034	34	42	45	32
Msip34_0705	urease, alpha subunit	0.52	0.2534	0.1329	19	29	36	33
Msip34_0706	UreE urease accessory domain protein	1.60	0.08864	0.1008	16	22	51	67
Msip34_0707	Urease accessory protein UreF	1.39	0.09974	0.1016	19	18	44	54
Msip34_0708	urease accessory protein UreG	1.01	0.1041	0.1019	23	22	50	42
Msip34_0709	HupE/UreJ protein	1.86	0.0558	0.09762	18	11	53	54
Msip34_0710	histidine kinase	1.12	0.2182	0.124	6	8	13	20
Msip34_0711	two component transcriptional regulator, LuxR family	0.41	0.1612	0.1106	15	16	22	19
Msip34_0712	serine/threonine protein kinase	-0.20	0.07114	0.09931	50	50	44	43
Msip34_0713	hypothetical protein	0.66	0.6524	0.2364	361	295	204	835
Msip34_0714	hypothetical protein	-1.22	0.1456	0.1075	648	493	236	253
Msip34_0715	hypothetical protein	-0.00	0.996	0.3201	130	127	102	156
Msip34_0716	DNA-3-methyladenine glycosylase II	-0.20	0.3883	0.1675	71	78	58	72
Msip34_0717	threonyl-tRNA synthetase	-0.58	0.1334	0.1058	655	637	480	382
Msip34_0718	translation initiation factor IF-3	-0.92	0.05273	0.09761	4707	4846	2777	2287
Msip34_0719	ribosomal protein L35	-0.68	0.0333	0.09746	19778	19636	11892	12768
Msip34_0720	ribosomal protein L20	0.01	0.8523	0.2872	11297	11081	10909	11643
Msip34_0721	phenylalanyl-tRNA synthetase, alpha subunit	-1.57	0.003582	0.09427	408	428	152	128
Msip34_0722	phenylalanyl-tRNA synthetase, beta subunit	-1.74	0.009015	0.0964	442	487	158	121
Msip34_0723	integration host factor, alpha subunit	-0.51	0.2262	0.1261	1333	1750	1213	950
Msip34_0724	transcriptional regulator, MerR family	0.18	0.6495	0.2357	456	575	693	476
Msip34_0725	TonB-dependent siderophore receptor	-1.57	0.1579	0.1099	59	41	18	15
Msip34_0726	helicase domain protein	0.76	0.01168	0.09673	21	24	38	40
Msip34_0727	type II secretion system protein E	1.09	0.03105	0.09743	55	62	124	125
Msip34_0728	drug resistance transporter, Bcr/CflA subfamily	1.15	0.08595	0.1006	23	30	52	66
Msip34_0729	histidine kinase	-1.00	0.07795	0.09998	255	215	125	111
Msip34_0730	two component transcriptional regulator, LuxR family	-0.84	0.1786	0.1142	288	372	184	184
Msip34_0731	hypothetical protein	0.79	0.1043	0.102	207	306	411	477
Msip34_0732	two component transcriptional regulator, LuxR family	1.25	0.1496	0.1082	397	496	1232	891
Msip34_0733	PAS/PAC sensor signal transduction histidine kinase	0.90	0.0621	0.09821	542	670	1112	1146
Msip34_0734	PQQ-dependent dehydrogenase, methanol/ethanol family	0.15	0.7349	0.2578	6289	10275	10039	8321
Msip34_0735	extracellular solute-binding protein family 3	0.59	0.2284	0.1267	641	1008	1386	1088
Msip34_0736	cytochrome c class I	0.80	0.1599	0.1103	1382	2352	3617	2885
Msip34_0737	Alcohol dehydrogenase (acceptor)	0.19	0.7596	0.2642	10289	17981	11965	20274
Msip34_0738	ATPase associated with various cellular activities AAA_3	-0.12	0.7893	0.2717	317	485	431	308
Msip34_0739	hypothetical protein	0.03	0.9475	0.3094	203	329	322	222
Msip34_0740	hypothetical protein	-0.03	0.9526	0.3105	238	410	349	285
Msip34_0741	von Willebrand factor type A	-0.24	0.6693	0.2409	187	323	243	189
Msip34_0742	MxaK protein, putative	-0.31	0.5789	0.2168	308	511	384	275
Msip34_0743	MxaL protein, putative	-0.09	0.8378	0.2837	192	309	255	215
Msip34_0744	MxaD protein, putative	0.33	0.5463	0.2078	773	1304	1563	1047
Msip34_0745	PAS/PAC sensor signal transduction histidine kinase	0.34	0.1985	0.1188	139	144	166	192
Msip34_0746	two component transcriptional regulator, LuxR family	0.77	0.07229	0.09943	155	130	241	246
Msip34_0747	hypothetical protein	3.17	0.07123	0.09932	82	98	898	730
Msip34_0748	flagellin domain protein	-2.41	0.1686	0.1119	5762	3662	971	804
Msip34_0749	flagellar protein FlaG protein	-0.96	0.2735	0.1376	1342	846	594	531
Msip34_0750	flagellar hook-associated 2 domain protein	-0.11	0.796	0.2734	485	306	396	334
Msip34_0751	flagellar protein FliS	-0.38	0.3629	0.1611	495	359	357	299
Msip34_0752	putative flagellar synthesis (flagellar regulon)	0.47	0.2934	0.142	557	374	661	624
Msip34_0753	hypothetical protein	0.95	0.1355	0.1061	79	50	129	121
Msip34_0754	putative flagellar biosynthetic protein	2.51	0.0169	0.09708	47	34	247	220
Msip34_0755	flagellar hook-basal body complex subunit FliE	3.68	0.04896	0.09759	64	102	1157	978
Msip34_0756	flagellar M-ring protein FliF	0.70	0.1084	0.1022	72	91	134	131
Msip34_0757	flagellar motor switch protein FliG	-0.29	0.3662	0.1619	133	172	132	117
Msip34_0758	flagellar assembly protein FliH	0.75	0.0223	0.09727	56	61	103	95
Msip34_0759	ATPase, FliI/YscN family	2.03	0.00697	0.09598	47	65	236	224
Msip34_0760	flagellar export protein FliJ	3.83	0.05162	0.0976	129	127	1962	1686
Msip34_0761	flagellar hook-length control protein	4.20	0.03852	0.09751	72	86	1546	1374
Msip34_0762	flagellar basal body-associated protein FliL	1.95	0.03772	0.09751	269	275	1101	1006
Msip34_0763	flagellar motor switch protein FliM	2.21	0.006072	0.09571	102	148	594	562
Msip34_0764	flagellar motor switch protein FliN	2.83	0.03048	0.09742	137	184	1214	1070
Msip34_0765	flagellar biosynthesis protein FliO	2.93	0.02576	0.09734	97	90	747	691
Msip34_0766	flagellar biosynthetic protein FliP	2.96	0.002816	0.09334	51	67	447	472
Msip34_0767	flagellar biosynthetic protein FliQ	2.71	0.0471	0.09758	57	95	550	451
Msip34_0768	flagellar biosynthetic protein FliR	2.11	0.0475	0.09758	55	56	257	229
Msip34_0769	flagellar hook-associated protein 3	2.28	0.07206	0.09941	76	72	394	328
Msip34_0770	flagellar hook-associated protein FlgK	0.91	0.08525	0.1006	277	191	488	393
Msip34_0771	flagellar rod assembly protein/muramidase FlgJ	2.88	0.1422	0.1071	238	513	2167	3371
Msip34_0772	flagellar P-ring protein	4.31	0.01976	0.09719	34	48	850	787
Msip34_0773	flagellar L-ring protein	4.72	0.06936	0.09911	34	37	1047	848
Msip34_0774	flagellar basal-body rod protein FlgG	3.96	0.0824	0.1004	78	115	1694	1317
Msip34_0775	flagellar basal-body rod protein FlgF	4.05	0.06691	0.09883	41	58	919	747
Msip34_0776	flagellar basal body FlaE domain protein	4.29	0.08395	0.1005	49	55	1160	900
Msip34_0777	flagellar hook capping protein	3.99	0.09894	0.1016	48	59	985	731
Msip34_0778	flagellar basal-body rod protein FlgC	3.74	0.07997	0.1002	59	45	784	617
Msip34_0779	flagellar basal-body rod protein FlgB	3.64	0.09187	0.1011	90	102	1373	1048
Msip34_0780	flagella basal body P-ring formation protein FlgA	3.97	0.07343	0.09955	114	122	2067	1661
Msip34_0781	anti-sigma-28 factor, FlgM	0.13	0.6383	0.2327	1722	1299	1764	1534
Msip34_0782	FlgN family protein	-0.16	0.6668	0.2402	2520	1750	2004	1822
Msip34_0783	MgtC/SapB transporter	-0.53	0.1759	0.1136	111	93	70	71
Msip34_0784	oxidoreductase domain protein	-0.99	0.03193	0.09744	116	133	70	55
Msip34_0785	OmpA/MotB domain protein	0.76	0.1296	0.1052	45	60	89	90
Msip34_0786	MotA/TolQ/ExbB proton channel	1.36	0.01258	0.09681	120	122	308	317
Msip34_0787	RNA polymerase, sigma 28 subunit, FliA/WhiG	0.85	0.02402	0.09731	315	370	648	584
Msip34_0788	MotR	1.97	0.07437	0.09964	173	176	746	626
Msip34_0789	GTP-binding signal recognition particle SRP54 G- domain protein	3.50	0.07924	0.1001	29	27	357	284
Msip34_0790	flagellar biosynthesis protein FlhA	3.93	0.04112	0.09754	17	24	344	301
Msip34_0791	flagellar biosynthetic protein FlhB	4.17	0.01654	0.09706	19	22	382	362
Msip34_0792	hypothetical protein	0.25	0.7647	0.2655	4	6	3	9
Msip34_0793	flagellar transcriptional activator	2.10	0.0149	0.09697	270	304	1273	1184
Msip34_0794	flagellar transcriptional activator FlhC	2.21	0.02548	0.09734	180	224	990	881
Msip34_0795	hypothetical protein	0.80	0.03306	0.09746	24	28	43	48
Msip34_0796	TonB-dependent siderophore receptor	0.36	0.2097	0.1217	17	19	22	26
Msip34_0797	anti-FecI sigma factor, FecR	0.28	0.6215	0.2282	16	8	15	14
Msip34_0798	RNA polymerase, sigma-24 subunit, ECF subfamily	-0.72	0.2785	0.1387	36	25	19	18
Msip34_0799	membrane protein	0.82	0.005279	0.0954	2	2	4	5
Msip34_0800	PepSY-associated TM helix domain protein	-0.22	0.6653	0.2398	10	17	11	12
Msip34_0801	TonB-dependent siderophore receptor	-0.68	0.3426	0.1557	15	24	12	12
Msip34_0802	anti-FecI sigma factor, FecR	-0.13	0.168	0.1118	50	53	48	47
Msip34_0803	RNA polymerase, sigma-24 subunit, ECF subfamily	-0.98	0.1338	0.1058	60	48	28	26
Msip34_0804	TonB-dependent siderophore receptor	-0.14	0.5878	0.2192	40	43	32	43
Msip34_0805	anti-FecI sigma factor, FecR	-0.43	0.49	0.1931	22	13	13	12
Msip34_0806	RNA polymerase, sigma-24 subunit, ECF subfamily	-0.27	0.3942	0.1689	38	29	28	27
Msip34_0807	flagellar motor protein MotA	0.82	0.01724	0.09709	157	142	275	253
Msip34_0808	OmpA/MotB domain protein	-0.84	0.1612	0.1106	350	274	182	167
Msip34_0809	hypothetical protein	-1.69	0.1224	0.104	233	174	68	58
Msip34_0810	response regulator receiver protein	-1.19	0.1696	0.1121	208	153	79	79
Msip34_0811	CheA signal transduction histidine kinase	3.00	0.06107	0.09807	94	79	757	633
Msip34_0812	CheW protein	3.03	0.1077	0.1022	119	102	1045	770
Msip34_0813	methyl-accepting chemotaxis sensory transducer	2.90	0.0909	0.101	86	67	649	500
Msip34_0814	hypothetical protein	-6.46	0.1738	0.1131	7017	3974	70	53
Msip34_0815	methyl-accepting chemotaxis sensory transducer	1.18	0.05754	0.09763	275	186	577	468
Msip34_0816	MCP methyltransferase, CheR-type	1.31	0.04658	0.09757	71	51	156	148
Msip34_0817	CheD, stimulates methylation of MCP protein	0.86	0.1356	0.1061	80	48	127	106
Msip34_0818	response regulator receiver modulated CheB methylesterase	1.23	0.07554	0.09975	53	56	138	118
Msip34_0819	response regulator receiver protein	-0.78	0.2881	0.1407	526	348	258	250
Msip34_0820	chemotaxis phosphatase, CheZ	0.20	0.4481	0.182	215	165	210	226
Msip34_0821	Heavy metal transport/detoxification protein	1.03	0.3778	0.1649	495	391	589	1225
Msip34_0822	phosphoglucomutase/phosphomannomutase alpha/beta/alpha domain I	0.62	0.2254	0.1259	108	106	186	143
Msip34_0823	type I secretion system ATPase	-2.05	0.00193	0.0914	404	390	105	87
Msip34_0824	type I secretion membrane fusion protein, HlyD family	-1.16	0.009976	0.09654	237	250	118	100
Msip34_0825	glycosyl transferase group 1	-1.22	0.01691	0.09708	218	236	102	93
Msip34_0826	peptidase A2A	-0.34	0.2684	0.1364	82	101	70	74
Msip34_0827	Phosphoglucomutase	0.41	0.07893	0.1001	45	46	63	59
Msip34_0828	oxygen-independent coproporphyrinogen III oxidase	-1.38	0.07982	0.1001	237	198	79	88
Msip34_0829	FeS assembly protein IscX	1.14	0.03102	0.09743	122	167	335	303
Msip34_0830	NADH:flavin oxidoreductase/NADH oxidase	0.62	0.000318	0.07418	98	97	151	150
Msip34_0831	hydro-lyase, Fe-S type, tartrate/fumarate subfamily, alpha subunit	-0.04	0.8622	0.2896	99	96	107	82
Msip34_0832	Glycine hydroxymethyltransferase	-0.59	0.1491	0.1081	1720	1834	1352	1011
Msip34_0833	ATP-cone domain protein	-1.15	0.09074	0.101	427	550	253	186
Msip34_0834	riboflavin biosynthesis protein RibD	0.39	0.3158	0.1484	144	192	252	190
Msip34_0835	TatD-related deoxyribonuclease	0.16	0.7164	0.253	71	116	116	93
Msip34_0836	Tetratricopeptide TPR_2 repeat protein	-0.08	0.747	0.261	33	43	35	37
Msip34_0837	hypothetical protein	-0.18	0.7105	0.2515	10	17	11	13
Msip34_0838	type II secretion system protein G	0.13	0.9236	0.3039	2	23	13	15
Msip34_0839	protein involved in methylation	-0.27	0.8104	0.277	8	31	15	18
Msip34_0840	type II and III secretion system protein	0.82	0.1309	0.1054	14	21	27	36
Msip34_0841	hypothetical protein	0.38	0.4285	0.1769	17	10	17	18
Msip34_0842	putative transmembrane protein	0.14	0.7252	0.2553	22	28	22	33
Msip34_0843	hypothetical protein	0.03	0.968	0.3139	25	51	32	46
Msip34_0844	hypothetical protein	0.84	0.1919	0.1172	20	30	38	54
Msip34_0845	type II secretion system protein E	0.59	0.04411	0.09756	20	23	33	32
Msip34_0846	type II secretion system protein	1.11	0.04614	0.09757	20	27	50	53
Msip34_0847	general secretion pathway protein G	1.29	0.03982	0.09753	26	23	64	57
Msip34_0848	hypothetical protein	0.54	0.2164	0.1235	21	32	35	42
Msip34_0849	hypothetical protein	1.85	0.01529	0.09699	126	142	504	466
Msip34_0850	hypothetical protein	-0.07	0.4823	0.191	78	76	77	70
Msip34_0851	hemolysin-type calcium-binding region	0.02	0.9452	0.3088	194	232	243	188
Msip34_0852	TonB-dependent receptor	0.58	0.08023	0.1002	64	75	96	111
Msip34_0853	outer membrane autotransporter barrel domain protein	0.61	0.148	0.1078	41	54	75	72
Msip34_0854	translation initiation factor, aIF-2BI family	0.36	0.3441	0.1561	39	42	45	59
Msip34_0855	class II aldolase/adducin family protein	0.18	0.3996	0.1702	81	91	107	89
Msip34_0856	carbohydrate kinase, YjeF related protein	1.03	0.05198	0.0976	33	36	76	66
Msip34_0857	CTP synthase	-0.37	0.196	0.1181	288	326	266	210
Msip34_0858	2-dehydro-3-deoxyphosphooctonate aldolase	-0.73	0.09485	0.1013	327	387	250	180
Msip34_0859	enolase	0.35	0.4502	0.1825	283	338	473	320
Msip34_0860	Septum formation initiator	-0.46	0.3887	0.1676	220	258	125	222
Msip34_0861	diguanylate cyclase	-0.06	0.8874	0.2955	104	138	93	140
Msip34_0862	Hemolysin-type calcium-binding region	-1.77	0.03566	0.09749	252	251	84	63
Msip34_0863	folate-binding protein YgfZ	-0.23	0.331	0.1526	124	126	118	96
Msip34_0864	hypothetical protein	1.20	0.04258	0.09755	55	45	106	124
Msip34_0865	von Willebrand factor type A	0.55	0.04172	0.09754	24	27	39	37
Msip34_0866	hypothetical protein	0.55	0.2625	0.1351	30	27	49	36
Msip34_0867	von Willebrand factor type A	1.15	0.03182	0.09744	14	12	32	28
Msip34_0868	hypothetical protein	0.74	0.1987	0.1189	14	23	32	30
Msip34_0869	hypothetical protein	0.29	0.5885	0.2194	24	24	37	22
Msip34_0870	ATPase associated with various cellular activities AAA_3	0.29	0.3156	0.1484	36	41	52	42
Msip34_0871	beta-hydroxyacyl-(acyl-carrier-protein) dehydratase FabA	-0.63	0.07256	0.09946	838	919	632	504
Msip34_0872	Beta-ketoacyl synthase	0.13	0.6313	0.2308	772	747	944	721
Msip34_0873	protein of unknown function DUF498	0.12	0.5845	0.2183	228	286	286	272
Msip34_0874	aminotransferase class I and II	-0.43	0.2085	0.1214	509	483	416	320
Msip34_0875	Homoserine dehydrogenase	-0.13	0.7241	0.255	364	423	432	288
Msip34_0876	threonine synthase	-0.39	0.3509	0.1579	371	398	352	236
Msip34_0877	thymidylate synthase	-0.28	0.4368	0.179	291	379	318	234
Msip34_0878	Propeptide PepSY amd peptidase M4	-1.16	0.0291	0.0974	702	779	384	280
Msip34_0879	hypothetical protein	0.06	0.8961	0.2976	199	121	189	144
Msip34_0880	17 kDa surface antigen	0.15	0.672	0.2416	318	218	320	274
Msip34_0881	transport-associated	-1.26	0.255	0.1333	820	477	314	226
Msip34_0882	putative two component, sigma54 specific, transcriptional regulator, Fis family	0.88	0.1602	0.1104	254	223	382	499
Msip34_0883	hypothetical protein	0.15	0.8388	0.2839	349	262	211	468
Msip34_0884	histidine kinase	0.75	0.04299	0.09755	61	68	109	109
Msip34_0885	Dihydrofolate reductase	-0.65	0.08775	0.1008	493	471	339	275
Msip34_0886	Tetratricopeptide TPR_2 repeat protein	-0.11	0.2098	0.1218	290	272	265	254
Msip34_0887	Lysine decarboxylase	-0.34	0.2301	0.1271	271	299	253	198
Msip34_0888	cobalamin synthesis protein P47K	0.37	0.3738	0.1639	50	46	71	52
Msip34_0889	cobalamin synthesis protein P47K	-0.54	0.04863	0.09759	7	7	5	4
Msip34_0890	transcriptional regulator, TraR/DksA family	-1.29	0.2166	0.1236	2	3	0	1
Msip34_0891	hypothetical protein	0.03	0.8881	0.2957	181	220	225	184
Msip34_0892	ribonuclease II	-0.42	0.227	0.1263	105	121	97	71
Msip34_0893	spermidine synthase	-0.18	0.5372	0.2054	84	91	89	65
Msip34_0894	putative RNA methylase	-0.02	0.8877	0.2956	103	117	114	103
Msip34_0895	hypothetical protein	-0.09	0.7759	0.2684	95	126	117	92
Msip34_0896	hypothetical protein	-0.11	0.7512	0.2621	54	62	64	44
Msip34_0897	phosphoribosylformylglycinamidine synthase	-0.52	0.02925	0.09741	338	346	247	229
Msip34_0898	Ankyrin	-0.86	0.2042	0.1203	2338	1717	1077	1163
Msip34_0899	Cytochrome c553-like protein	-0.71	0.03435	0.09747	91	98	62	52
Msip34_0900	Flavocytochrome c sulphide dehydrogenase flavin-binding	0.70	0.4614	0.1854	144	131	147	301
Msip34_0901	L-sorbosone dehydrogenase, putative	0.86	0.4025	0.1709	125	126	153	302
Msip34_0902	hypothetical protein	0.42	0.4979	0.1952	143	115	128	218
Msip34_0903	SMP-30/Gluconolaconase/LRE domain protein	1.32	0.01725	0.09709	70	95	196	217
Msip34_0904	phosphoserine phosphatase SerB	-0.34	0.2707	0.1369	122	116	106	82
Msip34_0905	succinyl-CoA synthetase, beta subunit	-0.11	0.1286	0.105	254	264	245	234
Msip34_0906	succinyl-CoA synthetase, alpha subunit	0.34	0.3337	0.1534	221	258	263	343
Msip34_0907	Ankyrin	0.65	0.0743	0.09963	199	230	312	363
Msip34_0908	NAD+ synthetase	0.71	0.04523	0.09756	232	280	404	433
Msip34_0909	nitrogen regulatory protein P-II	1.17	0.02927	0.09741	522	702	1434	1322
Msip34_0910	protein of unknown function DUF486	1.27	0.01511	0.09698	222	287	644	585
Msip34_0911	ferrous iron transport protein B	0.28	0.3883	0.1674	61	82	96	78
Msip34_0912	FeoA family protein	0.24	0.4094	0.1725	60	74	88	70
Msip34_0913	peptidase M61 domain protein	0.75	0.1305	0.1053	27	33	57	45
Msip34_0914	PpiC-type peptidyl-prolyl cis-trans isomerase	0.44	0.4121	0.1731	394	424	670	444
Msip34_0915	BolA family protein	0.26	0.5954	0.2212	58	101	107	84
Msip34_0916	YCII-related	1.00	0.0355	0.09749	95	125	235	205
Msip34_0917	intracellular septation protein A	0.35	0.1968	0.1184	323	387	451	457
Msip34_0918	PHP domain protein	0.44	0.0475	0.09758	203	228	306	280
Msip34_0919	Sua5/YciO/YrdC/YwlC family protein	0.14	0.6858	0.2451	50	66	74	54
Msip34_0920	peptidase M50	0.51	0.01116	0.09668	87	93	131	126
Msip34_0921	tryptophanyl-tRNA synthetase	0.22	0.3946	0.169	211	253	298	242
Msip34_0922	small multidrug resistance protein	0.58	0.1018	0.1018	73	94	134	115
Msip34_0923	chromosome segregation and condensation protein ScpA	-0.34	0.2208	0.1247	74	76	65	53
Msip34_0924	chromosome segregation and condensation protein, ScpB	0.35	0.2399	0.1296	50	65	77	71
Msip34_0925	pseudouridine synthase	0.01	0.948	0.3095	216	235	242	212
Msip34_0926	diguanylate cyclase/phosphodiesterase with extracellular sensor	-0.94	0.1018	0.1018	46	58	29	25
Msip34_0927	hypothetical protein	-0.95	0.05169	0.0976	24	28	15	12
Msip34_0928	TonB-dependent receptor	-0.43	0.112	0.1025	27	31	23	20
Msip34_0929	modification methylase, HemK family	-0.24	0.3791	0.1652	48	51	47	36
Msip34_0930	succinyl-diaminopimelate desuccinylase	-0.21	0.2839	0.1398	91	89	84	72
Msip34_0931	arsenate reductase and related	-0.50	0.0873	0.1007	178	159	131	107
Msip34_0932	2,3,4,5-tetrahydropyridine-2,6-dicarboxylate N-succinyltransferase	0.36	0.4115	0.173	447	391	632	445
Msip34_0933	peptidase M48 Ste24p	0.10	0.728	0.256	122	134	158	117
Msip34_0934	K potassium transporter	0.30	0.256	0.1335	98	120	135	132
Msip34_0935	protein of unknown function DUF1555	-1.11	0.2268	0.1263	1165	1876	853	553
Msip34_0936	exodeoxyribonuclease VII, large subunit	-0.22	0.5744	0.2156	38	55	43	37
Msip34_0937	Disulphide bond formation protein DsbB	-0.18	0.1302	0.1053	381	356	338	314
Msip34_0938	cysteine synthase B	-0.04	0.8587	0.2887	312	284	324	257
Msip34_0939	hypothetical protein	-0.23	0.1037	0.1019	49	47	41	40
Msip34_0940	hypothetical protein	0.90	0.1143	0.1026	45	52	81	101
Msip34_0941	hypothetical protein	1.00	0.05566	0.09762	38	52	87	94
Msip34_0942	hypothetical protein	-1.02	0.03033	0.09742	100	113	59	45
Msip34_0943	hypothetical protein	-3.86	0.03734	0.0975	375	419	29	25
Msip34_0944	hypothetical protein	1.23	0.08249	0.1004	54	77	154	153
Msip34_0945	NMT1/THI5 like domain protein	-1.54	0.4235	0.1757	28	9	6	6
Msip34_0946	binding-protein-dependent transport systems inner membrane component	-0.46	0.1786	0.1142	8	7	5	6
Msip34_0947	ABC transporter related	-0.15	0.8283	0.2814	2	6	4	3
Msip34_0948	Creatininase	-0.01	0.992	0.3193	2	6	4	4
Msip34_0949	glutamine synthetase, type III	0.39	0.5588	0.2113	3	7	6	8
Msip34_0950	transcriptional regulator NikR, CopG family	0.47	0.2019	0.1197	5	4	7	7
Msip34_0951	urea carboxylase-associated protein 2	-1.02	0.05292	0.09761	10	10	5	4
Msip34_0952	urea carboxylase-associated protein 1	1.16	0.2832	0.1397	0	2	2	5
Msip34_0953	urea carboxylase	0.83	0.08923	0.1009	3	2	4	5
Msip34_0955	hypothetical protein	1.09	0.04999	0.09759	12	15	30	29
Msip34_0956	ethanolamine transproter	2.21	0.3094	0.1466	25	29	74	181
Msip34_0957	Ethanolamine ammonia-lyase	0.84	0.2971	0.1431	23	28	35	57
Msip34_0958	Ethanolamine ammonia-lyase	1.09	0.2993	0.1437	21	24	35	61
Msip34_0959	heat shock protein DnaJ domain protein	0.26	0.5413	0.2064	101	156	173	134
Msip34_0960	phospho-2-dehydro-3-deoxyheptonate aldolase	-0.56	0.2312	0.1274	340	332	269	186
Msip34_0961	transcriptional regulator, AraC family	-0.34	0.1437	0.1073	20	20	15	17
Msip34_0962	RNA methyltransferase, TrmA family	-0.31	0.3865	0.167	136	134	127	91
Msip34_0963	GCN5-related N-acetyltransferase	-0.44	0.1851	0.1157	101	106	85	67
Msip34_0964	isochorismatase hydrolase	0.48	0.3255	0.1511	68	43	90	66
Msip34_0965	extracellular solute-binding protein family 5	-0.05	0.4605	0.1852	39	37	37	36
Msip34_0966	ErfK/YbiS/YcfS/YnhG family protein	0.03	0.8519	0.2871	94	89	100	86
Msip34_0967	binding-protein-dependent transport systems inner membrane component	0.60	0.03401	0.09747	30	27	46	42
Msip34_0968	binding-protein-dependent transport systems inner membrane component	0.84	0.04425	0.09756	22	18	38	35
Msip34_0969	hypothetical protein	0.74	0.06181	0.09817	29	23	45	43
Msip34_0970	glycoside hydrolase family 3 domain protein	1.23	0.07955	0.1001	39	49	116	93
Msip34_0971	protein of unknown function UPF0005	1.43	0.3253	0.1511	2558	2050	3993	8413
Msip34_0972	CMP/dCMP deaminase zinc-binding	0.27	0.1282	0.1049	41	43	48	53
Msip34_0973	transglutaminase domain protein	0.40	0.0619	0.09818	20	20	26	27
Msip34_0974	protein of unknown function DUF58	1.35	0.0271	0.09737	13	10	31	29
Msip34_0975	ATPase associated with various cellular activities AAA_3	0.95	0.00994	0.09653	36	38	70	74
Msip34_0976	hypothetical protein	0.57	0.0581	0.09763	121	144	203	189
Msip34_0977	transcriptional regulator, LysR family	0.12	0.4858	0.192	22	21	25	22
Msip34_0978	Pirin domain protein	-0.10	0.8861	0.2952	196	98	165	109
Msip34_0979	NADPH-dependent FMN reductase	0.53	0.3394	0.1549	680	497	680	1015
Msip34_0980	YceI family protein	0.34	0.1949	0.1179	706	571	861	754
Msip34_0981	NADH:flavin oxidoreductase/NADH oxidase	0.28	0.5217	0.2014	524	339	600	449
Msip34_0982	nitroreductase	1.13	0.1127	0.1025	199	178	461	369
Msip34_0983	Thioredoxin domain protein	0.14	0.665	0.2397	596	540	729	525
Msip34_0984	hypothetical protein	-0.16	0.4554	0.1839	233	245	236	190
Msip34_0985	Peptidase M23	0.33	0.3252	0.151	146	168	221	172
Msip34_0986	protein-L-isoaspartate O-methyltransferase	0.88	0.05094	0.0976	123	154	276	235
Msip34_0987	stationary-phase survival protein SurE	0.41	0.1409	0.1069	197	244	312	275
Msip34_0988	hypothetical protein	0.35	0.2022	0.1198	43	49	53	64
Msip34_0989	pyridoxamine 5'-phosphate oxidase-related FMN-binding	0.09	0.682	0.2441	97	122	125	109
Msip34_0990	flavoprotein WrbA	0.07	0.7915	0.2723	92	122	124	101
Msip34_0991	protein of unknown function DUF88	-0.55	0.1695	0.1121	248	308	202	178
Msip34_0992	adenylosuccinate lyase	-0.51	0.2259	0.126	334	327	269	196
Msip34_0993	Calcium-binding EF-hand-containing protein	0.37	0.1227	0.104	217	214	266	291
Msip34_0994	diguanylate cyclase/phosphodiesterase with PAS/PAC sensor(s)	-0.12	0.3306	0.1525	45	41	40	40
Msip34_0995	putative phage repressor	2.17	0.008232	0.09627	67	79	332	329
Msip34_0996	aconitate hydratase 2	0.03	0.5639	0.2127	185	175	183	185
Msip34_0997	hypothetical protein	0.85	0.5348	0.2048	82	91	78	234
Msip34_0998	pTet43	1.09	0.3704	0.163	57	53	76	158
Msip34_0999	hypothetical protein	-0.04	0.9141	0.3017	304	236	312	213
Msip34_1000	protein of unknown function DUF519	-0.24	0.213	0.1226	86	76	73	64
Msip34_1001	superoxide dismutase copper/zinc binding	0.18	0.4376	0.1792	86	71	81	97
Msip34_1002	hypothetical protein	2.26	0.4544	0.1836	144	145	219	1173
Msip34_1003	cation diffusion facilitator family transporter	0.72	0.09661	0.1014	240	238	369	417
Msip34_1004	4-oxalocrotonate tautomerase	2.33	0.1064	0.1021	123	168	623	843
Msip34_1005	excinuclease ABC, C subunit	1.20	0.005039	0.09528	58	63	143	136
Msip34_1006	CDP-diacylglycerol/glycerol-3-phosphate 3-phosphatidyltransferase	0.73	0.05723	0.09763	107	95	179	157
Msip34_1007	PsiF repeat protein	1.03	0.2125	0.1225	404	482	731	1072
Msip34_1008	type I secretion system ATPase	1.52	0.1583	0.11	15	22	64	43
Msip34_1009	type I secretion membrane fusion protein, HlyD family	0.92	0.1894	0.1167	22	26	53	38
Msip34_1010	transcriptional regulator, LuxR family	1.17	0.191	0.117	13	16	39	27
Msip34_1011	outer membrane adhesin like proteiin	-0.09	0.7981	0.2739	299	335	356	239
Msip34_1012	hypothetical protein	0.58	0.1839	0.1155	282	383	493	504
Msip34_1013	diguanylate cyclase/phosphodiesterase with extracellular sensor	1.36	0.1184	0.1033	24	34	87	63
Msip34_1014	transglutaminase family protein cysteine peptidase BTLCP	0.67	0.1862	0.116	32	46	63	61
Msip34_1015	type I secretion outer membrane protein, TolC family	1.63	0.09991	0.1016	132	179	551	416
Msip34_1016	hypothetical protein	-0.55	0.2162	0.1235	183	234	136	148
Msip34_1017	cryptochrome, DASH family	0.35	0.2707	0.1369	26	28	31	39
Msip34_1018	deoxyribodipyrimidine photolyase-related protein	0.80	0.01372	0.0969	19	21	35	36
Msip34_1019	Excinuclease ABC C subunit domain protein	1.02	0.2204	0.1246	7	16	24	24
Msip34_1020	hypothetical protein	-4.91	0.1395	0.1067	2458	3815	72	136
Msip34_1021	protein of unknown function DUF1555	-2.47	0.1866	0.1161	45	75	11	10
Msip34_1022	Alkaline phosphatase	-0.78	0.2785	0.1387	15	24	12	10
Msip34_1023	hypothetical protein	0.04	0.9716	0.3147	1	9	6	6
Msip34_1024	general secretion pathway protein G	-0.80	0.07645	0.09984	5	5	3	2
Msip34_1025	type II secretion system protein	0.16	0.4606	0.1852	3	3	3	4
Msip34_1026	type II secretion system protein E	1.32	0.09492	0.1013	4	2	8	8
Msip34_1027	hypothetical protein	0.60	0.6197	0.2277	1	9	8	6
Msip34_1028	hypothetical protein	0.87	0.4624	0.1857	6	0	6	8
Msip34_1029	putative transmembrane protein	-0.68	0.06612	0.09873	5	4	2	3
Msip34_1030	putative prolin-rich transmembrane protein	2.25	0.2448	0.1308	4	9	21	44
Msip34_1031	type II and III secretion system protein	0.57	0.01317	0.09686	5	5	7	7
Msip34_1032	protein involved in methylation	-0.19	0.7671	0.2661	4	7	4	6
Msip34_1033	type II secretion system protein G	0.63	0.3064	0.1458	6	3	6	9
Msip34_1034	hypothetical protein	0.30	0.7907	0.2721	9	1	7	6
Msip34_1035	Lytic transglycosylase catalytic	-0.01	0.9832	0.3173	4	6	5	5
Msip34_1036	hypothetical protein	0.71	0.2049	0.1204	262	263	487	375
Msip34_1037	hypothetical protein	0.92	0.1466	0.1076	221	244	495	388
Msip34_1038	alkyl hydroperoxide reductase/ Thiol specific antioxidant/ Mal allergen	0.59	0.1747	0.1133	94	82	148	117
Msip34_1039	Glyoxalase/bleomycin resistance protein/dioxygenase	-0.86	0.03677	0.0975	265	302	171	140
Msip34_1040	chromate transporter, chromate ion transporter (CHR) family	-0.66	0.2115	0.1222	82	107	62	57
Msip34_1041	hypothetical protein	-0.93	0.09499	0.1013	116	116	53	69
Msip34_1042	protein of unknown function DUF1555	-0.81	0.1696	0.1121	582	781	486	290
Msip34_1043	transmembrane protein	-4.02	0.147	0.1077	444	697	29	40
Msip34_1044	hypothetical protein	-3.98	0.08343	0.1004	730	941	61	44
Msip34_1045	Domain of unknown function DUF1840	-4.49	0.008242	0.09627	632	655	31	25
Msip34_1046	Tetratricopeptide TPR_2 repeat protein	-2.67	0.04997	0.09759	196	228	36	30
Msip34_1047	hypothetical protein	-2.82	0.1166	0.103	1517	2092	263	248
Msip34_1048	TonB-dependent siderophore receptor	-0.27	0.2927	0.1418	197	224	195	155
Msip34_1049	2OG-Fe(II) oxygenase	-0.28	0.5685	0.214	87	63	77	46
Msip34_1050	signal peptide protein	-0.56	0.3312	0.1527	156	103	103	72
Msip34_1051	cytochrome B561	0.16	0.5353	0.2049	64	72	85	67
Msip34_1052	PepSY-associated TM helix domain protein	-0.41	0.1457	0.1075	65	57	50	41
Msip34_1053	TonB-dependent siderophore receptor	0.15	0.7325	0.2572	25	15	21	24
Msip34_1054	ABC transporter related	-0.17	0.4353	0.1786	155	169	159	129
Msip34_1055	AsmA family protein	1.19	0.4147	0.1737	47	36	53	136
Msip34_1056	two component transcriptional regulator, winged helix family	1.14	0.1518	0.1087	19	37	61	64
Msip34_1057	Osmosensitive K channel His kinase sensor	1.16	0.0329	0.09745	14	19	34	40
Msip34_1058	potassium-transporting ATPase, C subunit	0.71	0.4111	0.1729	2	2	2	5
Msip34_1059	K+-transporting ATPase, B subunit	-0.24	0.7163	0.253	1	3	2	2
Msip34_1060	potassium-transporting ATPase, A subunit	0.08	0.6399	0.2331	6	6	6	7
Msip34_1061	hypothetical protein	-1.26	0.2127	0.1226	8	8	1	5
Msip34_1062	major facilitator superfamily MFS_1	0.10	0.3691	0.1627	66	60	65	70
Msip34_1063	UvrD/REP helicase	-0.62	0.05609	0.09762	141	160	105	90
Msip34_1064	diguanylate cyclase	0.13	0.6957	0.2476	103	149	124	153
Msip34_1065	MEKHLA domain protein	0.38	0.1567	0.1097	27	34	43	37
Msip34_1066	diguanylate cyclase	-0.84	0.1388	0.1066	149	143	66	97
Msip34_1067	GTP-binding protein HSR1-related	-0.43	0.4024	0.1708	91	133	86	81
Msip34_1068	transmembrane protein	-0.27	0.5052	0.1972	56	53	54	35
Msip34_1069	ApbE family lipoprotein	-0.22	0.6289	0.2302	29	19	23	18
Msip34_1070	FMN-binding domain protein	-1.04	0.3896	0.1678	74	34	29	24
Msip34_1071	hypothetical protein	-2.27	0.2225	0.1251	308	168	56	42
Msip34_1072	hypothetical protein	0.52	0.0387	0.09752	90	98	129	141
Msip34_1073	ribonuclease BN	0.99	0.2514	0.1324	51	47	77	118
Msip34_1074	hypothetical protein	-0.08	0.8207	0.2795	28	39	35	28
Msip34_1075	alpha-2-macroglobulin domain protein	0.83	0.0404	0.09753	19	18	35	33
Msip34_1076	penicillin-binding protein 1C	1.32	0.03887	0.09752	8	13	24	29
Msip34_1077	ATP-dependent helicase HrpA	-0.31	0.1911	0.1171	68	77	64	53
Msip34_1078	transcriptional regulator, MarR family	-0.36	0.5734	0.2153	171	96	103	105
Msip34_1079	RND efflux system, outer membrane lipoprotein, NodT family	0.31	0.4112	0.1729	16	12	15	20
Msip34_1080	Fusaric acid resistance protein conserved region	0.21	0.6994	0.2486	11	6	8	11
Msip34_1081	protein of unknown function DUF1656	-1.30	0.3173	0.1489	21	10	5	7
Msip34_1082	efflux transporter, RND family, MFP subunit	0.17	0.6626	0.2391	37	36	33	49
Msip34_1083	hypothetical protein	3.00	0.391	0.1681	359	263	954	4035
Msip34_1084	transcriptional regulator, LysR family	-1.20	0.009707	0.0965	123	133	61	50
Msip34_1085	5- methyltetrahydropteroyltriglutamate/homocysteine S-methyltransferase	-2.80	0.02901	0.0974	5512	6361	1027	682
Msip34_1086	protein of unknown function DUF6 transmembrane	-2.92	0.05581	0.09762	142	166	20	20
Msip34_1087	ribonucleoside-diphosphate reductase, alpha subunit	0.40	0.3676	0.1623	257	259	396	287
Msip34_1088	Ribonucleoside-diphosphate reductase	-1.41	0.1289	0.1051	52	69	24	21
Msip34_1089	Type I site-specific deoxyribonuclease	0.59	0.06111	0.09807	75	89	132	116
Msip34_1090	Site-specific DNA-methyltransferase (adenine-specific)	0.46	0.1539	0.1091	36	43	59	49
Msip34_1091	restriction modification system DNA specificity domain protein	0.24	0.5254	0.2024	63	94	99	87
Msip34_1092	deoxycytidine triphosphate deaminase	-0.80	0.1522	0.1087	60	75	37	40
Msip34_1093	glucose-6-phosphate 1-dehydrogenase	-0.38	0.1487	0.108	211	224	182	151
Msip34_1094	6-phosphogluconate dehydrogenase, decarboxylating	0.88	0.114	0.1026	1931	1989	3922	3309
Msip34_1095	6-phosphogluconolactonase	0.33	0.3949	0.1691	178	169	250	186
Msip34_1096	putative 3-demethylubiquinone-9 3-O-methyltransferase	0.90	0.09605	0.1013	39	52	84	86
Msip34_1097	protein of unknown function DUF59	-0.11	0.627	0.2297	134	136	140	110
Msip34_1098	methionyl-tRNA synthetase	-0.18	0.1648	0.1112	272	256	244	222
Msip34_1099	competence protein ComEA helix-hairpin-helix repeat protein	-0.92	0.1018	0.1018	75	64	37	36
Msip34_1100	orotidine 5'-phosphate decarboxylase	0.17	0.6701	0.2411	53	82	84	68
Msip34_1101	tetratricopeptide repeat protein	0.54	0.06266	0.09829	107	128	180	162
Msip34_1102	hypothetical protein	-1.03	0.14	0.1067	104	131	58	56
Msip34_1103	integration host factor, beta subunit	0.50	0.1546	0.1092	2773	2981	3716	4397
Msip34_1104	ribosomal protein S1	-0.11	0.7001	0.2487	2925	3070	3201	2373
Msip34_1105	cytidylate kinase	-0.23	0.4031	0.171	605	758	622	543
Msip34_1106	hypothetical protein	-1.09	0.1704	0.1123	106	146	55	64
Msip34_1107	3-phosphoshikimate 1-carboxyvinyltransferase	-0.51	0.1436	0.1073	114	131	98	74
Msip34_1108	Prephenate dehydrogenase	-0.68	0.1055	0.102	142	152	104	79
Msip34_1109	Arginyltransferase	1.52	0.04725	0.09758	22	36	80	87
Msip34_1110	leucyl/phenylalanyl-tRNA/protein transferase	1.70	0.1702	0.1122	14	13	36	53
Msip34_1111	diguanylate cyclase with PAS/PAC sensor	1.47	0.2483	0.1317	17	23	41	73
Msip34_1112	7TM domain sensor diguanylate cyclase	1.44	0.05548	0.09762	32	34	95	84
Msip34_1113	small-conductance mechanosensitive channel	2.00	0.06968	0.09915	13	13	59	50
Msip34_1114	transcriptional regulator, TetR family	-0.87	0.2462	0.1312	226	156	104	105
Msip34_1115	alpha/beta hydrolase fold protein	-2.66	0.2524	0.1327	186	89	19	24
Msip34_1116	membrane protein involved in aromatic hydrocarbon degradation	-1.63	0.185	0.1157	221	147	60	58
Msip34_1117	Radical SAM domain protein	0.47	0.2059	0.1207	202	201	252	304
Msip34_1118	GumN family protein	-0.61	0.04126	0.09754	43	39	29	25
Msip34_1119	hypothetical protein	-0.83	0.04524	0.09756	113	124	68	65
Msip34_1120	small multidrug resistance protein	-2.11	0.003006	0.09361	147	157	39	30
Msip34_1121	response regulator receiver protein	-1.77	0.07359	0.09956	898	1073	302	275
Msip34_1122	two component transcriptional regulator, LuxR family	-2.37	0.02316	0.09729	799	859	166	154
Msip34_1123	Ferritin Dps family protein	-3.07	0.01357	0.09689	754	701	77	96
Msip34_1124	protein of unknown function DUF883 ElaB	-3.52	0.01398	0.09691	1119	1118	74	119
Msip34_1125	protein of unknown function DUF1328	-2.74	0.05211	0.0976	559	645	87	92
Msip34_1126	histidine kinase	0.49	0.01239	0.0968	101	95	140	134
Msip34_1127	transport-associated	-2.62	0.01464	0.09696	2007	2160	366	311
Msip34_1128	transport-associated	-2.38	0.04922	0.09759	891	1038	202	168
Msip34_1129	hypothetical protein	-2.56	0.0836	0.1005	411	513	78	78
Msip34_1130	transport-associated	-3.19	0.004234	0.09481	985	1014	115	104
Msip34_1131	hypothetical protein	-1.34	0.09155	0.101	2539	3078	1064	1162
Msip34_1132	transport-associated	-1.79	0.02608	0.09735	127	145	34	43
Msip34_1133	Lipocalin family protein	-0.81	0.03683	0.0975	186	165	111	90
Msip34_1134	protein of unknown function DUF188	-1.58	0.03261	0.09745	134	149	50	45
Msip34_1135	DEAD/DEAH box helicase domain protein	-1.65	0.03139	0.09744	184	189	68	50
Msip34_1136	pseudouridine synthase	-0.17	0.4729	0.1885	57	71	57	57
Msip34_1137	hypothetical protein	-0.07	0.7029	0.2495	78	80	82	68
Msip34_1138	ribose 5-phosphate isomerase	0.78	0.0987	0.1015	73	89	153	125
Msip34_1139	dihydroxyacetone kinase, DhaK subunit	0.89	0.1098	0.1023	59	48	111	88
Msip34_1140	dihydroxyacetone kinase, L subunit	0.25	0.4783	0.19	103	99	139	102
Msip34_1141	tRNA/rRNA methyltransferase (SpoU)	-0.16	0.02811	0.09739	138	136	124	123
Msip34_1142	hypothetical protein	0.08	0.6984	0.2483	231	200	206	251
Msip34_1143	Hsp33 protein	0.52	0.5167	0.2001	664	514	571	1122
Msip34_1144	Glutamate--tRNA ligase	-1.55	0.09244	0.1011	128	103	42	37
Msip34_1145	hypothetical protein	-0.98	0.3025	0.1447	205	122	85	79
Msip34_1146	hypothetical protein	0.95	0.02495	0.09733	58	72	132	119
Msip34_1147	protein of unknown function DUF344	0.19	0.1392	0.1066	67	62	75	74
Msip34_1148	transcriptional regulator, AraC family	0.69	0.02732	0.09737	11	11	18	19
Msip34_1149	transcriptional regulator, ArsR family	-1.30	0.001716	0.0907	94	97	40	37
Msip34_1150	Glyoxalase/bleomycin resistance protein/dioxygenase	-1.21	0.02697	0.09737	96	86	46	33
Msip34_1151	Protein-tyrosine phosphatase, low molecular weight	-0.24	0.514	0.1994	48	35	35	36
Msip34_1152	arsenical-resistance protein	-0.10	0.5994	0.2223	20	23	22	19
Msip34_1153	Rh family protein/ammonium transporter	-0.42	0.1482	0.1079	29	25	19	21
Msip34_1154	hypothetical protein	0.60	0.2767	0.1383	196	122	200	281
Msip34_1155	hypothetical protein	0.08	0.762	0.2648	51	69	65	62
Msip34_1156	efflux transporter, RND family, MFP subunit	0.27	0.09192	0.1011	37	39	47	44
Msip34_1157	transporter, hydrophobe/amphiphile efflux-1 (HAE1) family	0.36	0.2317	0.1275	17	22	26	25
Msip34_1158	RND efflux system, outer membrane lipoprotein, NodT family	-0.36	0.1924	0.1174	25	29	21	20
Msip34_1159	protein of unknown function DUF1275	-0.67	0.06082	0.09803	105	116	68	71
Msip34_1160	hypothetical protein	1.22	0.07433	0.09964	47	51	123	106
Msip34_1161	histidine kinase	-1.51	0.1427	0.1071	114	85	34	35
Msip34_1162	two component transcriptional regulator, winged helix family	-0.78	0.1059	0.1021	93	93	60	47
Msip34_1163	outer membrane autotransporter barrel domain protein	-0.56	0.1849	0.1157	51	65	33	45
Msip34_1164	DNA-directed DNA polymerase	0.48	0.1267	0.1047	24	21	29	34
Msip34_1165	peptidase S24 and S26 domain protein	-0.10	0.6796	0.2435	42	33	32	38
Msip34_1166	DNA-3-methyladenine glycosylase I	-0.95	0.004519	0.09499	327	341	181	165
Msip34_1167	methyl-accepting chemotaxis sensory transducer	-1.87	0.144	0.1073	31	22	7	6
Msip34_1168	hypothetical protein	-1.22	0.09252	0.1011	42	52	19	21
Msip34_1169	hypothetical protein	0.45	0.4173	0.1743	141	127	221	145
Msip34_1170	protein of unknown function DUF861 cupin_3	0.31	0.5633	0.2125	66	98	125	79
Msip34_1171	diguanylate cyclase/phosphodiesterase with PAS/PAC sensor(s)	-0.06	0.8941	0.2971	28	29	20	35
Msip34_1172	membrane protein involved in aromatic hydrocarbon degradation	0.73	0.1743	0.1132	9	7	11	15
Msip34_1173	Cyclopropane-fatty-acyl-phospholipid synthase	-0.02	0.9641	0.3131	180	146	116	204
Msip34_1174	diguanylate cyclase/phosphodiesterase with PAS/PAC sensor(s)	-0.41	0.3048	0.1453	69	91	57	63
Msip34_1175	protein of unknown function DUF779	0.68	0.4686	0.1873	106	110	114	232
Msip34_1176	Aldehyde dehydrogenase (NAD(+))	0.88	0.009374	0.09646	346	315	601	619
Msip34_1177	NADH dehydrogenase (ubiquinone) 24 kDa subunit	3.03	0.4258	0.1762	502	512	1270	7022
Msip34_1178	NADH dehydrogenase (quinone)	3.56	0.4231	0.1756	166	177	571	3466
Msip34_1179	formate dehydrogenase, alpha subunit	3.54	0.4164	0.1741	138	180	553	3148
Msip34_1180	formate dehydrogenase family accessory protein FdhD	2.58	0.4229	0.1756	195	219	431	2047
Msip34_1181	formate dehydrogenase delta subunit	2.72	0.2997	0.1439	131	146	519	1309
Msip34_1182	2-C-methyl-D-erythritol 4-phosphate cytidylyltransferase	0.73	0.01185	0.09675	91	101	155	163
Msip34_1183	2C-methyl-D-erythritol 2,4-cyclodiphosphate synthase	1.20	0.04096	0.09753	129	150	343	299
Msip34_1184	heavy metal efflux pump, CzcA family	1.19	0.06189	0.09818	17	17	38	42
Msip34_1185	efflux transporter, RND family, MFP subunit	1.27	0.04841	0.09758	10	12	27	27
Msip34_1186	outer membrane efflux protein	0.91	0.1903	0.1169	10	19	29	27
Msip34_1187	Glyoxalase/bleomycin resistance protein/dioxygenase	0.80	0.08193	0.1003	7	9	15	14
Msip34_1188	Smr protein/MutS2	0.73	0.1802	0.1146	55	33	66	80
Msip34_1189	thioredoxin reductase	0.78	0.06468	0.09855	1160	900	1706	1839
Msip34_1190	Ferritin Dps family protein	0.99	0.1121	0.1025	933	652	1574	1584
Msip34_1191	cell divisionFtsK/SpoIIIE	-0.04	0.7977	0.2738	176	200	194	173
Msip34_1192	outer membrane lipoprotein carrier protein LolA	-0.07	0.6204	0.2279	148	153	154	133
Msip34_1193	AAA ATPase central domain protein	-0.09	0.5973	0.2217	126	125	128	108
Msip34_1194	seryl-tRNA synthetase	0.09	0.7523	0.2624	187	211	245	180
Msip34_1195	sodium/hydrogen exchanger	1.11	0.03898	0.09752	32	37	80	70
Msip34_1196	extracellular solute-binding protein family 3	0.64	0.08172	0.1003	59	76	113	98
Msip34_1198	transcriptional regulator, XRE family	-0.83	0.04816	0.09758	665	592	400	306
Msip34_1199	hypothetical protein	-1.05	0.09692	0.1014	71	83	37	37
Msip34_1200	Beta-ketoacyl synthase	-0.60	0.1579	0.1099	54	45	33	32
Msip34_1201	phosphopantetheine-binding	-1.18	0.1121	0.1025	43	33	14	18
Msip34_1202	alpha/beta hydrolase fold protein	-1.22	0.03838	0.09751	19	17	7	7
Msip34_1203	aminotransferase class-III	-1.98	0.02388	0.0973	13	16	4	2
Msip34_1204	2,3-diketo-5-methylthio-1-phosphopentane phosphatase	-0.23	0.5162	0.2	11	15	12	10
Msip34_1205	hypothetical protein	-0.18	0.526	0.2025	70	91	76	67
Msip34_1206	electron transport protein SCO1/SenC	0.41	0.2493	0.1319	53	68	71	90
Msip34_1207	protoheme IX farnesyltransferase	0.39	0.248	0.1316	15	16	22	18
Msip34_1208	cytochrome oxidase assembly	2.54	0.125	0.1044	6	6	30	42
Msip34_1209	transmembrane protein	2.67	0.01131	0.09669	2	5	24	28
Msip34_1210	surfeit locus 1	2.16	0.004801	0.09516	7	5	28	27
Msip34_1211	putative transmembrane protein	2.62	0.2234	0.1254	22	35	122	234
Msip34_1212	Cytochrome-c oxidase	3.31	0.2244	0.1256	10	15	87	174
Msip34_1213	cytochrome c oxidase assembly protein CtaG/Cox11	2.81	0.0187	0.09715	7	13	72	74
Msip34_1214	hypothetical protein	3.60	0.01148	0.09671	12	2	87	93
Msip34_1215	cytochrome c oxidase, subunit I	4.03	0.03409	0.09747	6	3	73	83
Msip34_1216	cytochrome c oxidase, subunit II	2.15	0.02614	0.09735	15	11	58	59
Msip34_1217	hypothetical protein	1.52	0.008712	0.09635	112	88	302	276
Msip34_1218	protein of unknown function DUF1282	1.10	0.1519	0.1087	9	5	16	15
Msip34_1219	protein of unknown function DUF214	0.64	0.1973	0.1185	41	40	56	71
Msip34_1220	ABC transporter related	-0.43	0.001749	0.09079	55	55	41	40
Msip34_1221	efflux transporter, RND family, MFP subunit	-0.30	0.1688	0.112	59	53	46	44
Msip34_1222	type I secretion outer membrane protein, TolC family	-0.25	0.1076	0.1022	40	37	34	31
Msip34_1223	ABC transporter related	-0.25	0.4663	0.1867	419	447	427	302
Msip34_1224	nitroreductase	-0.72	0.102	0.1018	323	282	214	152
Msip34_1225	GreA/GreB family elongation factor	-1.03	0.03719	0.0975	421	478	253	186
Msip34_1226	GMP synthase, large subunit	-0.39	0.06986	0.09917	270	256	213	188
Msip34_1227	inosine-5'-monophosphate dehydrogenase	-0.60	0.09542	0.1013	1084	935	752	583
Msip34_1228	hypothetical protein	1.35	0.03068	0.09743	120	128	304	330
Msip34_1229	protein of unknown function UPF0125	-0.06	0.8494	0.2865	139	162	168	121
Msip34_1230	cyclase/dehydrase	-0.66	0.07242	0.09944	172	187	126	100
Msip34_1231	SsrA-binding protein	-0.07	0.6538	0.2368	259	266	272	228
Msip34_1232	hypothetical protein	-0.37	0.1124	0.1025	55	54	44	39
Msip34_1233	CheW protein	0.75	0.4077	0.1721	17	18	21	39
Msip34_1234	Radical SAM domain protein	0.46	0.1903	0.1169	43	47	56	68
Msip34_1235	uracil-DNA glycosylase	0.60	0.1478	0.1078	34	24	41	47
Msip34_1236	translation elongation factor P	-1.53	0.07453	0.09966	2196	2171	925	582
Msip34_1237	hypothetical protein	0.42	0.2636	0.1353	14	19	25	19
Msip34_1238	transcription elongation factor GreB	0.47	0.09123	0.101	42	49	68	59
Msip34_1239	DNA helicase/exodeoxyribonuclease V, subunit B	0.17	0.4876	0.1925	39	49	54	46
Msip34_1240	UvrD/REP helicase	0.44	0.3069	0.1459	25	38	46	41
Msip34_1241	SNARE associated Golgi protein	0.63	0.1872	0.1162	69	78	128	100
Msip34_1242	protein of unknown function DUF1555	0.19	0.3147	0.1481	49	51	62	54
Msip34_1243	Hemolysin-type calcium-binding region	-0.44	0.1513	0.1085	283	330	252	199
Msip34_1244	transcription-repair coupling factor	0.00	0.9872	0.3182	106	132	130	108
Msip34_1245	hypothetical protein	2.65	0.1723	0.1127	141	106	591	958
Msip34_1246	peptidase U62 modulator of DNA gyrase	0.14	0.6014	0.2228	347	274	305	380
Msip34_1247	Nitrilase/cyanide hydratase and apolipoprotein N-acyltransferase	0.72	0.04144	0.09754	88	101	166	147
Msip34_1248	hypothetical protein	0.19	0.4052	0.1715	81	87	105	87
Msip34_1249	ABC transporter related	-0.60	0.1984	0.1188	132	132	101	72
Msip34_1250	hypothetical protein	-0.52	0.1776	0.114	156	191	140	103
Msip34_1251	Calcium-binding EF-hand-containing protein	3.73	0.04947	0.09759	15	20	251	215
Msip34_1252	P pilus assembly/Cpx signaling pathway periplasmic inhibitor/zinc-resistance associated protein-like protein	0.54	0.3001	0.144	7	6	11	8
Msip34_1253	two component transcriptional regulator, winged helix family	-0.14	0.5349	0.2048	196	237	214	178
Msip34_1254	histidine kinase	1.04	0.0125	0.0968	47	46	98	94
Msip34_1255	transcriptional regulator, Crp/Fnr family	0.55	0.4361	0.1788	13	6	11	17
Msip34_1256	hypothetical protein	-0.00	0.9979	0.3205	327	411	349	389
Msip34_1257	YcgR	1.12	0.02115	0.09723	473	479	1013	1055
Msip34_1258	sulfatase	-0.09	0.4926	0.1938	26	25	25	22
Msip34_1259	transcriptional regulator, AraC family	-0.85	0.06782	0.09894	46	40	25	23
Msip34_1260	protein of unknown function DUF1486	-1.79	0.09421	0.1012	39	50	14	12
Msip34_1261	aminotransferase class I and II	-0.06	0.6025	0.2231	228	256	226	238
Msip34_1262	TPR repeat-containing protein	1.07	0.2735	0.1376	58	44	81	136
Msip34_1263	excinuclease ABC, B subunit	-0.20	0.6077	0.2245	81	116	95	77
Msip34_1264	ribonuclease, Rne/Rng family	-0.16	0.5205	0.2011	400	438	423	329
Msip34_1265	pseudouridine synthase, RluA family	-0.98	0.08961	0.1009	159	158	91	69
Msip34_1266	HAD-superfamily hydrolase, subfamily IA, variant 1	-0.23	0.5845	0.2183	106	147	88	128
Msip34_1267	Rieske (2Fe-2S) domain protein	0.32	0.5407	0.2063	270	251	252	398
Msip34_1268	peptidase S49	0.76	0.05411	0.09761	436	436	711	762
Msip34_1269	Glucose-6-phosphate isomerase	0.25	0.1952	0.1179	425	455	558	492
Msip34_1270	1,4-alpha-glucan branching enzyme	0.71	0.2903	0.1412	205	201	269	396
Msip34_1271	glucose-1-phosphate adenylyltransferase	0.48	0.02083	0.09722	120	121	166	171
Msip34_1272	glycoside hydrolase family 57	1.49	0.3023	0.1446	53	44	92	184
Msip34_1273	4-alpha-glucanotransferase	1.15	0.2081	0.1213	80	77	142	207
Msip34_1274	ROK family protein	1.79	0.2143	0.123	43	42	111	185
Msip34_1275	diguanylate cyclase/phosphodiesterase	-0.26	0.4249	0.176	30	39	27	29
Msip34_1276	hypothetical protein	-4.99	0.0695	0.09913	515	637	17	18
Msip34_1277	glycosyl transferase family 2	0.48	0.2021	0.1197	173	184	275	224
Msip34_1278	putative beta (1-6) glucan synthase	0.25	0.03807	0.09751	410	416	498	483
Msip34_1279	hypothetical protein	0.54	0.1885	0.1165	349	463	596	586
Msip34_1280	YdjC family protein	0.92	0.04335	0.09755	45	53	94	93
Msip34_1281	glycosyl transferase family 2	1.07	0.02791	0.09738	93	101	213	196
Msip34_1282	hypothetical protein	0.84	0.201	0.1194	74	93	125	176
Msip34_1283	iron-sulfur cluster binding protein	0.72	0.07936	0.1001	59	59	93	102
Msip34_1284	protein of unknown function UPF0079	0.09	0.7215	0.2543	92	117	120	102
Msip34_1285	N-acetylmuramoyl-L-alanine amidase	0.72	0.1194	0.1034	64	63	113	97
Msip34_1286	beta-lactamase domain protein	0.03	0.915	0.3019	85	112	114	88
Msip34_1287	hypothetical protein	0.86	0.008191	0.09626	444	468	807	846
Msip34_1288	DNA mismatch repair protein MutL	-0.01	0.9547	0.311	70	78	81	67
Msip34_1289	phosphomethylpyrimidine kinase	0.13	0.7391	0.2589	56	66	79	54
Msip34_1290	tRNA delta(2)-isopentenylpyrophosphate transferase	-0.65	0.1203	0.1036	107	111	78	61
Msip34_1291	aminotransferase class I and II	0.57	0.2376	0.129	168	157	210	274
Msip34_1292	protein of unknown function DUF6 transmembrane	-0.26	0.1052	0.102	54	59	46	48
Msip34_1293	intradiol ring-cleavage dioxygenase	-0.03	0.8961	0.2976	29	36	33	30
Msip34_1294	twitching motility protein	0.36	0.3386	0.1546	86	106	141	105
Msip34_1295	diguanylate cyclase/phosphodiesterase	0.57	0.2001	0.1192	58	68	105	82
Msip34_1296	Tetratricopeptide TPR_2 repeat protein	1.42	0.1415	0.107	33	38	81	110
Msip34_1297	tRNA U-34 5-methylaminomethyl-2-thiouridine biosynthesis protein MnmC	0.14	0.2824	0.1395	12	11	14	12
Msip34_1298	Methyltransferase type 12	-0.93	0.2443	0.1307	31	46	20	20
Msip34_1299	Cyclopropane-fatty-acyl-phospholipid synthase	-0.35	0.3199	0.1496	13	16	9	13
Msip34_1300	protein of unknown function DUF1365	0.45	0.2353	0.1285	12	15	16	21
Msip34_1301	FAD dependent oxidoreductase	0.49	0.239	0.1294	11	16	18	20
Msip34_1302	Stearoyl-CoA 9-desaturase	0.01	0.9693	0.3142	12	8	9	11
Msip34_1303	Lipocalin family protein	-0.06	0.8539	0.2876	16	11	14	12
Msip34_1304	hypothetical protein	-0.28	0.1123	0.1025	13	14	10	12
Msip34_1305	protein of unknown function DUF1295	-0.16	0.4253	0.1761	13	15	12	12
Msip34_1306	hypothetical protein	0.43	0.4566	0.1842	34	24	30	49
Msip34_1307	Cyclopropane-fatty-acyl-phospholipid synthase	-0.66	0.3336	0.1533	68	42	27	42
Msip34_1308	transcriptional regulator, MerR family	-0.56	0.4918	0.1936	169	111	51	139
Msip34_1309	hypothetical protein	2.28	0.2858	0.1402	12	9	33	74
Msip34_1310	RNA polymerase, sigma-24 subunit, ECF subfamily	0.08	0.8955	0.2974	19	39	31	30
Msip34_1311	Pyrrolo-quinoline quinone	0.11	0.5523	0.2095	89	89	104	88
Msip34_1312	putative phospholipase	-0.36	0.1129	0.1025	285	260	229	195
Msip34_1313	protein of unknown function DUF1555	-0.60	0.204	0.1202	845	1110	763	522
Msip34_1314	NAD-dependent aldehyde dehydrogenase	-5.17	0.1312	0.1054	1054	1593	28	45
Msip34_1315	7-cyano-7-deazaguanine reductase	-1.11	0.06092	0.09805	514	484	269	191
Msip34_1316	chromosome segregation protein SMC	0.36	0.1011	0.1017	47	53	65	63
Msip34_1317	ZipA FtsZ-binding region	0.82	0.008702	0.09635	75	83	135	144
Msip34_1318	DNA ligase, NAD-dependent	0.43	0.3472	0.1569	26	40	51	39
Msip34_1319	3'(2'),5'-bisphosphate nucleotidase	0.55	0.1391	0.1066	68	75	95	114
Msip34_1320	TPR repeat-containing protein	0.21	0.4821	0.191	277	205	258	298
Msip34_1321	oxidoreductase molybdopterin binding	0.19	0.6442	0.2343	157	98	134	158
Msip34_1322	Ferric reductase domain protein transmembrane component domain	0.47	0.03326	0.09746	46	44	60	65
Msip34_1323	DoxX family protein	-0.40	0.6604	0.2385	64	26	29	38
Msip34_1324	Conserved TM helix repeat-containing protein	0.39	0.356	0.1593	308	319	470	349
Msip34_1325	protein of unknown function UPF0060	0.76	0.08791	0.1008	27	38	52	59
Msip34_1326	cation efflux protein	1.18	0.108	0.1022	31	19	57	58
Msip34_1327	hypothetical protein	-0.77	0.3135	0.1478	53	86	27	55
Msip34_1328	Phospholipase D	0.51	0.6981	0.2482	26	27	16	60
Msip34_1329	Endonuclease/exonuclease/phosphatase	-0.60	0.4608	0.1852	28	23	9	25
Msip34_1330	Calcium-binding EF-hand-containing protein	-1.79	0.309	0.1465	231	105	45	52
Msip34_1331	putative secreted protein	-3.56	0.1004	0.1017	139	186	13	13
Msip34_1332	Alcohol dehydrogenase GroES domain protein	-2.75	0.1728	0.1129	34	56	4	8
Msip34_1333	dihydrodipicolinate synthetase	0.58	0.06475	0.09856	16	19	25	28
Msip34_1334	hypothetical protein	1.42	0.1651	0.1113	91	116	226	328
Msip34_1335	hypothetical protein	1.38	0.1854	0.1158	481	468	1009	1468
Msip34_1336	hypothetical protein	-0.11	0.7502	0.2618	854	975	679	1010
Msip34_1337	hypothetical protein	-2.42	0.05943	0.09783	442	522	83	96
Msip34_1338	hypothetical protein	-2.63	0.1564	0.1096	33	51	7	6
Msip34_1339	hypothetical protein	-0.28	0.6146	0.2264	84	90	49	94
Msip34_1340	hypothetical protein	-1.34	0.01309	0.09685	172	184	62	79
Msip34_1341	hypothetical protein	-0.91	0.2123	0.1224	155	231	71	133
Msip34_1342	short-chain dehydrogenase/reductase SDR	0.61	0.4118	0.173	16	7	17	18
Msip34_1343	transcriptional regulator, TetR family	0.46	0.1133	0.1026	45	47	66	59
Msip34_1344	protein of unknown function DUF326	-4.11	0.1191	0.1034	105	152	8	6
Msip34_1345	hypothetical protein	-2.45	0.08466	0.1005	60	76	11	13
Msip34_1346	short-chain dehydrogenase/reductase SDR	-3.39	0.1177	0.1032	123	175	11	16
Msip34_1347	two component transcriptional regulator, LuxR family	-3.52	0.1085	0.1023	202	278	18	23
Msip34_1348	hypothetical protein	-4.25	0.08716	0.1007	376	488	23	22
Msip34_1349	protein of unknown function DUF1345	0.33	0.2657	0.1358	43	56	66	58
Msip34_1350	YceI family protein	-0.09	0.2141	0.1229	165	167	152	160
Msip34_1351	Succinylglutamate desuccinylase/aspartoacylase	0.46	0.306	0.1457	135	144	164	220
Msip34_1352	heavy metal translocating P-type ATPase	0.40	0.477	0.1896	70	78	76	121
Msip34_1353	cold-shock DNA-binding domain protein	-2.07	0.1803	0.1146	10558	16630	3435	3043
Msip34_1354	CsbD family protein	-6.03	0.0334	0.09746	852	945	14	12
Msip34_1355	hypothetical protein	-5.45	0.02766	0.09738	572	622	14	13
Msip34_1356	transcriptional regulator, LuxR family	0.56	0.3019	0.1445	14	25	31	26
Msip34_1357	hypothetical protein	0.02	0.9193	0.3029	14	17	15	16
Msip34_1358	Na+/solute symporter	1.04	0.1258	0.1045	10	7	15	21
Msip34_1359	hypothetical protein	-0.11	0.6505	0.2359	9	12	11	9
Msip34_1361	hypothetical protein	0.26	0.535	0.2048	22	29	25	36
Msip34_1362	hypothetical protein	0.46	0.03841	0.09751	17	17	24	23
Msip34_1363	Peptidase M23	-0.47	0.138	0.1065	6	5	4	3
Msip34_1364	type VI secretion system Vgr family protein	-0.15	0.7374	0.2585	5	3	4	3
Msip34_1365	two component transcriptional regulator, LuxR family	-1.28	0.1552	0.1094	24	32	11	11
Msip34_1366	oxidoreductase FAD/NAD(P)-binding domain protein	1.16	0.03489	0.09748	17	22	48	41
Msip34_1367	hypothetical protein	-0.69	0.261	0.1347	103	144	76	77
Msip34_1368	hypothetical protein	0.47	0.2576	0.1339	47	36	49	65
Msip34_1369	cytochrome d ubiquinol oxidase, subunit II	1.25	0.05203	0.0976	37	51	103	107
Msip34_1370	cytochrome bd ubiquinol oxidase subunit I	0.54	0.07171	0.09937	92	102	142	141
Msip34_1371	aldehyde oxidase and xanthine dehydrogenase molybdopterin binding	2.32	0.1671	0.1117	249	244	1494	965
Msip34_1372	(2Fe-2S)-binding domain protein	2.89	0.1554	0.1094	272	198	2129	1362
Msip34_1373	hypothetical protein	2.24	0.1262	0.1046	139	145	780	566
Msip34_1374	protein of unknown function DUF182	1.55	0.1545	0.1092	444	409	1458	1044
Msip34_1375	transcriptional regulator, LysR family	0.01	0.9696	0.3143	61	62	67	56
Msip34_1376	hypothetical protein	1.03	0.1951	0.1179	1185	1268	2916	2093
Msip34_1377	beta-lactamase domain protein	0.51	0.3488	0.1574	40	72	89	72
Msip34_1378	hydrolase, TatD family	0.29	0.1102	0.1024	98	88	116	110
Msip34_1379	type IV pilus assembly PilZ	0.21	0.369	0.1626	130	136	169	140
Msip34_1380	DNA polymerase III, delta prime subunit	0.21	0.3934	0.1687	65	82	91	79
Msip34_1381	thymidylate kinase	0.57	0.1502	0.1083	74	100	134	124
Msip34_1382	aminodeoxychorismate lyase	-0.02	0.9148	0.3019	96	83	96	81
Msip34_1383	aminodeoxychorismate lyase	0.18	0.4574	0.1844	178	217	246	203
Msip34_1384	3-oxoacyl-(acyl-carrier-protein) synthase 2	-0.32	0.3724	0.1635	1731	2008	1763	1234
Msip34_1385	acyl carrier protein	-0.41	0.1974	0.1185	4706	5345	4288	3270
Msip34_1386	3-oxoacyl-(acyl-carrier-protein) reductase	-1.10	0.08961	0.1009	589	725	333	281
Msip34_1387	malonyl CoA-acyl carrier protein transacylase	-0.39	0.2233	0.1254	484	524	334	435
Msip34_1388	3-oxoacyl-(acyl-carrier-protein) synthase III	-0.76	0.08353	0.1005	661	742	408	419
Msip34_1389	fatty acid/phospholipid synthesis protein PlsX	-1.17	0.04411	0.09756	814	894	389	371
Msip34_1390	ribosomal protein L32	-0.15	0.5351	0.2049	5815	6130	6050	4679
Msip34_1391	protein of unknown function DUF177	-0.22	0.4218	0.1753	7503	8484	7789	5951
Msip34_1392	acetyl-CoA carboxylase, biotin carboxylase	-0.21	0.4185	0.1746	611	620	470	597
Msip34_1393	oxaloacetate decarboxylase alpha subunit	0.94	0.4344	0.1784	660	683	787	1784
Msip34_1394	maf protein	-0.29	0.329	0.1521	42	52	37	40
Msip34_1395	hypothetical protein	-0.14	0.5436	0.207	71	87	68	76
Msip34_1396	Uroporphyrin-III C/tetrapyrrole (Corrin/Porphyrin) methyltransferase	0.44	0.09046	0.101	52	58	70	79
Msip34_1397	Ribonuclease H	0.39	0.3584	0.1599	72	109	122	116
Msip34_1398	lipid-A-disaccharide synthase	-0.00	0.998	0.3206	174	252	217	209
Msip34_1399	acyl-(acyl-carrier-protein)--UDP-N- acetylglucosamine O-acyltransferase	0.18	0.6389	0.2329	220	320	352	262
Msip34_1400	beta-hydroxyacyl-(acyl-carrier-protein) dehydratase FabZ	-0.15	0.6301	0.2305	447	586	524	406
Msip34_1401	UDP-3-O-(3-hydroxymyristoyl) glucosamine N-acyltransferase	-0.18	0.587	0.219	539	673	622	447
Msip34_1402	outer membrane chaperone Skp (OmpH)	0.25	0.33	0.1523	1034	1212	1463	1202
Msip34_1403	outer membrane protein assembly complex, YaeT protein	0.34	0.2367	0.1288	569	701	877	728
Msip34_1404	membrane-associated zinc metalloprotease	-0.82	0.154	0.1091	264	335	178	160
Msip34_1405	1-deoxy-D-xylulose 5-phosphate reductoisomerase	-1.18	0.2181	0.124	128	203	86	60
Msip34_1406	phosphatidate cytidylyltransferase	-1.34	0.1156	0.1028	201	256	95	86
Msip34_1407	undecaprenyl diphosphate synthase	-1.08	0.02603	0.09735	426	484	238	191
Msip34_1408	ribosome recycling factor	-1.31	0.04182	0.09754	834	945	439	277
Msip34_1409	uridylate kinase	-1.85	0.01402	0.09692	757	811	260	174
Msip34_1410	translation elongation factor Ts	-1.29	0.03275	0.09745	1576	1735	802	553
Msip34_1411	ribosomal protein S2	-0.15	0.5918	0.2203	7225	7368	7540	5622
Msip34_1412	methionine aminopeptidase, type I	-0.49	0.1545	0.1092	250	299	221	171
Msip34_1413	UTP-GlnB uridylyltransferase, GlnD	-0.29	0.2599	0.1345	78	93	76	64
Msip34_1414	DNA-directed DNA polymerase	-0.29	0.3588	0.16	55	71	55	48
Msip34_1415	short-chain dehydrogenase/reductase SDR	-0.28	0.3663	0.1619	93	118	97	76
Msip34_1416	protein of unknown function DUF861 cupin_3	0.22	0.2478	0.1316	3624	4075	4786	4177
Msip34_1417	peptide deformylase	-0.06	0.4509	0.1827	231	216	213	216
Msip34_1418	methylthioadenosine phosphorylase	0.04	0.3173	0.1489	157	160	160	166
Msip34_1419	squalene synthase HpnC	0.24	0.3144	0.1481	47	56	66	56
Msip34_1420	squalene synthase HpnD	0.56	0.2648	0.1356	36	58	79	60
Msip34_1421	squalene-associated FAD-dependent desaturase	0.58	0.05876	0.09773	29	31	48	43
Msip34_1422	membrane protein of unknown function	-0.65	0.1102	0.1024	57	57	40	33
Msip34_1423	short-chain dehydrogenase/reductase SDR	-0.14	0.6827	0.2443	87	121	104	85
Msip34_1424	hypothetical protein	1.05	0.00893	0.09639	280	293	607	581
Msip34_1425	hypothetical protein	0.03	0.9238	0.304	40	31	42	31
Msip34_1426	Haloacid dehalogenase domain protein hydrolase	-0.09	0.853	0.2874	65	108	90	73
Msip34_1427	DNA repair protein RadA	-0.25	0.3527	0.1584	99	119	102	81
Msip34_1428	alanine racemase	0.12	0.4983	0.1953	111	115	134	113
Msip34_1429	replicative DNA helicase	0.04	0.8403	0.2843	183	220	223	191
Msip34_1430	Cys/Met metabolism pyridoxal-phosphate-dependent protein	-0.25	0.34	0.155	113	117	107	86
Msip34_1431	ribosomal protein L9	0.25	0.4296	0.1772	3808	3729	5061	3911
Msip34_1432	ribosomal protein S18	-0.83	0.1328	0.1057	5190	4839	3370	2253
Msip34_1433	single-strand binding protein/Primosomal replication protein n	-1.06	0.09633	0.1013	4932	4738	2749	1874
Msip34_1434	ribosomal protein S6	-1.02	0.116	0.1029	5595	5339	3272	2127
Msip34_1435	Phosphoenolpyruvate carboxylase	0.27	0.3642	0.1614	18	14	19	20
Msip34_1436	protein of unknown function DUF1504	0.79	0.05631	0.09762	39	31	56	65
Msip34_1437	glycogen/starch synthase, ADP-glucose type	0.91	0.1056	0.1021	54	68	129	102
Msip34_1438	Exonuclease RNase T and DNA polymerase III	0.19	0.03626	0.09749	269	276	306	317
Msip34_1439	Ste24 endopeptidase	0.19	0.2031	0.12	251	228	274	273
Msip34_1440	hypothetical protein	0.28	0.4326	0.1779	128	184	198	181
Msip34_1441	ribosome small subunit-dependent GTPase A	0.24	0.3199	0.1496	85	93	115	95
Msip34_1442	Histone deacetylase	-0.03	0.8805	0.2939	37	39	41	34
Msip34_1443	6-pyruvoyl tetrahydropterin synthase and hypothetical protein	-0.40	0.2491	0.1319	197	231	187	136
Msip34_1444	dTDP-4-dehydrorhamnose reductase	-0.56	0.1794	0.1144	105	134	92	69
Msip34_1445	dTDP-4-dehydrorhamnose 3,5-epimerase	0.04	0.8875	0.2956	66	94	87	79
Msip34_1446	glucose-1-phosphate thymidylyltransferase	-0.18	0.5287	0.2032	106	139	112	104
Msip34_1447	dTDP-glucose 4,6-dehydratase	0.03	0.8823	0.2943	118	146	142	127
Msip34_1448	DNA polymerase III, epsilon subunit	0.13	0.1438	0.1073	136	138	153	147
Msip34_1449	ribonuclease H	-0.57	0.02751	0.09738	177	164	121	108
Msip34_1450	methyltransferase type 11	0.43	0.2048	0.1204	95	105	121	148
Msip34_1451	hydroxyacylglutathione hydrolase	0.74	0.09207	0.1011	60	66	97	114
Msip34_1452	Lytic transglycosylase catalytic	0.95	0.07261	0.09946	49	68	125	102
Msip34_1453	extracellular solute-binding protein family 5	0.98	0.1098	0.1023	33	56	95	82
Msip34_1454	binding-protein-dependent transport systems inner membrane component	1.30	0.02266	0.09727	29	36	86	75
Msip34_1455	binding-protein-dependent transport systems inner membrane component	0.45	0.1748	0.1133	36	48	62	53
Msip34_1456	short-chain dehydrogenase/reductase SDR	-0.17	0.6253	0.2292	699	602	686	468
Msip34_1457	PpiC-type peptidyl-prolyl cis-trans isomerase	-0.16	0.6364	0.2322	364	471	434	311
Msip34_1458	histone family protein DNA-binding protein	1.12	0.1738	0.1131	2621	2625	6542	4828
Msip34_1459	ATP-dependent protease La	-1.11	0.151	0.1085	2403	1798	902	1047
Msip34_1460	ATP-dependent Clp protease, ATP-binding subunit ClpX	0.47	0.05144	0.0976	1673	1866	2413	2503
Msip34_1461	ATP-dependent Clp protease, proteolytic subunit ClpP	-0.01	0.4395	0.1797	1840	1808	1795	1816
Msip34_1462	trigger factor	-0.82	0.02501	0.09733	2335	2380	1405	1273
Msip34_1463	integrase family protein	-0.30	0.1944	0.1178	711	821	672	573
Msip34_1464	hypothetical protein	0.65	0.02502	0.09733	40	38	62	62
Msip34_1465	hypothetical protein	-0.63	0.4372	0.1791	85	46	43	41
Msip34_1466	Integrase catalytic region	-0.16	0.5305	0.2037	23	18	20	16
Msip34_1467	transposase IS3/IS911 family protein	0.13	0.5557	0.2104	38	35	44	36
Msip34_1468	hypothetical protein	1.06	0.4706	0.1879	5	0	3	7
Msip34_1469	hypothetical protein	0.59	0.5361	0.2051	5	6	5	12
Msip34_1470	protein of unknown function DUF1376	-1.42	0.1378	0.1064	11	15	5	4
Msip34_1471	hypothetical protein	-1.28	0.1424	0.1071	26	35	11	13
Msip34_1472	hypothetical protein	0.11	0.7433	0.26	30	42	44	34
Msip34_1473	prophage antirepressor	0.71	0.04495	0.09756	45	49	77	77
Msip34_1474	hypothetical protein	0.08	0.6766	0.2428	88	91	85	104
Msip34_1475	hypothetical protein	0.21	0.4155	0.1739	62	62	65	79
Msip34_1476	Resolvase domain protein	0.88	0.43	0.1772	65	64	75	163
Msip34_1477	hypothetical protein	0.07	0.8369	0.2835	151	212	173	208
Msip34_1478	Domain of unknown function DUF1828	0.11	0.6585	0.238	227	239	220	284
Msip34_1479	hypothetical protein	-0.27	0.4922	0.1937	93	132	97	89
Msip34_1480	hypothetical protein	-0.60	0.1183	0.1033	83	100	56	65
Msip34_1481	hypothetical protein	-0.68	0.2533	0.1329	173	238	129	126
Msip34_1482	DNA-directed DNA polymerase	-1.10	0.1409	0.1069	50	39	20	21
Msip34_1483	peptidase S24 and S26 domain protein	-1.71	0.03549	0.09749	58	48	19	13
Msip34_1484	hypothetical protein	0.23	0.02722	0.09737	85	88	103	100
Msip34_1485	outer membrane efflux protein	0.00	0.9496	0.3098	32	35	34	32
Msip34_1486	hypothetical protein	0.33	0.2872	0.1405	21	22	30	25
Msip34_1487	acriflavin resistance protein	0.65	0.08712	0.1007	12	16	24	22
Msip34_1488	diguanylate cyclase with PAS/PAC sensor	0.35	0.2437	0.1306	30	38	45	42
Msip34_1489	transcriptional coactivator/pterin dehydratase	0.66	0.14	0.1067	135	159	257	207
Msip34_1490	aspartate/glutamate/uridylate kinase	0.34	0.08805	0.1008	88	99	121	116
Msip34_1491	para-aminobenzoate synthase, subunit I	-0.05	0.7609	0.2646	130	142	142	121
Msip34_1492	H4MPT-linked C1 transfer pathway protein	0.03	0.8659	0.2905	118	116	131	108
Msip34_1493	protein of unknown function DUF201	-0.09	0.4756	0.1892	74	84	76	72
Msip34_1494	histidine biosynthesis protein	-0.84	0.04407	0.09756	90	94	56	47
Msip34_1495	formaldehyde-activating enzyme	-1.63	0.02079	0.09722	127	145	50	38
Msip34_1496	formaldehyde-activating enzyme	-0.86	0.05799	0.09763	17500	16391	10486	8123
Msip34_1497	sugar isomerase (SIS)	0.52	0.2535	0.1329	847	883	1398	1079
Msip34_1498	hypothetical protein	0.08	0.5715	0.2148	10268	11767	11573	11657
Msip34_1499	transaldolase	0.33	0.4091	0.1724	2218	2395	3341	2445
Msip34_1500	triphosphoribosyl-dephospho-CoA protein	0.12	0.5403	0.2062	93	106	119	99
Msip34_1501	alpha-L-glutamate ligase, RimK family	-0.02	0.9478	0.3094	118	148	147	116
Msip34_1502	methenyltetrahydromethanopterin cyclohydrolase	0.27	0.519	0.2008	217	211	306	211
Msip34_1503	protein of unknown function DUF201	-0.28	0.3533	0.1586	147	143	136	103
Msip34_1504	Methylene-tetrahydromethanopterin dehydrogenase	0.31	0.3606	0.1605	754	659	992	760
Msip34_1505	beta-ribofuranosylaminobenzene 5'-phosphate synthase family	-0.56	0.06237	0.09825	304	286	217	183
Msip34_1506	Formylmethanofuran dehydrogenase	0.63	0.2529	0.1328	149	152	268	198
Msip34_1507	formylmethanofuran dehydrogenase subunit A	0.85	0.2236	0.1254	151	184	355	247
Msip34_1508	formylmethanofuran/tetrahydromethanopterin N-formyltransferase	0.93	0.08947	0.1009	146	197	366	291
Msip34_1509	formylmethanofuran dehydrogenase subunit C	1.69	0.1531	0.1089	137	156	556	391
Msip34_1510	OmpA/MotB domain protein	1.45	0.5515	0.2093	530	396	320	2217
Msip34_1511	protein of unknown function UPF0029	-0.78	0.1305	0.1053	174	136	99	80
Msip34_1512	hypothetical protein	1.37	0.4541	0.1835	256	216	286	936
Msip34_1513	protein of unknown function DUF853 NPT hydrolase putative	0.03	0.8186	0.279	83	97	90	94
Msip34_1514	protein of unknown function DUF302	0.03	0.9025	0.299	44	61	55	52
Msip34_1515	transcriptional regulator, LysR family	-0.49	0.122	0.1039	224	228	174	147
Msip34_1516	protein of unknown function DUF81	-0.63	0.05457	0.09761	552	554	375	342
Msip34_1517	nitrite and sulphite reductase 4Fe-4S region	-0.44	0.279	0.1388	533	534	459	327
Msip34_1518	hypothetical protein	-0.20	0.4515	0.1828	348	414	373	289
Msip34_1519	adenylylsulfate reductase, thioredoxin dependent	-0.58	0.1601	0.1103	261	300	220	155
Msip34_1520	sulfate adenylyltransferase, small subunit	-1.16	0.02672	0.09736	300	341	165	122
Msip34_1521	sulfate adenylyltransferase, large subunit	-0.67	0.1391	0.1066	193	239	159	111
Msip34_1522	4Fe-4S ferredoxin iron-sulfur binding domain protein	-0.26	0.4841	0.1915	746	961	837	589
Msip34_1523	ATP-dependent DNA helicase RecQ	-0.78	0.06489	0.09858	146	163	103	77
Msip34_1524	drug resistance transporter, Bcr/CflA subfamily	0.49	0.05739	0.09763	63	61	91	84
Msip34_1525	coenzyme PQQ biosynthesis protein E	0.97	0.02583	0.09735	194	176	380	346
Msip34_1526	coenzyme PQQ synthesis D	0.85	0.03957	0.09752	197	206	377	348
Msip34_1527	coenzyme PQQ biosynthesis protein C	0.53	0.09502	0.1013	336	318	500	444
Msip34_1528	coenzyme PQQ biosynthesis protein B	0.56	0.09821	0.1015	289	229	400	364
Msip34_1529	coenzyme PQQ biosynthesis protein A	2.90	0.2671	0.1361	1834	1893	8560	19342
Msip34_1530	phospho-2-dehydro-3-deoxyheptonate aldolase	0.12	0.4983	0.1953	99	104	120	101
Msip34_1531	histidinol-phosphate aminotransferase	0.03	0.9023	0.299	154	173	185	149
Msip34_1532	diguanylate cyclase	0.92	0.2391	0.1294	96	108	156	231
Msip34_1533	chorismate mutase	-0.08	0.6419	0.2337	177	202	193	165
Msip34_1534	phosphoserine aminotransferase	-0.04	0.837	0.2835	235	295	263	252
Msip34_1535	DNA gyrase, A subunit	-0.24	0.4131	0.1733	409	441	411	309
Msip34_1536	alkyl hydroperoxide reductase/ Thiol specific antioxidant/ Mal allergen	1.57	0.1378	0.1064	311	304	1046	779
Msip34_1537	hypothetical protein	1.71	0.205	0.1205	599	477	1342	2186
Msip34_1538	hypothetical protein	0.12	0.5823	0.2177	1257	1019	1143	1333
Msip34_1539	O-succinylhomoserine sulfhydrylase	-0.44	0.1577	0.1099	325	281	219	228
Msip34_1540	amidophosphoribosyltransferase	-0.09	0.5793	0.2169	485	508	505	426
Msip34_1541	Colicin V production protein	0.56	0.1865	0.1161	146	175	208	266
Msip34_1542	Sporulation domain protein	0.48	0.6	0.2225	264	294	238	539
Msip34_1543	FolC bifunctional protein	-0.21	0.3613	0.1607	178	214	178	161
Msip34_1544	acetyl-CoA carboxylase, carboxyl transferase, beta subunit	-0.03	0.9251	0.3043	324	418	411	316
Msip34_1545	tryptophan synthase, alpha subunit	-0.41	0.3854	0.1667	280	403	300	213
Msip34_1546	tryptophan synthase, beta subunit	-0.70	0.1466	0.1076	575	597	416	303
Msip34_1547	Phosphoribosylanthranilate isomerase	-1.13	0.09412	0.1012	579	607	327	216
Msip34_1548	tRNA pseudouridine synthase A	0.03	0.8774	0.2932	53	55	60	50
Msip34_1549	Peptidoglycan-binding LysM	0.93	0.008034	0.09623	234	258	456	486
Msip34_1550	aspartate-semialdehyde dehydrogenase	0.29	0.289	0.1409	649	688	898	742
Msip34_1551	3-isopropylmalate dehydrogenase	-0.77	0.03553	0.09749	820	747	507	414
Msip34_1552	3-isopropylmalate dehydratase, small subunit	-0.48	0.08414	0.1005	621	634	478	423
Msip34_1553	Entericidin EcnAB	-0.81	0.03345	0.09746	973	922	587	493
Msip34_1554	3-isopropylmalate dehydratase, large subunit	0.03	0.694	0.2472	711	656	694	701
Msip34_1555	protein of unknown function DUF520	-0.30	0.0469	0.09758	686	650	551	533
Msip34_1556	DinB family protein	-0.26	0.4183	0.1745	621	685	457	632
Msip34_1557	protein of unknown function DUF1255	-0.98	0.08058	0.1002	998	1062	609	431
Msip34_1558	argininosuccinate synthase	-0.50	0.2002	0.1192	879	794	688	496
Msip34_1559	hypothetical protein	-0.82	0.1047	0.102	512	473	327	230
Msip34_1560	ornithine carbamoyltransferase	-1.12	0.06237	0.09825	957	925	495	371
Msip34_1561	acetylornithine and succinylornithine aminotransferase	-0.64	0.1251	0.1044	804	727	568	415
Msip34_1562	hypothetical protein	0.38	0.09594	0.1013	620	556	756	774
Msip34_1563	hypothetical protein	0.04	0.7834	0.2703	424	419	397	472
Msip34_1564	Rieske (2Fe-2S) domain protein	-0.36	0.2704	0.1369	219	262	214	160
Msip34_1565	protein of unknown function DUF6 transmembrane	-0.68	0.1015	0.1018	70	85	54	42
Msip34_1566	hypothetical protein	1.38	0.06343	0.09839	107	111	301	265
Msip34_1567	two component transcriptional regulator, LuxR family	-0.15	0.3175	0.1489	422	424	404	359
Msip34_1568	PAS/PAC sensor signal transduction histidine kinase	-0.56	0.1303	0.1053	190	163	123	116
Msip34_1569	hypothetical protein	0.67	0.04051	0.09753	991	826	1509	1381
Msip34_1570	hypothetical protein	0.37	0.3337	0.1533	10	7	12	10
Msip34_1571	hypothetical protein	-0.55	0.4024	0.1708	11	18	11	10
Msip34_1572	methyl-accepting chemotaxis sensory transducer	-2.88	0.1264	0.1046	88	62	9	10
Msip34_1573	hypothetical protein	-0.35	0.4031	0.171	49	50	47	31
Msip34_1574	HPP family protein	-0.07	0.6257	0.2293	52	55	55	47
Msip34_1575	Integral membrane protein TerC	0.12	0.2418	0.1301	140	146	161	150
Msip34_1576	(Glutamate--ammonia-ligase) adenylyltransferase	0.54	0.002515	0.09283	44	42	64	62
Msip34_1577	acetate/CoA ligase	0.58	0.1987	0.1189	104	128	198	151
Msip34_1578	hypothetical protein	0.41	0.3466	0.1568	4	7	8	7
Msip34_1579	TonB-dependent siderophore receptor	-0.10	0.005602	0.09553	10	10	9	9
Msip34_1580	anti-FecI sigma factor, FecR	-0.58	0.4829	0.1912	47	24	27	20
Msip34_1581	RNA polymerase, sigma-24 subunit, ECF subfamily	-1.31	0.3801	0.1654	153	64	42	45
Msip34_1582	protein of unknown function DUF442	-0.27	0.6046	0.2237	89	56	48	72
Msip34_1583	transcriptional regulator, ArsR family	-1.03	0.06709	0.09885	182	152	64	99
Msip34_1584	Hydroxyacylglutathione hydrolase	0.09	0.9395	0.3075	68	43	23	95
Msip34_1585	peptide chain release factor 3	-1.02	0.05552	0.09762	124	144	71	61
Msip34_1586	transcriptional regulator, Crp/Fnr family	0.04	0.5482	0.2083	318	299	324	310
Msip34_1587	hypothetical protein	-0.34	0.3309	0.1526	119	154	95	121
Msip34_1588	response regulator receiver protein	-2.13	0.1405	0.1068	257	364	71	70
Msip34_1589	multi-sensor signal transduction histidine kinase	-0.76	0.1204	0.1036	96	110	49	73
Msip34_1590	Heme oxygenase-like protein	-1.98	0.02896	0.0974	213	243	51	64
Msip34_1591	Alpha/beta hydrolase fold-3 domain protein	-1.07	0.03818	0.09751	44	39	21	18
Msip34_1592	hypothetical protein	-0.42	0.04733	0.09758	166	162	117	127
Msip34_1593	hypothetical protein	-0.01	0.9842	0.3175	515	737	601	645
Msip34_1594	hypothetical protein	-0.36	0.369	0.1626	444	593	402	408
Msip34_1595	hypothetical protein	-0.67	0.3571	0.1596	493	634	213	497
Msip34_1596	L-sorbosone dehydrogenase	-1.93	0.09363	0.1012	341	426	97	103
Msip34_1597	diguanylate cyclase/phosphodiesterase with PAS/PAC sensor(s)	0.50	0.04158	0.09754	15	17	22	24
Msip34_1598	transcriptional regulator, GntR family with aminotransferase domain	-0.12	0.4964	0.1948	56	64	59	52
Msip34_1599	hypothetical protein	1.66	0.04711	0.09758	84	103	320	271
Msip34_1600	oxidoreductase alpha (molybdopterin) subunit	0.25	0.4793	0.1902	292	311	412	305
Msip34_1601	aminoglycoside phosphotransferase	-0.08	0.7352	0.2579	218	214	179	231
Msip34_1602	glutathione peroxidase	0.12	0.863	0.2898	830	809	557	1229
Msip34_1603	acyltransferase 3	0.59	0.3085	0.1464	174	178	218	312
Msip34_1604	protein of unknown function DUF159	1.31	0.02559	0.09734	99	124	284	274
Msip34_1605	hypothetical protein	-0.21	0.4141	0.1736	124	152	108	130
Msip34_1606	peptidase S24 and S26 domain protein	0.11	0.6507	0.236	41	53	51	51
Msip34_1607	DNA-directed DNA polymerase	0.40	0.248	0.1316	51	42	69	54
Msip34_1608	hypothetical protein	0.26	0.2986	0.1435	79	67	95	79
Msip34_1609	hypothetical protein	0.01	0.9803	0.3167	7	13	11	9
Msip34_1610	hypothetical protein	-1.40	0.1313	0.1054	13	10	4	4
Msip34_1611	Lytic transglycosylase catalytic	0.51	0.2627	0.1351	7	5	7	10
Msip34_1612	hypothetical protein	0.93	0.1121	0.1025	10	17	23	29
Msip34_1613	hypothetical protein	0.56	0.3272	0.1516	11	21	21	28
Msip34_1614	hypothetical protein	1.27	0.06825	0.09899	8	4	14	16
Msip34_1615	hypothetical protein	0.52	0.1919	0.1172	11	15	17	22
Msip34_1616	hypothetical protein	0.03	0.7503	0.2618	16	18	16	18
Msip34_1617	hypothetical protein	0.70	0.2282	0.1266	7	11	15	15
Msip34_1618	phage tape measure protein	0.70	0.0473	0.09758	7	9	12	14
Msip34_1619	hypothetical protein	1.08	0.1616	0.1106	4	7	12	12
Msip34_1620	hypothetical protein	0.74	0.2046	0.1204	7	6	12	9
Msip34_1621	hypothetical protein	1.02	0.1196	0.1035	4	5	9	11
Msip34_1622	hypothetical protein	0.86	0.1816	0.1149	3	6	7	9
Msip34_1623	hypothetical protein	1.37	0.05353	0.09761	21	12	39	47
Msip34_1624	hypothetical protein	0.89	0.1404	0.1068	8	13	20	20
Msip34_1625	hypothetical protein	1.78	0.1253	0.1045	2	8	20	19
Msip34_1626	hypothetical protein	1.43	0.06436	0.09851	30	24	82	67
Msip34_1627	phage protein	3.15	0.0575	0.09763	5	5	49	41
Msip34_1628	hypothetical protein	1.20	0.0528	0.09761	83	134	230	271
Msip34_1629	hypothetical protein	0.70	0.1526	0.1088	216	213	315	380
Msip34_1630	phage head morphogenesis protein, SPP1 gp7 family	1.32	0.03581	0.09749	8	9	20	23
Msip34_1631	hypothetical protein	1.54	0.02113	0.09723	4	3	13	11
Msip34_1632	protein of unknown function DUF264	0.71	0.129	0.1051	12	9	20	16
Msip34_1633	hypothetical protein	0.18	0.6639	0.2394	16	16	21	14
Msip34_1634	hypothetical protein	0.29	0.6973	0.248	115	73	75	153
Msip34_1635	hypothetical protein	0.01	0.9838	0.3174	4	9	7	5
Msip34_1636	hypothetical protein	-0.24	0.7069	0.2505	5	9	7	4
Msip34_1637	hypothetical protein	0.51	0.1104	0.1024	33	41	55	51
Msip34_1638	endodeoxyribonuclease RusA	0.66	0.3244	0.1508	8	4	10	10
Msip34_1639	hypothetical protein	1.25	0.2901	0.1412	2	4	5	10
Msip34_1640	hypothetical protein	-0.17	0.6626	0.2391	7	5	4	6
Msip34_1641	hypothetical protein	3.37	0.046	0.09757	0	0	5	4
Msip34_1642	hypothetical protein	-1.09	0.07615	0.09981	5	7	2	3
Msip34_1643	hypothetical protein	0.02	0.9841	0.3175	5	12	7	9
Msip34_1644	hypothetical protein	0.46	0.5416	0.2065	6	2	6	6
Msip34_1645	hypothetical protein	0.38	0.5356	0.205	5	2	4	5
Msip34_1646	hypothetical protein	-0.25	0.4872	0.1924	43	31	31	31
Msip34_1647	hypothetical protein	0.76	0.04432	0.09756	22	19	33	38
Msip34_1648	hypothetical protein	1.27	0.06972	0.09915	7	9	23	18
Msip34_1649	hypothetical protein	2.07	0.007633	0.09614	4	3	15	15
Msip34_1650	hypothetical protein	1.33	0.1219	0.1039	7	2	14	11
Msip34_1651	phage regulatory protein	2.02	0.041	0.09753	10	4	26	33
Msip34_1652	putative phage repressor	-0.27	0.04173	0.09754	448	432	354	377
Msip34_1653	hypothetical protein	4.87	0.2132	0.1227	44	33	755	1520
Msip34_1654	hypothetical protein	3.35	0.05702	0.09763	32	21	246	298
Msip34_1655	hypothetical protein	6.35	0.103	0.1019	2	0	95	133
Msip34_1656	hypothetical protein	3.46	0.1651	0.1113	6	5	52	86
Msip34_1657	hypothetical protein	2.38	0.1573	0.1098	9	12	44	68
Msip34_1658	hypothetical protein	2.82	0.1628	0.1109	4	5	28	45
Msip34_1659	hypothetical protein	2.59	0.1473	0.1077	4	5	21	32
Msip34_1660	RecB	1.60	0.01736	0.0971	5	4	14	14
Msip34_1661	hypothetical protein	2.11	0.05026	0.09759	5	1	15	17
Msip34_1662	hypothetical protein	1.27	0.1327	0.1057	5	3	10	10
Msip34_1663	hypothetical protein	0.50	0.3041	0.1451	7	12	12	15
Msip34_1664	DNA methylase N-4/N-6 domain protein	0.84	0.2482	0.1317	4	5	7	10
Msip34_1665	C-5 cytosine-specific DNA methylase	0.92	0.02048	0.09721	7	5	11	12
Msip34_1666	hypothetical protein	0.37	0.3844	0.1665	8	12	13	13
Msip34_1667	protein of unknown function DUF1643	0.47	0.4115	0.173	5	10	12	10
Msip34_1668	heat shock protein DnaJ domain protein	1.02	0.2202	0.1245	10	27	41	35
Msip34_1669	hypothetical protein	1.14	0.1052	0.102	49	95	145	173
Msip34_1670	hypothetical protein	-0.45	0.1368	0.1063	10	9	7	7
Msip34_1671	hypothetical protein	-1.55	0.1104	0.1024	35	44	12	14
Msip34_1672	phage transcriptional regulator, AlpA	0.84	0.2438	0.1306	65	60	92	132
Msip34_1673	integrase family protein	-1.36	0.02912	0.0974	152	168	65	59
Msip34_1674	adenylate/guanylate cyclase	1.68	0.1487	0.108	15	20	46	66
Msip34_1675	DNA polymerase III, subunits gamma and tau	-0.19	0.1939	0.1177	134	133	122	112
Msip34_1676	hypothetical protein	-0.15	0.6851	0.2449	201	291	241	201
Msip34_1677	recombination protein RecR	-0.90	0.1577	0.1099	121	167	89	65
Msip34_1678	phosphoglycolate phosphatase	-0.76	0.05698	0.09763	205	238	146	116
Msip34_1679	ubiquinone biosynthesis O-methyltransferase	-0.62	0.1526	0.1088	300	310	227	171
Msip34_1680	amidohydrolase	-1.32	0.006118	0.09573	238	255	106	90
Msip34_1681	OmpA/MotB domain protein	0.56	0.2835	0.1397	8948	9356	11408	15608
Msip34_1682	protein of unknown function DUF556	-0.88	0.05579	0.09762	1873	1690	945	995
Msip34_1683	protein of unknown function DUF447	-0.97	0.01617	0.09704	180	188	101	87
Msip34_1684	dihydropteroate synthase DHPS	-0.97	0.07593	0.09979	201	248	129	100
Msip34_1685	flavoprotein	-0.83	0.08581	0.1006	405	460	287	200
Msip34_1686	adenylosuccinate synthetase	-0.85	0.1181	0.1032	725	718	461	339
Msip34_1687	histidyl-tRNA synthetase 2	-1.02	0.07478	0.09968	717	702	395	303
Msip34_1688	hypothetical protein	-0.59	0.0654	0.09864	432	422	302	265
Msip34_1689	HflC protein	-0.15	0.522	0.2015	809	760	791	621
Msip34_1690	HflK protein	-0.26	0.4107	0.1728	924	823	844	616
Msip34_1691	GTP-binding proten HflX	-1.05	0.03549	0.09749	1456	1279	710	610
Msip34_1692	RNA chaperone Hfq	-0.82	0.06843	0.09901	3390	2836	1951	1567
Msip34_1693	glutamyl-tRNA synthetase	-0.53	0.1737	0.1131	222	217	171	132
Msip34_1694	hypothetical protein	-0.39	0.1331	0.1057	136	117	89	104
Msip34_1695	RND efflux system, outer membrane lipoprotein, NodT family	-0.82	0.2683	0.1364	500	328	257	213
Msip34_1696	transporter, hydrophobe/amphiphile efflux-1 (HAE1) family	-1.18	0.2048	0.1204	447	290	189	135
Msip34_1697	efflux transporter, RND family, MFP subunit	-2.75	0.1695	0.1121	1821	1117	262	172
Msip34_1698	transcriptional regulator, TetR family	-2.12	0.1233	0.1041	849	609	190	143
Msip34_1699	diguanylate cyclase/phosphodiesterase with PAS/PAC sensor(s)	-1.31	0.1271	0.1048	169	131	62	58
Msip34_1700	hypothetical protein	-0.58	0.1532	0.1089	190	237	156	130
Msip34_1701	MiaB-like tRNA modifying enzyme YliG	-0.11	0.577	0.2163	220	240	235	190
Msip34_1702	hypothetical protein	-0.41	0.2206	0.1247	180	217	170	128
Msip34_1703	zinc/iron permease	-0.64	0.1135	0.1026	342	416	264	222
Msip34_1704	hypothetical protein	-2.20	0.203	0.1199	217	125	45	29
Msip34_1705	protein of unknown function DUF1555	-3.74	0.2156	0.1233	88	173	11	8
Msip34_1706	TonB-dependent receptor plug	-1.51	0.1324	0.1056	51	67	20	21
Msip34_1707	protein of unknown function DUF152	-0.60	0.183	0.1153	233	304	200	154
Msip34_1708	pseudouridine synthase, RluA family	-0.79	0.07085	0.09928	238	279	171	126
Msip34_1709	outer membrane assembly lipoprotein YfiO	-0.52	0.2445	0.1308	400	526	343	302
Msip34_1710	small GTP-binding protein	-0.65	0.07788	0.09997	299	349	230	182
Msip34_1711	outer membrane assembly lipoprotein YfgL	-0.61	0.1594	0.1102	549	605	443	314
Msip34_1712	hypothetical protein	-0.81	0.06876	0.09905	753	852	529	387
Msip34_1713	ABC transporter related	-0.31	0.2372	0.1289	341	389	327	260
Msip34_1714	ABC transporter related	-0.70	0.2018	0.1196	308	418	247	199
Msip34_1715	histidyl-tRNA synthetase	-0.35	0.2754	0.138	343	420	300	296
Msip34_1716	1-hydroxy-2-methyl-2-(E)-butenyl 4-diphosphate synthase	-0.23	0.4643	0.1861	212	275	230	185
Msip34_1717	hypothetical protein	0.35	0.271	0.137	182	200	271	218
Msip34_1718	type IV pilus biogenesis/stability protein PilW	-0.17	0.3947	0.169	278	301	282	234
Msip34_1719	radical SAM enzyme, Cfr family	-0.48	0.1345	0.1059	724	827	624	486
Msip34_1720	Nucleoside-diphosphate kinase	-0.33	0.3587	0.16	2470	2457	2279	1645
Msip34_1721	RNA methyltransferase, TrmH family, group 3	-0.12	0.5831	0.2179	214	227	226	181
Msip34_1722	ribonuclease R	0.24	0.3778	0.1649	159	165	211	171
Msip34_1723	phosphoribosyltransferase	-0.18	0.5235	0.2019	520	671	528	523
Msip34_1724	polysaccharide biosynthesis protein CapD	-0.38	0.2346	0.1283	145	180	136	114
Msip34_1725	nucleotide sugar dehydrogenase	-0.86	0.2069	0.1209	130	189	102	73
Msip34_1726	short-chain dehydrogenase/reductase SDR	0.51	0.3999	0.1703	187	141	180	287
Msip34_1727	Radical SAM domain protein	0.99	0.329	0.1521	45	49	67	120
Msip34_1728	RNA-binding S4 domain protein	0.37	0.08283	0.1004	83	92	107	119
Msip34_1729	ATP-dependent protease-like protein	1.17	0.2034	0.1201	111	147	231	352
Msip34_1730	molybdopterin biosynthesis MoaE protein	0.35	0.4747	0.189	119	139	131	200
Msip34_1731	molybdopterin converting factor, subunit 1	0.58	0.2357	0.1286	219	279	316	431
Msip34_1732	hypothetical protein	1.03	0.1273	0.1048	204	192	362	450
Msip34_1733	protein of unknown function DUF195	-0.07	0.7343	0.2577	202	189	165	207
Msip34_1734	putative Chase2 sensor protein	0.37	0.3779	0.1649	30	45	52	45
Msip34_1735	SH3 type 3 domain protein	-0.10	0.8587	0.2887	20	37	28	25
Msip34_1736	peptidase M48 Ste24p	0.27	0.2706	0.1369	41	47	58	49
Msip34_1737	GTP-binding protein TypA	-0.75	0.1307	0.1054	1366	1252	919	632
Msip34_1738	DEAD/DEAH box helicase domain protein	-3.66	0.03527	0.09748	2756	2411	248	161
Msip34_1739	DEAD/DEAH box helicase domain protein	-2.47	0.0238	0.0973	2108	2400	473	342
Msip34_1740	globin	-0.06	0.6991	0.2485	161	183	177	153
Msip34_1741	phosphoribosylglycinamide formyltransferase 2	-0.38	0.1367	0.1063	228	202	181	150
Msip34_1742	two component, sigma54 specific, transcriptional regulator, Fis family	0.06	0.8266	0.281	343	425	448	352
Msip34_1743	TonB-dependent receptor	-0.35	0.3504	0.1578	1390	1653	1412	974
Msip34_1744	protein of unknown function DUF214	0.02	0.9464	0.3091	136	137	117	159
Msip34_1745	ABC transporter related	-0.77	0.2145	0.123	206	150	112	97
Msip34_1746	Arylesterase	-0.08	0.7371	0.2584	253	201	209	221
Msip34_1747	tRNA(Ile)-lysidine synthetase	-0.12	0.2758	0.1381	66	67	63	59
Msip34_1748	acetyl-CoA carboxylase, carboxyl transferase, alpha subunit	0.41	0.03632	0.09749	475	523	643	683
Msip34_1749	DNA polymerase III, alpha subunit	0.47	0.137	0.1063	128	138	171	198
Msip34_1750	CheA signal transduction histidine kinase	4.10	0.1319	0.1055	34	40	513	768
Msip34_1751	methyl-accepting chemotaxis sensory transducer	1.62	0.07737	0.09993	46	50	162	136
Msip34_1752	CheW protein	1.21	0.1258	0.1045	74	74	190	152
Msip34_1753	response regulator receiver protein	0.58	0.2398	0.1296	142	142	240	185
Msip34_1754	response regulator receiver protein	0.79	0.009756	0.09651	315	293	542	511
Msip34_1755	domain of unknown function DUF1745	0.52	0.1115	0.1024	78	95	135	114
Msip34_1756	Redoxin domain protein	1.09	0.2042	0.1203	307	319	785	549
Msip34_1757	hypothetical protein	-0.02	0.8655	0.2903	178	199	196	175
Msip34_1758	glycogen/starch/alpha-glucan phosphorylase	1.27	0.1212	0.1037	65	71	146	186
Msip34_1759	Biopolymer transport protein ExbD/TolR	1.52	0.09853	0.1015	337	352	888	1092
Msip34_1760	MotA/TolQ/ExbB proton channel	0.95	0.04191	0.09754	299	244	563	486
Msip34_1761	TonB family protein	0.03	0.8912	0.2964	181	147	179	156
Msip34_1762	hypothetical protein	-0.75	0.1577	0.1099	1011	761	604	447
Msip34_1763	hypothetical protein	-0.11	0.8328	0.2825	914	554	814	545
Msip34_1764	ribosomal protein S4	-1.91	0.2651	0.1357	297	150	66	52
Msip34_1765	hypothetical protein	-2.32	0.3344	0.1535	704	258	103	90
Msip34_1766	protein of unknown function DUF1555	-1.23	0.1662	0.1115	94	66	29	38
Msip34_1767	heat shock protein Hsp90	-2.46	0.1805	0.1147	2640	1624	390	385
Msip34_1768	transcriptional regulator, TetR family	0.01	0.9689	0.3141	29	34	36	27
Msip34_1769	Luciferase-like monooxygenase	-0.06	0.8487	0.2863	11	15	12	13
Msip34_1770	major facilitator superfamily MFS_1	-0.36	0.3713	0.1632	10	9	6	9
Msip34_1771	TonB-dependent receptor	-0.41	0.4009	0.1705	9	13	9	8
Msip34_1772	hypothetical protein	0.78	0.2583	0.1341	75	99	181	120
Msip34_1773	hypothetical protein	0.06	0.9347	0.3065	33	79	68	49
Msip34_1774	UBA/THIF-type NAD/FAD binding protein	-0.04	0.8971	0.2978	58	68	72	51
Msip34_1775	hypothetical protein	-0.22	0.2856	0.1402	101	118	100	88
Msip34_1776	holo-acyl-carrier-protein synthase	-0.53	0.08355	0.1005	104	105	77	67
Msip34_1777	pyridoxal phosphate biosynthetic protein PdxJ	-0.64	0.1958	0.1181	155	161	120	82
Msip34_1778	DNA repair protein RecO	-0.10	0.6126	0.2258	85	74	82	66
Msip34_1779	GTP-binding protein Era	-0.24	0.35	0.1577	141	169	145	117
Msip34_1780	ribonuclease III	-0.10	0.6927	0.2469	140	182	157	143
Msip34_1781	putative transmembrane protein	-0.34	0.2768	0.1383	353	427	349	267
Msip34_1782	signal peptidase I	-0.44	0.07256	0.09946	286	309	236	203
Msip34_1783	GTP-binding protein LepA	-1.16	0.08788	0.1008	463	468	244	172
Msip34_1784	protease Do	0.36	0.2819	0.1394	619	615	872	708
Msip34_1785	sigma E regulatory protein, MucB/RseB	0.24	0.4084	0.1722	1032	1005	1065	1343
Msip34_1786	anti sigma-E protein, RseA	-0.27	0.2523	0.1327	3657	3094	2578	3013
Msip34_1787	RNA polymerase, sigma-24 subunit, ECF subfamily	-0.27	0.335	0.1537	6772	5480	4866	5305
Msip34_1788	L-aspartate oxidase	1.01	0.05095	0.0976	50	66	120	114
Msip34_1789	hypothetical protein	1.27	0.01754	0.0971	60	58	146	139
Msip34_1790	hypothetical protein	-0.09	0.5055	0.1972	41	47	42	40
Msip34_1791	protein of unknown function DUF692	-0.66	0.2875	0.1406	154	105	89	74
Msip34_1792	hypothetical protein	-1.39	0.3547	0.1589	1585	697	483	385
Msip34_1793	hypothetical protein	-2.61	0.2765	0.1382	1746	766	238	172
Msip34_1794	RNA polymerase, sigma-24 subunit, ECF subfamily	-0.95	0.07342	0.09955	203	176	102	94
Msip34_1795	Domain of unknown function DUF1841	0.55	0.2125	0.1225	35	50	71	54
Msip34_1796	hypothetical protein	0.68	0.1351	0.106	34	48	69	64
Msip34_1797	endonuclease III	0.32	0.3693	0.1627	55	58	79	61
Msip34_1798	electron transport complex, RnfABCDGE type, B subunit	0.65	0.0497	0.09759	49	56	88	78
Msip34_1799	dihydrodipicolinate synthase	-0.33	0.2488	0.1318	433	424	378	304
Msip34_1800	uncharacterized lipoprotein	0.00	0.9913	0.3191	323	410	419	316
Msip34_1801	beta-lactamase domain protein	-0.43	0.2167	0.1236	125	156	112	96
Msip34_1802	hypothetical protein	3.21	0.1834	0.1153	1375	1594	10082	17337
Msip34_1803	NolW domain protein	0.02	0.9483	0.3095	93	72	91	76
Msip34_1804	hypothetical protein	-0.46	0.1739	0.1131	65	71	56	43
Msip34_1805	Cupin 4 family protein	-0.50	0.03689	0.0975	60	65	46	42
Msip34_1806	alkyl hydroperoxide reductase/ Thiol specific antioxidant/ Mal allergen	-0.40	0.3457	0.1565	461	621	423	398
Msip34_1807	fkbp-type peptidyl-prolyl cis-trans isomerase	0.06	0.7194	0.2538	458	532	553	480
Msip34_1810	polysaccharide biosynthesis protein	-1.01	0.1218	0.1038	66	83	39	34
Msip34_1811	glycosyl transferase family 2	-0.32	0.6004	0.2226	65	116	78	67
Msip34_1812	nucleotide sugar dehydrogenase	-0.61	0.1797	0.1145	100	131	87	64
Msip34_1813	PQQ-dependent dehydrogenase, methanol/ethanol family	1.15	0.3056	0.1456	66	84	117	215
Msip34_1814	acyltransferase 3	0.96	0.1628	0.1109	111	118	194	253
Msip34_1815	arsenate reductase	0.81	0.1938	0.1177	51	95	118	139
Msip34_1816	acyltransferase 3	0.17	0.3719	0.1634	119	116	123	143
Msip34_1817	DNA mismatch repair protein MutS	-0.13	0.6585	0.238	54	73	62	54
Msip34_1818	Lytic transglycosylase catalytic	-0.48	0.1358	0.1061	89	105	73	65
Msip34_1819	UTP-glucose-1-phosphate uridylyltransferase	-1.05	0.1276	0.1048	749	985	465	372
Msip34_1820	UDP-glucose 4-epimerase	-0.13	0.5759	0.216	103	111	110	86
Msip34_1821	mannose-1-phosphate guanylyltransferase/mannose-6-phosphate isomerase	-0.79	0.02706	0.09737	209	191	126	105
Msip34_1822	glycosyl transferase, WecB/TagA/CpsF family	-1.23	0.03437	0.09747	299	256	132	103
Msip34_1823	glycosyl transferase family 2	0.07	0.8345	0.2829	82	122	109	106
Msip34_1824	GtrA family protein	0.26	0.5495	0.2087	88	141	137	138
Msip34_1825	glycosyl transferase group 1	-0.28	0.6152	0.2265	102	172	116	109
Msip34_1826	O-antigen polymerase	0.09	0.7255	0.2554	66	86	79	82
Msip34_1827	glycosyl transferase family 2	-0.21	0.6502	0.2359	150	235	184	148
Msip34_1828	hypothetical protein	-0.35	0.477	0.1896	141	212	143	133
Msip34_1829	putative galactosyl transferase	-0.88	0.2893	0.141	158	259	127	98
Msip34_1830	glycosyl transferase family 2	-0.45	0.3214	0.15	268	369	247	218
Msip34_1831	ExoV-like protein	-0.56	0.3933	0.1687	195	317	193	155
Msip34_1832	EpsI family protein	-0.59	0.3535	0.1586	160	250	150	122
Msip34_1833	exosortase 2	-0.80	0.2794	0.1388	125	190	86	94
Msip34_1834	chain length determinant protein tyrosine kinase EpsG	-0.46	0.4908	0.1933	270	464	268	267
Msip34_1835	chain length determinant protein EpsF	-0.30	0.4292	0.1771	390	528	383	364
Msip34_1836	polysaccharide export protein EpsE	-0.29	0.3544	0.1588	433	547	418	386
Msip34_1837	peptidyl-prolyl cis-trans isomerase, EpsD family	-0.83	0.2805	0.1391	546	833	402	373
Msip34_1838	exopolysaccharide biosynthesis operon protein EpsL	-1.05	0.2233	0.1254	481	740	335	253
Msip34_1839	putative transcriptional regulator, Crp/Fnr family	-1.00	0.2371	0.1289	922	1391	619	538
Msip34_1840	transcriptional regulator, LuxR family	-0.03	0.7999	0.2744	240	245	223	253
Msip34_1841	Undecaprenyl-phosphate glucose phosphotransferase	0.42	0.2177	0.1239	113	150	183	170
Msip34_1842	protein of unknown function DUF1555	-0.98	0.3085	0.1464	9072	15820	7065	5533
Msip34_1843	inositol monophosphatase	-0.37	0.2849	0.14	469	511	437	319
Msip34_1844	RNA methyltransferase, TrmH family, group 1	-1.24	0.1248	0.1044	268	210	97	105
Msip34_1845	serine O-acetyltransferase	-1.28	0.1049	0.102	277	213	112	88
Msip34_1846	transcriptional regulator, BadM/Rrf2 family	0.92	0.3351	0.1537	1836	1446	2224	3984
Msip34_1847	Cysteine desulfurase	0.65	0.4446	0.181	957	809	959	1822
Msip34_1848	cysteine desulfurase IscS	0.42	0.2721	0.1372	1570	1176	1603	2068
Msip34_1849	FeS cluster assembly scaffold IscU	0.58	0.5329	0.2043	2715	1975	2201	4807
Msip34_1850	iron-sulfur cluster assembly protein IscA	1.20	0.4451	0.1812	1621	1386	1808	5083
Msip34_1851	co-chaperone Hsc20	-0.46	0.3114	0.1472	528	441	272	431
Msip34_1852	Fe-S protein assembly chaperone HscA	-0.03	0.8191	0.2791	200	212	188	216
Msip34_1853	ferredoxin, 2Fe-2S type, ISC system	-0.89	0.007534	0.09612	146	151	76	84
Msip34_1854	diguanylate cyclase/phosphodiesterase with PAS/PAC sensor(s)	-0.82	0.06799	0.09896	84	96	53	49
Msip34_1855	hypothetical protein	2.15	0.4725	0.1884	158	143	193	1141
Msip34_1856	protein of unknown function DUF583	-0.12	0.7313	0.2569	81	59	73	55
Msip34_1857	lysyl-tRNA synthetase	-0.54	0.05472	0.09762	372	404	288	244
Msip34_1859	phosphate binding protein	0.49	0.3707	0.1631	149	149	248	169
Msip34_1860	phosphate ABC transporter, inner membrane subunit PstC	-0.06	0.8601	0.2891	220	245	267	178
Msip34_1861	phosphate ABC transporter, inner membrane subunit PstA	0.43	0.4136	0.1735	166	176	277	185
Msip34_1862	phosphate ABC transporter, ATPase subunit	0.82	0.3099	0.1468	161	189	381	236
Msip34_1863	D-amino-acid dehydrogenase	0.57	0.03346	0.09746	21	24	33	36
Msip34_1864	glycosyl transferase group 1	-0.24	0.6741	0.2421	6	11	6	8
Msip34_1865	hypothetical protein	-1.32	0.0983	0.1015	19	20	9	6
Msip34_1866	diacylglycerol kinase	-0.19	0.5356	0.205	114	116	117	84
Msip34_1867	hypothetical protein	0.04	0.9322	0.3059	10	17	14	13
Msip34_1868	hypothetical protein	0.34	0.741	0.2594	2	8	6	6
Msip34_1869	transcriptional regulator, AraC family	1.20	0.02247	0.09727	26	32	62	71
Msip34_1870	phosphoesterase PA-phosphatase related	0.64	0.1806	0.1147	32	34	58	46
Msip34_1871	phosphoglucosamine mutase	-0.32	0.3942	0.1689	247	184	180	165
Msip34_1872	dihydropteroate synthase	-0.58	0.09527	0.1013	238	212	147	153
Msip34_1873	ATP-dependent metalloprotease FtsH	0.11	0.8393	0.2841	2762	2103	1916	3325
Msip34_1874	ribosomal RNA methyltransferase RrmJ/FtsJ	-1.23	0.1113	0.1024	1042	957	300	554
Msip34_1875	protein of unknown function UPF0044	-1.32	0.08289	0.1004	903	903	432	290
Msip34_1876	hypothetical protein	-0.59	0.1572	0.1098	562	696	446	389
Msip34_1877	transcription elongation factor GreA	-0.52	0.222	0.125	838	866	690	495
Msip34_1878	carbamoyl-phosphate synthase, large subunit	-0.07	0.7998	0.2744	385	481	465	360
Msip34_1879	carbamoyl-phosphate synthase, small subunit	-0.60	0.1631	0.1109	1005	1024	761	576
Msip34_1880	dihydrodipicolinate reductase	-0.72	0.099	0.1016	179	160	119	86
Msip34_1881	SmpA/OmlA domain protein	0.30	0.2925	0.1418	336	320	444	365
Msip34_1882	ferric uptake regulator, Fur family	1.38	0.04812	0.09758	495	478	1199	1326
Msip34_1883	DNA repair protein RecN	0.71	0.159	0.1101	115	119	211	172
Msip34_1884	NAD(+) kinase	0.32	0.2634	0.1353	162	186	239	195
Msip34_1885	heat-inducible transcription repressor HrcA	1.27	0.04171	0.09754	88	107	237	235
Msip34_1886	type IV pilus assembly PilZ	0.82	0.1046	0.102	45	61	96	93
Msip34_1887	ferrochelatase	0.46	0.1456	0.1075	75	93	126	105
Msip34_1888	ADP-L-glycero-D-manno-heptose-6-epimerase	0.34	0.2502	0.1322	138	171	216	177
Msip34_1889	sugar isomerase (SIS)	0.19	0.5307	0.2037	151	158	200	152
Msip34_1890	rfaE bifunctional protein	0.39	0.1798	0.1145	106	123	164	137
Msip34_1891	lipopolysaccharide heptosyltransferase II	0.35	0.1662	0.1115	87	102	122	119
Msip34_1892	hypothetical protein	-0.39	0.456	0.184	81	124	78	78
Msip34_1893	glycosyl transferase group 1	-0.37	0.3331	0.1532	60	81	60	49
Msip34_1894	toluene tolerance protein, putative	0.03	0.9382	0.3073	106	158	143	126
Msip34_1895	Haloacid dehalogenase domain protein hydrolase	-0.46	0.4637	0.186	111	185	123	92
Msip34_1896	2-dehydro-3-deoxyphosphogluconate aldolase/4-hydroxy-2-oxoglutarate aldolase	0.38	0.3643	0.1614	499	627	849	614
Msip34_1897	6-phosphogluconate dehydratase	0.27	0.4144	0.1737	669	708	943	721
Msip34_1898	Carbamoyltransferase	0.02	0.9526	0.3105	269	291	324	242
Msip34_1899	Mn2+dependent serine/threonine protein kinase	-0.35	0.07844	0.1	195	209	161	156
Msip34_1900	hypothetical protein	-0.31	0.283	0.1396	106	108	96	76
Msip34_1901	lipopolysaccharide kinase	0.55	0.1746	0.1133	65	92	124	106
Msip34_1902	lipopolysaccharide kinase	0.06	0.5575	0.2109	53	53	58	53
Msip34_1903	glycosyl transferase group 1	-0.22	0.34	0.155	143	130	130	105
Msip34_1904	lipopolysaccharide heptosyltransferase I	0.05	0.8667	0.2906	53	56	65	47
Msip34_1905	GrpE protein	-2.10	0.1797	0.1145	3796	2381	813	627
Msip34_1906	chaperone protein DnaK	-1.81	0.191	0.117	6362	3815	1063	1837
Msip34_1907	chaperone protein DnaJ	-1.42	0.1658	0.1114	2128	1468	594	751
Msip34_1908	glycosyl transferase family 9	-1.42	0.2495	0.132	28	16	7	9
Msip34_1909	O-antigen polymerase	0.16	0.5921	0.2203	5	4	5	5
Msip34_1910	glycosyl transferase family 9	0.44	0.2846	0.14	8	5	10	9
Msip34_1911	glycosyl transferase group 1	1.07	0.1011	0.1017	9	14	24	26
Msip34_1912	glycosyl transferase group 1	-0.11	0.02944	0.09741	5	5	5	5
Msip34_1913	protein of unknown function DUF1022	-0.29	0.395	0.1691	3	3	3	2
Msip34_1914	2-isopropylmalate synthase	2.32	0.1387	0.1066	121	120	709	496
Msip34_1915	Alpha/beta hydrolase fold-3 domain protein	-1.90	0.1096	0.1023	317	416	91	105
Msip34_1916	lactoylglutathione lyase	0.25	0.09705	0.1014	253	232	294	283
Msip34_1917	methyl-accepting chemotaxis sensory transducer	-1.02	0.07596	0.09979	60	50	29	25
Msip34_1918	4Fe-4S ferredoxin iron-sulfur binding domain protein	-0.15	0.5614	0.212	86	103	96	74
Msip34_1919	pantetheine-phosphate adenylyltransferase	0.58	0.1099	0.1023	206	156	253	289
Msip34_1920	methyltransferase	0.34	0.003974	0.09461	88	87	111	111
Msip34_1921	peptidase M16 domain protein	0.09	0.6151	0.2265	139	118	146	127
Msip34_1922	peptidase M16 domain protein	-0.17	0.559	0.2113	229	183	207	158
Msip34_1923	signal recognition particle-docking protein FtsY	0.60	0.05349	0.09761	106	105	156	165
Msip34_1924	cell division ATP-binding protein FtsE	0.91	0.01377	0.0969	124	130	239	240
Msip34_1925	protein of unknown function DUF214	0.26	0.1585	0.11	98	108	130	116
Msip34_1926	GTP cyclohydrolase II	-0.79	0.1582	0.11	238	191	125	122
Msip34_1927	oxidoreductase FAD/NAD(P)-binding domain protein	-0.65	0.2034	0.1201	439	392	324	207
Msip34_1928	Electron transfer flavoprotein alpha/beta-subunit	-0.04	0.8529	0.2873	326	294	340	261
Msip34_1929	Electron transfer flavoprotein alpha/beta-subunit	-0.42	0.2845	0.1399	692	642	585	411
Msip34_1930	transcriptional regulator, LysR family	-0.02	0.9088	0.3005	216	252	232	231
Msip34_1931	Electron-transferring-flavoprotein dehydrogenase	0.59	0.08241	0.1004	67	78	111	109
Msip34_1932	alkylphosphonate utilization operon protein PhnA	-0.04	0.8023	0.275	35	35	38	31
Msip34_1933	Thiopurine S-methyltransferase	0.72	0.2306	0.1272	18	32	40	44
Msip34_1934	hypothetical protein	0.38	0.2209	0.1247	18	14	21	20
Msip34_1935	hypothetical protein	0.29	0.592	0.2203	28	22	38	23
Msip34_1936	hypothetical protein	-0.33	0.2693	0.1366	23	24	21	16
Msip34_1937	phosphate-selective porin O and P	-0.05	0.9179	0.3026	14	8	8	12
Msip34_1938	O-acetylhomoserine/O-acetylserine sulfhydrylase	0.82	0.08401	0.1005	10	7	18	14
Msip34_1939	hypothetical protein	0.78	0.2361	0.1287	4	8	11	10
Msip34_1940	hypothetical protein	3.22	0.008189	0.09626	21	40	295	286
Msip34_1941	ABC transporter related	0.52	0.1499	0.1082	8	9	11	13
Msip34_1942	hypothetical protein	0.43	0.4033	0.1711	2	3	3	5
Msip34_1943	inner-membrane translocator	0.06	0.9554	0.3111	3	0	1	2
Msip34_1944	inner-membrane translocator	0.35	0.1099	0.1023	1	1	1	1
Msip34_1945	ABC transporter related	0.68	0.2112	0.1221	1	0	1	1
Msip34_1946	long-chain-fatty-acid--CoA ligase-related protein	0.32	0.7961	0.2734	3	0	1	2
Msip34_1947	Luciferase-like monooxygenase	0.11	0.9085	0.3005	3	0	1	2
Msip34_1948	FMN reductase	-0.12	0.9174	0.3025	3	0	1	2
Msip34_1949	Acyl-CoA dehydrogenase type 2 domain protein	-0.14	0.835	0.283	1	3	1	3
Msip34_1950	transcriptional regulator, TetR family	-2.08	0.1931	0.1175	138	84	28	24
Msip34_1951	RND efflux system, outer membrane lipoprotein, NodT family	-0.49	0.1017	0.1018	32	28	23	20
Msip34_1952	efflux transporter, RND family, MFP subunit	-0.94	0.06062	0.098	30	32	18	14
Msip34_1953	acriflavin resistance protein	-0.69	0.05331	0.09761	29	26	18	15
Msip34_1954	amidohydrolase 2	-0.30	0.3106	0.147	8	8	5	7
Msip34_1955	Acyl-CoA dehydrogenase type 2 domain protein	0.25	0.7023	0.2493	2	2	1	3
Msip34_1956	Alkanesulfonate monooxygenase	0.35	0.7014	0.2491	4	1	3	3
Msip34_1957	Acyl-CoA dehydrogenase type 2 domain protein	0.17	0.5914	0.2202	5	4	5	5
Msip34_1958	sigma54 specific transcriptional regulator, Fis family	-0.27	0.1936	0.1176	8	7	6	7
Msip34_1959	GTP cyclohydrolase II	0.01	0.975	0.3155	15	13	16	12
Msip34_1960	diguanylate cyclase/phosphodiesterase	0.22	0.1873	0.1162	30	28	36	32
Msip34_1961	Patatin	0.37	0.324	0.1507	35	38	53	41
Msip34_1962	hypothetical protein	0.58	0.08074	0.1002	140	112	202	176
Msip34_1963	TonB-dependent siderophore receptor	0.52	0.3389	0.1547	85	111	168	113
Msip34_1964	major facilitator superfamily MFS_1	0.01	0.9674	0.3138	11	10	12	9
Msip34_1965	hypothetical protein	-4.30	0.233	0.1279	233	109	9	7
Msip34_1966	hypothetical protein	1.09	0.2548	0.1333	3	1	4	5
Msip34_1967	sulfatase	-0.41	0.4203	0.175	4	6	3	5
Msip34_1968	diguanylate phosphodiesterase	1.82	0.3411	0.1553	12	11	24	59
Msip34_1969	FMN reductase	-0.26	0.4812	0.1907	68	65	66	45
Msip34_1970	GCN5-related N-acetyltransferase	0.46	0.04277	0.09755	23	24	32	33
Msip34_1971	protein of unknown function DUF330	0.52	0.1647	0.1112	16	21	28	26
Msip34_1972	Mammalian cell entry related domain protein	0.78	0.02442	0.09732	22	19	38	34
Msip34_1973	Paraquat-inducible protein A	0.22	0.05881	0.09774	34	32	40	38
Msip34_1974	Paraquat-inducible protein A	-0.07	0.5313	0.2039	78	72	67	75
Msip34_1975	hypothetical protein	-0.03	0.7647	0.2655	148	162	155	149
Msip34_1976	hypothetical protein	0.38	0.2206	0.1247	18	14	22	20
Msip34_1977	outer membrane autotransporter barrel domain protein	-0.70	0.01379	0.0969	37	35	21	23
Msip34_1978	protein of unknown function DUF6 transmembrane	0.50	0.1656	0.1114	125	134	167	199
Msip34_1979	hypothetical protein	0.16	0.3881	0.1674	171	147	191	166
Msip34_1980	natural resistance-associated macrophage protein	0.52	0.1061	0.1021	48	45	62	71
Msip34_1981	hypothetical protein	-0.57	0.1474	0.1078	17	18	10	13
Msip34_1982	hypothetical protein	-0.76	0.3289	0.1521	29	48	24	21
Msip34_1983	class II aldolase/adducin family protein	-0.86	0.02656	0.09736	245	243	140	128
Msip34_1984	ABC transporter related	-0.30	0.1886	0.1165	29	25	21	23
Msip34_1985	putative rhizobiocin/RTX toxin and hemolysin-type calcium binding protein	0.73	0.1304	0.1053	7	10	14	15
Msip34_1986	hypothetical protein	0.01	0.9411	0.3079	15	17	16	16
Msip34_1987	type I secretion membrane fusion protein, HlyD family	0.08	0.6847	0.2448	13	13	12	15
Msip34_1988	hypothetical protein	0.60	0.2332	0.1279	3	2	4	4
Msip34_1989	outer membrane efflux protein	0.76	0.102	0.1018	7	8	12	14
Msip34_1990	Bet v I allergen	0.92	0.2687	0.1365	37	36	85	55
Msip34_1991	transcriptional regulator, TetR family	0.17	0.3308	0.1526	62	62	74	65
Msip34_1992	hypothetical protein	0.58	0.1256	0.1045	61	46	76	84
Msip34_1993	RNA polymerase, sigma 32 subunit, RpoH	-0.05	0.9041	0.2994	5091	3469	3393	4869
Msip34_1994	hypothetical protein	1.59	0.2104	0.1219	1399	1120	2898	4703
Msip34_1995	cytochrome oxidase maturation protein, cbb3-type	1.04	0.08702	0.1007	136	143	308	265
Msip34_1996	hypothetical protein	0.91	0.1047	0.102	241	241	418	488
Msip34_1997	protein of unknown function DUF971	-1.40	0.07628	0.09982	94	115	43	35
Msip34_1998	ubiquinone/menaquinone biosynthesis methyltransferase	-0.22	0.4274	0.1766	115	140	123	97
Msip34_1999	hypothetical protein	0.49	0.1802	0.1146	41	51	72	57
Msip34_2000	2-polyprenylphenol 6-hydroxylase	0.99	0.0308	0.09743	61	79	149	132
Msip34_2001	Metal-dependent hydrolase HDOD	2.27	0.108	0.1022	264	275	1478	1124
Msip34_2002	Na+/solute symporter	0.88	0.06747	0.0989	49	69	116	102
Msip34_2003	formamidopyrimidine-DNA glycosylase	0.05	0.7834	0.2703	109	114	127	104
Msip34_2004	hypothetical protein	-0.13	0.5091	0.1982	271	309	290	241
Msip34_2005	hypothetical protein	-0.30	0.4267	0.1764	324	378	340	231
[truncated: 912 more rows]
